# Supplementary material for: Small and Long Non-Coding RNA Analysis for Human Trophoblast-Derived Extracellular Vesicles and Their Effect on the Transcriptome Profile of Human Neural Progenitor Cells
Source: Cells. 2024 Nov 11;13(22):1867. doi: 10.3390/cells13221867 (PMC11593255; doi:10.3390/cells13221867)
Supplement: Supplementary file 1 [file cells-13-01867-s001.zip]

Archive with 10 entries (10 files):
- cells-3259524-supplementary.pdf
- Supplemental File S6_7_27_24.xlsx
- Supplementary File S1_7_27_24.xlsx
- Supplementary File S2_7_27_24.csv
- Supplementary File S3_7_27_24.xlsx
- Supplementary File S4_7_27_24.csv
- Supplementary File S5_7_27_24.xls
- Supplementary File S7_7_27_24.xlsx
- Video S1_NPC treatd with TB EV_40 minutes.mp4
- Video S2_NPC treated with iPS EV_40 minutes.mp4
