# Supplementary material for: Small and Long Non-Coding RNA Analysis for Human Trophoblast-Derived Extracellular Vesicles and Their Effect on the Transcriptome Profile of Human Neural Progenitor Cells
Source: Cells. 2024 Nov 11;13(22):1867. doi: 10.3390/cells13221867 (PMC11593255; doi:10.3390/cells13221867)
Supplement: Supplementary file 1 [file cells-13-01867-s001.zip › Supplemental File S6_7_27_24.xlsx]

## Sheet: All
Gene Information	Gene Information	Gene Information	NPC_EV_vs_NPC_Control	NPC_EV_vs_NPC_Control	NPC_EV_vs_NPC_Control	NPC_EV_vs_NPC_Control	NPC_EV_vs_NPC_Control	NPC_iPS_vs_NPC_Control	NPC_iPS_vs_NPC_Control	NPC_iPS_vs_NPC_Control	NPC_iPS_vs_NPC_Control	NPC_iPS_vs_NPC_Control	NPC_TB_vs_NPC_Control	NPC_TB_vs_NPC_Control	NPC_TB_vs_NPC_Control	NPC_TB_vs_NPC_Control	NPC_TB_vs_NPC_Control	NPC_TB_vs_NPC_iPS	NPC_TB_vs_NPC_iPS	NPC_TB_vs_NPC_iPS	NPC_TB_vs_NPC_iPS	NPC_TB_vs_NPC_iPS	FPKM
Gene Ids	Gene Symbol	Gene Description	Log2 Fold Change	Q Value	P Value	Regulation	Significance	Log2 Fold Change	Q Value	P Value	Regulation	Significance	Log2 Fold Change	Q Value	P Value	Regulation	Significance	Log2 Fold Change	Q Value	P Value	Regulation	Significance	NPC_Control_Sample1_S24	NPC_Control_Sample2_S25	NPC_Control_Sample3_S29	NPC_Control_Sample4_S28	NPC_iPS_EV_Sample1_S20	NPC_iPS_EV_Sample2_S19	NPC_iPS_EV_Sample3_S18	NPC_iPS_EV_Sample4_S27	NPC_TB_EV_Sample1_S26	NPC_TB_EV_Sample2_S23	NPC_TB_EV_Sample3_S22	NPC_TB_EV_Sample4_S21
ENSG00000000003	TSPAN6	tetraspanin 6	0.137728	0.999937	0.39215	Up	No	0.116499	0.998958	0.50405	Up	No	0.163895	0.999499	0.3659	Up	No	0.0469847	0.999803	0.81685	Up	No	30.44	32.4184	28.3738	27.4269	27.3428	35.8827	32.5486	30.8722	24.63	36.2991	34.5972	35.8689
ENSG00000000005	TNMD	tenomodulin	1.04126	0.0314125	0.00035	Up	Yes	0.9192	0.189261	0.00455	Up	No	1.15975	0.00883641	5e-05	Up	Yes	0.241763	0.999803	0.4769	Up	No	5.72422	9.43498	2.78469	4.65094	14.7872	22.0349	4.00135	1.31037	12.6741	29.1761	3.74514	4.51286
ENSG00000000419	DPM1	dolichyl-phosphate mannosyltransferase subunit 1, catalytic	0.292784	0.999937	0.50735	Up	No	0.224367	0.998958	0.6293	Up	No	0.363184	0.999499	0.43025	Up	No	0.138133	0.999803	0.7958	Up	No	29.3784	28.9139	23.166	25.3926	29.7691	26.0293	33.0399	33.3643	27.912	31.9802	33.5212	41.7567
ENSG00000000457	SCYL3	SCY1 like pseudokinase 3	0.125824	0.999937	0.73345	Up	No	0.154322	0.998958	0.68525	Up	No	0.102139	0.999499	0.7916	Up	No	-0.0529373	0.999803	0.90415	Down	No	2.03835	2.21441	2.27624	1.86278	2.65213	1.93563	2.27743	2.30472	2.77065	1.88176	2.07357	2.11984
ENSG00000000460	C1orf112	chromosome 1 open reading frame 112	0.286523	0.999937	0.4443	Up	No	0.22385	0.998958	0.56435	Up	No	0.351782	0.999499	0.40675	Up	No	0.127148	0.999803	0.7905	Up	No	6.40342	5.91127	7.14809	6.64859	9.21083	6.25012	8.00405	6.5132	9.45382	5.81415	10.2548	7.21906
ENSG00000000938	FGR	FGR proto-oncogene, Src family tyrosine kinase	-0.605778	1	1	Down	No	-0.96061	1	1	Down	No	-0.315215	1	1	Down	No	0.643634	1	1	Up	No	0.0173752	0.0685168	0	0.0677935	0.014203	0.0337633	0.0167576	0.0133421	0.0780728	0	0.0260794	0.0150558
ENSG00000000971	CFH	complement factor H	-0.549504	0.999937	0.2528	Down	No	-0.796726	0.957032	0.10535	Down	No	-0.33401	0.999499	0.5271	Down	No	0.463181	0.999803	0.4364	Up	No	6.94058	2.11611	1.01686	3.87692	1.2098	3.87949	2.04003	0.937054	0.974145	4.73633	2.45764	2.69416
ENSG00000001036	FUCA2	alpha-L-fucosidase 2	-0.0205401	0.999937	0.90275	Down	No	-0.0187358	0.998958	0.91475	Down	No	-0.0172225	0.999499	0.9226	Down	No	0.000992406	0.999803	0.996	Up	No	32.886	33.2683	30.1165	33.9012	26.0773	32.9799	34.1371	33.5426	24.1299	32.004	34.5079	36.1838
ENSG00000001084	GCLC	glutamate-cysteine ligase catalytic subunit	0.0484949	0.999937	0.80155	Up	No	0.151719	0.998958	0.46555	Up	No	-0.0569528	0.999499	0.7878	Down	No	-0.209492	0.999803	0.37365	Down	No	7.16797	8.42654	7.23923	6.16402	6.86486	6.48323	8.96454	9.25523	6.0624	5.2546	8.64436	7.43334
ENSG00000001167	NFYA	nuclear transcription factor Y subunit alpha	0.189194	0.999937	0.51815	Up	No	0.21505	0.998958	0.48335	Up	No	0.168503	0.999499	0.5871	Up	No	-0.047311	0.999803	0.89285	Down	No	11.1414	9.68251	12.2526	8.19112	18.942	7.94486	11.1787	8.88783	18.471	8.65031	11.3429	6.98353
ENSG00000001460	STPG1	sperm tail PG-rich repeat containing 1	0.0243237	0.999937	0.93895	Up	No	0.0832952	0.998958	0.8074	Up	No	-0.0308698	0.999499	0.92755	Down	No	-0.114563	0.999803	0.77085	Down	No	2.8655	3.53476	1.73315	2.30973	2.94427	2.96923	2.78972	2.13952	2.82878	2.94484	1.59734	2.65783
ENSG00000001461	NIPAL3	NIPA like domain containing 3	0.195205	0.999937	0.4994	Up	No	0.26549	0.998958	0.41165	Up	No	0.126975	0.999499	0.6899	Up	No	-0.138477	0.999803	0.6949	Down	No	1.34441	1.37922	0.849207	1.18002	1.67469	1.8879	0.963958	1.08932	1.47554	1.9265	0.724837	0.995844
ENSG00000001497	LAS1L	LAS1 like ribosome biogenesis factor	-0.0710274	0.999937	0.6973	Down	No	-0.0977789	0.998958	0.61315	Down	No	-0.039806	0.999499	0.8349	Down	No	0.0571463	0.999803	0.80305	Up	No	27.9855	24.5844	22.3473	29.0321	21.9252	22.457	24.719	26.6081	21.3545	21.2649	23.8578	32.9611
ENSG00000001561	ENPP4	ectonucleotide pyrophosphatase/phosphodiesterase 4	-0.191284	0.999937	0.40695	Down	No	-0.138018	0.998958	0.5852	Down	No	-0.241009	0.999499	0.33775	Down	No	-0.102875	0.999803	0.7327	Down	No	2.31838	2.44065	1.77746	1.28111	1.07832	2.64596	1.59359	1.66152	0.974362	2.49979	1.67996	1.38407
ENSG00000001617	SEMA3F	semaphorin 3F	0.0735525	0.999937	0.91745	Up	No	-0.0170774	0.998958	0.9822	Down	No	0.165227	0.999499	0.81345	Up	No	0.181628	0.999803	0.86795	Up	No	5.28779	5.17527	3.18792	1.93865	7.39799	3.86306	2.49393	1.29904	8.40615	4.1686	2.40659	2.0451
ENSG00000001626	CFTR	CF transmembrane conductance regulator	-0.161752	0.999937	0.70985	Down	No	-0.25325	0.998958	0.61275	Down	No	-0.0716824	0.999499	0.88795	Down	No	0.181109	0.999803	0.74315	Up	No	0.397749	0.624717	0.81499	1.19188	0.179203	0.675155	0.823143	0.825565	0.510683	0.537695	1.05767	0.736809
ENSG00000001629	ANKIB1	ankyrin repeat and IBR domain containing 1	0.197965	0.999937	0.5142	Up	No	0.278574	0.998958	0.40415	Up	No	0.117609	0.999499	0.717	Up	No	-0.161537	0.999803	0.65705	Down	No	11.113	8.34116	10.1444	9.93594	12.6264	11.9272	10.1761	12.2988	11.1119	10.9901	8.77864	11.305
ENSG00000001630	CYP51A1	cytochrome P450 family 51 subfamily A member 1	-0.0498811	0.999937	0.8337	Down	No	0.0204774	0.998958	0.9393	Up	No	-0.118109	0.999499	0.6425	Down	No	-0.139123	0.999803	0.64755	Down	No	26.7236	28.5443	24.8842	22.2058	31.1148	19.7878	26.5797	24.2005	26.6164	22.2267	24.2301	19.5307
ENSG00000001631	KRIT1	KRIT1 ankyrin repeat containing	0.206913	0.999937	0.55655	Up	No	0.228659	0.998958	0.56255	Up	No	0.190205	0.999499	0.61065	Up	No	-0.0389854	0.999803	0.92535	Down	No	8.03415	8.42094	9.38829	6.78066	9.9457	9.7125	9.27951	8.77621	9.76647	9.13626	9.30102	8.51503
ENSG00000002016	RAD52	RAD52 homolog, DNA repair protein	0.048801	0.999937	0.9034	Up	No	-0.0311022	0.998958	0.9447	Down	No	0.12972	0.999499	0.7736	Up	No	0.160534	0.999803	0.7258	Up	No	4.5662	4.52109	7.03912	3.16716	5.37184	4.76085	5.57341	2.89472	5.96545	5.41075	5.85259	3.55672
ENSG00000002079	MYH16	myosin heavy chain 16 pseudogene	-1.09355	1	1	Down	No	-0.147889	1	1	Down	No	-4.84708	1	1	Down	No	-4.70461	1	1	Down	No	0.142302	0	0	0.00624869	0.0184282	0.109482	0	0.00512302	0	0	0	0.00492355
ENSG00000002330	BAD	BCL2 associated agonist of cell death	0.2948	0.999937	0.2557	Up	No	0.222267	0.998958	0.43555	Up	No	0.369219	0.999499	0.17	Up	No	0.146473	0.999803	0.6489	Up	No	19.5345	20.0875	17.1367	16.963	27.9124	18.1613	21.364	17.109	28.8383	23.2079	22.766	18.8498
ENSG00000002549	LAP3	leucine aminopeptidase 3	-0.316426	0.708131	0.05655	Down	No	-0.371133	0.619944	0.038	Down	No	-0.258604	0.999499	0.14915	Down	No	0.112012	0.999803	0.59305	Up	No	27.4722	30.1243	18.8709	28.9706	16.9828	21.1486	20.7399	21.4344	14.4737	23.8235	20.549	28.5385
ENSG00000002586	CD99	CD99 molecule (Xg blood group)	0.148398	0.999937	0.3768	Up	No	0.09975	0.998958	0.58265	Up	No	0.200841	0.999499	0.26405	Up	No	0.100826	0.999803	0.6333	Up	No	33.2254	37.5966	38.2147	32.5887	50.0349	38.2085	36.0661	24.8936	47.2269	45.2767	35.4814	31.977
ENSG00000002587	HS3ST1	heparan sulfate-glucosamine 3-sulfotransferase 1	-0.440281	0.999937	0.3883	Down	No	-0.653418	0.998958	0.216	Down	No	-0.249677	0.999499	0.675	Down	No	0.403225	0.999803	0.5069	Up	No	1.44732	0.972219	0.606351	1.06028	0.314293	1.00781	0.792919	0.45432	0.565731	0.992587	0.59508	1.22999
ENSG00000002726	AOC1	amine oxidase copper containing 1	-1.07348	1	1	Down	No	-0.184057	1	1	Down	No	-3.82191	1	1	Down	No	-3.63908	1	1	Down	No	0.0485098	0	0.0676672	0	0.0230478	0	0.0389432	0.0378795	0	0	0.00814726	0
ENSG00000002745	WNT16	Wnt family member 16	0.0918547	1	1	Up	No	-0.774896	1	1	Down	No	0.635864	1	1	Up	No	1.4096	1	1	Up	No	0.0254643	0.0792601	0.0178767	0	0.017614	0	0.0416206	0.00975266	0.120507	0.0274445	0.0243189	0.00935735
ENSG00000002746	HECW1	HECT, C2 and WW domain containing E3 ubiquitin protein ligase 1	0.500951	1	1	Up	No	0.522594	1	1	Up	No	0.484569	1	1	Up	No	-0.0385037	1	1	Down	No	0.258964	0.11616	0.209066	0.169794	0.172399	0.402436	0.360917	0.139639	0.357767	0.219128	0.194423	0.264504
ENSG00000002822	MAD1L1	mitotic arrest deficient 1 like 1	-0.53927	0.884648	0.09765	Down	No	-0.610387	0.872548	0.0779	Down	No	-0.466729	0.999499	0.20275	Down	No	0.143259	0.999803	0.69195	Up	No	11.935	17.3771	14.0974	19.0067	10.8872	9.90381	8.27305	11.0625	9.58036	13.1497	10.613	11.3507
ENSG00000002834	LASP1	LIM and SH3 protein 1	-0.380902	0.189886	0.00475	Down	No	-0.442698	0.165645	0.00355	Down	No	-0.316491	0.717023	0.0336	Down	No	0.125526	0.999803	0.471	Up	No	71.2558	72.2844	54.3771	77.6699	61.7254	40.7902	48.2461	48.1642	55.3223	51.3506	45.887	65.0627
ENSG00000002919	SNX11	sorting nexin 11	0.0423223	0.999937	0.8427	Up	No	0.0318113	0.998958	0.8915	Up	No	0.0573943	0.999499	0.80665	Up	No	0.0249781	0.999803	0.9252	Up	No	6.40754	6.56407	6.80887	7.12588	6.15027	5.68081	6.64	8.46994	6.31685	6.75848	6.93301	7.59147
ENSG00000002933	TMEM176A	transmembrane protein 176A	-0.0998574	0.999937	0.8613	Down	No	-0.0824875	0.998958	0.89735	Down	No	-0.112192	0.999499	0.8544	Down	No	-0.0282211	0.999803	0.96955	Down	No	0.596381	1.14105	0.222441	0.425405	0.493312	0.608954	0.372562	0.710637	0.367813	1.37882	0.240079	0.206444
ENSG00000003056	M6PR	mannose-6-phosphate receptor, cation dependent	-0.144268	0.999937	0.62315	Down	No	-0.198852	0.998958	0.54905	Down	No	-0.0866357	0.999499	0.7937	Down	No	0.111607	0.999803	0.75325	Up	No	46.3976	48.8033	40.7805	46.418	34.7408	38.6516	42.8021	41.1225	30.9783	39.0892	43.6755	48.7489
ENSG00000003096	KLHL13	kelch like family member 13	0.327305	0.882119	0.0966	Up	No	0.386138	0.845971	0.0713	Up	No	0.27144	0.999499	0.1985	Up	No	-0.115085	0.999803	0.62545	Down	No	4.73419	5.31564	6.92652	4.57146	8.80538	6.20157	6.75543	5.91082	7.92224	6.40805	6.89461	4.41364
ENSG00000003137	CYP26B1	cytochrome P450 family 26 subfamily B member 1	-0.0521879	0.999937	0.86685	Down	No	-0.151338	0.998958	0.6557	Down	No	0.0441309	0.999499	0.8986	Up	No	0.194828	0.999803	0.6104	Up	No	0.995473	0.58393	2.39941	1.6812	0.701042	1.43284	1.41568	1.50996	1.4263	1.24032	1.43891	1.68214
ENSG00000003147	ICA1	islet cell autoantigen 1	-0.529979	0.893878	0.09945	Down	No	-0.478129	0.998958	0.176	Down	No	-0.577731	0.999499	0.1002	Down	No	-0.0990695	0.999803	0.80505	Down	No	6.45254	8.02807	1.92097	3.34582	1.20341	7.30103	2.12665	3.28123	1.24194	6.52851	2.64941	2.70393
ENSG00000003249	DBNDD1	dysbindin domain containing 1	0.25746	0.999937	0.47835	Up	No	0.460739	0.998958	0.2329	Up	No	0.0246411	0.999499	0.9515	Up	No	-0.437071	0.999803	0.31495	Down	No	2.47078	2.51522	6.65791	4.87079	4.08977	2.99107	6.03492	9.23335	3.85733	2.31301	6.08496	4.35342
ENSG00000003393	ALS2	alsin Rho guanine nucleotide exchange factor ALS2	-0.0447046	0.999937	0.80375	Down	No	-0.035188	0.998958	0.86165	Down	No	-0.0487364	0.999499	0.8104	Down	No	-0.0142586	0.999803	0.949	Down	No	11.9903	12.6224	10.1962	11.17	12.3729	11.7795	9.54101	10.3968	10.6158	10.0303	11.0048	12.0476
ENSG00000003400	CASP10	caspase 10	-0.347152	1	1	Down	No	-0.276615	1	1	Down	No	-0.416657	1	1	Down	No	-0.141754	1	1	Down	No	0.152673	0.348537	0.187694	0.288612	0.127238	0.0704577	0.174747	0.410413	0.0324552	0.127899	0.0791381	0.476365
ENSG00000003402	CFLAR	CASP8 and FADD like apoptosis regulator	0.113737	0.999937	0.67785	Up	No	0.0117479	0.998958	0.9697	Up	No	0.213983	0.999499	0.48575	Up	No	0.202101	0.999803	0.5186	Up	No	8.26078	8.08338	7.01204	7.80389	5.9379	10.2404	8.49875	6.31701	7.58506	11.0767	8.75928	8.31861
ENSG00000003436	TFPI	tissue factor pathway inhibitor	0.220207	0.999937	0.5191	Up	No	0.144003	0.998958	0.7185	Up	No	0.297671	0.999499	0.43435	Up	No	0.153892	0.999803	0.6995	Up	No	11.7954	12.9585	12.0971	10.9452	12.9341	19.0004	11.5062	8.77329	11.1656	21.5263	11.7021	13.6985
ENSG00000003509	NDUFAF7	NADH:ubiquinone oxidoreductase complex assembly factor 7	0.0906283	0.999937	0.81955	Up	No	0.192011	0.998958	0.67045	Up	No	-0.0132017	0.999499	0.97535	Down	No	-0.205527	0.999803	0.68235	Down	No	9.54486	9.18631	10.5171	8.47244	9.62989	10.7802	10.6013	11.514	7.39099	10.5227	9.72225	9.34187
ENSG00000003756	RBM5	RNA binding motif protein 5	0.349974	0.999937	0.208	Up	No	0.430697	0.998958	0.17055	Up	No	0.269956	0.999499	0.38085	Up	No	-0.161025	0.999803	0.62365	Down	No	33.5313	27.5747	31.8314	26.1329	42.6732	44.2649	38.4842	32.6583	40.6287	40.0288	36.3754	24.9738
ENSG00000003987	MTMR7	myotubularin related protein 7	-0.288672	0.999937	0.47845	Down	No	-0.196549	0.998958	0.64785	Down	No	-0.381534	0.999499	0.41275	Down	No	-0.18593	0.999803	0.7054	Down	No	1.11476	1.08807	0.689025	1.66298	1.03252	0.909239	0.970274	0.996675	0.916334	0.602097	0.865525	1.04975
ENSG00000003989	SLC7A2	solute carrier family 7 member 2	0.271162	0.999937	0.1464	Up	No	0.319958	0.977265	0.1145	Up	No	0.22621	0.999499	0.26285	Up	No	-0.0942302	0.999803	0.6846	Down	No	2.93354	2.72326	2.67797	2.57434	5.33377	3.10408	2.34536	2.57602	4.49246	3.43562	2.30945	2.31391
ENSG00000004059	ARF5	ADP ribosylation factor 5	-0.0284693	0.999937	0.8813	Down	No	-0.113574	0.998958	0.59335	Down	No	0.0573624	0.999499	0.78095	Up	No	0.170525	0.999803	0.46755	Up	No	94.4098	92.2161	48.6357	73.1006	71.6768	87.7428	63.8404	56.5615	74.8405	93.4112	62.1341	84.9623
ENSG00000004139	SARM1	sterile alpha and TIR motif containing 1	-0.380766	0.999937	0.28075	Down	No	-0.383933	0.998958	0.3056	Down	No	-0.371896	0.999499	0.36415	Down	No	0.0120002	0.999803	0.97765	Up	No	5.15755	5.10445	4.75112	2.98994	3.78961	3.68835	3.61297	2.46285	3.82507	4.16772	3.84347	1.8753
ENSG00000004142	POLDIP2	DNA polymerase delta interacting protein 2	0.0261716	0.999937	0.8931	Up	No	0.0344587	0.998958	0.8706	Up	No	0.023008	0.999499	0.91285	Up	No	-0.0119881	0.999803	0.96125	Down	No	25.8914	26.2527	25.3897	26.9344	26.4749	23.6685	28.1389	26.8144	25.2868	25.183	26.4436	27.5708
ENSG00000004399	PLXND1	plexin D1	-0.399129	0.76645	0.0679	Down	No	-0.47248	0.744409	0.05435	Down	No	-0.323972	0.999499	0.17645	Down	No	0.148335	0.999803	0.59575	Up	No	28.589	30.7722	26.1436	25.6769	18.4131	24.7601	21.6735	14.0499	18.5733	27.0682	19.7541	22.1554
ENSG00000004455	AK2	adenylate kinase 2	0.0839764	0.999937	0.68245	Up	No	0.0613721	0.998958	0.7846	Up	No	0.111683	0.999499	0.6285	Up	No	0.0497494	0.999803	0.85285	Up	No	49.8432	49.957	32.94	46.4939	48.4151	50.5292	43.9798	41.6916	41.2903	51.2084	39.4324	59.3887
ENSG00000004468	CD38	CD38 molecule	-0.940677	1	1	Down	No	-0.836205	1	1	Down	No	-1.04726	1	1	Down	No	-0.213323	1	1	Down	No	0.122245	0.0921433	0.154107	0.0770655	0.0762563	0.10101	0.0230037	0.046031	0.0595971	0.0160329	0.0617037	0.0729279
ENSG00000004478	FKBP4	FKBP prolyl isomerase 4	-0.772347	0.544369	0.0311	Down	No	-0.952224	0.396396	0.01545	Down	No	-0.606932	0.999499	0.1375	Down	No	0.345038	0.999803	0.43555	Up	No	70.4962	74.0625	23.455	52.4723	23.4781	42.6278	25.8034	20.1357	19.3194	49.2804	24.3548	49.4332
ENSG00000004487	KDM1A	lysine demethylase 1A	-0.0773159	0.999937	0.67655	Down	No	-0.0403697	0.998958	0.8405	Down	No	-0.109927	0.999499	0.58545	Down	No	-0.0701315	0.999803	0.75225	Down	No	61.6329	67.3119	66.547	63.5122	60.1186	57.9206	65.6747	63.8656	56.9734	55.542	65.9034	58.2567
ENSG00000004534	RBM6	RNA binding motif protein 6	0.255843	0.999937	0.3157	Up	No	0.305761	0.998958	0.25045	Up	No	0.209055	0.999499	0.47535	Up	No	-0.0974179	0.999803	0.77895	Down	No	19.4905	16.6947	26.118	21.6872	24.4178	24.3918	27.0489	26.1628	24.3656	20.0794	25.6934	25.511
ENSG00000004660	CAMKK1	calcium/calmodulin dependent protein kinase kinase 1	0.464603	0.999937	0.1579	Up	No	0.512035	0.998958	0.1522	Up	No	0.420043	0.999499	0.2347	Up	No	-0.0924302	0.999803	0.8087	Down	No	0.395433	0.317826	0.543116	0.528036	0.5151	0.702074	0.61881	0.678244	0.528639	0.62306	0.555114	0.657017
ENSG00000004700	RECQL	RecQ like helicase	0.00483745	0.999937	0.978	Up	No	-0.0307972	0.998958	0.8734	Down	No	0.0447061	0.999499	0.82375	Up	No	0.0748305	0.999803	0.7455	Up	No	24.4221	21.4861	16.4536	20.1537	17.4971	21.8156	19.0276	21.0994	16.0538	21.4885	19.0957	27.078
ENSG00000004766	VPS50	VPS50 subunit of EARP/GARPII complex	0.00827401	0.999937	0.97605	Up	No	0.0355935	0.998958	0.92325	Up	No	-0.0142782	0.999499	0.96775	Down	No	-0.0503978	0.999803	0.88085	Down	No	3.51085	3.96029	5.01537	3.92758	5.4262	4.69017	2.96149	3.34165	4.39755	4.38922	3.83666	3.2169
ENSG00000004776	HSPB6	heat shock protein family B (small) member 6	0.495018	0.999937	0.21965	Up	No	0.494546	0.998958	0.25295	Up	No	0.501903	0.999499	0.2561	Up	No	0.00692386	0.999803	0.988	Up	No	0.337202	0.482804	0.204989	0.538422	0.6914	0.731602	0.481174	0.271275	0.88685	0.539398	0.336405	0.410179
ENSG00000004777	ARHGAP33	Rho GTPase activating protein 33	0.30408	0.999937	0.2206	Up	No	0.244716	0.998958	0.39205	Up	No	0.366408	0.999499	0.1577	Up	No	0.120952	0.999803	0.68665	Up	No	5.48437	5.86348	5.39437	4.73321	7.04296	6.59059	6.22394	5.11412	12.6361	5.72801	4.88295	3.83681
ENSG00000004779	NDUFAB1	NADH:ubiquinone oxidoreductase subunit AB1	0.203321	0.999937	0.2362	Up	No	0.106583	0.998958	0.5627	Up	No	0.299096	0.999499	0.09965	Up	No	0.191972	0.999803	0.3707	Up	No	67.5045	76.0307	51.4899	65.491	60.6445	65.2431	76.1044	73.2858	58.7137	80.9671	79.3375	96.4708
ENSG00000004799	PDK4	pyruvate dehydrogenase kinase 4	-0.388366	0.999937	0.1538	Down	No	-0.6723	0.518773	0.02575	Down	No	-0.147265	0.999499	0.60835	Down	No	0.523955	0.999803	0.12705	Up	No	1.13965	1.03473	0.947831	2.57552	0.535252	0.989456	0.975912	1.04243	0.573501	0.975793	0.908451	2.62615
ENSG00000004809	SLC22A16	solute carrier family 22 member 16	-0.248919	1	1	Down	No	-0.247128	1	1	Down	No	-0.246791	1	1	Down	No	-0.00167298	1	1	Down	No	0.131514	0	0	0	0	0	0.0548536	0.0518323	0.0601749	0	0.0462303	0
ENSG00000004838	ZMYND10	zinc finger MYND-type containing 10	1.50039	0.122714	0.0025	Up	No	1.31377	0.451445	0.0193	Up	No	1.67088	0.203897	0.00345	Up	No	0.356075	0.999803	0.51315	Up	No	0.117793	0.22383	0.196688	0.0438881	0.223959	0.461132	0.287245	0.440903	0.604862	0.383425	0.527621	0.292702
ENSG00000004846	ABCB5	ATP binding cassette subfamily B member 5	0.319457	1	1	Up	No	0.0189752	1	1	Up	No	0.570277	1	1	Up	No	0.55156	1	1	Up	No	0.0324802	0	0.0261235	0.00227777	0.0225152	0	0.0152491	0.0199103	0.0250977	0.0398759	0	0.0212132
ENSG00000004848	ARX	aristaless related homeobox	-0.628022	1	1	Down	No	-0.852729	1	1	Down	No	-0.430751	1	1	Down	No	0.421205	1	1	Up	No	0.0557134	0.0155679	0.0782146	0.0907639	0.00964085	0.0575729	0.0227751	0.042703	0.0374731	0.0427776	0.0354811	0.0614378
ENSG00000004864	SLC25A13	solute carrier family 25 member 13	-0.0887745	0.999937	0.58425	Down	No	-0.0684758	0.998958	0.69075	Down	No	-0.104381	0.999499	0.55105	Down	No	-0.0366588	0.999803	0.8563	Down	No	25.735	27.0093	23.7233	28.1587	19.3148	22.7961	26.9691	28.4911	18.0086	22.5124	26.229	29.1079
ENSG00000004866	ST7	suppression of tumorigenicity 7	-0.047599	0.999937	0.8417	Down	No	-0.0428147	0.998958	0.87335	Down	No	-0.0470517	0.999499	0.8617	Down	No	-0.00438507	0.999803	0.98805	Down	No	7.40501	7.10377	7.09416	9.13885	7.77996	7.24619	8.7382	5.68595	7.61912	8.10232	6.78569	6.93127
ENSG00000004897	CDC27	cell division cycle 27	0.28116	0.999937	0.33995	Up	No	0.307816	0.998958	0.32645	Up	No	0.259522	0.999499	0.40705	Up	No	-0.0490468	0.999803	0.88835	Down	No	22.2625	23.6237	28.5434	21.3749	35.8054	22.6916	32.1211	25.9002	31.4611	22.0581	31.1835	28.1876
ENSG00000004939	SLC4A1	solute carrier family 4 member 1 (Diego blood group)	-1.22399	1	1	Down	No	-1.05692	1	1	Down	No	-1.41089	1	1	Down	No	-0.35578	1	1	Down	No	0.00794338	0	0.0144716	0.00959438	0.00711798	0	0	0.00788265	0.00532844	0	0.00655696	0
ENSG00000004948	CALCR	calcitonin receptor	-0.105231	1	1	Down	No	-0.0501304	1	1	Down	No	-0.158464	1	1	Down	No	-0.107517	1	1	Down	No	0.0557911	0.0748498	0.0783479	0.0803905	0.00771078	0.0828979	0.0911317	0.0939404	0.0299829	0.111287	0.0852224	0.0327891
ENSG00000004961	HCCS	holocytochrome c synthase	-0.228247	0.999937	0.31995	Down	No	-0.238188	0.998958	0.3276	Down	No	-0.213045	0.999499	0.40435	Down	No	0.0244006	0.999803	0.9321	Up	No	13.2322	12.9971	9.21989	13.5151	9.51264	9.98532	10.5495	10.6984	7.37555	9.4642	10.9949	13.7654
ENSG00000004975	DVL2	dishevelled segment polarity protein 2	-0.106868	0.999937	0.51955	Down	No	-0.129698	0.998958	0.4704	Down	No	-0.0789458	0.999499	0.6601	Down	No	0.0504518	0.999803	0.80455	Up	No	26.612	23.0081	19.6203	20.4434	21.8288	23.6267	20.3813	14.863	22.5611	24.2155	19.3708	17.602
ENSG00000005001	PRSS22	serine protease 22	-0.0323826	1	1	Down	No	-0.0322086	1	1	Down	No	-0.0323175	1	1	Down	No	0	1	1	NA	No	0	0.0612693	0	0	0	0	0	0	0	0.0335589	0	0
ENSG00000005007	UPF1	UPF1 RNA helicase and ATPase	-0.161716	0.999937	0.28225	Down	No	-0.158623	0.998958	0.3398	Down	No	-0.159585	0.999499	0.32855	Down	No	-0.00155662	0.999803	0.99385	Down	No	20.3266	19.9572	20.7169	20.0227	18.2401	16.2842	19.4572	17.3421	18.3548	16.2439	19.3534	17.4293
ENSG00000005020	SKAP2	src kinase associated phosphoprotein 2	-0.535494	0.795164	0.0747	Down	No	-0.439415	0.998958	0.20065	Down	No	-0.633802	0.901399	0.05655	Down	No	-0.194935	0.999803	0.5693	Down	No	2.66873	1.63655	1.23279	1.94467	0.722735	1.54689	1.23689	1.88435	0.375323	1.42903	1.28566	1.65711
ENSG00000005022	SLC25A5	solute carrier family 25 member 5	0.0402097	0.999937	0.77195	Up	No	0.0186354	0.998958	0.90225	Up	No	0.0665652	0.999499	0.66275	Up	No	0.0472944	0.999803	0.79175	Up	No	140.643	156.803	143.393	170.628	160.611	133.619	156.786	157.471	154.02	143.38	161.016	172.037
ENSG00000005059	MCUB	mitochondrial calcium uniporter dominant negative subunit beta	0.353374	0.999937	0.52075	Up	No	0.332599	0.998958	0.5831	Up	No	0.378861	0.999499	0.5589	Up	No	0.0459793	0.999803	0.93915	Up	No	3.72598	3.62146	5.40328	3.59596	6.39773	4.57706	4.93499	4.21312	3.21525	6.20016	5.09299	6.34086
ENSG00000005073	HOXA11	homeobox A11	2.48763	1	1	Up	No	2.76654	1	1	Up	No	2.14672	1	1	Up	No	-0.618546	1	1	Down	No	0	0	0.0270049	0.0179126	0.14686	0.0502183	0.110281	0	0.0647588	0.0879374	0.049165	0
ENSG00000005075	POLR2J	RNA polymerase II subunit J	0.115602	0.999937	0.65085	Up	No	-0.0251535	0.998958	0.92925	Down	No	0.249095	0.999499	0.3626	Up	No	0.273556	0.999803	0.3861	Up	No	28.0443	33.3718	24.6376	29.3024	28.2334	29.7866	26.4143	27.9536	29.9158	30.4732	31.636	34.1935
ENSG00000005100	DHX33	DEAH-box helicase 33	-0.0531291	0.999937	0.8489	Down	No	-0.0293819	0.998958	0.9254	Down	No	-0.0727067	0.999499	0.8166	Down	No	-0.0440674	0.999803	0.90475	Down	No	14.369	12.3019	17.6855	17.3006	11.9883	11.7027	16.9827	18.7535	11.9042	11.4954	18.1584	16.3988
ENSG00000005102	MEOX1	mesenchyme homeobox 1	0.339123	0.999937	0.17975	Up	No	0.146312	0.998958	0.59395	Up	No	0.514534	0.901399	0.0565	Up	No	0.36997	0.999803	0.24705	Up	No	3.93743	3.86224	2.40154	0.972472	2.46904	6.65165	2.9351	0.174192	2.12886	10.1707	2.76487	0.863595
ENSG00000005108	THSD7A	thrombospondin type 1 domain containing 7A	0.683373	0.526833	0.02935	Up	No	0.768872	0.447924	0.01905	Up	No	0.598993	0.981628	0.0721	Up	No	-0.170797	0.999803	0.64795	Down	No	3.03576	2.37733	2.14615	1.53443	7.47914	3.572	2.22807	1.88303	7.26737	2.69216	2.08429	1.36947
ENSG00000005156	LIG3	DNA ligase 3	-0.0861171	0.999937	0.7438	Down	No	-0.0428949	0.998958	0.8812	Down	No	-0.125535	0.999499	0.6786	Down	No	-0.0830797	0.999803	0.7955	Down	No	22.7529	19.4817	20.6622	21.9045	18.8669	20.0739	21.4343	20.3868	18.0029	19.1881	22.1451	17.1472
ENSG00000005175	RPAP3	RNA polymerase II associated protein 3	0.181302	0.999937	0.39645	Up	No	0.224356	0.998958	0.34375	Up	No	0.142371	0.999499	0.53855	Up	No	-0.0826103	0.999803	0.75255	Down	No	16.3724	16.2371	17.1712	11.1737	19.0445	12.6178	19.5421	18.475	15.8997	15.6417	17.1861	17.3709
ENSG00000005187	ACSM3	acyl-CoA synthetase medium chain family member 3	-0.138312	0.999937	0.8113	Down	No	-0.501748	1	1	Down	No	0.155705	0.999499	0.8008	Up	No	0.656865	0.999803	0.2914	Up	No	0.0901986	0.409564	0.734235	0.232184	0.117419	0.396605	0.195155	0.315201	0.427134	0.426131	0.427829	0.333644
ENSG00000005189	REXO5	RNA exonuclease 5	-0.425808	0.999937	0.46695	Down	No	-0.519447	0.998958	0.45195	Down	No	-0.332182	0.999499	0.6167	Down	No	0.186798	0.999803	0.77575	Up	No	4.013	4.17826	2.23934	3.34094	2.49602	3.00643	2.21426	1.7462	2.31258	2.92603	2.68767	2.82645
ENSG00000005194	CIAPIN1	cytokine induced apoptosis inhibitor 1	-0.0781614	0.999937	0.61955	Down	No	-0.14486	0.998958	0.40665	Down	No	-0.00942563	0.999499	0.9574	Down	No	0.13479	0.999803	0.49885	Up	No	33.226	34.3048	31.536	34.5408	26.9514	26.4039	33.2983	31.6259	29.8488	29.4674	34.7821	36.2976
ENSG00000005206	SPPL2B	signal peptide peptidase like 2B	0.266068	0.999937	0.54005	Up	No	0.240274	0.998958	0.63735	Up	No	0.296018	0.999499	0.53655	Up	No	0.0553807	0.999803	0.91225	Up	No	16.6	12.5555	19.7528	16.2501	16.8613	18.85	21.9928	18.2768	24.974	19.6371	20.6893	13.7542
ENSG00000005238	FAM214B	family with sequence similarity 214 member B	-0.0581182	0.999937	0.8014	Down	No	-0.0678378	0.998958	0.788	Down	No	-0.0430817	0.999499	0.8579	Down	No	0.0248434	0.999803	0.9339	Up	No	8.30762	7.20056	4.61679	5.59957	3.74682	10.0102	5.76115	4.801	4.77811	9.29746	5.26793	5.34556
ENSG00000005243	COPZ2	COPI coat complex subunit zeta 2	0.030743	0.999937	0.95115	Up	No	-0.17527	0.998958	0.7436	Down	No	0.216456	0.999499	0.6699	Up	No	0.392433	0.999803	0.467	Up	No	2.79903	3.54567	1.11229	1.24662	2.39558	2.13556	1.76431	1.18988	2.2069	4.59126	1.73521	1.27381
ENSG00000005249	PRKAR2B	protein kinase cAMP-dependent type II regulatory subunit beta	-0.119624	0.999937	0.72925	Down	No	-0.02937	0.998958	0.93875	Down	No	-0.21022	0.999499	0.57265	Down	No	-0.181196	0.999803	0.70295	Down	No	11.8839	12.209	12.4781	10.9796	8.76656	10.9715	14.3869	11.5466	7.69344	10.5064	13.3241	11.4522
ENSG00000005302	MSL3	MSL complex subunit 3	0.12608	0.999937	0.5546	Up	No	0.142687	0.998958	0.5467	Up	No	0.114334	0.999499	0.61805	Up	No	-0.0288608	0.999803	0.9182	Down	No	8.36548	8.02254	9.99585	7.41562	10.2345	7.64463	9.57426	9.16699	10.5597	8.85141	9.27328	7.34
ENSG00000005339	CREBBP	CREB binding protein	-0.0290391	0.999937	0.8463	Down	No	0.0113671	0.998958	0.9436	Up	No	-0.0656896	0.999499	0.69355	Down	No	-0.0778059	0.999803	0.6739	Down	No	12.6263	11.3565	21.3009	13.8174	17.6354	10.8799	15.7792	14.33	19.9892	10.0372	15.2483	10.2852
ENSG00000005379	TSPOAP1	TSPO associated protein 1	0.259726	0.999937	0.65385	Up	No	0.303881	0.998958	0.6306	Up	No	0.219121	0.999499	0.75925	Up	No	-0.0853999	0.999803	0.89905	Down	No	1.53092	2.14603	3.16986	1.11002	3.39435	2.5664	1.09225	2.56636	4.63411	2.30217	1.3855	0.754768
ENSG00000005381	MPO	myeloperoxidase	-1.25642	1	1	Down	No	-1.04775	1	1	Down	No	-1.49911	1	1	Down	No	-0.450855	1	1	Down	No	0.0249156	0.0213718	0.407498	0.0356088	0.0399955	0.0287204	0.0567766	0.107736	0.0257957	0.0735639	0.0365938	0.0382732
ENSG00000005421	PON1	paraoxonase 1	0.0844461	1	1	Up	No	0.043383	1	1	Up	No	0.124526	1	1	Up	No	1.5572	1	1	Up	No	0	0	0	0	0.0648447	0	0	0.0130854	0.0229595	0.0758528	0.137154	0
ENSG00000005436	GCFC2	GC-rich sequence DNA-binding factor 2	-0.111687	0.999937	0.79205	Down	No	-0.183945	0.998958	0.6899	Down	No	-0.0372934	0.999499	0.9328	Down	No	0.145871	0.999803	0.77605	Up	No	11.7088	10.7381	6.71502	8.38917	9.63533	9.11466	6.92104	6.99633	8.02751	8.30155	8.09936	11.4475
ENSG00000005448	WDR54	WD repeat domain 54	-0.252816	0.999937	0.277	Down	No	-0.31501	0.998958	0.21	Down	No	-0.187706	0.999499	0.42925	Down	No	0.126943	0.999803	0.6588	Up	No	20.7818	21.1425	13.5901	17.0521	11.1999	17.7977	16.3441	12.137	13.8407	17.5054	15.6967	16.1021
ENSG00000005469	CROT	carnitine O-octanoyltransferase	0.156778	0.999937	0.58395	Up	No	0.19028	0.998958	0.54965	Up	No	0.128048	0.999499	0.68125	Up	No	-0.0626841	0.999803	0.85995	Down	No	3.2688	3.83974	3.4883	2.64771	4.2929	4.22937	2.9418	3.36944	3.865	3.92463	3.48939	2.93058
ENSG00000005471	ABCB4	ATP binding cassette subfamily B member 4	0.577545	0.96986	0.127	Up	No	0.398648	0.998958	0.3494	Up	No	0.742051	0.999499	0.0774	Up	No	0.342905	0.999803	0.3938	Up	No	0.478048	0.412183	0.392537	0.351638	0.744932	0.373123	0.485119	0.293612	1.16511	0.466024	0.466696	0.279275
ENSG00000005483	KMT2E	lysine methyltransferase 2E (inactive)	0.224324	0.999937	0.27765	Up	No	0.291647	0.998958	0.18605	Up	No	0.159583	0.999499	0.492	Up	No	-0.132357	0.999803	0.6095	Down	No	10.9467	10.4253	8.89965	6.91951	12.7613	14.0153	9.49274	8.44421	13.0222	12.3102	8.48066	6.99947
ENSG00000005486	RHBDD2	rhomboid domain containing 2	-0.326308	0.694726	0.05335	Down	No	-0.320409	0.867679	0.07655	Down	No	-0.326918	0.968333	0.06985	Down	No	-0.00697512	0.999803	0.97475	Down	No	28.7766	30.1883	26.2517	26.865	20.0131	22.4889	23.8117	21.8985	20.516	22.6453	22.8675	21.9594
ENSG00000005513	SOX8	SRY-box transcription factor 8	-0.822182	0.0699302	0.0011	Down	No	-0.845859	0.142609	0.0027	Down	No	-0.792731	0.167924	0.0025	Down	No	0.0536572	0.999803	0.8719	Up	No	5.58413	5.14914	2.22366	2.64706	1.16087	4.4598	2.10471	0.855943	1.2376	4.07587	1.60245	1.99171
ENSG00000005700	IBTK	inhibitor of Bruton tyrosine kinase	0.652807	0.946933	0.1157	Up	No	0.710886	0.998958	0.13005	Up	No	0.597508	0.999499	0.15705	Up	No	-0.113166	0.999803	0.82805	Down	No	7.84333	7.43377	5.78037	5.5636	8.4457	8.03918	5.68778	5.91127	7.45582	8.21573	5.8675	6.24028
ENSG00000005801	ZNF195	zinc finger protein 195	0.0787675	0.999937	0.6364	Up	No	0.161236	0.998958	0.36095	Up	No	-0.00372558	0.999499	0.9834	Down	No	-0.165723	0.999803	0.42695	Down	No	16.6851	18.5538	21.7577	21.0107	17.029	16.0484	25.1807	27.3935	16.1598	14.9699	22.8311	22.5835
ENSG00000005810	MYCBP2	MYC binding protein 2	-0.0175474	0.999937	0.9622	Down	No	0.159084	0.998958	0.68805	Up	No	-0.212601	0.999499	0.59445	Down	No	-0.372462	0.999803	0.3706	Down	No	5.94539	10.5792	10.2675	7.77556	12.9405	7.63204	7.84146	9.4102	11.0458	5.87055	6.67216	5.65918
ENSG00000005812	FBXL3	F-box and leucine rich repeat protein 3	0.358262	0.999937	0.21625	Up	No	0.412373	0.998958	0.20885	Up	No	0.307134	0.999499	0.34235	Up	No	-0.105648	0.999803	0.7579	Down	No	6.31219	6.14434	7.42246	7.1124	10.0297	8.49973	8.3114	8.50234	9.38815	8.58388	8.24255	6.79421
ENSG00000005844	ITGAL	integrin subunit alpha L	0.918524	1	1	Up	No	0.580474	1	1	Up	No	1.20266	1	1	Up	No	0.620806	1	1	Up	No	0	0.0526453	0	0	0	0.077235	0	0	0	0.0158461	0.087258	0.0133921
ENSG00000005882	PDK2	pyruvate dehydrogenase kinase 2	0.213279	0.999937	0.50845	Up	No	0.179247	0.998958	0.62725	Up	No	0.251715	0.999499	0.45165	Up	No	0.0721414	0.999803	0.8571	Up	No	7.01476	5.85706	3.53787	5.07165	8.42891	6.20105	3.80193	5.34085	8.01548	8.02652	4.23124	4.90756
ENSG00000005884	ITGA3	integrin subunit alpha 3	-0.652441	0.757495	0.06535	Down	No	-0.608507	0.98402	0.1173	Down	No	-0.692343	0.999499	0.08045	Down	No	-0.0843312	0.999803	0.80615	Down	No	1.41494	2.20131	3.19336	1.18041	0.816931	1.0186	2.00605	1.313	0.636056	1.25056	1.01561	1.96473
ENSG00000005889	ZFX	zinc finger protein X-linked	0.146976	0.999937	0.47835	Up	No	0.133325	0.998958	0.5512	Up	No	0.165068	0.999499	0.4659	Up	No	0.0309955	0.999803	0.89505	Up	No	4.92858	4.19379	9.30041	5.66008	8.22532	4.39637	6.60446	6.67423	8.20167	4.96592	7.94071	5.42722
ENSG00000005893	LAMP2	lysosomal associated membrane protein 2	-0.0224794	0.999937	0.8902	Down	No	-0.0378071	0.998958	0.8303	Down	No	-0.00166023	0.999499	0.99225	Down	No	0.0358312	0.999803	0.8562	Up	No	17.9766	17.927	11.8216	16.2946	18.696	17.3213	14.1816	11.1025	15.6121	18.8918	12.8477	15.6002
ENSG00000005961	ITGA2B	integrin subunit alpha 2b	0.770747	0.954603	0.118	Up	No	0.934437	0.90362	0.08735	Up	No	0.591561	0.999499	0.28555	Up	No	-0.343383	0.999803	0.49065	Down	No	0.55828	0.116084	0.459046	0.201916	1.44849	0.555937	0.20696	0.30274	1.03602	0.565902	0.298275	0.084778
ENSG00000005981	ASB4	ankyrin repeat and SOCS box containing 4	0.412779	1	1	Up	No	0.792752	1	1	Up	No	-0.0977768	1	1	Down	No	-0.88997	1	1	Down	No	0.115568	0.17079	0.076877	0.175281	0.0578133	0.358896	0.244376	0.259781	0.0352784	0.222889	0.0869154	0.155756
ENSG00000006007	GDE1	glycerophosphodiester phosphodiesterase 1	0.0895776	0.999937	0.6633	Up	No	0.0931011	0.998958	0.66945	Up	No	0.0913947	0.999499	0.675	Up	No	-0.00222227	0.999803	0.993	Down	No	22.0314	24.1391	22.0044	23.92	26.5676	21.7684	25.7746	22.4332	24.7163	23.3483	24.6605	23.872
ENSG00000006015	REX1BD	required for excision 1-B domain containing	0.0683004	0.999937	0.8778	Up	No	-0.0505814	0.998958	0.91545	Down	No	0.182915	0.999499	0.70695	Up	No	0.232939	0.999803	0.6951	Up	No	22.1695	22.5935	20.2907	25.4626	17.7528	19.5445	25.8495	22.8076	23.1497	23.5216	26.6639	27.9644
ENSG00000006016	CRLF1	cytokine receptor like factor 1	0.120686	0.999937	0.87895	Up	No	0.194043	0.998958	0.8397	Up	No	0.0496554	0.999499	0.9506	Up	No	-0.144847	0.999803	0.8687	Down	No	4.63806	4.77618	2.33678	2.33401	5.09504	4.23964	2.97675	3.57388	4.28404	4.43045	2.29849	3.30516
ENSG00000006025	OSBPL7	oxysterol binding protein like 7	0.0555022	0.999937	0.8475	Up	No	0.155099	0.998958	0.64225	Up	No	-0.045623	0.999499	0.8891	Down	No	-0.200584	0.999803	0.5833	Down	No	1.77486	1.98548	2.26368	1.62519	1.88763	2.40345	2.67867	1.44084	1.84863	2.39461	1.71197	1.37903
ENSG00000006042	TMEM98	transmembrane protein 98	0.0756052	0.999937	0.645	Up	No	0.0551811	0.998958	0.759	Up	No	0.101015	0.999499	0.56315	Up	No	0.0452222	0.999803	0.8221	Up	No	35.904	37.634	36.1268	36.6374	38.8073	34.8775	40.5946	35.3421	38.2762	35.3662	39.9845	40.4487
ENSG00000006047	YBX2	Y-box binding protein 2	-0.883536	1	1	Down	No	-0.382788	1	1	Down	No	-1.64994	1	1	Down	No	-1.26754	1	1	Down	No	2.15774	1.54552	0.752268	2.0962	0.869711	1.5434	0.651693	1.17625	0.934191	1.49446	0.39421	1.13243
ENSG00000006059	KRT33A	keratin 33A	0	1	1	NA	No	0	1	1	NA	No	0	1	1	NA	No	0	1	1	NA	No	0	0	0	0	0	0	0	0	0	0	0.0212747	0
ENSG00000006062	MAP3K14	mitogen-activated protein kinase kinase kinase 14	-0.214892	0.999937	0.47	Down	No	-0.286921	0.998958	0.3952	Down	No	-0.141565	0.999499	0.65415	Down	No	0.14459	0.999803	0.7083	Up	No	1.9733	1.82075	2.497	1.88262	1.75773	1.22288	1.76793	1.82635	1.75724	1.49632	2.00757	2.02999
ENSG00000006071	ABCC8	ATP binding cassette subfamily C member 8	-0.588228	0.45874	0.0226	Down	No	-0.476247	0.976955	0.1138	Down	No	-0.705125	0.520288	0.01835	Down	No	-0.228934	0.999803	0.41195	Down	No	0.324206	0.482564	0.779657	0.405981	0.276074	0.443314	0.251718	0.439032	0.256054	0.438368	0.283432	0.23589
ENSG00000006116	CACNG3	calcium voltage-gated channel auxiliary subunit gamma 3	0.222835	1	1	Up	No	-0.160129	1	1	Down	No	0.532014	1	1	Up	No	0.690259	1	1	Up	No	0	0.120933	0	0	0	0.0179775	0	0.083333	0.0146159	0.033331	0.0552582	0.0638057
ENSG00000006118	TMEM132A	transmembrane protein 132A	0.0309697	0.999937	0.8899	Up	No	-0.00827867	0.998958	0.97245	Down	No	0.074061	0.999499	0.77555	Up	No	0.0817464	0.999803	0.75295	Up	No	28.941	33.6771	49.6616	32.6496	38.6142	28.6939	40.1182	34.5332	47.1986	31.6431	42.0282	29.5073
ENSG00000006125	AP2B1	adaptor related protein complex 2 subunit beta 1	-0.346328	0.338609	0.01265	Down	No	-0.341755	0.529384	0.0266	Down	No	-0.345423	0.59842	0.0239	Down	No	-0.00407494	0.999803	0.9808	Down	No	62.8447	66.0549	42.8269	55.4213	41.4801	56.2349	37.9943	40.5261	36.8181	52.8894	36.5845	49.9901
ENSG00000006128	TAC1	tachykinin precursor 1	0.730235	0.386337	0.0161	Up	No	0.733785	0.567013	0.0313	Up	No	0.733563	0.540615	0.0197	Up	No	-0.000933275	0.999803	0.99815	Down	No	3.99839	3.9535	3.72778	1.90848	14.0458	2.64232	4.07076	1.01806	11.1895	4.33476	4.56881	1.68644
ENSG00000006194	ZNF263	zinc finger protein 263	0.070104	0.999937	0.8092	Up	No	0.0765822	0.998958	0.8042	Up	No	0.0685275	0.999499	0.82725	Up	No	-0.00866996	0.999803	0.9781	Down	No	7.27166	6.74819	7.2302	8.63139	7.344	7.58632	8.04689	8.05877	6.7086	7.28161	8.01484	8.8864
ENSG00000006210	CX3CL1	C-X3-C motif chemokine ligand 1	-0.463178	0.486149	0.0248	Down	No	-0.498804	0.550336	0.02915	Down	No	-0.422712	0.901399	0.05655	Down	No	0.0758129	0.999803	0.7795	Up	No	6.57806	6.15726	4.61918	4.30658	3.48664	5.38251	3.64816	2.57574	3.09891	4.96236	3.73066	4.12405
ENSG00000006282	SPATA20	spermatogenesis associated 20	0.17923	0.999937	0.42005	Up	No	0.100146	0.998958	0.6903	Up	No	0.259262	0.999499	0.2929	Up	No	0.158957	0.999803	0.5662	Up	No	5.17409	6.37547	4.50274	5.62917	7.55571	5.5521	4.34964	5.36167	7.2539	8.17842	6.09448	4.41553
ENSG00000006283	CACNA1G	calcium voltage-gated channel subunit alpha1 G	0.910329	0.0898601	0.0016	Up	No	0.840814	0.291751	0.00865	Up	No	0.982596	0.187017	0.003	Up	No	0.140962	0.999803	0.6599	Up	No	2.14684	1.65502	1.82469	0.856588	6.2957	2.56078	1.60397	0.923786	7.60172	2.62826	1.53271	0.714347
ENSG00000006327	TNFRSF12A	TNF receptor superfamily member 12A	-0.242206	0.999937	0.56705	Down	No	-0.424953	0.998958	0.41	Down	No	-0.0754326	0.999499	0.86075	Down	No	0.348928	0.999803	0.5273	Up	No	20.1129	22.5307	14.7475	27.7614	10.1899	16.3018	17.7946	18.1362	8.95822	20.7072	17.4602	32.6093
ENSG00000006377	DLX6	distal-less homeobox 6	2.35605	0.266681	0.00855	Up	No	2.19686	0.49259	0.0227	Up	No	2.50526	0.46606	0.01485	Up	No	0.307419	0.999803	0.7465	Up	No	0.0711345	0.0805614	0.149731	0.0165516	0.952173	0.287992	0.189294	1.46449e-54	1.34218	0.28357	0.124687	7.79314e-14
ENSG00000006432	MAP3K9	mitogen-activated protein kinase kinase kinase 9	-0.238504	0.999937	0.2215	Down	No	-0.147309	0.998958	0.4827	Down	No	-0.330958	0.999499	0.1311	Down	No	-0.184388	0.999803	0.4736	Down	No	2.03744	1.75552	2.81177	2.15912	1.4554	1.65549	2.33926	2.33404	1.38689	1.29639	2.40987	1.77718
ENSG00000006451	RALA	RAS like proto-oncogene A	0.133552	0.999937	0.38525	Up	No	0.155586	0.998958	0.347	Up	No	0.116488	0.999499	0.48725	Up	No	-0.03967	0.999803	0.8353	Down	No	24.8963	25.8557	22.5781	23.9254	27.8185	26.6823	24.9925	26.8378	24.8092	26.2931	25.2785	27.3383
ENSG00000006453	BAIAP2L1	BAR/IMD domain containing adaptor protein 2 like 1	-0.0342795	0.999937	0.95885	Down	No	0.0430902	0.998958	0.95335	Up	No	-0.110485	0.999499	0.89265	Down	No	-0.154719	0.999803	0.8784	Down	No	1.90444	1.71806	0.793729	1.53325	1.74991	1.10106	1.17763	1.94538	1.68818	1.06985	1.14783	1.48655
ENSG00000006459	KDM7A	lysine demethylase 7A	-0.374153	0.96986	0.1265	Down	No	-0.333515	0.998958	0.1909	Down	No	-0.410891	0.999499	0.1269	Down	No	-0.0773675	0.999803	0.77455	Down	No	4.02055	2.59934	2.20021	2.39075	1.56685	3.31194	1.86196	2.02102	1.51429	3.11951	1.83481	1.87472
ENSG00000006468	ETV1	ETS variant transcription factor 1	0.226473	0.999937	0.1719	Up	No	0.296441	0.943389	0.1	Up	No	0.158625	0.999499	0.37985	Up	No	-0.138082	0.999803	0.4944	Down	No	13.9241	13.7333	14.0855	12.1482	18.5874	18.6356	15.3828	12.4063	16.0967	16.9143	14.8486	11.3114
ENSG00000006530	AGK	acylglycerol kinase	0.107179	0.999937	0.76255	Up	No	0.0389821	0.998958	0.91475	Up	No	0.17756	0.999499	0.64635	Up	No	0.13816	0.999803	0.7543	Up	No	13.1354	15.6349	11.1245	15.0973	11.3586	11.5621	10.8629	11.0812	12.6075	12.3683	12.3999	13.6866
ENSG00000006534	ALDH3B1	aldehyde dehydrogenase 3 family member B1	-0.047135	0.999937	0.9113	Down	No	0.0840966	0.998958	0.87145	Up	No	-0.186661	0.999499	0.69515	Down	No	-0.27038	0.999803	0.5646	Down	No	0.387042	0.310703	0.407489	0.257283	0.181729	0.474942	0.393693	0.373052	0.125649	0.527043	0.155511	0.381494
ENSG00000006555	TTC22	tetratricopeptide repeat domain 22	0.531245	1	1	Up	No	0.471548	1	1	Up	No	0.594347	1	1	Up	No	0.122005	1	1	Up	No	0.0191321	0.0131322	0	0	0.0243632	0	0	0.0179868	0	0.0180273	0.0121983	0.0172621
ENSG00000006576	PHTF2	putative homeodomain transcription factor 2	0.147214	0.999937	0.42495	Up	No	0.181452	0.998958	0.3676	Up	No	0.117768	0.999499	0.5575	Up	No	-0.064121	0.999803	0.7686	Down	No	6.44075	7.52593	6.9099	6.69766	9.31371	7.74954	7.30912	6.36594	8.17496	7.63612	7.2229	6.45079
ENSG00000006606	CCL26	C-C motif chemokine ligand 26	0.03832	1	1	Up	No	0	1	1	NA	No	0.0757459	1	1	Up	No	0.0757899	1	1	Up	No	0	0	0	0	0	0	0	0	0.0847126	0.0545503	0	0
ENSG00000006607	FARP2	FERM, ARH/RhoGEF and pleckstrin domain protein 2	0.0338217	0.999937	0.89765	Up	No	-0.0101748	0.998958	0.97125	Down	No	0.0814176	0.999499	0.7909	Up	No	0.09089	0.999803	0.7868	Up	No	7.76868	7.57138	9.40892	9.11567	9.78336	7.89014	7.7397	7.67716	11.6149	7.64944	7.79348	8.2598
ENSG00000006611	USH1C	USH1 protein network component harmonin	1.37632	1	1	Up	No	1.64436	1	1	Up	No	1.05111	1	1	Up	No	-0.596498	1	1	Down	No	0.0431772	0	0	0.0178013	0.0819145	0	0.0357907	0.0672365	0.109332	0	0.0121757	0
ENSG00000006625	GGCT	gamma-glutamylcyclotransferase	0.151079	0.999937	0.5735	Up	No	0.179453	0.998958	0.5423	Up	No	0.127651	0.999499	0.6691	Up	No	-0.0524406	0.999803	0.87755	Down	No	51.893	60.1698	41.3125	47.009	49.3711	56.7668	55.4385	60.6642	45.0186	52.9851	55.2322	61.9836
ENSG00000006634	DBF4	DBF4 zinc finger	-0.0397286	0.999937	0.8602	Down	No	0.052772	0.998958	0.8318	Up	No	-0.133179	0.999499	0.6155	Down	No	-0.186763	0.999803	0.4689	Down	No	23.7116	23.3299	26.6864	25.5557	28.2973	18.0335	26.8118	27.8316	21.7498	16.2001	27.5929	23.2578
ENSG00000006638	TBXA2R	thromboxane A2 receptor	0.450377	1	1	Up	No	0.159444	1	1	Up	No	0.696502	1	1	Up	No	0.537626	1	1	Up	No	0.137841	0.102749	0.170087	0.150231	0.244333	0.203019	0.15097	0.0235471	0.233497	0.402262	0.146884	0.124064
ENSG00000006652	IFRD1	interferon related developmental regulator 1	-0.0706039	0.999937	0.6782	Down	No	-0.0512263	0.998958	0.7867	Down	No	-0.0848836	0.999499	0.6559	Down	No	-0.0342147	0.999803	0.87475	Down	No	21.2318	23.1138	23.9378	22.1367	17.2877	20.4309	27.0141	21.3636	14.9558	19.0801	26.6005	23.4139
ENSG00000006659	LGALS14	galectin 14	0	1	1	NA	No	0	1	1	NA	No	0	1	1	NA	No	0	1	1	NA	No	0	0	0	0	0	0	0	0	0	0	0	0
ENSG00000006695	COX10	cytochrome c oxidase assembly factor heme A:farnesyltransferase COX10	-0.232924	0.999937	0.32225	Down	No	-0.260264	0.998958	0.31325	Down	No	-0.201141	0.999499	0.45935	Down	No	0.0585337	0.999803	0.8445	Up	No	8.12996	8.38377	8.00661	9.45829	6.06557	7.49185	6.99334	7.34231	6.14127	7.22906	7.25947	8.55284
ENSG00000006704	GTF2IRD1	GTF2I repeat domain containing 1	0.0624339	0.999937	0.82745	Up	No	0.15146	0.998958	0.64105	Up	No	-0.0268429	0.999499	0.93395	Down	No	-0.178806	0.999803	0.5725	Down	No	4.58595	7.55321	5.42105	5.73951	7.5051	4.32265	7.61125	5.78508	6.17958	6.23087	5.51824	4.59858
ENSG00000006712	PAF1	PAF1 homolog, Paf1/RNA polymerase II complex component	0.428979	0.980109	0.13345	Up	No	0.439642	0.998958	0.15855	Up	No	0.423139	0.999499	0.17305	Up	No	-0.0171328	0.999803	0.9578	Down	No	13.8657	12.0918	17.7343	14.1977	20.0503	13.9111	23.2858	20.0188	22.2904	15.5482	21.6497	16.9114
ENSG00000006715	VPS41	VPS41 subunit of HOPS complex	0.0303059	0.999937	0.87275	Up	No	-0.0289048	0.998958	0.89535	Down	No	0.0922876	0.999499	0.6596	Up	No	0.120812	0.999803	0.6112	Up	No	11.7849	11.3929	7.5597	9.2498	11.0721	12.2332	7.58006	8.1279	8.82958	14.5533	8.43841	10.4779
ENSG00000006740	ARHGAP44	Rho GTPase activating protein 44	0.286235	0.999937	0.58915	Up	No	0.304533	0.998958	0.5844	Up	No	0.273227	0.999499	0.65	Up	No	-0.0319599	0.999803	0.9597	Down	No	1.25092	1.84495	1.59263	1.15793	1.53866	1.71261	1.93923	1.88685	1.89998	1.69602	1.31039	2.01978
ENSG00000006744	ELAC2	elaC ribonuclease Z 2	-0.00331682	0.999937	0.98535	Down	No	0.0214751	0.998958	0.9116	Up	No	-0.0235316	0.999499	0.90125	Down	No	-0.045595	0.999803	0.8338	Down	No	19.2259	18.9093	24.4273	22.3258	20.3308	15.4412	26.5879	22.7436	19.7761	17.369	24.322	21.0432
ENSG00000006747	SCIN	scinderin	0.796276	0.592445	0.0365	Up	No	0.8511	0.67976	0.04495	Up	No	0.744483	0.972159	0.0705	Up	No	-0.107397	0.999803	0.7965	Down	No	0.548599	0.332499	0.746475	1.27279	2.56147	1.86227	0.288914	0.498192	1.60408	1.10025	0.49761	1.60918
ENSG00000006756	ARSD	arylsulfatase D	-0.158506	0.999937	0.6044	Down	No	-0.273809	0.998958	0.4208	Down	No	-0.046494	0.999499	0.8973	Down	No	0.227501	0.999803	0.5512	Up	No	2.65871	2.6461	1.02148	2.45462	1.52004	2.72045	1.7291	1.20739	1.86977	3.21532	1.31937	2.00589
ENSG00000006757	PNPLA4	patatin like phospholipase domain containing 4	-0.0342602	0.999937	0.9183	Down	No	-0.159984	0.998958	0.65985	Down	No	0.0865506	0.999499	0.8045	Up	No	0.245971	0.999803	0.55455	Up	No	7.79943	7.84544	5.2257	6.59366	5.71152	6.28354	6.09872	5.84399	5.53703	7.39313	6.9008	8.53487
ENSG00000006788	MYH13	myosin heavy chain 13	1.0008	1	1	Up	No	1.30504	1	1	Up	No	0.621332	1	1	Up	No	-0.686695	1	1	Down	No	0.00661166	0	0	0	0	0	0.0134817	0.00504797	0	0.0101344	0	0.00970651
ENSG00000006831	ADIPOR2	adiponectin receptor 2	-0.785748	0.774996	0.06975	Down	No	-0.779296	0.893581	0.08315	Down	No	-0.788321	0.999499	0.1324	Down	No	-0.00994329	0.999803	0.98005	Down	No	16.9042	15.9572	18.3582	14.4326	19.852	16.8762	19.9577	19.6593	17.3692	15.7445	19.7068	14.7862
ENSG00000006837	CDKL3	cyclin dependent kinase like 3	-0.0387689	0.999937	0.95615	Down	No	0.000229671	0.999961	0.99985	Up	No	-0.073506	0.999499	0.92605	Down	No	-0.0739136	0.999803	0.92395	Down	No	2.03371	2.24156	1.99621	2.20106	1.54354	3.11782	2.38039	1.37766	2.34503	2.44688	1.44701	1.7216
ENSG00000007001	UPP2	uridine phosphorylase 2	-0.0696231	1	1	Down	No	-0.427044	1	1	Down	No	0.215953	1	1	Up	No	0.643582	1	1	Up	No	0	0	0.0716507	0	0.0117396	0	0	0.0400793	0.0228167	0.0397922	0.0215897	0
ENSG00000007038	PRSS21	serine protease 21	0	1	1	NA	No	0	1	1	NA	No	0	1	1	NA	No	0	1	1	NA	No	0	0	0	0	0	0	0	0	0	0	0	0
ENSG00000007047	MARK4	microtubule affinity regulating kinase 4	-0.156937	0.999937	0.5365	Down	No	-0.217968	0.998958	0.44665	Down	No	-0.0933335	0.999499	0.7364	Down	No	0.124516	0.999803	0.69495	Up	No	6.86521	7.14542	8.77799	6.42518	6.30063	6.85804	6.89332	4.74048	7.49	7.86624	6.04077	5.59818
ENSG00000007062	PROM1	prominin 1	-0.0963059	0.999937	0.55785	Down	No	-0.060358	0.998958	0.73085	Down	No	-0.12827	0.999499	0.474	Down	No	-0.0685503	0.999803	0.7273	Down	No	20.5701	24.1194	42.7355	29.1068	21.1559	19.1962	38.7712	30.2157	19.5525	18.9377	37.7926	28.4884
ENSG00000007080	CCDC124	coiled-coil domain containing 124	-0.120476	0.999937	0.46975	Down	No	-0.232995	0.998958	0.19785	Down	No	-0.0113687	0.999499	0.95025	Down	No	0.220981	0.999803	0.2932	Up	No	48.5432	47.1587	47.155	52.1022	37.6593	35.5985	45.9212	43.8329	42.5277	44.2833	45.3796	58.2254
ENSG00000007129	CEACAM21	CEA cell adhesion molecule 21	-0.747181	1	1	Down	No	-1.04819	1	1	Down	No	-0.49439	1	1	Down	No	0.554754	1	1	Up	No	1.56625	1.0073	0.564875	0.748559	0.220905	1.19469	0.550004	0.586469	0.191401	1.34581	0.39594	0.872489
ENSG00000007168	PAFAH1B1	platelet activating factor acetylhydrolase 1b regulatory subunit 1	0.0564949	0.999937	0.68295	Up	No	0.105186	0.998958	0.4873	Up	No	0.0114743	0.999499	0.9405	Up	No	-0.094293	0.999803	0.5941	Down	No	38.1153	39.2255	39.0515	37.4837	41.689	41.2944	39.6708	40.058	38.9326	36.8656	40.6169	36.379
ENSG00000007171	NOS2	nitric oxide synthase 2	-0.144592	1	1	Down	No	-0.154139	1	1	Down	No	-0.13055	1	1	Down	No	0.0222203	1	1	Up	No	0.182046	0.17718	0.17657	0.206213	0.20406	0.106496	0.0947417	0.227909	0.113942	0.112512	0.147715	0.27254
ENSG00000007174	DNAH9	dynein axonemal heavy chain 9	-0.693261	0.999937	0.1562	Down	No	-0.527824	0.998958	0.33395	Down	No	-0.874568	0.999499	0.1148	Down	No	-0.347211	0.999803	0.5263	Down	No	1.33338	0.996945	1.55862	1.18247	0.690271	1.01741	0.998054	0.767856	0.606534	0.67554	0.765146	0.683563
ENSG00000007202	KIAA0100	KIAA0100	-0.0183002	0.999937	0.93945	Down	No	0.0585666	0.998958	0.8303	Up	No	-0.094709	0.999499	0.7266	Down	No	-0.153934	0.999803	0.5565	Down	No	21.5746	19.3512	33.0646	21.4781	23.2868	23.0866	24.2173	27.6374	22.6178	20.0609	23.9479	21.5814
ENSG00000007216	SLC13A2	solute carrier family 13 member 2	0.00367856	1	1	Up	No	0	1	1	NA	No	0.00736818	1	1	Up	No	0.00735463	1	1	Up	No	0	0	0	0	0	0	0	0	0	0	0	0.0129578
ENSG00000007237	GAS7	growth arrest specific 7	0.099149	0.999937	0.6209	Up	No	0.053503	0.998958	0.8103	Up	No	0.148138	0.999499	0.51655	Up	No	0.0944538	0.999803	0.7017	Up	No	2.60202	1.96111	2.77811	2.24347	2.75582	2.33199	2.604	2.08293	2.8979	3.0663	2.59573	1.91884
ENSG00000007255	TRAPPC6A	trafficking protein particle complex subunit 6A	-0.175436	0.999937	0.82735	Down	No	-0.317263	0.998958	0.7198	Down	No	-0.0415289	0.999499	0.9615	Down	No	0.275443	0.999803	0.77655	Up	No	11.0735	11.0262	4.84852	11.8284	5.22236	13.8131	4.93281	7.29629	5.16433	13.3111	6.11231	12.9097
ENSG00000007264	MATK	megakaryocyte-associated tyrosine kinase	0.561172	1	1	Up	No	-0.0830686	1	1	Down	No	1.01018	1	1	Up	No	1.09159	1	1	Up	No	0.0653002	0.0748145	0	0.0448001	0	0.0584005	0.0592842	0.053045	0	0.0741707	0.0153667	0.271696
ENSG00000007306	CEACAM7	CEA cell adhesion molecule 7	0	1	1	NA	No	0	1	1	NA	No	0	1	1	NA	No	0	1	1	NA	No	0	0	0	0	0	0	0	0	0	0	0	0
ENSG00000007312	CD79B	CD79b molecule	-0.707989	0.63664	0.0426	Down	No	-0.959054	0.381409	0.0143	Down	No	-0.488983	0.999499	0.18065	Down	No	0.470429	0.999803	0.2653	Up	No	1.81078	2.44776	1.4437	1.00964	0.740196	0.972119	1.05007	0.620348	0.562451	1.90474	1.14173	1.11462
ENSG00000007314	SCN4A	sodium voltage-gated channel alpha subunit 4	0.0315806	0.999937	0.9624	Up	No	0.0991577	0.998958	0.8998	Up	No	-0.034114	0.999499	0.96725	Down	No	-0.134358	0.999803	0.8628	Down	No	0.478419	0.708279	0.605288	1.00445	0.682142	0.431155	0.909008	0.920332	0.880966	0.357091	0.494423	0.942827
ENSG00000007341	ST7L	suppression of tumorigenicity 7 like	0.217116	0.999937	0.61815	Up	No	0.196035	0.998958	0.69125	Up	No	0.243159	0.999499	0.6345	Up	No	0.0466942	0.999803	0.92175	Up	No	6.55947	7.94982	5.42956	6.838	7.7793	7.97885	7.09266	7.32384	7.40692	9.17868	6.454	8.17139
ENSG00000007350	TKTL1	transketolase like 1	-0.276151	0.999937	0.48515	Down	No	-0.294313	0.998958	0.503	Down	No	-0.252374	0.999499	0.58875	Down	No	0.0415185	0.999803	0.9151	Up	No	0.786128	0.530357	0.922494	0.173634	0.646718	0.455305	0.608327	0.22295	0.74545	0.457501	0.564416	0.218
ENSG00000007372	PAX6	paired box 6	0.039837	0.999937	0.9363	Up	No	0.222575	0.998958	0.69655	Up	No	-0.164512	0.999499	0.76175	Down	No	-0.387142	0.999803	0.47135	Down	No	2.65304	3.70544	6.72899	3.65504	1.86013	5.81365	6.1022	5.58833	1.65533	4.40678	5.8579	2.9948
ENSG00000007376	RPUSD1	RNA pseudouridine synthase domain containing 1	0.013405	0.999937	0.9654	Up	No	0.0163889	0.998958	0.9644	Up	No	0.0151106	0.999499	0.9658	Up	No	-0.00202839	0.999803	0.9956	Down	No	8.87811	9.8698	15.6063	14.2862	10.1583	8.50854	16.0535	13.8331	11.7669	8.44577	14.7275	13.6001
ENSG00000007384	RHBDF1	rhomboid 5 homolog 1	-0.276891	0.999937	0.2834	Down	No	-0.333131	0.998958	0.24635	Down	No	-0.217683	0.999499	0.45	Down	No	0.115394	0.999803	0.73395	Up	No	11.5587	11.9762	12.29	9.23515	7.48768	10.4249	9.72838	7.54655	9.13962	11.9248	9.86112	7.28913
ENSG00000007392	LUC7L	LUC7 like	0.0910636	0.999937	0.6813	Up	No	0.14276	0.998958	0.548	Up	No	0.042616	0.999499	0.86205	Up	No	-0.100587	0.999803	0.7144	Down	No	34.275	36.8331	49.1665	36.9695	37.8408	37.8016	52.8778	42.5094	39.3769	37.8761	46.9056	36.2414
ENSG00000007402	CACNA2D2	calcium voltage-gated channel auxiliary subunit alpha2delta 2	-0.279258	0.999937	0.4015	Down	No	-0.250665	0.998958	0.50225	Down	No	-0.302899	0.999499	0.4041	Down	No	-0.0527115	0.999803	0.8994	Down	No	6.86462	7.46932	4.97092	5.36412	4.15884	6.61362	4.46607	5.11259	4.32821	5.83954	4.32011	5.18346
ENSG00000007516	BAIAP3	BAI1 associated protein 3	-0.621406	0.999937	0.34545	Down	No	-0.788165	0.998958	0.27745	Down	No	-0.467863	0.999499	0.5158	Down	No	0.320871	0.999803	0.6466	Up	No	0.367442	0.748659	1.2481	0.288653	0.343883	0.582925	0.236386	0.350977	0.493031	0.842784	0.400643	0.171106
ENSG00000007520	TSR3	TSR3 ribosome maturation factor	-0.0575765	0.999937	0.7528	Down	No	-0.120013	0.998958	0.5438	Down	No	0.00761171	0.999499	0.96955	Up	No	0.126946	0.999803	0.5801	Up	No	27.9647	30.2992	26.4667	30.2364	27.1014	24.7367	29.305	22.9674	25.5274	24.8754	29.4857	33.8367
ENSG00000007541	PIGQ	phosphatidylinositol glycan anchor biosynthesis class Q	-0.160135	0.999937	0.41125	Down	No	-0.220848	0.998958	0.29605	Down	No	-0.0969444	0.999499	0.6453	Down	No	0.123572	0.999803	0.59845	Up	No	18.3371	16.1092	21.9509	16.715	16.086	15.5383	17.4102	12.8262	18.6677	17.7082	16.8484	14.3448
ENSG00000007545	CRAMP1	cramped chromatin regulator homolog 1	0.103034	0.999937	0.77925	Up	No	0.0995218	0.998958	0.79995	Up	No	0.111247	0.999499	0.77935	Up	No	0.011285	0.999803	0.979	Up	No	6.07707	4.80211	8.54246	5.6894	6.27303	6.53058	7.42239	6.4035	7.8569	6.44913	7.22895	5.22453
ENSG00000007866	TEAD3	TEA domain transcription factor 3	0.373457	0.644559	0.04385	Up	No	0.344388	0.90362	0.0863	Up	No	0.407431	0.797465	0.0414	Up	No	0.0622895	0.999803	0.78875	Up	No	8.09808	8.21675	8.77308	7.27074	15.7956	8.05408	8.74774	7.69351	16.4667	8.58022	9.35855	7.64555
ENSG00000007908	SELE	selectin E	-0.843022	1	1	Down	No	-1.899	1	1	Down	No	-0.235858	1	1	Down	No	1.66119	1	1	Up	No	0.0946815	0	0	0	0	0.025368	0	0	0.0158441	0.0214884	0	0.0405426
ENSG00000007923	DNAJC11	DnaJ heat shock protein family (Hsp40) member C11	-0.0252587	0.999937	0.8811	Down	No	-0.000258079	0.999772	0.99905	Down	No	-0.0458253	0.999499	0.80435	Down	No	-0.0462787	0.999803	0.82865	Down	No	19.5756	19.1486	25.5008	23.7411	21.16	16.0806	24.9672	24.3505	20.3786	17.0353	23.2195	23.3565
ENSG00000007933	FMO3	flavin containing dimethylaniline monoxygenase 3	2.17466	1	1	Up	No	2.92974	1	1	Up	No	0.509305	1	1	Up	No	-2.42343	1	1	Down	No	0.0200377	0	0	0	0.0139167	0.105475	0	0.0308171	0.0367718	0	0	0
ENSG00000007944	MYLIP	myosin regulatory light chain interacting protein	0.63502	0.25742	0.008	Up	No	0.545233	0.615389	0.03755	Up	No	0.724094	0.230894	0.0043	Up	No	0.178024	0.999803	0.518	Up	No	2.24014	2.05119	1.96398	4.59159	6.66575	3.38114	2.39336	3.17855	7.11727	3.69138	2.1915	4.64807
ENSG00000007952	NOX1	NADPH oxidase 1	-0.609197	1	1	Down	No	-0.315444	1	1	Down	No	-0.973697	1	1	Down	No	-0.65951	1	1	Down	No	0.222266	0.0753337	0.209216	0.107159	0.212656	0.0279103	0.0633817	0.175956	0.0454053	0.0564189	0.0965644	0.109424
ENSG00000007968	E2F2	E2F transcription factor 2	-2.07684	1	1	Down	No	-2.06332	1	1	Down	No	-2.08373	1	1	Down	No	-0.0230619	1	1	Down	No	4.61666	4.29818	5.05252	4.54181	4.66481	3.14742	5.00702	4.1788	4.58487	3.53982	4.55655	4.19469
ENSG00000008018	PSMB1	proteasome 20S subunit beta 1	0.180609	0.999937	0.21795	Up	No	0.171853	0.998958	0.2798	Up	No	0.194645	0.999499	0.2192	Up	No	0.0220615	0.999803	0.90155	Up	No	131.469	135.995	108.321	125.043	138.895	120.332	148.264	145.877	124.143	126.799	139.718	172.229
ENSG00000008056	SYN1	synapsin I	-0.983589	0.999937	0.2121	Down	No	-0.979845	0.998958	0.2559	Down	No	-0.981992	0.999499	0.2862	Down	No	-0.00364639	0.999803	0.99785	Down	No	2.29353	3.61795	1.84944	2.71077	0.721821	1.44545	1.07073	1.95298	1.10145	0.831214	1.07954	2.16111
ENSG00000008083	JARID2	jumonji and AT-rich interaction domain containing 2	-0.281313	0.694726	0.05335	Down	No	-0.233864	0.998958	0.13	Down	No	-0.32552	0.763643	0.03805	Down	No	-0.0922839	0.999803	0.62865	Down	No	24.8487	23.4497	22.883	28.4096	14.348	22.4581	21.2307	25.3139	13.8038	19.4281	19.9593	25.221
ENSG00000008086	CDKL5	cyclin dependent kinase like 5	0.0778213	0.999937	0.7009	Up	No	0.195357	0.998958	0.40565	Up	No	-0.0453906	0.999499	0.84185	Down	No	-0.241396	0.999803	0.3302	Down	No	1.82033	1.43132	2.47453	1.67316	1.16224	2.08289	2.44891	2.64855	1.3538	1.48072	2.50243	1.75606
ENSG00000008118	CAMK1G	calcium/calmodulin dependent protein kinase IG	0.730098	0.704973	0.0556	Up	No	0.636832	0.977265	0.11455	Up	No	0.82237	0.790929	0.0408	Up	No	0.185342	0.999803	0.6632	Up	No	0.262662	0.259326	0.62814	0.249637	0.965222	0.494049	0.42056	0.267192	1.18336	0.675104	0.411956	0.170725
ENSG00000008128	CDK11A	cyclin dependent kinase 11A	0.276153	0.999937	0.38945	Up	No	0.376234	0.998958	0.2916	Up	No	0.173304	0.999499	0.6286	Up	No	-0.203251	0.999803	0.6115	Down	No	9.91616	8.70508	12.4199	10.3578	10.7253	9.83786	12.6786	12.3445	10.3703	10.5007	12.8322	10.1748
ENSG00000008130	NADK	NAD kinase	0.292372	0.999937	0.15715	Up	No	0.312383	0.998958	0.1737	Up	No	0.276785	0.999499	0.2203	Up	No	-0.0361054	0.999803	0.8794	Down	No	15.1712	11.976	19.0911	13.9394	18.1491	16.7568	19.2607	18.162	19.912	17.4531	19.5512	14.2631
ENSG00000008196	TFAP2B	transcription factor AP-2 beta	0.323665	0.999937	0.1455	Up	No	0.262345	0.998958	0.2953	Up	No	0.387512	0.999499	0.13185	Up	No	0.125178	0.999803	0.64215	Up	No	8.14089	6.73913	9.76574	4.84799	10.3194	9.80482	8.9836	5.73084	12.1394	12.3051	8.80766	4.84702
ENSG00000008197	TFAP2D	transcription factor AP-2 delta	2.61474	1	1	Up	No	2.06209	1	1	Up	No	3.01834	1	1	Up	No	0.955936	1	1	Up	No	0.0200482	0.0223955	0	0.0186569	0.0278482	0.120698	0.049289	0.0535202	0.121695	0.107102	0.227773	0.0295237
ENSG00000008226	DLEC1	DLEC1 cilia and flagella associated protein	0.20785	0.999937	0.77925	Up	No	0.0628603	0.998958	0.93785	Up	No	0.343925	0.999499	0.67985	Up	No	0.279974	0.999803	0.75335	Up	No	0.405177	0.249006	0.650904	0.104265	0.157878	0.359758	0.438461	0.488609	0.347635	0.222547	0.797138	0.389151
ENSG00000008256	CYTH3	cytohesin 3	0.134898	0.999937	0.4404	Up	No	0.0993462	0.998958	0.59785	Up	No	0.174716	0.999499	0.3512	Up	No	0.0752657	0.999803	0.7196	Up	No	7.13729	6.53199	7.33179	6.89097	9.59066	8.4066	6.47454	4.96027	8.7436	9.95126	6.1926	6.22516
ENSG00000008277	ADAM22	ADAM metallopeptidase domain 22	0.338288	0.965008	0.12365	Up	No	0.351886	0.998958	0.15455	Up	No	0.33072	0.999499	0.1647	Up	No	-0.0217126	0.999803	0.93995	Down	No	2.10648	2.40955	1.70414	1.24713	3.24326	2.42486	1.98835	1.67939	3.55602	2.25811	2.00589	1.37867
ENSG00000008282	SYPL1	synaptophysin like 1	0.065244	0.999937	0.68515	Up	No	0.0937148	0.998958	0.60125	Up	No	0.0418841	0.999499	0.8091	Up	No	-0.0520424	0.999803	0.79405	Down	No	24.01	27.7834	19.391	21.3638	25.4427	27.6069	23.3588	20.6478	21.4931	29.2692	21.014	22.2062
ENSG00000008283	CYB561	cytochrome b561	0.221308	0.999937	0.35905	Up	No	0.298258	0.998958	0.24855	Up	No	0.145312	0.999499	0.57705	Up	No	-0.153589	0.999803	0.6074	Down	No	1.40224	1.65936	2.14924	1.66712	2.34009	1.74613	2.18694	2.10063	2.37285	1.55836	2.11578	1.43934
ENSG00000008294	SPAG9	sperm associated antigen 9	-0.0148429	0.999937	0.94035	Down	No	0.0305185	0.998958	0.8847	Up	No	-0.0564327	0.999499	0.7909	Down	No	-0.0871626	0.999803	0.6964	Down	No	24.8499	21.6053	22.7931	19.5079	22.7472	26.8806	20.1671	19.453	22.0516	26.5721	18.1466	17.6757
ENSG00000008300	CELSR3	cadherin EGF LAG seven-pass G-type receptor 3	-0.202399	0.999937	0.3388	Down	No	-0.140372	0.998958	0.54515	Down	No	-0.262026	0.999499	0.25365	Down	No	-0.122038	0.999803	0.63375	Down	No	6.12696	5.7419	6.33929	5.84771	3.20649	5.79051	6.99714	5.50899	3.82455	5.06287	6.22704	4.69072
ENSG00000008311	AASS	aminoadipate-semialdehyde synthase	0.102739	0.999937	0.51035	Up	No	0.188258	0.998958	0.26735	Up	No	0.0169422	0.999499	0.92275	Up	No	-0.171785	0.999803	0.37375	Down	No	15.9217	15.6762	20.4755	14.7107	14.789	21.688	18.2644	20.1162	15.1147	17.3797	18.1359	15.9733
ENSG00000008323	PLEKHG6	pleckstrin homology and RhoGEF domain containing G6	-0.325035	0.999937	0.53105	Down	No	-0.00309795	0.998958	0.99555	Down	No	-0.735566	0.999499	0.21495	Down	No	-0.733064	0.999803	0.13715	Down	No	0.522946	0.30441	2.20261	0.388258	0.434742	0.35887	1.51142	1.06327	0.429742	0.308464	0.874995	0.420805
ENSG00000008324	SS18L2	SS18 like 2	0.352611	0.999937	0.49515	Up	No	0.445885	0.998958	0.41955	Up	No	0.258142	0.999499	0.64955	Up	No	-0.188457	0.999803	0.7652	Down	No	14.562	14.7468	13.3972	14.2132	16.7708	16.4144	19.6651	23.1384	16.0379	14.9274	18.0369	17.9291
ENSG00000008382	MPND	MPN domain containing	0.0932336	0.999937	0.72205	Up	No	0.0724449	0.998958	0.7954	Up	No	0.118715	0.999499	0.6694	Up	No	0.0461128	0.999803	0.8894	Up	No	5.3557	5.69878	5.31617	5.26583	5.88581	5.28024	5.79085	5.39011	6.01674	7.23471	4.97242	5.0163
ENSG00000008394	MGST1	microsomal glutathione S-transferase 1	0.1495	0.999937	0.45565	Up	No	0.217655	0.998958	0.32445	Up	No	0.0826128	0.999499	0.7014	Up	No	-0.135747	0.999803	0.59705	Down	No	55.1605	64.328	68.5406	70.7986	47.7682	57.7582	81.7753	108.587	44.5328	59.5377	85.0227	82.7814
ENSG00000008405	CRY1	cryptochrome circadian regulator 1	0.20919	0.999937	0.25065	Up	No	0.226839	0.998958	0.24315	Up	No	0.196502	0.999499	0.30895	Up	No	-0.0309391	0.999803	0.88845	Down	No	8.09368	8.19965	10.423	8.34782	11.5027	7.93338	11.2036	9.61903	11.3163	8.63955	10.2552	9.26857
ENSG00000008438	PGLYRP1	peptidoglycan recognition protein 1	0.697808	1	1	Up	No	0.539886	1	1	Up	No	0.843553	1	1	Up	No	0.305113	1	1	Up	No	0	0	0.0965824	0.128475	0.0988571	0	0.23129	0	0.0477434	0.162133	0.0446301	0.154858
ENSG00000008441	NFIX	nuclear factor I X	0.531317	0.440733	0.02075	Up	No	0.419794	0.90362	0.0876	Up	No	0.641022	0.377694	0.01025	Up	No	0.221112	0.999803	0.4321	Up	No	2.72843	3.08343	2.85315	0.986079	6.59483	3.52142	2.1543	0.385002	7.06787	4.7887	2.15258	0.784169
ENSG00000008513	ST3GAL1	ST3 beta-galactoside alpha-2,3-sialyltransferase 1	-0.211059	0.999937	0.29545	Down	No	-0.218113	0.998958	0.34475	Down	No	-0.198825	0.999499	0.3593	Down	No	0.0189321	0.999803	0.94375	Up	No	4.59535	3.93939	5.60981	4.53638	3.97754	4.4295	4.44335	2.99876	3.10137	4.30305	4.53845	4.19244
ENSG00000008516	MMP25	matrix metallopeptidase 25	-1.20169	0.418746	0.0188	Down	No	-1.38797	0.266633	0.00755	Down	No	-1.03244	0.999499	0.08045	Down	No	0.354265	0.999803	0.61155	Up	No	5.55025	4.8808	2.68352	7.85825	1.02455	2.04471	1.91371	2.90489	0.875106	1.88139	1.99179	5.33343
ENSG00000008517	IL32	interleukin 32	0.218563	0.999937	0.47215	Up	No	-0.142271	0.998958	0.6576	Down	No	0.510325	0.999499	0.11745	Up	No	0.653316	0.999803	0.0846	Up	No	1.0708	1.56732	3.42885	3.06658	1.45422	3.66962	2.24327	1.30575	1.88042	5.7631	3.06826	2.74666
ENSG00000008710	PKD1	polycystin 1, transient receptor potential channel interacting	-0.0399868	0.999937	0.8957	Down	No	-0.126634	0.998958	0.7209	Down	No	0.0464788	0.999499	0.89655	Up	No	0.172564	0.999803	0.6589	Up	No	17.812	14.7456	23.1101	13.9276	15.4061	17.7085	15.0348	14.5274	23.8783	16.4279	19.8658	10.5335
ENSG00000008735	MAPK8IP2	mitogen-activated protein kinase 8 interacting protein 2	-0.247967	0.999937	0.5327	Down	No	-0.268399	0.998958	0.53245	Down	No	-0.222112	0.999499	0.60835	Down	No	0.0458497	0.999803	0.9299	Up	No	1.53982	1.85292	1.333	1.52367	1.43137	1.35478	1.32036	0.992098	1.45646	1.36496	1.25885	1.19053
ENSG00000008838	MED24	mediator complex subunit 24	-0.191811	0.999937	0.3383	Down	No	-0.266626	0.998958	0.23635	Down	No	-0.115622	0.999499	0.60395	Down	No	0.150519	0.999803	0.5348	Up	No	34.0478	35.3264	30.7179	34.1017	27.7682	27.1952	28.2463	26.1196	32.7061	30.5465	29.4313	29.1029
ENSG00000008853	RHOBTB2	Rho related BTB domain containing 2	-0.0424412	0.999937	0.8987	Down	No	-0.0392531	0.998958	0.91855	Down	No	-0.0399047	0.999499	0.9109	Down	No	-0.00123481	0.999803	0.9988	Down	No	7.54487	7.92861	10.045	5.57284	11.0799	6.33154	7.48057	4.83789	10.7873	6.48775	7.69557	4.72384
ENSG00000008869	HEATR5B	HEAT repeat containing 5B	0.153863	0.999937	0.4183	Up	No	0.201631	0.998958	0.34495	Up	No	0.109856	0.999499	0.5884	Up	No	-0.0922012	0.999803	0.6993	Down	No	3.67769	3.85307	3.20563	3.89483	4.66734	4.83064	3.14117	3.90074	4.73761	4.26431	3.20137	3.33796
ENSG00000008952	SEC62	SEC62 homolog, preprotein translocation factor	0.0571365	0.999937	0.78065	Up	No	0.112929	0.998958	0.61995	Up	No	0.00417863	0.999499	0.9848	Up	No	-0.109243	0.999803	0.67675	Down	No	21.1621	21.0482	21.9171	19.1164	19.1629	21.6439	22.1111	25.2896	16.8468	21.9537	20.9583	22.6485
ENSG00000008988	RPS20	ribosomal protein S20	0.340498	0.355865	0.0138	Up	No	0.326254	0.58276	0.03365	Up	No	0.360076	0.535546	0.0193	Up	No	0.0334582	0.999803	0.8504	Up	No	743.717	852.806	562.792	665.623	792.34	1046.26	836.06	816.06	774.931	1045.18	809.813	932.659
ENSG00000009307	CSDE1	cold shock domain containing E1	0.20983	0.999937	0.31165	Up	No	0.193319	0.998958	0.3895	Up	No	0.230994	0.999499	0.34	Up	No	0.0370474	0.999803	0.8962	Up	No	192.064	170.772	186.469	197.281	220.94	183.866	203.665	227.891	233.622	202.104	209.864	215.148
ENSG00000009335	UBE3C	ubiquitin protein ligase E3C	-0.0155534	0.999937	0.9335	Down	No	0.0231845	0.998958	0.91005	Up	No	-0.0504756	0.999499	0.80295	Down	No	-0.0743917	0.999803	0.74125	Down	No	14.4188	12.209	17.2228	14.0621	14.9244	11.1848	15.8392	15.8824	14.5308	11.9794	14.5154	14.0483
ENSG00000009413	REV3L	REV3 like, DNA directed polymerase zeta catalytic subunit	0.0846206	0.999937	0.72245	Up	No	0.126457	0.998958	0.63505	Up	No	0.0475563	0.999499	0.8537	Up	No	-0.0797613	0.999803	0.77625	Down	No	3.08841	4.04906	3.42136	2.81211	4.84921	3.30485	3.13406	2.97315	5.19337	2.61885	3.03275	2.66239
ENSG00000009694	TENM1	teneurin transmembrane protein 1	0.68703	0.999937	0.56955	Up	No	0.789449	0.998958	0.37025	Up	No	0.582343	0.999499	0.5573	Up	No	-0.20738	0.999803	0.8395	Down	No	0.239669	0.251394	0.425306	0.16744	0.373072	0.585983	0.536606	0.35386	0.560487	0.419575	0.405405	0.213043
ENSG00000009709	PAX7	paired box 7	0.360075	0.999937	0.2588	Up	No	0.443753	0.998958	0.2082	Up	No	0.277839	0.999499	0.42235	Up	No	-0.165801	0.999803	0.6386	Down	No	0.75745	0.647447	0.388982	0.351472	0.778386	1.24683	0.559066	0.290703	0.881451	0.944709	0.506636	0.226211
ENSG00000009724	MASP2	MBL associated serine protease 2	0.048096	0.999937	0.9535	Up	No	0.228351	0.998958	0.8112	Up	No	-0.153561	0.999499	0.868	Down	No	-0.382647	0.999803	0.6752	Down	No	1.65313	1.15456	1.80751	1.86979	1.52911	2.09245	1.27768	2.57796	1.60607	1.40035	1.26861	1.48051
ENSG00000009765	IYD	iodotyrosine deiodinase	-0.00272629	1	1	Down	No	-0.00271819	1	1	Down	No	-0.00272935	1	1	Down	No	0	1	1	NA	No	0	0	0	0.00482412	0	0	0	0	0	0	0	0
ENSG00000009780	FAM76A	family with sequence similarity 76 member A	-0.16199	0.999937	0.53175	Down	No	-0.137937	0.998958	0.6233	Down	No	-0.180865	0.999499	0.5232	Down	No	-0.0434746	0.999803	0.8897	Down	No	2.77247	2.72021	2.9003	2.04096	3.191	1.82141	2.35987	1.93437	2.04057	2.36435	2.51386	2.14402
ENSG00000009790	TRAF3IP3	TRAF3 interacting protein 3	0.129467	1	1	Up	No	0.289449	1	1	Up	No	-0.04205	1	1	Down	No	-0.332868	1	1	Down	No	0.0848138	0.0885648	0.0348565	0.0845653	0.166449	0.0888089	0.0772061	0.0193769	0.109535	0.019052	0.0939612	0.0540993
ENSG00000009830	POMT2	protein O-mannosyltransferase 2	-0.0778741	0.999937	0.70225	Down	No	-0.00482704	0.998958	0.98565	Down	No	-0.149784	0.999499	0.5047	Down	No	-0.145437	0.999803	0.59535	Down	No	7.81425	6.9359	13.9928	9.87834	8.34637	6.74415	14.189	8.73353	11.6834	6.44874	9.10362	7.09177
ENSG00000009844	VTA1	vesicle trafficking 1	-0.0648643	0.999937	0.7137	Down	No	-0.0855488	0.998958	0.65305	Down	No	-0.0391698	0.999499	0.83835	Down	No	0.0458844	0.999803	0.8361	Up	No	32.3711	34.7431	26.3868	33.9254	30.3811	30.5978	28.6142	28.2474	25.5253	32.2321	30.1578	34.1712
ENSG00000009950	MLXIPL	MLX interacting protein like	-0.321638	1	1	Down	No	-0.429043	1	1	Down	No	-0.220646	1	1	Down	No	0.208412	1	1	Up	No	0.106543	0.0964445	0.141239	0.0883794	0.0398697	0.0215509	0.0213149	0.227211	0.100546	0.174003	0.0274988	0.0670971
ENSG00000009954	BAZ1B	bromodomain adjacent to zinc finger domain 1B	0.10833	0.999937	0.4326	Up	No	0.16608	0.998958	0.27685	Up	No	0.0533524	0.999499	0.7254	Up	No	-0.113409	0.999803	0.51895	Down	No	31.1965	26.4322	38.8225	28.0378	40.4155	25.8712	36.9716	33.9036	36.997	26.1383	36.0634	27.9175
ENSG00000010017	RANBP9	RAN binding protein 9	-0.0241242	0.999937	0.90335	Down	No	-0.00827459	0.998958	0.9687	Down	No	-0.0345432	0.999499	0.8696	Down	No	-0.0268227	0.999803	0.9161	Down	No	14.3934	16.9925	13.7545	14.659	16.0688	13.7793	15.1528	13.392	14.06	13.9246	14.2424	15.1842
ENSG00000010030	ETV7	ETS variant transcription factor 7	0.68276	1	1	Up	No	0.152019	1	1	Up	No	1.07444	1	1	Up	No	0.921452	1	1	Up	No	0.143186	0	0	0	0.0473029	0.0531279	0.0556827	0	0.155137	0.0738526	0.021616	0.0409633
ENSG00000010072	SPRTN	SprT-like N-terminal domain	0.23376	0.999937	0.38255	Up	No	0.317081	0.998958	0.28515	Up	No	0.150704	0.999499	0.6072	Up	No	-0.166891	0.999803	0.61785	Down	No	3.36005	4.39182	4.45801	4.3648	6.18672	4.404	4.43917	5.2387	4.6598	4.65787	4.88325	3.94867
ENSG00000010165	METTL13	methyltransferase 13, eEF1A lysine and N-terminal methyltransferase	-0.192181	0.999937	0.28655	Down	No	-0.221324	0.998958	0.26815	Down	No	-0.158902	0.999499	0.4226	Down	No	0.0617843	0.999803	0.76655	Up	No	16.6806	16.0197	18.4285	21.8383	12.9258	12.6188	18.3528	17.694	13.188	13.7111	19.242	18.3708
ENSG00000010219	DYRK4	dual specificity tyrosine phosphorylation regulated kinase 4	-0.197598	0.999937	0.71025	Down	No	-0.267518	0.998958	0.66625	Down	No	-0.125263	0.999499	0.82655	Down	No	0.141876	0.999803	0.83725	Up	No	16.8569	16.0587	8.52368	10.5825	11.4572	13.4774	9.49484	8.05566	13.0599	13.9817	9.5868	10.1798
ENSG00000010244	ZNF207	zinc finger protein 207	0.122431	0.999937	0.4686	Up	No	0.153922	0.998958	0.4189	Up	No	0.0951752	0.999499	0.60505	Up	No	-0.0594661	0.999803	0.77695	Down	No	68.6722	71.4986	90.1179	89.2714	91.9275	65.4475	94.71	97.4955	87.9589	66.6265	95.1316	86.4503
ENSG00000010256	UQCRC1	ubiquinol-cytochrome c reductase core protein 1	0.296338	0.993361	0.1401	Up	No	0.31343	0.998958	0.14785	Up	No	0.284269	0.999499	0.1889	Up	No	-0.0297758	0.999803	0.90155	Down	No	44.9614	52.4605	57.4662	55.6895	67.1413	55.2534	72.4641	62.3669	62.6484	54.2234	73.8219	61.9466
ENSG00000010270	STARD3NL	STARD3 N-terminal like	-0.104958	0.999937	0.5483	Down	No	-0.10372	0.998958	0.5825	Down	No	-0.100694	0.999499	0.5895	Down	No	0.00255132	0.999803	0.99135	Up	No	26.2053	29.0472	20.4558	24.213	20.1341	25.9026	23.5895	22.0281	17.9029	24.9879	22.0696	26.8387
ENSG00000010278	CD9	CD9 molecule	0.612004	0.509313	0.0271	Up	No	0.828373	0.190024	0.0046	Up	No	0.361279	0.999499	0.2117	Up	No	-0.46782	0.999803	0.16915	Down	No	2.78508	2.35352	2.86954	3.49764	3.13966	2.58386	5.16608	9.07983	2.84928	3.14953	4.69161	3.89082
ENSG00000010282	HHATL	hedgehog acyltransferase like	-0.843319	1	1	Down	No	-0.176368	1	1	Down	No	-2.11311	1	1	Down	No	-1.9369	1	1	Down	No	0	0	0.194568	0	0	0.0198875	0.116954	0.0354261	0	0	0.0451042	0
ENSG00000010292	NCAPD2	non-SMC condensin I complex subunit D2	0.213536	0.999937	0.2507	Up	No	0.231964	0.998958	0.25695	Up	No	0.200141	0.999499	0.3469	Up	No	-0.0323537	0.999803	0.88635	Down	No	33.535	31.93	36.1906	29.9552	41.5774	38.4378	37.9955	34.2784	46.1363	36.082	36.4546	30.7312
ENSG00000010295	IFFO1	intermediate filament family orphan 1	0.000920694	0.999937	0.99625	Up	No	-0.0257653	0.998958	0.9125	Down	No	0.032055	0.999499	0.8885	Up	No	0.0574869	0.999803	0.82765	Up	No	6.49999	5.88397	6.56826	5.94662	5.86257	6.04324	6.3774	5.78862	5.38663	6.99479	6.61178	6.11285
ENSG00000010310	GIPR	gastric inhibitory polypeptide receptor	2.38498	1	1	Up	No	2.1201	1	1	Up	No	2.61178	1	1	Up	No	0.492058	1	1	Up	No	0.0241678	0	0	0.0337534	0.116191	0.112444	0	0.0230969	0.0568536	0.161919	0.0392686	0.0982579
ENSG00000010318	PHF7	PHD finger protein 7	-0.213269	0.999937	0.5489	Down	No	-0.297215	0.998958	0.441	Down	No	-0.129291	0.999499	0.7328	Down	No	0.168186	0.999803	0.68785	Up	No	3.79012	3.46705	1.51381	3.13335	2.1379	3.55051	1.53645	2.29449	2.07951	4.71542	1.56265	2.42434
ENSG00000010319	SEMA3G	semaphorin 3G	0.25474	0.999937	0.4495	Up	No	0.505219	0.998958	0.1735	Up	No	-0.0436611	1	1	Down	No	-0.549159	0.999803	0.15165	Down	No	0.323052	0.237918	0.542383	0.198116	0.34788	0.19361	0.653855	0.61403	0.253695	0.289868	0.491102	0.213996
ENSG00000010322	NISCH	nischarin	-0.0943507	0.999937	0.58485	Down	No	-0.13253	0.998958	0.4794	Down	No	-0.0522679	0.999499	0.77085	Down	No	0.079857	0.999803	0.7145	Up	No	31.8046	26.7402	32.9521	29.7564	27.4913	29.9737	27.3262	24.1624	33.9459	30.2827	27.5428	23.5404
ENSG00000010327	STAB1	stabilin 1	2.54315	1	1	Up	No	2.09811	1	1	Up	No	2.88641	1	1	Up	No	0.786877	1	1	Up	No	0.0284029	0	0.0137997	0	0.106865	0	0.0273515	0.0406413	0.19099	0.0415704	0.0594769	0.01166
ENSG00000010361	FUZ	fuzzy planar cell polarity protein	0.531103	0.999937	0.18395	Up	No	0.564885	0.998958	0.20745	Up	No	0.50181	0.999499	0.2815	Up	No	-0.0632972	0.999803	0.89305	Down	No	4.91605	5.66735	5.01903	4.45487	8.65082	6.38265	6.48376	7.48614	6.87667	8.34106	7.34097	5.54474
ENSG00000010379	SLC6A13	solute carrier family 6 member 13	-1.38431	1	1	Down	No	-1.19304	1	1	Down	No	-1.59578	1	1	Down	No	-0.401765	1	1	Down	No	0.258579	0.273807	0.157249	0	0.0726879	0.0379897	0.184043	0.0156986	0.041833	0.109268	0	0.072528
ENSG00000010404	IDS	iduronate 2-sulfatase	-0.239181	0.999937	0.17265	Down	No	-0.267717	0.998958	0.14595	Down	No	-0.205616	0.999499	0.29515	Down	No	0.0619917	0.999803	0.7825	Up	No	15.9624	16.4552	11.2333	11.767	10.418	15.1977	10.61	8.67422	8.9202	15.783	10.5469	11.6872
ENSG00000010438	PRSS3	serine protease 3	-0.25307	1	1	Down	No	-1.19369	1	1	Down	No	0.314352	1	1	Up	No	1.50742	1	1	Up	No	0	0	1.08091	0	0.172029	0	0.251951	0.0475667	0.124743	0.141388	1.08379	0
ENSG00000010539	ZNF200	zinc finger protein 200	0.0523112	0.999937	0.799	Up	No	0.0880902	0.998958	0.6916	Up	No	0.0206077	0.999499	0.92465	Up	No	-0.0678856	0.999803	0.7924	Down	No	6.01013	5.49644	5.85776	5.9145	6.00878	5.8168	5.85127	6.63735	5.17387	6.15917	6.2676	5.71419
ENSG00000010610	CD4	CD4 molecule	-0.0826998	0.999937	0.7621	Down	No	-0.134465	0.998958	0.65655	Down	No	-0.0274526	0.999499	0.92585	Down	No	0.106482	0.999803	0.73795	Up	No	1.55027	1.76785	1.08293	1.06565	1.41984	1.59615	0.882544	0.974774	1.46074	1.81748	0.914526	1.07157
ENSG00000010626	LRRC23	leucine rich repeat containing 23	0.0740572	0.999937	0.91125	Up	No	0.0430576	0.998958	0.9589	Up	No	0.110339	0.999499	0.8732	Up	No	0.0671467	0.999803	0.93495	Up	No	2.77479	2.09313	0.630576	1.37931	1.22789	3.66127	1.15327	0.95142	1.83992	2.79031	1.08503	1.5829
ENSG00000010671	BTK	Bruton tyrosine kinase	0.498981	1	1	Up	No	0.827741	1	1	Up	No	0.0786733	1	1	Up	No	-0.751139	1	1	Down	No	0.213601	0.0574677	0.0360818	0.122521	0.318329	0.0865587	0.119588	0.218733	0.162304	0.0396666	0.0528274	0.185784
ENSG00000010704	HFE	homeostatic iron regulator	0.853365	0.615749	0.03955	Up	No	0.94556	0.720585	0.04985	Up	No	0.760554	0.998655	0.07555	Up	No	-0.185993	0.999803	0.7105	Down	No	0.23465	0.354426	0.580142	0.272194	1.26756	0.589916	0.377951	0.490506	1.23272	0.420213	0.385859	0.34972
ENSG00000010803	SCMH1	Scm polycomb group protein homolog 1	0.0508518	0.999937	0.7937	Up	No	0.0227198	0.998958	0.9165	Up	No	0.0837252	0.999499	0.6874	Up	No	0.0601913	0.999803	0.8034	Up	No	9.35652	9.93221	10.5365	9.21063	11.7307	10.0152	8.70871	8.87511	13.2054	8.42776	9.6993	9.32075
ENSG00000010810	FYN	FYN proto-oncogene, Src family tyrosine kinase	-0.205968	0.999937	0.26765	Down	No	-0.116037	0.998958	0.57995	Down	No	-0.296689	0.999499	0.1464	Down	No	-0.181243	0.999803	0.4108	Down	No	48.8648	52.266	54.9126	52.8319	37.6185	41.9533	53.6275	57.2471	33.5968	38.5107	48.2096	48.1176
ENSG00000010818	HIVEP2	HIVEP zinc finger 2	-0.168988	0.999937	0.4804	Down	No	-0.203777	0.998958	0.4417	Down	No	-0.12966	0.999499	0.6169	Down	No	0.0746016	0.999803	0.798	Up	No	1.45459	1.84322	1.43506	1.29337	0.881272	2.00775	1.24951	1.02105	0.992642	2.04927	1.11499	1.29113
ENSG00000010932	FMO1	flavin containing dimethylaniline monoxygenase 1	0.768917	1	1	Up	No	0.706929	1	1	Up	No	0.832943	1	1	Up	No	0.125535	1	1	Up	No	0.106136	0	0.108517	0.0119332	0.294593	0.0513891	0.0169215	3.03244e-07	0.256434	0.113656	0.0263342	0
ENSG00000011007	ELOA	elongin A	-0.23196	0.974964	0.1285	Down	No	-0.191818	0.998958	0.24325	Down	No	-0.268183	0.999499	0.1028	Down	No	-0.0771417	0.999803	0.6933	Down	No	18.1138	17.543	19.1407	19.3939	14.7532	12.8671	17.5868	18.5598	12.8273	12.4352	17.2959	18.1706
ENSG00000011009	LYPLA2	lysophospholipase 2	-0.0493574	0.999937	0.777	Down	No	-0.0847154	0.998958	0.6538	Down	No	-0.0102637	0.999499	0.955	Down	No	0.0740863	0.999803	0.7331	Up	No	25.7009	27.4375	32.838	35.8547	24.3411	24.8489	32.629	31.728	26.8866	30.2545	31.8623	30.3795
ENSG00000011021	CLCN6	chloride voltage-gated channel 6	0.150284	0.999937	0.47995	Up	No	0.150217	0.998958	0.5177	Up	No	0.15544	0.999499	0.5058	Up	No	0.0048309	0.999803	0.98425	Up	No	6.10128	5.48426	7.38243	4.94841	6.11407	6.74655	7.38064	5.93232	7.13426	6.70715	7.12387	5.31074
ENSG00000011028	MRC2	mannose receptor C type 2	0.391003	0.556892	0.0321	Up	No	0.310618	0.981001	0.11645	Up	No	0.472157	0.442907	0.01365	Up	No	0.161283	0.999803	0.46765	Up	No	9.11469	8.28346	10.284	7.90581	14.9615	11.5928	9.20421	7.66506	17.6574	13.4454	9.44314	7.9954
ENSG00000011052	NME1-NME2	NME1-NME2 readthrough	0.240329	0.999937	0.88205	Up	No	0.439709	0.998958	0.82705	Up	No	0.0166651	0.999499	0.9929	Up	No	-0.422291	0.999803	0.80675	Down	No	1.9508	2.17378	0.503799	9.27762e-78	0.268714	2.86067	1.86858	2.39155	0.266378	1.70266	1.09042	1.71624
ENSG00000011083	SLC6A7	solute carrier family 6 member 7	-0.759404	1	1	Down	No	-1.22371	1	1	Down	No	-0.4067	1	1	Down	No	0.819576	1	1	Up	No	0.0887282	0.0245695	0.0235199	0.0306921	0	0.0453464	0.0089734	0.0168177	0.0147616	0.106213	0.00699312	2.56507e-127
ENSG00000011105	TSPAN9	tetraspanin 9	0.00726514	0.999937	0.96625	Up	No	-0.0560697	0.998958	0.76915	Down	No	0.073046	0.999499	0.69275	Up	No	0.128776	0.999803	0.5501	Up	No	15.5147	13.857	13.2854	15.7116	16.9701	13.6143	13.9081	10.7931	16.4191	16.4995	13.7485	13.8819
ENSG00000011114	BTBD7	BTB domain containing 7	-0.00192814	1	1	Down	No	0.157171	1	1	Up	No	-0.175008	1	1	Down	No	-0.33347	0.999803	0.5088	Down	No	7.29932	6.87414	9.51869	6.96077	10.9024	6.70492	8.24322	10.3701	9.63874	6.48397	8.75228	6.42236
ENSG00000011132	APBA3	amyloid beta precursor protein binding family A member 3	-0.0326278	0.999937	0.92385	Down	No	0.0546519	0.998958	0.87675	Up	No	-0.119412	0.999499	0.74305	Down	No	-0.174516	0.999803	0.6805	Down	No	8.43483	8.38559	8.981	5.62032	8.01468	8.74617	9.55197	5.78881	7.92396	7.01269	7.56636	5.89171
ENSG00000011143	MKS1	MKS transition zone complex subunit 1	-0.055295	0.999937	0.8095	Down	No	-0.120467	0.998958	0.6293	Down	No	0.0118136	0.999499	0.9605	Up	No	0.131919	0.999803	0.628	Up	No	8.20664	6.66197	5.83826	7.47584	6.54801	7.40593	5.29149	6.3175	6.73903	8.47473	6.54364	6.45014
ENSG00000011198	ABHD5	abhydrolase domain containing 5, lysophosphatidic acid acyltransferase	-0.0302549	0.999937	0.94365	Down	No	-0.0470494	0.998958	0.9233	Down	No	-0.00838771	0.999499	0.98525	Down	No	0.0382338	0.999803	0.9463	Up	No	6.40811	7.33531	6.25582	5.77824	5.77089	5.2261	7.03287	6.40561	4.94251	6.50124	6.43739	7.32411
ENSG00000011201	ANOS1	anosmin 1	-0.190134	0.999937	0.24015	Down	No	-0.0854445	0.998958	0.62225	Down	No	-0.298306	0.999499	0.0879	Down	No	-0.213359	0.999803	0.2908	Down	No	14.6883	15.4243	20.8657	18.3181	7.62776	14.7367	20.2488	21.4568	6.94804	13.3132	18.5025	16.9582
ENSG00000011243	AKAP8L	A-kinase anchoring protein 8 like	0.220093	0.999937	0.35885	Up	No	0.278683	0.998958	0.28935	Up	No	0.164126	0.999499	0.52665	Up	No	-0.115007	0.999803	0.6902	Down	No	18.3597	17.2976	20.0416	21.0923	20.3879	23.9195	24.158	23.224	20.6941	21.1098	24.276	18.915
ENSG00000011258	MBTD1	mbt domain containing 1	0.0869786	0.999937	0.5621	Up	No	0.147415	0.998958	0.37045	Up	No	0.0291142	0.999499	0.8568	Up	No	-0.118823	0.999803	0.526	Down	No	15.225	16.9855	15.7901	17.4584	15.2048	19.9662	16.9188	19.2094	14.63	17.059	16.4015	17.7522
ENSG00000011260	UTP18	UTP18 small subunit processome component	-0.0260868	0.999937	0.87415	Down	No	-0.00520862	0.998958	0.9765	Down	No	-0.0420726	0.999499	0.8177	Down	No	-0.0375157	0.999803	0.85585	Down	No	21.3146	21.7545	22.0608	20.3627	18.5603	16.1723	25.5734	23.448	16.7143	17.8111	24.1911	23.0085
ENSG00000011275	RNF216	ring finger protein 216	-0.0635357	0.999937	0.70045	Down	No	-0.0647164	0.998958	0.71295	Down	No	-0.0572932	0.999499	0.74645	Down	No	0.00684728	0.999803	0.9721	Up	No	9.6157	8.28372	9.81921	9.74268	9.40935	7.38164	9.88881	8.49875	8.81143	8.05428	9.6445	8.93885
ENSG00000011295	TTC19	tetratricopeptide repeat domain 19	-0.316421	0.999937	0.3897	Down	No	-0.381596	0.998958	0.35875	Down	No	-0.248869	0.999499	0.54765	Down	No	0.132266	0.999803	0.78545	Up	No	23.4985	26.1426	16.6603	24.3572	14.3896	20.1889	16.9148	16.9224	13.0512	21.1388	17.2968	23.6518
ENSG00000011304	PTBP1	polypyrimidine tract binding protein 1	-0.0617698	0.999937	0.64885	Down	No	-0.0736639	0.998958	0.62975	Down	No	-0.0450477	0.999499	0.76765	Down	No	0.0278741	0.999803	0.86885	Up	No	114.229	117.778	145.621	144.933	134.525	90.3431	136.028	128.545	141.2	96.8768	134.575	126.585
ENSG00000011332	DPF1	double PHD fingers 1	-0.499126	0.524533	0.029	Down	No	-0.612134	0.38837	0.0149	Down	No	-0.388666	0.999499	0.12395	Down	No	0.222704	0.999803	0.44385	Up	No	8.27667	10.0824	5.14545	6.76187	5.90342	4.31737	4.60541	4.51517	6.87665	4.7593	4.93712	5.98319
ENSG00000011347	SYT7	synaptotagmin 7	-0.3893	0.999937	0.1552	Down	No	-0.256462	0.998958	0.4038	Down	No	-0.529641	0.999342	0.0762	Down	No	-0.273143	0.999803	0.43995	Down	No	1.00984	1.04401	1.07205	0.581828	0.414975	0.890977	1.06943	0.677809	0.44706	0.819137	0.879484	0.393066
ENSG00000011376	LARS2	leucyl-tRNA synthetase 2, mitochondrial	-0.133978	0.999937	0.4113	Down	No	-0.122699	0.998958	0.4949	Down	No	-0.140398	0.999499	0.42245	Down	No	-0.018356	0.999803	0.9301	Down	No	10.9568	9.21293	9.38517	11.1164	8.42552	8.33086	9.89936	10.0901	7.96408	8.38257	9.84742	10.1985
ENSG00000011405	PIK3C2A	phosphatidylinositol-4-phosphate 3-kinase catalytic subunit type 2 alpha	0.0974483	0.999937	0.5288	Up	No	0.196873	0.998958	0.25235	Up	No	-0.00396759	0.999499	0.98155	Down	No	-0.20149	0.999803	0.31165	Down	No	11.7603	11.7253	13.115	9.84951	12.8976	11.5845	13.745	14.0236	11.6754	10.4232	12.6444	10.8275
ENSG00000011422	PLAUR	plasminogen activator, urokinase receptor	0.496222	0.878085	0.094	Up	No	0.517001	0.957032	0.1059	Up	No	0.480103	0.999499	0.1241	Up	No	-0.0375919	0.999803	0.9145	Down	No	2.72113	2.97045	4.09859	3.73618	5.52227	3.287	5.243	5.03166	4.7983	3.58857	5.66963	4.54124
ENSG00000011426	ANLN	anillin actin binding protein	-0.0650793	0.999937	0.6723	Down	No	-0.078069	0.998958	0.6418	Down	No	-0.0474013	0.999499	0.77485	Down	No	0.0299067	0.999803	0.87505	Up	No	26.7669	23.828	25.9972	30.5891	26.9706	19.6962	24.9866	27.7422	24.4718	21.32	25.1549	30.7011
ENSG00000011451	WIZ	WIZ zinc finger	-0.126712	0.999937	0.41205	Down	No	-0.107732	0.998958	0.5281	Down	No	-0.140712	0.999499	0.39	Down	No	-0.0336884	0.999803	0.86555	Down	No	22.3443	21.3781	27.6311	22.3513	23.6582	18.1468	23.6853	20.0289	24.7588	16.9684	21.9577	19.8802
ENSG00000011454	RABGAP1	RAB GTPase activating protein 1	-0.0355636	0.999937	0.83195	Down	No	-0.0160803	0.998958	0.9284	Down	No	-0.0497985	0.999499	0.77725	Down	No	-0.0339688	0.999803	0.8633	Down	No	12.7854	10.9562	8.74323	8.94014	10.1356	13.2419	8.88177	8.0635	9.88414	12.3184	8.92301	8.33053
ENSG00000011465	DCN	decorin	0.728692	0.0630201	0.00095	Up	No	0.577977	0.452608	0.0194	Up	No	0.871191	0.0159675	0.0001	Up	Yes	0.293354	0.999803	0.28555	Up	No	51.6171	53.5354	43.3434	19.3218	134.111	67.4005	40.2693	3.52309	125.903	108.925	48.6502	17.6118
ENSG00000011478	QPCTL	glutaminyl-peptide cyclotransferase like	-0.00977789	0.999937	0.98675	Down	No	0.0796339	0.998958	0.8993	Up	No	-0.0997287	0.999499	0.8793	Down	No	-0.17974	0.999803	0.7998	Down	No	4.10363	4.2557	3.66385	4.20395	4.11698	3.93763	4.26194	4.51442	3.75435	3.91017	4.53476	2.73756
ENSG00000011485	PPP5C	protein phosphatase 5 catalytic subunit	0.0270949	0.999937	0.864	Up	No	0.0235381	0.998958	0.8963	Up	No	0.035832	0.999499	0.8377	Up	No	0.0116396	0.999803	0.9529	Up	No	33.1061	32.5614	32.1908	34.571	34.1951	28.3662	36.5141	32.8738	33.9428	29.6451	34.0864	35.4624
ENSG00000011523	CEP68	centrosomal protein 68	-0.0701371	0.999937	0.78695	Down	No	-0.00401685	0.998958	0.9883	Down	No	-0.13437	0.999499	0.61485	Down	No	-0.131092	0.999803	0.6904	Down	No	11.8967	11.1009	11.7915	12.4986	9.98706	11.0615	11.7692	13.4734	8.72269	10.3624	11.8218	11.5496
ENSG00000011566	MAP4K3	mitogen-activated protein kinase kinase kinase kinase 3	0.0464286	0.999937	0.8024	Up	No	0.0406108	0.998958	0.8376	Up	No	0.057471	0.999499	0.77225	Up	No	0.016302	0.999803	0.94075	Up	No	11.4088	11.5899	9.83347	10.0507	10.6303	11.7649	9.90714	10.9524	9.7019	11.6415	10.4106	12.0686
ENSG00000011590	ZBTB32	zinc finger and BTB domain containing 32	-0.821846	0.950034	0.1166	Down	No	-0.695753	0.998958	0.2385	Down	No	-0.952942	0.999499	0.0945	Down	No	-0.258223	1	1	Down	No	0.3861	0.693789	0.269197	0.446333	0.101011	0.598284	0.158969	0.23656	0.180046	0.167634	0.347013	0.213728
ENSG00000011600	TYROBP	transmembrane immune signaling adaptor TYROBP	0.0580348	1	1	Up	No	0	1	1	NA	No	0.11402	1	1	Up	No	0.114034	1	1	Up	No	0	0	0	0	0	0	0	0	0	0.082495	0	0.13082
ENSG00000011638	LDAF1	lipid droplet assembly factor 1	-0.200171	0.999937	0.52655	Down	No	-0.256516	0.998958	0.45805	Down	No	-0.140839	0.999499	0.66495	Down	No	0.115817	0.999803	0.7742	Up	No	9.83584	11.7147	6.66043	10.0268	6.96945	10.5199	7.18406	6.60067	6.34704	11.8537	6.72155	8.17964
ENSG00000011677	GABRA3	gamma-aminobutyric acid type A receptor subunit alpha3	0.479549	0.979934	0.13095	Up	No	0.650214	0.792765	0.06215	Up	No	0.290857	0.999499	0.40405	Up	No	-0.360243	0.999803	0.32685	Down	No	0.488436	0.582287	0.929498	0.790958	1.23709	0.828362	0.89491	1.34506	1.23895	0.603632	0.807971	0.709371
ENSG00000012048	BRCA1	BRCA1 DNA repair associated	0.100168	0.999937	0.67665	Up	No	0.148536	0.998958	0.57675	Up	No	0.0553133	0.999499	0.84	Up	No	-0.0940463	0.999803	0.77195	Down	No	15.7794	12.4205	14.9046	12.7899	15.7895	13.336	15.4512	16.1357	14.7613	11.5203	16.4601	14.2334
ENSG00000012061	ERCC1	ERCC excision repair 1, endonuclease non-catalytic subunit	-0.054502	0.999937	0.8327	Down	No	-0.0670335	0.998958	0.80585	Down	No	-0.037056	0.999499	0.89475	Down	No	0.029304	0.999803	0.93035	Up	No	18.5777	17.8798	24.8515	18.4306	19.4528	15.4487	21.4307	18.4352	20.8486	15.6351	22.1413	17.8815
ENSG00000012124	CD22	CD22 molecule	2.02464	1	1	Up	No	1.78915	1	1	Up	No	2.23708	1	1	Up	No	0.447197	1	1	Up	No	0	0.101214	0	0	0	0.249782	0.076115	0.0150248	0.070388	0.1491	0.030697	0.206021
ENSG00000012171	SEMA3B	semaphorin 3B	0.199794	0.999937	0.52	Up	No	0.22544	0.998958	0.49905	Up	No	0.17876	0.999499	0.58655	Up	No	-0.0472095	0.999803	0.90355	Down	No	1.46645	1.0302	1.12551	1.20259	1.40592	1.67238	1.21776	1.26009	1.47468	1.57181	1.0711	1.29016
ENSG00000012174	MBTPS2	membrane bound transcription factor peptidase, site 2	-0.0950989	0.999937	0.6061	Down	No	-0.12542	0.998958	0.53235	Down	No	-0.0599069	0.999499	0.76025	Down	No	0.0650946	0.999803	0.7763	Up	No	6.47515	6.72539	4.95347	6.19605	6.24237	5.84976	5.28469	4.38215	5.59571	6.17736	5.54315	5.66709
ENSG00000012211	PRICKLE3	prickle planar cell polarity protein 3	-0.0305956	0.999937	0.9354	Down	No	-0.036448	0.998958	0.9299	Down	No	-0.0193568	0.999499	0.9626	Down	No	0.0172828	0.999803	0.9721	Up	No	0.967065	0.86255	0.828631	0.928962	0.525103	1.13618	1.26337	0.538603	0.788489	1.11272	0.92928	0.672537
ENSG00000012223	LTF	lactotransferrin	-2.26675	1	1	Down	No	-1.71092	1	1	Down	No	-3.17684	1	1	Down	No	-1.46734	1	1	Down	No	0.0961902	0	0	0	0	0	0.0158247	0.0125135	0	0	0.0103895	0
ENSG00000012232	EXTL3	exostosin like glycosyltransferase 3	-0.197765	0.999937	0.1578	Down	No	-0.200414	0.998958	0.1877	Down	No	-0.189875	0.999499	0.21635	Down	No	0.0101365	0.999803	0.95425	Up	No	28.2999	25.7272	26.2208	25.9792	25.0807	23.7187	22.6278	19.5272	23.7161	24.7022	21.7254	21.6338
ENSG00000012504	NR1H4	nuclear receptor subfamily 1 group H member 4	0.027712	1	1	Up	No	0.0316656	1	1	Up	No	0.0236441	1	1	Up	No	-0.43045	1	1	Down	No	0	0	0	0	0	0	0.0120686	0.0442115	0	0.0220687	0	0.0211149
ENSG00000012660	ELOVL5	ELOVL fatty acid elongase 5	0.0372213	0.999937	0.79315	Up	No	0.0858311	0.998958	0.58675	Up	No	-0.0076376	0.999499	0.96155	Down	No	-0.0939493	0.999803	0.5948	Down	No	50.9035	55.2159	50.3543	49.8266	54.955	53.9486	53.6099	52.3535	48.5123	52.3221	50.8767	50.2068
ENSG00000012779	ALOX5	arachidonate 5-lipoxygenase	-1.89526	1	1	Down	No	-1.435	1	1	Down	No	-2.57007	1	1	Down	No	-1.1298	1	1	Down	No	0.0853307	0.038137	0.166769	0.0901085	0.14505	0.360704	0.143063	0.267106	0.302178	0.170512	0.0870115	0.278757
ENSG00000012817	KDM5D	lysine demethylase 5D	0	1	1	NA	No	0	1	1	NA	No	0	1	1	NA	No	0	1	1	NA	No	0	0	0	0	0	0	0	0	0	0	0	0
ENSG00000012822	CALCOCO1	calcium binding and coiled-coil domain 1	0.384486	0.803193	0.0762	Up	No	0.368905	0.998958	0.1301	Up	No	0.405927	0.999499	0.0772	Up	No	0.0370102	0.999803	0.8914	Up	No	11.363	12.7205	6.05525	8.98086	14.0709	20.8136	8.45476	6.5814	13.942	18.6986	9.34531	9.20489
ENSG00000012963	UBR7	ubiquitin protein ligase E3 component n-recognin 7	0.665992	0.980109	0.1318	Up	No	0.683734	0.998958	0.16025	Up	No	0.653532	0.999499	0.1803	Up	No	-0.0308711	0.999803	0.9565	Down	No	24.0187	24.7754	21.6654	24.6198	23.8457	19.4329	23.9265	22.9908	24.4444	19.3679	23.9112	23.1845
ENSG00000012983	MAP4K5	mitogen-activated protein kinase kinase kinase kinase 5	0.184515	0.999937	0.4169	Up	No	0.231311	0.998958	0.3555	Up	No	0.141957	0.999499	0.56345	Up	No	-0.0897504	0.999803	0.7434	Down	No	10.1067	11.3413	9.24695	8.35828	13.8669	11.083	10.796	9.27454	11.6657	11.8318	9.10432	9.78051
ENSG00000013016	EHD3	EH domain containing 3	-0.347472	0.774996	0.0696	Down	No	-0.395432	0.737194	0.0527	Down	No	-0.29554	0.999499	0.14425	Down	No	0.0996876	0.999803	0.68035	Up	No	5.92628	5.92453	3.97908	4.53814	3.91435	5.03197	3.4361	2.85055	3.39528	5.31203	3.52013	4.12867
ENSG00000013275	PSMC4	proteasome 26S subunit, ATPase 4	0.0376421	1	1	Up	No	0.143792	1	1	Up	No	-0.0760052	1	1	Down	No	-0.21874	1	1	Down	No	36.0469	35.005	41.4349	35.6895	35.253	25.3018	42.9004	36.2475	32.5639	27.1176	41.8968	38.5122
ENSG00000013288	MAN2B2	mannosidase alpha class 2B member 2	-0.257717	0.999937	0.24725	Down	No	-0.298257	0.998958	0.22135	Down	No	-0.212751	0.999499	0.3939	Down	No	0.0855386	0.999803	0.7679	Up	No	3.06128	2.99156	1.75823	2.04936	1.77846	3.17323	1.57553	1.36131	1.87357	3.17971	1.50848	1.82521
ENSG00000013293	SLC7A14	solute carrier family 7 member 14	-0.873651	1	1	Down	No	-0.625533	1	1	Down	No	-1.16938	1	1	Down	No	-0.5439	1	1	Down	No	0.22384	0.157989	0.0643703	0.200644	0.0525416	0.138073	0.0404088	0.179231	0.0511104	0.111023	0.0704393	0.0528239
ENSG00000013297	CLDN11	claudin 11	0.295996	0.999937	0.22475	Up	No	0.337071	0.998958	0.2144	Up	No	0.260171	0.999499	0.32365	Up	No	-0.0772517	0.999803	0.80065	Down	No	7.86194	7.62712	5.34162	5.66628	16.5008	9.45159	4.34294	2.56323	13.8113	9.67071	3.71507	3.92787
ENSG00000013306	SLC25A39	solute carrier family 25 member 39	-0.132724	0.999937	0.46235	Down	No	-0.122241	0.998958	0.53815	Down	No	-0.138173	0.999499	0.4758	Down	No	-0.0165851	0.999803	0.9443	Down	No	25.0493	30.8195	31.1883	33.507	26.7282	21.6428	30.1659	30.2378	24.7292	22.7326	32.1542	28.3787
ENSG00000013364	MVP	major vault protein	-0.709055	0.999937	0.349	Down	No	-0.76017	0.998958	0.3146	Down	No	-0.65436	0.999499	0.43795	Down	No	0.106833	0.999803	0.91155	Up	No	2.33725	2.88456	1.1735	2.07055	0.651023	2.43783	1.12263	0.74047	0.687915	2.94811	0.801615	0.924171
ENSG00000013374	NUB1	negative regulator of ubiquitin like proteins 1	0.156635	0.999937	0.41215	Up	No	0.143815	0.998958	0.48405	Up	No	0.17445	0.999499	0.3958	Up	No	0.0300709	0.999803	0.908	Up	No	18.8741	19.2082	17.6173	17.6382	20.8552	20.6511	17.9106	20.4964	19.5248	21.6366	18.9634	21.3661
ENSG00000013375	PGM3	phosphoglucomutase 3	0.168233	0.999937	0.41435	Up	No	0.159357	0.998958	0.4669	Up	No	0.182269	0.999499	0.4159	Up	No	0.0225814	0.999803	0.92455	Up	No	12.5516	10.8421	10.7895	10.556	13.0492	13.2928	11.9564	10.4963	11.7298	14.4947	11.3176	12.2011
ENSG00000013392	RWDD2A	RWD domain containing 2A	0.177607	0.999937	0.7377	Up	No	0.194795	0.998958	0.7271	Up	No	0.165621	0.999499	0.7708	Up	No	-0.0294011	0.999803	0.9651	Down	No	1.47697	1.86367	1.6446	1.7092	2.07727	1.8717	1.90373	1.68294	1.70043	2.12823	1.98052	1.60408
ENSG00000013441	CLK1	CDC like kinase 1	0.547697	0.565071	0.0329	Up	No	0.636557	0.581678	0.0332	Up	No	0.458143	0.999499	0.11655	Up	No	-0.178986	0.999803	0.4997	Down	No	11.3748	11.5998	26.6189	11.7216	25.0873	15.7825	31.3066	22.2083	24.0777	15.4744	30.1302	13.9336
ENSG00000013503	POLR3B	RNA polymerase III subunit B	0.0716381	0.999937	0.8376	Up	No	0.0658054	0.998958	0.85895	Up	No	0.0825746	0.999499	0.8237	Up	No	0.0159526	0.999803	0.96945	Up	No	4.6469	4.14338	4.75926	4.38902	5.04838	3.43058	5.07532	4.88094	4.86057	3.48723	5.61311	4.71282
ENSG00000013523	ANGEL1	angel homolog 1	0.126971	0.999937	0.6386	Up	No	0.133847	0.998958	0.6548	Up	No	0.125236	0.999499	0.6714	Up	No	-0.00874827	0.999803	0.97865	Down	No	7.68706	7.36318	8.35806	6.07275	7.98102	9.78127	7.38761	6.69852	7.98173	10.2813	7.49821	6.30268
ENSG00000013561	RNF14	ring finger protein 14	-0.350916	0.979934	0.1306	Down	No	-0.400957	0.976955	0.11365	Down	No	-0.297092	0.999499	0.23875	Down	No	0.103342	0.999803	0.70685	Up	No	18.6524	16.9324	10.4069	15.3866	9.44989	13.9483	12.4377	9.89251	8.81942	12.9342	12.7336	14.6689
ENSG00000013563	DNASE1L1	deoxyribonuclease 1 like 1	0.336756	0.999937	0.5522	Up	No	0.31374	0.998958	0.64245	Up	No	0.363903	0.999499	0.5715	Up	No	0.049902	0.999803	0.9372	Up	No	3.75998	2.4395	3.03268	2.82503	3.24438	4.07194	3.45653	3.96137	3.97532	4.59479	3.46695	3.31513
ENSG00000013573	DDX11	DEAD/H-box helicase 11	0.112141	0.999937	0.56655	Up	No	0.147438	0.998958	0.49305	Up	No	0.0806875	0.999499	0.7045	Up	No	-0.0674065	0.999803	0.7737	Down	No	16.7676	16.9782	29.6938	19.9792	21.9544	18.3096	25.3744	25.3979	23.9927	17.9384	24.8265	20.046
ENSG00000013583	HEBP1	heme binding protein 1	0.226586	0.999937	0.2997	Up	No	0.195734	0.998958	0.4154	Up	No	0.262706	0.999499	0.258	Up	No	0.0664358	0.999803	0.8005	Up	No	11.3921	14.5394	9.90099	8.83877	19.3395	12.5165	8.89856	9.29628	18.638	13.5418	9.53939	10.7753
ENSG00000013588	GPRC5A	G protein-coupled receptor class C group 5 member A	-0.286146	0.999937	0.63555	Down	No	-0.431849	0.998958	0.5261	Down	No	-0.150148	0.999499	0.8098	Down	No	0.280902	0.999803	0.67555	Up	No	0.39346	0.341323	0.315378	1.10925	0.278738	0.557429	0.29483	0.460933	0.136388	0.585276	0.291451	0.926483
ENSG00000013619	MAMLD1	mastermind like domain containing 1	0.229523	0.999937	0.45575	Up	No	0.0381722	0.998958	0.9033	Up	No	0.402311	0.999499	0.23165	Up	No	0.364567	0.999803	0.3398	Up	No	0.543532	0.447065	0.971309	0.756257	0.560918	0.874346	0.77702	0.556941	0.611364	1.24904	0.888133	0.832517
ENSG00000013725	CD6	CD6 molecule	1.17935	1	1	Up	No	1.35157	1	1	Up	No	0.986487	1	1	Up	No	-0.365977	1	1	Down	No	0	0.0137639	0.132919	0.011463	0.137208	0.0109906	0.077102	0.170568	0.0268305	0.0715706	0.0713911	0.142079
ENSG00000013810	TACC3	transforming acidic coiled-coil containing protein 3	0.104406	0.999937	0.5541	Up	No	0.118105	0.998958	0.54835	Up	No	0.0952453	0.999499	0.62475	Up	No	-0.0235541	0.999803	0.91075	Down	No	46.9791	39.8899	61.8083	58.5	56.4101	37.3597	65.3905	62.204	58.5728	42.2817	61.541	55.8402
ENSG00000014123	UFL1	UFM1 specific ligase 1	-0.167061	0.999937	0.4144	Down	No	-0.208096	0.998958	0.35985	Down	No	-0.121585	0.999499	0.57895	Down	No	0.0862602	0.999803	0.73695	Up	No	11.0766	11.0266	5.05359	8.51243	7.49835	11.3256	5.55782	5.97926	6.97519	11.0646	5.53674	8.74707
ENSG00000014138	POLA2	DNA polymerase alpha 2, accessory subunit	-0.0323832	0.999937	0.9055	Down	No	0.00794394	0.998958	0.979	Up	No	-0.0682778	0.999499	0.82325	Down	No	-0.0769727	0.999803	0.8309	Down	No	16.0121	18.6579	15.6965	18.2522	14.9982	12.5488	22.8641	17.4447	17.8272	11.5803	17.9377	16.592
ENSG00000014164	ZC3H3	zinc finger CCCH-type containing 3	-0.499301	0.420462	0.0189	Down	No	-0.521078	0.510653	0.02495	Down	No	-0.472414	0.743272	0.0363	Down	No	0.0479889	0.999803	0.86065	Up	No	9.58489	8.96325	8.07854	8.79803	6.83836	6.41011	6.60113	5.67139	6.97674	6.65113	6.6175	7.05693
ENSG00000014216	CAPN1	calpain 1	0.00594346	0.999937	0.97445	Up	No	0.0269404	0.998958	0.9	Up	No	-0.0100337	0.999499	0.95935	Down	No	-0.0372207	0.999803	0.8708	Down	No	16.8601	19.391	15.0479	17.6422	16.6192	18.0042	17.4426	16.8621	16.0727	19.9322	15.8256	15.8143
ENSG00000014257	ACP3	acid phosphatase 3	0.222462	0.999937	0.57325	Up	No	0.19344	0.998958	0.67295	Up	No	0.256192	0.999499	0.551	Up	No	0.0635989	0.999803	0.8986	Up	No	0.405713	0.294579	1.79492	0.117596	0.347303	0.845888	1.78735	0.00967454	0.255945	0.981399	1.71653	0.172527
ENSG00000014641	MDH1	malate dehydrogenase 1	-0.0341672	0.999937	0.83195	Down	No	-0.0267789	0.998958	0.88705	Down	No	-0.0361504	0.999499	0.8442	Down	No	-0.00988409	0.999803	0.96375	Down	No	78.8013	96.7319	65.8551	81.1084	71.0793	86.5866	74.5447	79.6742	64.7772	83.7347	74.8775	87.2004
ENSG00000014824	SLC30A9	solute carrier family 30 member 9	-0.0430261	0.999937	0.86125	Down	No	-0.0120405	0.998958	0.9659	Down	No	-0.0692971	0.999499	0.7929	Down	No	-0.0578648	0.999803	0.85645	Down	No	26.7356	30.0649	25.4037	25.3573	25.9125	24.6139	26.0563	27.8672	20.5457	24.5566	27.2312	28.4357
ENSG00000014914	MTMR11	myotubularin related protein 11	0.982642	0.19105	0.0048	Up	No	0.989762	0.318583	0.0101	Up	No	0.981148	0.351872	0.00885	Up	No	-0.00880931	0.999803	0.9836	Down	No	1.00286	1.18115	1.48017	0.699168	4.08763	1.71589	1.56281	1.12381	3.59546	2.49626	1.56673	0.807964
ENSG00000014919	COX15	cytochrome c oxidase assembly homolog COX15	-0.267519	0.999937	0.25435	Down	No	-0.270697	0.998958	0.299	Down	No	-0.258854	0.999499	0.30525	Down	No	0.0114269	0.999803	0.9686	Up	No	11.8937	13.2803	10.3241	11.1322	9.94032	10.9265	8.66034	8.46131	9.16229	10.5471	9.49199	9.19708
ENSG00000015133	CCDC88C	coiled-coil domain containing 88C	0.160361	0.999937	0.7319	Up	No	0.121191	0.998958	0.81835	Up	No	0.203484	0.999499	0.67825	Up	No	0.081622	0.999803	0.9028	Up	No	10.9754	12.8664	17.2415	10.3783	13.6271	14.523	12.7109	14.2597	13.2111	13.4242	17.1306	14.6351
ENSG00000015153	YAF2	YY1 associated factor 2	0.0712412	0.999937	0.78695	Up	No	0.0781073	0.998958	0.78065	Up	No	0.0697809	0.999499	0.8051	Up	No	-0.00870965	0.999803	0.9773	Down	No	12.2641	11.5721	16.0277	7.863	11.3179	13.7038	14.6048	9.9748	11.856	12.569	14.7649	10.1848
ENSG00000015171	ZMYND11	zinc finger MYND-type containing 11	0.0767422	0.999937	0.63405	Up	No	0.113498	0.998958	0.5206	Up	No	0.0446311	0.999499	0.79995	Up	No	-0.0693793	0.999803	0.73365	Down	No	17.5018	17.764	15.5382	15.4385	20.5711	18.0557	16.4342	15.3691	17.1916	17.3552	16.5117	16.2722
ENSG00000015285	WAS	WASP actin nucleation promoting factor	-1.20667	0.425305	0.01935	Down	No	-1.46011	0.425089	0.0173	Down	No	-0.987966	0.999499	0.07965	Down	No	0.471587	1	1	Up	No	0.567801	0.254571	0.472892	0.384339	0.0882901	0.24606	0.0661428	0.201547	0.31854	0.263721	0.0827747	0.170021
ENSG00000015413	DPEP1	dipeptidase 1	-0.389851	1	1	Down	No	-0.164689	1	1	Down	No	-0.65359	1	1	Down	No	-0.490028	1	1	Down	No	0.159359	0.245656	0.0860484	0.584957	0.139242	0.131018	0.12168	0.547189	0.025713	0.104618	0.299478	0.249637
ENSG00000015475	BID	BH3 interacting domain death agonist	0.275669	0.999937	0.25615	Up	No	0.272209	0.998958	0.2984	Up	No	0.283614	0.999499	0.2735	Up	No	0.0105018	0.999803	0.9711	Up	No	10.4174	9.64894	14.4023	13.5253	11.9139	9.80885	16.6991	18.5514	12.1265	9.97544	17.4405	18.2582
ENSG00000015479	MATR3	matrin 3	0.178945	0.999937	0.24535	Up	No	0.28714	0.949041	0.10215	Up	No	0.0672185	0.999499	0.69695	Up	No	-0.220555	0.999803	0.24905	Down	No	221.621	203.876	225.73	217.889	272.7	233.864	266.297	269.062	223.049	210.087	234.168	228.056
ENSG00000015520	NPC1L1	NPC1 like intracellular cholesterol transporter 1	-0.696258	1	1	Down	No	-0.222369	1	1	Down	No	-1.40047	1	1	Down	No	-1.17882	1	1	Down	No	0.023686	0.0529846	0.0223147	0.0531975	0.0112603	0.0269012	0.0332865	0.0561238	0.0219002	0.0125104	0.0101294	0.0119803
ENSG00000015532	XYLT2	xylosyltransferase 2	-0.367169	0.70257	0.05495	Down	No	-0.417035	0.701	0.0476	Down	No	-0.313679	0.999499	0.12615	Down	No	0.102835	0.999803	0.67385	Up	No	8.74331	9.02072	8.27668	8.82228	5.90351	6.68801	7.58309	5.51588	6.57712	6.71273	6.87953	7.4141
ENSG00000015568	RGPD5	RANBP2 like and GRIP domain containing 5	0.231489	0.999937	0.4661	Up	No	0.213879	0.998958	0.55975	Up	No	0.255669	0.999499	0.49235	Up	No	0.0412941	0.999803	0.9086	Up	No	4.43248	4.37719	4.52375	3.32813	6.14244	4.65801	4.04161	2.68931	6.67457	4.60582	4.10047	3.06919
ENSG00000015592	STMN4	stathmin 4	0.651617	0.833358	0.0835	Up	No	0.682807	0.949041	0.10265	Up	No	0.62646	0.999499	0.1212	Up	No	-0.0564027	0.999803	0.90065	Down	No	1.03331	1.0666	0.293091	0.476047	1.40508	2.15009	0.442427	0.522577	1.41044	1.67431	0.462669	0.792085
ENSG00000015676	NUDCD3	NudC domain containing 3	0.126098	0.999937	0.6939	Up	No	0.121691	0.998958	0.7241	Up	No	0.135699	0.999499	0.68065	Up	No	0.0135483	0.999803	0.97395	Up	No	36.345	30.7762	25.6715	32.5133	33.1177	36.1862	33.502	31.2914	35.9313	35.3853	30.554	33.665
ENSG00000016082	ISL1	ISL LIM homeobox 1	0.575032	1	1	Up	No	0.480378	1	1	Up	No	0.668451	1	1	Up	No	0.188639	1	1	Up	No	0.0511348	0.0951803	0.0478166	0.126853	0.035437	0.112862	0.190175	0.104636	0.137696	0.183299	0.097713	0.0877405
ENSG00000016391	CHDH	choline dehydrogenase	0.150474	0.999937	0.7595	Up	No	0.238333	0.998958	0.67975	Up	No	0.0612016	0.999499	0.9041	Up	No	-0.177592	0.999803	0.74985	Down	No	1.23258	0.74675	1.30731	1.95197	1.45016	1.03593	1.82974	1.73751	1.29838	1.20802	1.66443	1.20847
ENSG00000016402	IL20RA	interleukin 20 receptor subunit alpha	0.602862	1	1	Up	No	-0.782145	1	1	Down	No	1.30038	1	1	Up	No	2.08096	1	1	Up	No	0	0.0396248	0.0165872	0.0546072	0.016336	0.00975433	0.0193027	0.0180904	0.0158777	0.0271581	0.0457376	0.179063
ENSG00000016490	CLCA1	chloride channel accessory 1	-1.40195	1	1	Down	No	-0.00722847	1	1	Down	No	-0.401483	1	1	Down	No	0.00551054	1	1	Up	No	0.013384	0	0	0	0	0	0	0	0	0.0102748	0	0
ENSG00000016602	CLCA4	chloride channel accessory 4	0.00243126	1	1	Up	No	0.00485443	1	1	Up	No	0	1	1	NA	No	-0.00487387	1	1	Down	No	0	0	0	0	0.00862985	0	0	0	0	0	0	0
ENSG00000016864	GLT8D1	glycosyltransferase 8 domain containing 1	0.228645	0.999937	0.64805	Up	No	0.251394	0.998958	0.65715	Up	No	0.211102	0.999499	0.70615	Up	No	-0.0405726	0.999803	0.94235	Down	No	24.599	28.2196	24.5559	22.091	30.1069	33.0635	28.7789	24.4474	30.2333	32.6165	27.4345	23.1591
ENSG00000017260	ATP2C1	ATPase secretory pathway Ca2+ transporting 1	-0.0709123	0.999937	0.70495	Down	No	-0.107399	0.998958	0.58745	Down	No	-0.0300263	0.999499	0.88005	Down	No	0.0769457	0.999803	0.7491	Up	No	13.8272	14.0052	10.897	11.1645	11.0077	13.9956	10.4237	10.2619	10.2808	14.588	10.4946	12.6153
ENSG00000017427	IGF1	insulin like growth factor 1	-0.288779	1	1	Down	No	0.324973	1	1	Up	No	-1.36923	1	1	Down	No	-1.6966	1	1	Down	No	0.17212	0.00154976	2.30471e-101	0	0.101335	1.36991e-168	0.055578	0.0524897	0.0603417	1.53107e-10	0.00326073	1.07538e-30
ENSG00000017483	SLC38A5	solute carrier family 38 member 5	-0.0995476	0.999937	0.83035	Down	No	0.163357	0.998958	0.74915	Up	No	-0.417357	0.999499	0.35175	Down	No	-0.581939	0.999803	0.2376	Down	No	1.67751	0.618523	1.55751	1.30681	0.598927	0.265566	2.16115	2.57398	0.458991	0.419253	1.46439	1.42639
ENSG00000017797	RALBP1	ralA binding protein 1	-0.304664	0.879405	0.09505	Down	No	-0.272406	0.998958	0.2009	Down	No	-0.332394	0.999499	0.08965	Down	No	-0.0605054	0.999803	0.77075	Down	No	26.6407	24.1376	15.4626	20.1091	16.0344	21.2355	14.9836	18.8609	14.5268	20.3251	14.8506	18.4594
ENSG00000018189	RUFY3	RUN and FYVE domain containing 3	-0.00530351	0.999937	0.9757	Down	No	-0.0285742	0.998958	0.8824	Down	No	0.0227089	0.999499	0.90675	Up	No	0.0510419	0.999803	0.8118	Up	No	17.8015	14.714	17.1519	13.3708	15.2394	18.2071	14.6743	12.4677	16.1229	18.621	14.6622	13.5237
ENSG00000018236	CNTN1	contactin 1	-0.00338379	0.999937	0.99045	Down	No	0.119581	0.998958	0.7431	Up	No	-0.13083	0.999499	0.71265	Down	No	-0.250258	0.999803	0.47845	Down	No	1.56692	1.28082	0.525878	0.451665	1.74682	1.4008	0.389478	0.538024	1.50687	1.2478	0.325397	0.333769
ENSG00000018280	SLC11A1	solute carrier family 11 member 1	1.04939	1	1	Up	No	0.754647	1	1	Up	No	1.29657	1	1	Up	No	0.542575	1	1	Up	No	0.0110421	0	0	0.0205621	0.0229086	0.0219543	0	0.00845051	0.0222521	0.0338838	0.0140553	0.00811177
ENSG00000018408	WWTR1	WW domain containing transcription regulator 1	0.278637	0.999937	0.1594	Up	No	0.330691	0.998958	0.1507	Up	No	0.230569	0.999499	0.29125	Up	No	-0.10071	0.999803	0.64095	Down	No	12.8479	13.2528	15.2379	10.9915	28.4556	13.6391	12.8607	9.61457	24.5013	14.3356	11.0813	10.2799
ENSG00000018510	AGPS	alkylglycerone phosphate synthase	-0.140555	0.999937	0.75865	Down	No	-0.109003	0.998958	0.83005	Down	No	-0.16777	0.999499	0.74755	Down	No	-0.0593981	0.999803	0.91845	Down	No	16.7707	15.8479	17.4727	17.2524	12.6185	14.0426	17.5237	17.4242	11.3145	13.42	17.4781	17.5004
ENSG00000018607	ZNF285CP	zinc finger protein 285C, pseudogene	-0.653361	1	1	Down	No	-0.242219	1	1	Down	No	-1.22106	1	1	Down	No	-0.976142	1	1	Down	No	0.0297273	0.0526435	0.0330547	0.0438609	0.0656107	0.0666895	0	0	0	0.0544509	0.0150431	0
ENSG00000018610	STEEP1	STING1 ER exit protein 1	-0.11525	0.999937	0.7388	Down	No	-0.13379	0.998958	0.72315	Down	No	-0.0916103	0.999499	0.81065	Down	No	0.0414289	0.999803	0.92995	Up	No	9.51732	11.0185	10.0287	9.07969	8.36945	8.69735	9.23421	9.09519	8.69596	7.91874	9.38189	10.3861
ENSG00000018625	ATP1A2	ATPase Na+/K+ transporting subunit alpha 2	-0.247913	0.999937	0.17145	Down	No	-0.162029	0.998958	0.41965	Down	No	-0.334775	0.999499	0.08495	Down	No	-0.173465	0.999803	0.45215	Down	No	16.5677	14.5866	15.0654	16.6162	6.5763	14.4868	13.2871	20.746	6.43923	12.4299	12.8987	17.3895
ENSG00000018699	TTC27	tetratricopeptide repeat domain 27	-0.172755	0.999937	0.4687	Down	No	-0.165244	0.998958	0.56865	Down	No	-0.175102	0.999499	0.4965	Down	No	-0.0102022	0.999803	0.97295	Down	No	6.52104	8.43404	6.52397	7.16812	4.91634	7.8448	5.30713	7.04783	6.26987	6.77241	5.67105	6.33411
ENSG00000018869	ZNF582	zinc finger protein 582	0.179059	0.999937	0.73995	Up	No	0.173261	0.998958	0.77185	Up	No	0.190356	0.999499	0.7548	Up	No	0.0167048	0.999803	0.98055	Up	No	1.3323	2.06145	1.71872	1.53528	1.44963	2.41934	1.88786	1.62691	1.29181	2.3089	1.20404	2.669
ENSG00000019102	VSIG2	V-set and immunoglobulin domain containing 2	-0.335308	0.999937	0.42365	Down	No	-0.534342	0.998958	0.26835	Down	No	-0.156192	0.999499	0.73335	Down	No	0.378222	0.999803	0.4613	Up	No	0.370165	0.497418	0.364734	0.825917	0.260328	0.557813	0.274666	0.317277	0.227102	0.628017	0.521025	0.46459
ENSG00000019144	PHLDB1	pleckstrin homology like domain family B member 1	0.0451109	0.999937	0.80915	Up	No	-0.0145999	0.998958	0.94355	Down	No	0.107427	0.999499	0.60025	Up	No	0.12173	0.999803	0.6082	Up	No	27.664	26.0054	29.011	22.8183	28.9966	23.8422	26.6416	23.1926	33.2031	30.9952	27.0383	20.8024
ENSG00000019169	MARCO	macrophage receptor with collagenous structure	0.0808902	1	1	Up	No	0	1	1	NA	No	0.157683	1	1	Up	No	0.157815	1	1	Up	No	0	0	0	0	0	0	0	0	0.0667642	0.15053	0.0147137	0.0694782
ENSG00000019186	CYP24A1	cytochrome P450 family 24 subfamily A member 1	0.965046	0.884133	0.09725	Up	No	1.07642	0.90362	0.0874	Up	No	0.850789	0.999499	0.12965	Up	No	-0.22624	0.999803	0.7317	Down	No	0.166136	0.33317	0.180836	0.635038	1.77431	0.344284	0.425126	0.190664	1.39743	0.458196	0.232368	0.242491
ENSG00000019485	PRDM11	PR/SET domain 11	0.0336169	0.999937	0.8827	Up	No	0.0495738	0.998958	0.84665	Up	No	0.0228256	0.999499	0.92805	Up	No	-0.0274379	0.999803	0.92085	Down	No	2.52212	2.32821	2.4174	2.27972	2.85542	2.12786	2.44526	2.27243	2.92866	2.04198	2.48002	2.09147
ENSG00000019505	SYT13	synaptotagmin 13	0.397753	0.999937	0.15345	Up	No	0.252112	0.998958	0.42965	Up	No	0.53554	0.999342	0.0765	Up	No	0.282442	0.999803	0.42515	Up	No	0.631522	0.74031	0.566537	0.538511	1.35403	0.57671	0.471634	0.48242	1.64322	0.705552	0.469365	0.793053
ENSG00000019549	SNAI2	snail family transcriptional repressor 2	0.505058	0.161031	0.00365	Up	No	0.473161	0.381409	0.0144	Up	No	0.542065	0.22335	0.004	Up	No	0.068708	0.999803	0.7567	Up	No	16.3389	16.3468	13.5012	12.5553	35.8802	21.0268	13.7305	9.40663	29.5427	26.7116	13.7009	14.1809
ENSG00000019582	CD74	CD74 molecule	0.212626	0.999937	0.49235	Up	No	0.172971	0.998958	0.6072	Up	No	0.256302	0.999499	0.4333	Up	No	0.0826027	0.999803	0.8239	Up	No	1.73677	1.95321	2.79557	1.77406	2.46642	1.79388	2.62469	2.26444	3.48417	1.588	3.12473	1.4884
ENSG00000019991	HGF	hepatocyte growth factor	1.04871	0.00640175	5e-05	Up	Yes	0.893211	0.0927037	0.0014	Up	No	1.19514	0.00883641	5e-05	Up	Yes	0.302188	0.999803	0.3157	Up	No	3.48264	4.44003	2.48244	1.71115	11.123	7.30702	2.72842	0.679824	11.3107	10.9621	2.77618	1.92972
ENSG00000019995	ZRANB1	zinc finger RANBP2-type containing 1	0.22698	0.999937	0.46765	Up	No	0.261211	0.998958	0.46045	Up	No	0.197623	0.999499	0.5664	Up	No	-0.0640497	0.999803	0.8742	Down	No	7.2861	7.07038	6.70274	5.67483	9.87355	8.06467	7.45033	6.09476	9.12976	7.84084	7.09968	6.10451
ENSG00000020129	NCDN	neurochondrin	-0.391561	0.999937	0.2444	Down	No	-0.411823	0.998958	0.28115	Down	No	-0.366974	0.999499	0.3131	Down	No	0.044189	0.999803	0.91965	Up	No	18.4958	16.5245	17.7506	23.1334	11.5417	13.4756	14.5368	16.5906	11.4005	13.7609	13.9844	18.9239
ENSG00000020181	ADGRA2	adhesion G protein-coupled receptor A2	1.15872	0.171513	0.004	Up	No	1.03982	0.4327	0.01785	Up	No	1.2744	0.187017	0.003	Up	No	0.234232	0.999803	0.6169	Up	No	2.93763	2.59557	2.822	1.50032	11.8179	4.38937	2.9523	0.705831	12.7419	6.4803	2.85403	1.24002
ENSG00000020219	CCT8L1P	chaperonin containing TCP1 subunit 8 like 1, pseudogene	-0.204175	1	1	Down	No	0.0495205	1	1	Up	No	-0.511431	1	1	Down	No	-0.560905	1	1	Down	No	0.0251251	0	0.0704567	0	0.0174995	0	0.0206305	0.05812	0	0.0193563	0.0481219	0
ENSG00000020256	ZFP64	ZFP64 zinc finger protein	0.101287	0.999937	0.58495	Up	No	0.144644	0.998958	0.47305	Up	No	0.0619765	0.999499	0.7614	Up	No	-0.0830117	0.999803	0.72125	Down	No	13.0925	13.1304	14.7539	12.3806	13.671	15.4415	16.3489	12.6332	14.2044	14.6403	13.984	12.1495
ENSG00000020426	MNAT1	MNAT1 component of CDK activating kinase	-0.187222	0.999937	0.5588	Down	No	-0.246322	0.998958	0.4985	Down	No	-0.125242	0.999499	0.7211	Down	No	0.120525	0.999803	0.76515	Up	No	25.5102	26.894	16.4638	25.3139	15.0638	24.5256	18.6529	19.9333	14.5734	22.9972	20.0598	27.4048
ENSG00000020577	SAMD4A	sterile alpha motif domain containing 4A	-0.0231922	0.999937	0.91795	Down	No	-0.0342802	0.998958	0.88715	Down	No	-0.00736506	0.999499	0.974	Down	No	0.0258498	0.999803	0.93095	Up	No	6.06774	6.18665	6.66163	7.19499	6.82386	6.31853	5.7945	6.1648	6.16778	5.97382	5.16468	8.26132
ENSG00000020633	RUNX3	RUNX family transcription factor 3	3.09073	1	1	Up	No	3.67867	1	1	Up	No	2.09256	1	1	Up	No	-1.58706	1	1	Down	No	0	0	0	0.00883159	0.0131004	0.0804338	0.0232297	0	0.0127358	0	0.0181078	0.00696487
ENSG00000020922	MRE11	MRE11 homolog, double strand break repair nuclease	-0.0236963	0.999937	0.9158	Down	No	-0.0740548	0.998958	0.7649	Down	No	0.0299459	0.999499	0.90085	Up	No	0.10372	0.999803	0.684	Up	No	8.57662	7.69267	8.03287	8.44	8.64652	8.4967	7.07817	6.54239	7.94157	9.79745	6.58588	8.69034
ENSG00000021300	PLEKHB1	pleckstrin homology domain containing B1	0.183005	0.999937	0.46815	Up	No	0.353645	0.998958	0.2201	Up	No	-0.00627226	0.999499	0.9816	Down	No	-0.36045	0.999803	0.2223	Down	No	1.46335	2.07023	2.76484	2.06288	1.3216	2.22378	2.51462	4.41171	1.24471	1.99896	2.97445	2.03631
ENSG00000021355	SERPINB1	serpin family B member 1	0.230554	0.999937	0.43235	Up	No	0.22663	0.998958	0.48745	Up	No	0.239137	0.999499	0.45935	Up	No	0.0118639	0.999803	0.97375	Up	No	2.28689	1.87038	2.44568	2.16927	1.87529	2.49182	2.70262	3.02463	1.90562	2.33426	3.16731	2.8366
ENSG00000021461	CYP3A43	cytochrome P450 family 3 subfamily A member 43	0	1	1	NA	No	0	1	1	NA	No	0	1	1	NA	No	0	1	1	NA	No	0	0	0	0	0	0	0	0	0	0	0	0
ENSG00000021488	SLC7A9	solute carrier family 7 member 9	-0.016408	1	1	Down	No	-0.331125	1	1	Down	No	0.251967	1	1	Up	No	0.583708	1	1	Up	No	0	0.116511	0	0	0	0.0450683	0.0449532	0	0.0357975	0.0338333	0.0551631	0.0199246
ENSG00000021574	SPAST	spastin	-0.0153959	0.999937	0.92795	Down	No	0.0503812	0.998958	0.7722	Up	No	-0.0786153	0.999499	0.6566	Down	No	-0.129428	0.999803	0.5248	Down	No	10.1459	11.0921	8.76683	7.82417	9.40638	10.1672	9.32526	9.5058	8.12663	9.72878	9.32619	8.09844
ENSG00000021645	NRXN3	neurexin 3	-0.0856648	0.999937	0.75505	Down	No	0.159284	0.998958	0.59705	Up	No	-0.375973	0.999499	0.2096	Down	No	-0.535675	0.999803	0.1064	Down	No	0.825441	0.791357	1.27747	1.21315	0.786307	0.883899	1.29479	1.62853	0.609674	0.709234	0.978493	0.769473
ENSG00000021762	OSBPL5	oxysterol binding protein like 5	0.102086	0.999937	0.70655	Up	No	-0.00386056	0.998958	0.99005	Down	No	0.205359	0.999499	0.4927	Up	No	0.208712	0.999803	0.47635	Up	No	3.61663	3.67694	7.20402	2.84021	5.73453	4.36258	3.55368	3.38338	6.77475	4.99482	4.83311	3.11286
ENSG00000021776	AQR	aquarius intron-binding spliceosomal factor	-0.144738	0.999937	0.6548	Down	No	-0.105012	0.998958	0.7611	Down	No	-0.179951	0.999499	0.5981	Down	No	-0.0756832	0.999803	0.83195	Down	No	18.7628	18.3874	16.0998	14.8043	17.6401	14.2368	14.917	15.2195	12.545	13.7781	15.2546	17.4352
ENSG00000021826	CPS1	carbamoyl-phosphate synthase 1	-0.267123	0.999937	0.185	Down	No	-0.190562	0.998958	0.37225	Down	No	-0.342866	0.999499	0.107	Down	No	-0.152735	0.999803	0.54215	Down	No	6.53595	7.25543	5.29689	6.6222	3.66369	6.40845	5.0226	6.98424	3.50752	5.72726	5.33846	5.39978
ENSG00000021852	C8B	complement C8 beta chain	0.0119466	1	1	Up	No	0.0161112	1	1	Up	No	0.00770021	1	1	Up	No	-1.07711	1	1	Down	No	0	0	0	0	0	0	0	0.0282459	0.0134716	0	0	0
ENSG00000022267	FHL1	four and a half LIM domains 1	0.677582	0.0115151	0.0001	Up	Yes	0.730889	0.00692731	5e-05	Up	Yes	0.628111	0.100642	0.00115	Up	No	-0.103273	0.999803	0.62915	Down	No	10.4299	12.4514	13.5204	8.94264	29.2936	16.0365	15.7498	12.866	27.8935	16.9058	14.8902	9.17317
ENSG00000022277	RTF2	replication termination factor 2	0.0857512	0.999937	0.61125	Up	No	0.0543928	0.998958	0.76	Up	No	0.121666	0.999499	0.4903	Up	No	0.0666847	0.999803	0.74765	Up	No	28.5152	27.1491	24.8874	27.1224	30.8792	26.0827	27.4352	25.529	29.1926	27.8854	28.6885	29.7127
ENSG00000022355	GABRA1	gamma-aminobutyric acid type A receptor subunit alpha1	0.441303	1	1	Up	No	0.36933	1	1	Up	No	0.513219	1	1	Up	No	0.142208	1	1	Up	No	0.0286381	0.109783	0.134677	0.044827	0.00747977	0.0268028	0.0967901	0.266057	0.155764	0.0498253	0.0665086	0.169145
ENSG00000022556	NLRP2	NLR family pyrin domain containing 2	-0.753311	1	1	Down	No	-2.94842	1	1	Down	No	0.0828592	1	1	Up	No	3.02986	1	1	Up	No	7.0593	5.97839	8.31602	9.31502	5.67167	5.91098	8.33706	9.08369	6.14013	5.48483	8.40851	8.52496
ENSG00000022567	SLC45A4	solute carrier family 45 member 4	-0.260987	0.999937	0.4997	Down	No	-0.248064	0.998958	0.5697	Down	No	-0.269415	0.999499	0.5465	Down	No	-0.0215163	0.999803	0.9625	Down	No	3.76658	2.94645	4.66609	5.96873	3.18173	3.82975	4.13918	3.31276	3.06364	3.79974	3.90182	3.51375
ENSG00000022840	RNF10	ring finger protein 10	-0.399376	0.999937	0.1567	Down	No	-0.38937	0.998958	0.21675	Down	No	-0.403494	0.999499	0.1964	Down	No	-0.014508	0.999803	0.95625	Down	No	48.8957	68.4459	46.7868	40.7065	39.5514	38.1922	41.8569	34.2538	34.0227	42.4217	39.8748	35.6381
ENSG00000022976	ZNF839	zinc finger protein 839	-0.114709	0.999937	0.67555	Down	No	-0.224113	0.998958	0.45125	Down	No	-0.00813829	0.999499	0.9781	Down	No	0.215267	0.999803	0.54735	Up	No	5.92786	5.78374	4.08483	5.93883	4.22332	4.4493	4.5745	5.03132	4.50871	5.23072	4.50808	6.99869
ENSG00000023041	ZDHHC6	zinc finger DHHC-type palmitoyltransferase 6	0.076927	0.999937	0.74505	Up	No	0.0676585	0.998958	0.7929	Up	No	0.0914147	0.999499	0.7216	Up	No	0.0230821	0.999803	0.9409	Up	No	11.3033	12.5335	13.2747	12.2023	12.6305	11.2432	14.5814	12.4375	12.6447	11.1653	14.0611	14.1205
ENSG00000023171	GRAMD1B	GRAM domain containing 1B	-0.11244	0.999937	0.66445	Down	No	-0.11968	0.998958	0.65755	Down	No	-0.100255	0.999499	0.732	Down	No	0.019241	0.999803	0.9505	Up	No	1.20587	1.74525	1.85108	1.31483	1.13618	1.46152	1.37278	1.55876	1.35087	1.73525	1.27895	1.2682
ENSG00000023191	RNH1	ribonuclease/angiogenin inhibitor 1	0.55925	0.934462	0.11305	Up	No	-0.687442	0.721733	0.0502	Down	No	1.22248	0.107076	0.0013	Up	No	1.9092	0.235175	5e-05	Up	No	20.2995	19.7846	17.8195	19.0579	19.9875	16.0257	17.103	14.1025	20.4899	20.9043	18.2536	16.9821
ENSG00000023228	NDUFS1	NADH:ubiquinone oxidoreductase core subunit S1	-0.271115	0.999937	0.6147	Down	No	-0.0632032	0.998958	0.9149	Down	No	-0.506059	0.999499	0.3925	Down	No	-0.443111	0.999803	0.4336	Down	No	19.5957	21.4361	20.0183	18.5595	22.0039	17.7443	19.5921	19.9251	21.1369	19.6582	21.376	22.2085
ENSG00000023287	RB1CC1	RB1 inducible coiled-coil 1	0.0344247	0.999937	0.83165	Up	No	0.0657272	0.998958	0.70505	Up	No	0.00759574	0.999499	0.96715	Up	No	-0.0584762	0.999803	0.7694	Down	No	13.8176	11.3446	11.4317	10.6298	10.7738	13.6352	12.4318	11.7738	10.464	13.6208	11.3302	11.4151
ENSG00000023318	ERP44	endoplasmic reticulum protein 44	-0.136697	0.999937	0.46835	Down	No	-0.20945	0.998958	0.3057	Down	No	-0.0619619	0.999499	0.7606	Down	No	0.147204	0.999803	0.54075	Up	No	10.834	11.9935	6.82423	9.02005	7.80025	10.8501	7.51167	6.71804	7.53036	11.4612	7.81771	9.65581
ENSG00000023330	ALAS1	5'-aminolevulinate synthase 1	0.0020979	0.999937	0.9921	Up	No	-0.00742547	0.998958	0.96945	Down	No	0.0169654	0.999499	0.9288	Up	No	0.0239137	0.999803	0.9137	Up	No	14.5799	15.2138	12.2623	12.656	13.5972	13.1777	14.0364	12.6513	14.1294	13.8266	14.5704	11.9224
ENSG00000023445	BIRC3	baculoviral IAP repeat containing 3	-0.0335667	1	1	Down	No	0.0312794	1	1	Up	No	-0.0962607	1	1	Down	No	-0.126959	1	1	Down	No	0.0733613	0.0990425	0.121351	0.090883	0.0673916	0.125233	0.121577	0.0745136	0.0446505	0.150555	0.0995821	0.0658303
ENSG00000023516	AKAP11	A-kinase anchoring protein 11	-0.0812714	0.999937	0.59615	Down	No	-0.0154456	0.998958	0.92285	Down	No	-0.144684	0.999499	0.3787	Down	No	-0.129771	0.999803	0.49025	Down	No	8.06318	8.23223	8.20431	6.84495	7.49356	8.25429	7.51471	7.21613	7.1508	6.92276	7.53043	6.30488
ENSG00000023572	GLRX2	glutaredoxin 2	0.15968	0.999937	0.80235	Up	No	0.171872	0.998958	0.8027	Up	No	0.152675	0.999499	0.81735	Up	No	-0.0198692	0.999803	0.98135	Down	No	7.17999	9.34193	9.66238	8.59583	9.22807	7.36514	11.2248	10.2914	7.92021	8.01206	10.8022	10.9328
ENSG00000023608	SNAPC1	small nuclear RNA activating complex polypeptide 1	-0.0939899	0.999937	0.89185	Down	No	-0.0981065	0.998958	0.9112	Down	No	-0.0844573	0.999499	0.92225	Down	No	0.0132388	0.999803	0.98745	Up	No	4.98555	5.93617	3.2498	4.35912	3.09557	5.20004	4.02932	4.6447	2.62902	5.16947	4.08609	5.33025
ENSG00000023697	DERA	deoxyribose-phosphate aldolase	-0.0237689	0.999937	0.9021	Down	No	-0.0219955	0.998958	0.91325	Down	No	-0.0200294	0.999499	0.9222	Down	No	0.00126176	0.999803	0.99615	Up	No	24.851	25.1897	16.5187	20.4049	22.5389	22.6684	17.3486	21.3385	19.6113	21.0781	19.4469	24.0319
ENSG00000023734	STRAP	serine/threonine kinase receptor associated protein	-0.168991	0.999937	0.3069	Down	No	-0.154433	0.998958	0.41145	Down	No	-0.178421	0.999499	0.31405	Down	No	-0.0246248	0.999803	0.90435	Down	No	145.696	155.943	135.64	141.379	124.025	108.533	140.313	138.929	103.907	117.985	135.244	147.75
ENSG00000023839	ABCC2	ATP binding cassette subfamily C member 2	0.260319	0.999937	0.57375	Up	No	0.470895	0.998958	0.363	Up	No	0.0173435	0.999499	0.9741	Up	No	-0.45423	0.999803	0.4039	Down	No	0.201176	0.323908	1.24731	0.476117	0.351401	0.442784	1.06473	1.21431	0.327365	0.407335	0.910157	0.610036
ENSG00000023892	DEF6	DEF6 guanine nucleotide exchange factor	0.0341425	0.999937	0.9204	Up	No	-0.140206	0.998958	0.7026	Down	No	0.194643	0.999499	0.5835	Up	No	0.334224	0.999803	0.42395	Up	No	1.0529	0.990554	0.525493	0.978741	0.906937	1.15237	0.479766	0.628649	1.52415	1.10385	0.509542	0.844199
ENSG00000023902	PLEKHO1	pleckstrin homology domain containing O1	0.162201	0.999937	0.405	Up	No	0.159929	0.998958	0.44255	Up	No	0.169615	0.999499	0.4105	Up	No	0.00914115	0.999803	0.97015	Up	No	22.3597	23.333	35.5752	26.7354	38.0404	19.1386	35.6012	25.9728	35.5569	24.1932	33.2471	26.6958
ENSG00000023909	GCLM	glutamate-cysteine ligase modifier subunit	0.120468	0.999937	0.5962	Up	No	0.177678	0.998958	0.4879	Up	No	0.0656816	0.999499	0.78665	Up	No	-0.112521	0.999803	0.68025	Down	No	3.81217	3.05117	6.07187	3.63268	4.83657	2.21133	6.24145	5.23372	3.46674	3.56945	5.74532	4.33629
ENSG00000024048	UBR2	ubiquitin protein ligase E3 component n-recognin 2	0.0877957	0.999937	0.6389	Up	No	0.14071	0.998958	0.4787	Up	No	0.0381302	0.999499	0.8476	Up	No	-0.103044	0.999803	0.6561	Down	No	2.85252	2.45247	3.27391	2.17963	2.95205	3.25869	2.79779	2.66451	2.95765	2.79925	2.9455	2.19705
ENSG00000024422	EHD2	EH domain containing 2	0.166896	0.999937	0.5967	Up	No	0.0809949	0.998958	0.82345	Up	No	0.253585	0.999499	0.42655	Up	No	0.172991	0.999803	0.6628	Up	No	10.3288	9.56458	8.64821	6.27694	14.979	11.7944	7.06281	2.42863	11.6051	16.7592	7.19508	5.49304
ENSG00000024526	DEPDC1	DEP domain containing 1	0.253948	0.979934	0.1311	Up	No	0.309747	0.90362	0.08645	Up	No	0.201218	0.999499	0.26445	Up	No	-0.109181	0.999803	0.60035	Down	No	10.6049	11.2519	12.8798	11.0942	15.201	11.1203	15.1657	14.2814	14.5227	11.0746	14.2451	11.9443
ENSG00000024862	CCDC28A	coiled-coil domain containing 28A	-0.0661594	0.999937	0.78585	Down	No	-0.143303	0.998958	0.58755	Down	No	0.0125549	0.999499	0.9639	Up	No	0.155532	0.999803	0.60275	Up	No	7.30938	9.24626	3.62472	7.47919	6.04981	8.74468	4.4969	5.31356	5.81808	8.94465	4.78864	7.91012
ENSG00000025039	RRAGD	Ras related GTP binding D	-0.733478	0.29201	0.01	Down	No	-0.724498	0.510653	0.02495	Down	No	-0.737196	0.428306	0.0128	Down	No	-0.0131294	0.999803	0.97235	Down	No	10.6283	11.4245	8.33666	9.89441	3.232	6.81484	7.42217	6.49545	2.43334	6.65823	6.29171	8.44343
ENSG00000025156	HSF2	heat shock transcription factor 2	0.241711	0.999937	0.20205	Up	No	0.248187	0.998958	0.23145	Up	No	0.240348	0.999499	0.2396	Up	No	-0.00835915	0.999803	0.97085	Down	No	10.7235	11.955	12.455	10.9	15.4766	11.1527	12.9673	14.0054	14.2816	12.9104	14.0741	12.2804
ENSG00000025293	PHF20	PHD finger protein 20	-0.0182263	0.999937	0.9507	Down	No	0.000703699	0.999371	0.9981	Up	No	-0.0327388	0.999499	0.9195	Down	No	-0.0339186	0.999803	0.92445	Down	No	16.229	16.3674	14.799	20.7325	16.0941	15.0841	15.7979	19.9395	15.3329	17.5498	15.2036	17.601
ENSG00000025423	HSD17B6	hydroxysteroid 17-beta dehydrogenase 6	0.33748	0.999937	0.62995	Up	No	0.467998	0.998958	0.56725	Up	No	0.200189	0.999499	0.79685	Up	No	-0.268574	0.999803	0.7341	Down	No	1.22643	1.1742	1.61578	0.900979	1.14019	1.27286	2.06702	2.19308	0.990852	0.950782	2.11924	1.50079
ENSG00000025434	NR1H3	nuclear receptor subfamily 1 group H member 3	-0.182707	0.999937	0.6558	Down	No	-0.315026	0.998958	0.4709	Down	No	-0.0567802	0.999499	0.8978	Down	No	0.257761	0.999803	0.6119	Up	No	6.002	5.2774	4.88993	5.32455	3.276	4.25173	4.99008	4.47152	3.62875	5.44241	5.04761	6.21507
ENSG00000025708	TYMP	thymidine phosphorylase	0.148813	0.999937	0.7996	Up	No	0.367581	0.998958	0.59965	Up	No	-0.0998785	0.999499	0.88505	Down	No	-0.4685	0.999803	0.4715	Down	No	0.499818	1.38429	0.39311	0.582289	1.62464	0.996027	0.482681	0.493885	0.370585	0.588084	0.595656	1.04647
ENSG00000025770	NCAPH2	non-SMC condensin II complex subunit H2	0.0986203	0.999937	0.6177	Up	No	0.0285007	0.998958	0.89715	Up	No	0.170318	0.999499	0.42555	Up	No	0.141168	0.999803	0.5671	Up	No	13.4813	12.1966	16.8772	16.1065	16.3825	12.1332	16.8938	13.5979	19.011	12.7969	17.941	15.2499
ENSG00000025772	TOMM34	translocase of outer mitochondrial membrane 34	-0.367463	0.75609	0.065	Down	No	-0.423953	0.73494	0.0517	Down	No	-0.307738	0.999499	0.15535	Down	No	0.11572	0.999803	0.6398	Up	No	29.5181	34.2957	21.4469	29.6065	17.8796	24.2266	21.4892	20.4982	16.4123	24.408	23.3928	27.0879
ENSG00000025796	SEC63	SEC63 homolog, protein translocation regulator	-0.00900953	0.999937	0.96065	Down	No	0.0782055	0.998958	0.69775	Up	No	-0.0962671	0.999499	0.6232	Down	No	-0.175184	0.999803	0.42845	Down	No	21.716	25.6251	27.3367	20.9114	25.3802	23.9159	24.5197	25.4357	22.0295	20.1344	23.0111	22.7953
ENSG00000025800	KPNA6	karyopherin subunit alpha 6	-0.379794	0.296005	0.01025	Down	No	-0.354523	0.53994	0.0277	Down	No	-0.400328	0.394159	0.011	Down	No	-0.0463288	0.999803	0.80355	Down	No	14.5486	14.6199	13.9603	14.7644	10.36	11.542	11.2496	11.3651	9.93784	11.0366	10.775	11.4808
ENSG00000026025	VIM	vimentin	0.143754	0.999937	0.2848	Up	No	0.0935674	0.998958	0.5571	Up	No	0.197746	0.999499	0.18805	Up	No	0.104063	0.999803	0.56715	Up	No	711.699	752.832	632.007	587.368	957.209	779.203	630.597	449.776	901.055	967.281	616.373	549.019
ENSG00000026036	RTEL1-TNFRSF6B	RTEL1-TNFRSF6B readthrough (NMD candidate)	0.411044	0.999937	0.5735	Up	No	0.294864	0.998958	0.70685	Up	No	0.522257	0.999499	0.55705	Up	No	0.226759	0.999803	0.726	Up	No	0.927484	0.516888	2.67263	1.44746	1.92052	1.34218	1.91075	1.5916	3.23535	1.40451	1.99954	1.25452
ENSG00000026103	FAS	Fas cell surface death receptor	0.210007	0.999937	0.634	Up	No	0.239418	0.998958	0.6334	Up	No	0.186489	0.999499	0.69525	Up	No	-0.0523735	0.999803	0.91355	Down	No	4.25403	5.22354	2.38344	1.82942	3.73331	6.7761	3.31738	2.04395	3.73786	6.84165	3.2427	1.55485
ENSG00000026297	RNASET2	ribonuclease T2	-0.317985	0.999937	0.5224	Down	No	-0.452886	0.998958	0.3936	Down	No	-0.18948	0.999499	0.6932	Down	No	0.263129	0.999803	0.67235	Up	No	5.86271	5.66104	3.60519	5.12407	3.25657	5.79817	2.80572	2.70316	3.48375	5.66889	3.8115	4.6496
ENSG00000026508	CD44	CD44 molecule (Indian blood group)	-0.109405	0.999937	0.7143	Down	No	-0.0664517	0.998958	0.8446	Down	No	-0.14847	0.999499	0.6275	Down	No	-0.0820126	0.999803	0.83135	Down	No	6.10883	6.53686	9.61477	5.07995	6.24955	7.13775	6.85203	5.52311	4.97684	7.7382	6.8117	4.86348
ENSG00000026559	KCNG1	potassium voltage-gated channel modifier subfamily G member 1	0.267927	0.999937	0.3608	Up	No	0.253682	0.998958	0.424	Up	No	0.287213	0.999499	0.36235	Up	No	0.033174	0.999803	0.9275	Up	No	2.97338	2.58475	2.86238	2.5648	3.74554	3.03097	3.4353	2.66626	4.21004	3.45537	3.11283	2.42122
ENSG00000026652	AGPAT4	1-acylglycerol-3-phosphate O-acyltransferase 4	0.259169	0.999937	0.15975	Up	No	0.331955	0.918168	0.0912	Up	No	0.187434	0.999499	0.3582	Up	No	-0.144813	0.999803	0.50735	Down	No	4.52196	5.16836	7.30417	4.49352	6.07057	6.74789	6.53717	7.24212	6.36806	6.68246	6.80612	4.31801
ENSG00000026751	SLAMF7	SLAM family member 7	0	1	1	NA	No	0	1	1	NA	No	0	1	1	NA	No	0	1	1	NA	No	0	0	0	0	0	0	0	0	0	0	0	0
ENSG00000026950	BTN3A1	butyrophilin subfamily 3 member A1	1.14101	0.0699302	0.0011	Up	No	1.1126	0.124692	0.00225	Up	No	1.17463	0.0996184	0.0011	Up	No	0.0618543	0.999803	0.8645	Up	No	1.51039	1.0213	1.02605	0.572305	3.65014	2.77252	1.60226	0.947243	3.79867	2.98524	1.50634	0.980163
ENSG00000027001	MIPEP	mitochondrial intermediate peptidase	-0.153626	0.999937	0.51825	Down	No	-0.166967	0.998958	0.51795	Down	No	-0.134871	0.999499	0.589	Down	No	0.0313345	0.999803	0.914	Up	No	6.28054	6.23612	5.19793	5.31372	6.60551	3.4672	4.96522	4.66587	4.69331	4.12859	6.34419	5.09337
ENSG00000027075	PRKCH	protein kinase C eta	-0.131949	0.999937	0.63355	Down	No	-0.00220876	0.998958	0.99475	Down	No	-0.270739	0.999499	0.3752	Down	No	-0.269534	0.999803	0.38685	Down	No	0.414436	0.350489	0.938732	0.485947	0.207545	0.446269	0.599144	0.869989	0.473274	0.291409	0.498467	0.525175
ENSG00000027644	INSRR	insulin receptor related receptor	2.41286	1	1	Up	No	2.8484	1	1	Up	No	1.78954	1	1	Up	No	-1.05755	1	1	Down	No	0	0	0.010615	0	0.0156347	0.0186747	0.0246497	0.0173154	0.0101352	0.0173713	0.00961033	0
ENSG00000027697	IFNGR1	interferon gamma receptor 1	0.276005	0.987053	0.1378	Up	No	0.295993	0.998958	0.13175	Up	No	0.261129	0.999499	0.18845	Up	No	-0.0350369	0.999803	0.8769	Down	No	10.7529	13.8201	11.7836	10.7049	13.2723	16.6567	13.3288	13.5241	11.605	17.1073	15.331	11.6509
ENSG00000027847	B4GALT7	beta-1,4-galactosyltransferase 7	-0.191573	0.999937	0.3541	Down	No	-0.269444	0.998958	0.237	Down	No	-0.112476	0.999499	0.61615	Down	No	0.15654	0.999803	0.54795	Up	No	9.64438	10.7025	7.83012	11.2141	8.12758	8.61192	8.54764	6.87857	7.94878	9.55367	8.41306	9.99113
ENSG00000027869	SH2D2A	SH2 domain containing 2A	-0.0902588	0.999937	0.88275	Down	No	-0.229616	0.998958	0.7222	Down	No	0.0430533	0.999499	0.94885	Up	No	0.271653	0.999803	0.7526	Up	No	0.301974	0.390513	0.421346	0.325164	0.494949	0.291524	0.363423	0.0611814	0.359787	0.232146	0.288767	0.56958
ENSG00000028116	VRK2	VRK serine/threonine kinase 2	-0.532695	0.999937	0.14415	Down	No	-0.566243	0.998958	0.142	Down	No	-0.494184	0.999499	0.21095	Down	No	0.0715115	0.999803	0.8795	Up	No	13.8491	14.521	6.87499	11.0561	5.73345	10.6815	7.3575	7.01989	4.41328	9.1298	7.74771	11.029
ENSG00000028137	TNFRSF1B	TNF receptor superfamily member 1B	-0.0769559	0.999937	0.8093	Down	No	0.0925158	0.998958	0.795	Up	No	-0.262904	0.999499	0.44995	Down	No	-0.355374	0.999803	0.35305	Down	No	0.723273	0.721582	0.651895	0.435367	0.774495	0.782028	0.502466	0.587364	0.459643	0.736986	0.482052	0.404439
ENSG00000028203	VEZT	vezatin, adherens junctions transmembrane protein	0.127756	0.999937	0.41055	Up	No	0.196427	0.998958	0.24455	Up	No	0.0609785	0.999499	0.7275	Up	No	-0.136193	0.999803	0.4863	Down	No	21.6647	23.6584	21.1365	21.718	23.4019	23.4554	24.055	28.459	22.0062	20.4699	22.2805	25.6909
ENSG00000028277	POU2F2	POU class 2 homeobox 2	0.385109	0.999937	0.18305	Up	No	0.377092	0.998958	0.25225	Up	No	0.397809	0.999499	0.22805	Up	No	0.0204262	0.999803	0.9525	Up	No	0.570201	0.390921	1.16257	0.446525	0.670174	1.05575	1.0092	0.575254	0.758605	0.807578	1.04785	0.737646
ENSG00000028310	BRD9	bromodomain containing 9	-0.147053	0.999937	0.37685	Down	No	-0.211465	0.998958	0.23735	Down	No	-0.0805469	0.999499	0.6564	Down	No	0.1303	0.999803	0.5389	Up	No	19.6195	17.7542	19.233	19.935	14.3483	16.0047	17.442	16.7307	15.1932	16.729	17.667	21.4421
ENSG00000028528	SNX1	sorting nexin 1	0.325575	0.999937	0.49555	Up	No	0.304456	0.998958	0.59325	Up	No	0.351105	0.999499	0.53325	Up	No	0.0460264	0.999803	0.93605	Up	No	20.5004	18.6963	33.4529	23.3431	37.2961	19.9385	31.2133	28.3703	35.4568	24.5637	34.6917	26.106
ENSG00000028839	TBPL1	TATA-box binding protein like 1	0.157908	0.999937	0.48105	Up	No	0.173519	0.998958	0.48355	Up	No	0.147217	0.999499	0.5287	Up	No	-0.0270198	0.999803	0.92335	Down	No	30.6023	30.0269	30.0399	30.229	31.5435	27.809	35.8851	38.4857	30.2619	28.2635	38.2926	35.0582
ENSG00000029153	ARNTL2	aryl hydrocarbon receptor nuclear translocator like 2	-0.326439	0.999937	0.2345	Down	No	-0.279005	0.998958	0.3645	Down	No	-0.370212	0.999499	0.2169	Down	No	-0.0917319	0.999803	0.79865	Down	No	1.98792	2.08816	1.8222	2.14805	1.00252	2.02778	1.78651	1.73141	0.89176	1.61044	1.5452	2.09301
ENSG00000029363	BCLAF1	BCL2 associated transcription factor 1	0.0207944	0.999937	0.9215	Up	No	0.131182	0.998958	0.5889	Up	No	-0.0934793	0.999499	0.6903	Down	No	-0.225599	0.999803	0.317	Down	No	62.2636	66.4662	84.9425	72.3393	78.3023	53.2008	82.5916	90.7043	63.2682	44.8669	78.3654	76.7929
ENSG00000029364	SLC39A9	solute carrier family 39 member 9	-0.0945896	0.999937	0.70375	Down	No	-0.0760787	0.998958	0.7789	Down	No	-0.107922	0.999499	0.70225	Down	No	-0.0322813	0.999803	0.92825	Down	No	11.9145	12.2383	10.4868	11.4066	12.2969	10.752	10.2235	9.61605	11.49	11.097	10.009	9.45658
ENSG00000029534	ANK1	ankyrin 1	-0.522638	0.999937	0.16045	Down	No	-0.448295	0.998958	0.2964	Down	No	-0.596546	0.999499	0.14205	Down	No	-0.14859	0.999803	0.7452	Down	No	0.529511	0.331242	0.479048	0.332488	0.222805	0.247286	0.340189	0.391141	0.167803	0.336402	0.206511	0.381243
ENSG00000029559	IBSP	integrin binding sialoprotein	0.0405711	1	1	Up	No	0.0585986	1	1	Up	No	0.0220584	1	1	Up	No	-1.42971	1	1	Down	No	0	0	0	0	0	0.0224111	0	0.083103	0	0.0414974	0	0
ENSG00000029639	TFB1M	transcription factor B1, mitochondrial	0.12422	0.999937	0.78515	Up	No	-0.0211346	0.998958	0.96555	Down	No	0.261156	0.999499	0.6091	Up	No	0.282206	0.999803	0.6153	Up	No	6.47017	8.30775	7.28523	6.19353	6.17505	7.19167	7.4133	6.56495	4.64287	10.9267	8.79551	9.11341
ENSG00000029725	RABEP1	rabaptin, RAB GTPase binding effector protein 1	-0.010639	0.999937	0.97765	Down	No	0.0516843	0.998958	0.9071	Up	No	-0.0707095	0.999499	0.8728	Down	No	-0.123018	0.999803	0.81155	Down	No	13.4798	12.8281	15.4832	15.5997	16.6466	13.8315	12.8513	15.203	14.8159	13.1017	11.8077	14.2926
ENSG00000029993	HMGB3	high mobility group box 3	0.269807	0.999937	0.23685	Up	No	0.342062	0.998958	0.1523	Up	No	0.19908	0.999499	0.4187	Up	No	-0.143718	0.999803	0.57835	Down	No	70.9394	65.2125	68.1932	65.185	90.4447	73.7814	82.5327	89.0238	79.0196	68.7377	79.7222	76.8318
ENSG00000030066	NUP160	nucleoporin 160	0.692204	0.833358	0.08375	Up	No	0.742165	0.909677	0.0896	Up	No	0.645583	0.999499	0.14965	Up	No	-0.0970713	0.999803	0.85505	Down	No	20.2974	21.5853	24.9949	21.8685	24.7982	18.3036	24.8479	25.8917	23.5132	18.7939	22.7092	24.5354
ENSG00000030110	BAK1	BCL2 antagonist/killer 1	-0.00662915	0.999937	0.97225	Down	No	-0.0711613	0.998958	0.7316	Down	No	0.0601659	0.999499	0.7613	Up	No	0.130652	0.999803	0.5814	Up	No	11.1039	11.0542	10.0948	12.0878	10.1463	9.33263	10.7963	10.4555	10.2867	10.1254	11.7832	12.8423
ENSG00000030304	MUSK	muscle associated receptor tyrosine kinase	-0.587185	1	1	Down	No	-0.449052	1	1	Down	No	-0.735708	1	1	Down	No	-0.287688	1	1	Down	No	0.0358709	0.0267343	0.280146	0.0631044	0.164549	0.0154135	0.0409855	0.0714813	0.0897245	0.0258985	0.0921264	0.0333567
ENSG00000030419	IKZF2	IKAROS family zinc finger 2	-0.042673	0.999937	0.8768	Down	No	-0.020535	0.998958	0.94525	Down	No	-0.0604421	0.999499	0.8448	Down	No	-0.0403434	0.999803	0.90925	Down	No	1.44014	1.14626	1.50764	0.744523	1.09579	1.52192	0.818991	1.24714	1.08567	1.51002	1.17235	0.814926
ENSG00000030582	GRN	granulin precursor	-0.383645	0.601239	0.0376	Down	No	-0.424509	0.602574	0.03635	Down	No	-0.338673	0.999499	0.07895	Down	No	0.085565	0.999803	0.69715	Up	No	41.2961	42.4792	35.8366	41.3525	27.1257	35.1904	31.5886	24.3153	28.7954	37.2373	25.5335	34.0053
ENSG00000031003	FAM13B	family with sequence similarity 13 member B	0.267932	0.980109	0.1326	Up	No	0.303049	0.971164	0.1112	Up	No	0.236526	0.999499	0.23555	Up	No	-0.0672291	0.999803	0.7499	Down	No	6.49196	5.23226	10.9013	6.76234	10.5434	6.10434	9.44122	9.67591	11.2225	6.80219	9.13352	7.0221
ENSG00000031081	ARHGAP31	Rho GTPase activating protein 31	0.331015	0.999937	0.1539	Up	No	0.33707	0.998958	0.20575	Up	No	0.330498	0.999499	0.16955	Up	No	-0.00657339	0.999803	0.9855	Down	No	1.16597	1.32304	1.71474	1.05889	2.85576	1.35948	1.37454	0.939004	2.22258	2.00253	1.43068	0.876427
ENSG00000031691	CENPQ	centromere protein Q	0.230758	0.999937	0.25715	Up	No	0.240467	0.998958	0.2839	Up	No	0.226184	0.999499	0.30255	Up	No	-0.0148533	0.999803	0.95265	Down	No	7.36295	8.11447	8.19923	8.35032	7.68785	8.50087	11.1387	9.79071	6.34065	8.58	10.7662	11.2443
ENSG00000031698	SARS1	seryl-tRNA synthetase 1	-0.165465	0.999937	0.28585	Down	No	-0.183524	0.998958	0.28465	Down	No	-0.142204	0.999499	0.40125	Down	No	0.0409254	0.999803	0.83025	Up	No	65.564	68.6368	53.3968	57.8628	45.6363	58.1411	59.6151	49.0272	44.126	59.0149	58.9735	57.1211
ENSG00000031823	RANBP3	RAN binding protein 3	0.172294	0.999937	0.39785	Up	No	0.127291	0.998958	0.58035	Up	No	0.220716	0.999499	0.3373	Up	No	0.0928402	0.999803	0.7384	Up	No	18.4343	19.2719	22.8609	19.2943	22.2307	16.2008	23.1301	24.0156	25.9835	20.9942	24.8981	19.7681
ENSG00000032219	ARID4A	AT-rich interaction domain 4A	0.24873	0.999937	0.2853	Up	No	0.374238	0.998958	0.1484	Up	No	0.117292	0.999499	0.6386	Up	No	-0.257284	0.999803	0.3455	Down	No	4.27077	4.07817	5.31862	2.98752	6.35684	5.98876	5.25299	3.61167	5.54151	4.87538	4.4213	2.98068
ENSG00000032389	EIPR1	EARP complex and GARP complex interacting protein 1	0.0138201	0.999937	0.93985	Up	No	-0.0167815	0.998958	0.93795	Down	No	0.0487915	0.999499	0.8113	Up	No	0.0649776	0.999803	0.78785	Up	No	12.8207	11.8615	12.2303	11.8495	11.2427	11.8581	12.122	12.1175	11.505	12.1405	12.6779	13.3155
ENSG00000032444	PNPLA6	patatin like phospholipase domain containing 6	-0.337392	0.999937	0.20485	Down	No	-0.258503	0.998958	0.37175	Down	No	-0.415489	0.999499	0.14595	Down	No	-0.157102	0.999803	0.5518	Down	No	8.79198	8.32303	10.4881	8.01961	5.50089	9.33113	7.6048	6.85172	5.56368	7.60082	7.26311	6.11698
ENSG00000032742	IFT88	intraflagellar transport 88	0.0901447	0.999937	0.7303	Up	No	0.127943	0.998958	0.6439	Up	No	0.0567208	0.999499	0.83925	Up	No	-0.0720325	0.999803	0.8161	Down	No	3.31066	3.28334	4.12161	3.62455	5.12848	3.9132	3.16348	3.30924	4.31093	2.96242	3.64978	3.69409
ENSG00000033011	ALG1	ALG1 chitobiosyldiphosphodolichol beta-mannosyltransferase	0.209272	0.999937	0.60345	Up	No	0.0941104	0.998958	0.8043	Up	No	0.319847	0.999499	0.4813	Up	No	0.224865	0.999803	0.65995	Up	No	6.36799	4.77571	5.15131	9.49652	4.78612	5.25161	7.32715	9.69726	7.32331	5.98969	7.37022	10.8769
ENSG00000033030	ZCCHC8	zinc finger CCHC-type containing 8	-0.0517804	0.999937	0.78805	Down	No	-0.0206703	0.998958	0.9201	Down	No	-0.0779693	0.999499	0.7111	Down	No	-0.0578207	0.999803	0.8115	Down	No	14.8862	15.1737	13.7068	11.2201	12.565	13.4985	14.5753	12.5717	12.4113	12.4781	14.8352	11.5774
ENSG00000033050	ABCF2	ATP binding cassette subfamily F member 2	-0.0420106	0.999937	0.8553	Down	No	0.00743642	0.998958	0.9778	Up	No	-0.088199	0.999499	0.72865	Down	No	-0.0963843	0.999803	0.74885	Down	No	19.6238	19.7663	28.8529	21.7942	22.5407	16.3517	25.5046	24.4596	18.9376	16.3369	25.4215	22.9457
ENSG00000033100	CHPF2	chondroitin polymerizing factor 2	0.210751	0.999937	0.3588	Up	No	0.180017	0.998958	0.4754	Up	No	0.245417	0.999499	0.3122	Up	No	0.0650891	0.999803	0.8318	Up	No	6.87978	7.1968	12.5808	9.85593	11.1177	7.77379	12.2753	9.58195	12.3804	10.4087	12.0844	7.92053
ENSG00000033122	LRRC7	leucine rich repeat containing 7	0.0618081	0.999937	0.90125	Up	No	0.250467	0.998958	0.66155	Up	No	-0.14942	0.999499	0.7921	Down	No	-0.39967	0.999803	0.473	Down	No	0.498581	0.536353	0.698798	0.353948	0.565946	0.588709	0.736556	0.549359	0.325213	0.659956	0.48005	0.396744
ENSG00000033170	FUT8	fucosyltransferase 8	-0.241267	0.999937	0.18575	Down	No	-0.194428	0.998958	0.31675	Down	No	-0.28412	0.999499	0.1456	Down	No	-0.0900906	0.999803	0.6866	Down	No	21.3929	21.6034	18.475	15.7907	12.4432	22.4075	15.0685	16.6746	12.5931	17.6193	16.2167	16.1761
ENSG00000033178	UBA6	ubiquitin like modifier activating enzyme 6	-0.20277	0.999937	0.47145	Down	No	-0.138756	0.998958	0.69245	Down	No	-0.263818	0.999499	0.38005	Down	No	-0.125592	0.999803	0.67075	Down	No	9.83078	8.28022	7.41074	6.63304	8.48726	8.75597	6.16797	5.11595	7.2596	7.03136	6.00531	5.8341
ENSG00000033327	GAB2	GRB2 associated binding protein 2	-0.326416	0.979934	0.13125	Down	No	-0.384065	0.947186	0.10155	Down	No	-0.26603	0.999499	0.2526	Down	No	0.117555	0.999803	0.6732	Up	No	6.26722	5.40238	5.00956	6.53081	3.81077	5.47435	4.34149	3.9153	3.90668	5.15154	4.38465	5.60061
ENSG00000033627	ATP6V0A1	ATPase H+ transporting V0 subunit a1	-0.394861	0.674726	0.04815	Down	No	-0.448203	0.6178	0.0378	Down	No	-0.338302	0.999499	0.10125	Down	No	0.109557	0.999803	0.65255	Up	No	11.1426	13.0931	9.14759	10.227	5.89031	11.1062	6.9072	7.54432	7.10951	10.9724	7.9889	7.9656
ENSG00000033800	PIAS1	protein inhibitor of activated STAT 1	0.199814	0.999937	0.5454	Up	No	0.281044	0.998958	0.46635	Up	No	0.118904	0.999499	0.74305	Up	No	-0.162656	0.999803	0.6774	Down	No	12.7032	10.9959	13.7018	12.3392	15.5548	13.2229	15.674	15.0028	14.2574	12.7875	13.8284	12.2996
ENSG00000033867	SLC4A7	solute carrier family 4 member 7	0.028568	0.999937	0.87045	Up	No	0.0729992	0.998958	0.699	Up	No	-0.0119451	0.999499	0.9498	Down	No	-0.0853709	0.999803	0.68695	Down	No	9.26708	9.41888	11.0555	6.45237	7.97561	9.66247	10.2132	9.54793	7.83347	9.22784	10.5933	7.74825
ENSG00000034053	APBA2	amyloid beta precursor protein binding family A member 2	1.11146	0.578223	0.03455	Up	No	0.304478	0.998958	0.38435	Up	No	1.6297	0.387992	0.0107	Up	No	1.32396	0.999803	0.0404	Up	No	16.7729	13.2778	18.2264	16.1518	19.2425	14.1395	16.4864	15.3086	18.8301	13.814	16.8496	14.106
ENSG00000034152	MAP2K3	mitogen-activated protein kinase kinase 3	-0.245277	0.999937	0.2393	Down	No	-0.296564	0.998958	0.1896	Down	No	-0.190686	0.999499	0.3873	Down	No	0.105171	0.999803	0.6914	Up	No	6.93825	6.41977	6.05919	6.38784	4.31753	5.31101	5.64748	5.35875	4.93689	5.26367	5.63693	6.28433
ENSG00000034239	CLXN	calaxin	0.705807	0.954603	0.1178	Up	No	0.731254	0.998958	0.14455	Up	No	0.685662	0.999499	0.15985	Up	No	-0.0462481	0.999803	0.93435	Down	No	0.309012	0.398765	0.885949	0.143973	1.33299	0.706043	0.478832	0.319831	1.13099	0.666145	0.407836	0.537184
ENSG00000034510	TMSB10	thymosin beta 10	0.295275	0.520121	0.02855	Up	No	0.18526	0.998958	0.2176	Up	No	0.402602	0.313472	0.00725	Up	No	0.216847	0.999803	0.1992	Up	No	884.301	1011.08	868.956	1004.31	1381.74	907.39	1054.67	890.425	1444.6	1208.81	1080.7	1173.5
ENSG00000034533	ASTE1	asteroid homolog 1	0.110083	0.999937	0.81115	Up	No	0.203405	0.998958	0.68015	Up	No	0.0157092	0.999499	0.97495	Up	No	-0.188253	0.999803	0.7405	Down	No	2.86915	2.15445	3.73256	2.16706	3.89259	2.44408	3.35071	2.67633	2.91855	2.43361	3.2273	2.30356
ENSG00000034677	RNF19A	ring finger protein 19A, RBR E3 ubiquitin protein ligase	0.15826	0.999937	0.50305	Up	No	0.200665	0.998958	0.4471	Up	No	0.119725	0.999499	0.6412	Up	No	-0.0813034	0.999803	0.75765	Down	No	7.23426	5.38789	7.60247	5.41855	6.5269	7.55366	8.59993	6.34933	7.29541	7.43827	6.20522	6.52635
ENSG00000034693	PEX3	peroxisomal biogenesis factor 3	-0.36802	0.999937	0.46985	Down	No	-0.427796	0.998958	0.4483	Down	No	-0.305542	0.999499	0.60315	Down	No	0.121673	0.999803	0.8482	Up	No	4.76075	6.60866	4.91445	7.03974	4.76169	4.1034	3.96991	4.1855	6.46967	4.3946	3.39935	4.30354
ENSG00000034713	GABARAPL2	GABA type A receptor associated protein like 2	0.244904	0.999937	0.3557	Up	No	0.239874	0.998958	0.39655	Up	No	0.255352	0.999499	0.3687	Up	No	0.0152094	0.999803	0.9616	Up	No	38.9354	42.4046	28.0631	36.606	38.5486	54.3097	38.4659	37.8147	35.6354	53.2767	38.2995	44.1887
ENSG00000034971	MYOC	myocilin	0.00563198	1	1	Up	No	0	1	1	NA	No	0.0112728	1	1	Up	No	0.0112537	1	1	Up	No	0	0	0	0	0	0	0	0	0	0	0	0.0198828
ENSG00000035115	SH3YL1	SH3 and SYLF domain containing 1	0.31008	0.999937	0.56505	Up	No	0.265598	0.998958	0.6713	Up	No	0.35919	0.999499	0.52085	Up	No	0.0934649	0.999803	0.88055	Up	No	7.10263	8.06874	3.61798	4.0284	5.70592	11.2088	5.63785	4.43864	7.71861	10.2453	5.36195	5.50874
ENSG00000035141	FAM136A	family with sequence similarity 136 member A	-0.00145401	0.999937	0.9919	Down	No	0.0548169	0.998958	0.7335	Up	No	-0.0549266	0.999499	0.73775	Down	No	-0.110454	0.999803	0.56305	Down	No	52.2209	51.823	46.6352	57.6422	41.7977	51.7341	55.2115	64.0076	35.8437	45.5097	53.1814	63.0781
ENSG00000035403	VCL	vinculin	-0.356483	0.398833	0.0171	Down	No	-0.444395	0.30609	0.00945	Down	No	-0.268633	0.999499	0.1088	Down	No	0.175087	0.999803	0.3626	Up	No	86.5728	84.3897	55.5127	92.6328	63.1657	57.1451	51.0296	58.7312	59.1624	66.6993	48.4078	86.1514
ENSG00000035499	DEPDC1B	DEP domain containing 1B	0.213039	0.999937	0.24345	Up	No	0.260546	0.998958	0.18515	Up	No	0.168681	0.999499	0.4018	Up	No	-0.0925894	0.999803	0.6678	Down	No	14.5228	15.5716	22.2091	18.4489	17.9897	14.1534	24.9841	26.1314	16.0343	15.1705	26.362	21.5236
ENSG00000035664	DAPK2	death associated protein kinase 2	0.0676666	0.999937	0.83655	Up	No	0.0971512	0.998958	0.7955	Up	No	0.0420631	0.999499	0.9133	Up	No	-0.0554437	0.999803	0.8909	Down	No	0.771947	0.840113	1.32405	0.417698	0.870009	0.810999	0.67428	1.15289	1.20719	0.78576	0.851603	0.545437
ENSG00000035681	NSMAF	neutral sphingomyelinase activation associated factor	-0.0458224	0.999937	0.81035	Down	No	-0.0285534	0.998958	0.8935	Down	No	-0.0579488	0.999499	0.78545	Down	No	-0.0299888	0.999803	0.89525	Down	No	7.99113	9.6627	9.30539	8.15573	8.75083	7.67446	8.67418	8.63007	7.39343	8.01979	8.49759	9.30184
ENSG00000035687	ADSS2	adenylosuccinate synthase 2	0.0757493	0.999937	0.63575	Up	No	0.109008	0.998958	0.5337	Up	No	0.0470536	0.999499	0.78085	Up	No	-0.0624288	0.999803	0.7501	Down	No	22.0427	23.8217	18.8288	17.4454	16.7236	22.4426	22.9877	24.5619	14.9812	22.9378	21.5147	24.0015
ENSG00000035720	STAP1	signal transducing adaptor family member 1	0.020965	1	1	Up	No	0	1	1	NA	No	0.0417029	1	1	Up	No	0.0416923	1	1	Up	No	0	0	0	0	0	0	0	0	0.0430083	0.0163475	0	0.0156474
ENSG00000035862	TIMP2	TIMP metallopeptidase inhibitor 2	0.254408	0.874052	0.09285	Up	No	0.245556	0.998958	0.1423	Up	No	0.268519	0.999499	0.1005	Up	No	0.0225947	0.999803	0.9073	Up	No	26.2367	28.2125	30.2867	29.3077	52.8925	29.1577	26.7362	24.0991	46.7073	36.8087	26.4742	25.3539
ENSG00000035928	RFC1	replication factor C subunit 1	0.038145	0.999937	0.8772	Up	No	0.115453	0.998958	0.676	Up	No	-0.0380887	0.999499	0.8886	Down	No	-0.154381	0.999803	0.6191	Down	No	34.1684	32.4802	35.6241	29.9979	35.2063	33.2442	35.4902	36.7422	32.5154	26.0081	32.3913	35.6277
ENSG00000036054	TBC1D23	TBC1 domain family member 23	0.0875024	0.999937	0.6469	Up	No	0.15154	0.998958	0.46485	Up	No	0.0260711	0.999499	0.8979	Up	No	-0.125871	0.999803	0.5899	Down	No	7.10997	8.53732	7.98471	7.24954	8.28319	8.75783	8.70404	7.94955	7.42329	8.19436	7.93371	7.42173
ENSG00000036257	CUL3	cullin 3	-0.0583909	0.999937	0.77395	Down	No	-0.0338924	0.998958	0.87485	Down	No	-0.0780105	0.999499	0.735	Down	No	-0.0447506	0.999803	0.85535	Down	No	29.1951	35.4962	37.1472	35.3561	36.1845	27.8325	34.4135	33.4032	32.3017	27.5867	37.1316	30.879
ENSG00000036448	MYOM2	myomesin 2	-2.17126	1	1	Down	No	-2.27269	1	1	Down	No	-2.07211	1	1	Down	No	0.200217	1	1	Up	No	1.84334	3.29977	1.25936	1.32385	0.963534	1.79935	1.0254	1.024	1.62807	1.76899	1.03161	1.31144
ENSG00000036473	OTC	ornithine transcarbamylase	-1.25932	1	1	Down	No	-0.874099	1	1	Down	No	-1.77399	1	1	Down	No	-0.899626	1	1	Down	No	0.0811667	0.074158	0	0	0.0583559	0.0232616	0	0	0.0225476	0.0215308	0	0
ENSG00000036530	CYP46A1	cytochrome P450 family 46 subfamily A member 1	-0.353443	0.999937	0.39355	Down	No	-0.141853	0.998958	0.7653	Down	No	-0.596324	0.999499	0.1716	Down	No	-0.455148	0.999803	0.34525	Down	No	0.481473	0.365476	0.870609	0.688003	0.50156	0.71113	0.435967	0.512272	0.548029	0.299602	0.503689	0.22134
ENSG00000036549	ZZZ3	zinc finger ZZ-type containing 3	0.0892979	0.999937	0.6229	Up	No	0.128569	0.998958	0.52025	Up	No	0.0542061	0.999499	0.7815	Up	No	-0.0750727	0.999803	0.73115	Down	No	13.8129	12.7326	15.0088	12.2911	14.9408	14.4273	14.1547	14.3302	13.3598	12.4212	14.9159	14.3128
ENSG00000036565	SLC18A1	solute carrier family 18 member A1	-0.0222807	1	1	Down	No	-0.253978	1	1	Down	No	0.180688	1	1	Up	No	0.434853	1	1	Up	No	0.0481962	0.016291	0.171862	0.0725532	0.0435861	0.0867445	0.0914629	0.0374391	0.0842679	0.100802	0.10948	0.0553626
ENSG00000036672	USP2	ubiquitin specific peptidase 2	-0.235073	0.999937	0.78365	Down	No	-0.496736	0.998958	0.5695	Down	No	-0.00783341	0.999499	0.99405	Down	No	0.490059	0.999803	0.5924	Up	No	0.250056	0.846189	0.599406	0.349233	0.268738	0.439434	0.437737	0.277571	0.838005	0.552861	0.290252	0.309218
ENSG00000036828	CASR	calcium sensing receptor	-0.00519289	1	1	Down	No	-0.0051774	1	1	Down	No	-0.00519868	1	1	Down	No	0	1	1	NA	No	0	0	0	0.00919656	0	0	0	0	0	0	0	0
ENSG00000037042	TUBG2	tubulin gamma 2	0.218257	0.999937	0.44245	Up	No	0.205933	0.998958	0.5001	Up	No	0.235424	0.999499	0.43925	Up	No	0.0293108	0.999803	0.93405	Up	No	6.81494	7.02836	7.90071	6.28465	8.19744	8.0739	7.50935	6.19756	9.2063	9.12137	6.36324	6.18638
ENSG00000037241	RPL26L1	ribosomal protein L26 like 1	0.287643	0.999937	0.19955	Up	No	0.230543	0.998958	0.34255	Up	No	0.347415	0.999499	0.14645	Up	No	0.116388	0.999803	0.6685	Up	No	21.241	20.5744	18.4906	24.1093	23.9524	22.0113	25.0416	24.6596	23.3688	27.1441	25.0978	29.1129
ENSG00000037280	FLT4	fms related receptor tyrosine kinase 4	-0.122465	0.999937	0.7584	Down	No	-0.411889	0.998958	0.3258	Down	No	0.123116	0.999499	0.7631	Up	No	0.534132	0.999803	0.26855	Up	No	2.89339	3.39651	3.77057	3.14536	2.78404	1.76324	2.69391	2.49543	3.41125	2.58543	3.72855	4.4167
ENSG00000037474	NSUN2	NOP2/Sun RNA methyltransferase 2	0.0513696	0.999937	0.76145	Up	No	0.0991749	0.998958	0.5959	Up	No	0.00678738	0.999499	0.9735	Up	No	-0.0931515	0.999803	0.6684	Down	No	28.4163	28.6986	37.7637	34.5531	29.6101	22.6747	42.0643	41.978	29.0595	23.9162	39.9147	35.219
ENSG00000037637	FBXO42	F-box protein 42	-0.0712971	0.999937	0.8156	Down	No	-0.0415357	0.998958	0.89835	Down	No	-0.095899	0.999499	0.7683	Down	No	-0.0547782	0.999803	0.8814	Down	No	7.47029	8.7593	7.30681	7.16352	8.14447	6.66284	8.71797	5.77711	8.95062	6.82029	7.16237	5.2886
ENSG00000037749	MFAP3	microfibril associated protein 3	0.0150365	0.999937	0.94605	Up	No	0.0965256	0.998958	0.68125	Up	No	-0.0659764	0.999499	0.78095	Down	No	-0.162752	0.999803	0.50755	Down	No	14.866	13.4177	13.4034	14.4112	15.9419	14.4535	14.566	14.0927	13.4247	14.9606	12.1215	12.2135
ENSG00000037757	MRI1	methylthioribose-1-phosphate isomerase 1	0.361853	0.980109	0.1317	Up	No	0.26101	0.998958	0.3313	Up	No	0.461497	0.988739	0.0736	Up	No	0.200046	0.999803	0.48955	Up	No	3.23956	3.1868	3.54418	2.66291	5.25862	3.60958	3.89798	2.12881	5.87162	4.16288	4.16457	2.89883
ENSG00000037897	METTL1	methyltransferase 1, tRNA methylguanosine	-0.11335	0.999937	0.7081	Down	No	-0.155447	0.998958	0.63405	Down	No	-0.0676498	0.999499	0.83985	Down	No	0.0871725	0.999803	0.8295	Up	No	14.0575	14.2756	16.35	15.7833	11.434	9.77942	16.7336	15.5477	9.65938	12.5761	17.2235	17.5386
ENSG00000037965	HOXC8	homeobox C8	0.0601555	1	1	Up	No	0.252195	1	1	Up	No	-0.155605	1	1	Down	No	-0.408091	1	1	Down	No	0.0505882	0	0.141992	0	0.11691	0.0698134	0.0414066	0	0.0681414	0.0388765	0.064476	0
ENSG00000038002	AGA	aspartylglucosaminidase	0.043989	0.999937	0.85605	Up	No	0.0683709	0.998958	0.80455	Up	No	0.0246868	0.999499	0.9227	Up	No	-0.0443336	0.999803	0.8845	Down	No	3.60879	4.48719	3.36495	3.75482	2.62755	5.16361	3.69221	4.20777	3.06659	3.74508	3.92183	4.48747
ENSG00000038210	PI4K2B	phosphatidylinositol 4-kinase type 2 beta	-0.0954246	0.999937	0.63075	Down	No	-0.051634	0.998958	0.81395	Down	No	-0.135116	0.999499	0.53755	Down	No	-0.0840013	0.999803	0.75005	Down	No	5.8126	5.76389	4.92005	4.89012	5.37115	4.83203	5.04799	4.98078	4.67058	4.98852	4.58664	4.91138
ENSG00000038219	BOD1L1	biorientation of chromosomes in cell division 1 like 1	-0.142817	0.999937	0.35515	Down	No	-0.0679869	0.998958	0.69835	Down	No	-0.216461	0.999499	0.20405	Down	No	-0.149033	0.999803	0.4287	Down	No	11.6826	10.0142	9.95856	10.1064	8.29396	11.485	9.31707	10.1058	7.86111	9.29185	8.38774	9.88729
ENSG00000038274	MAT2B	methionine adenosyltransferase 2B	0.102584	0.999937	0.5207	Up	No	0.0737259	0.998958	0.6704	Up	No	0.136175	0.999499	0.43095	Up	No	0.0620532	0.999803	0.75515	Up	No	36.5059	40.7497	38.6222	37.0235	36.9754	40.8219	45.4618	34.6229	41.0101	42.5798	42.4502	39.2453
ENSG00000038295	TLL1	tolloid like 1	0.966367	0.36795	0.01455	Up	No	0.960913	0.32705	0.01055	Up	No	0.977465	0.898068	0.05575	Up	No	0.0163105	0.999803	0.97135	Up	No	0.375675	0.331513	0.127591	0.526982	1.26895	0.900962	0.194677	0.252665	0.800983	0.898841	0.326066	0.625067
ENSG00000038358	EDC4	enhancer of mRNA decapping 4	-0.0548982	0.999937	0.8267	Down	No	-0.0526418	0.998958	0.85685	Down	No	-0.0527083	0.999499	0.8443	Down	No	-0.000676288	0.999803	0.9987	Down	No	16.688	15.4656	27.54	20.286	17.6054	15.2811	20.8155	22.2158	21.2025	16.0168	21.7515	17.0883
ENSG00000038382	TRIO	trio Rho guanine nucleotide exchange factor	0.261349	0.999937	0.23655	Up	No	0.159207	0.998958	0.51835	Up	No	0.361673	0.999499	0.1564	Up	No	0.20222	0.999803	0.4412	Up	No	19.5351	21.0506	29.5407	18.9885	31.9095	24.7785	23.7785	17.4382	36.5164	30.9245	28.0279	17.4899
ENSG00000038427	VCAN	versican	0.2519	0.999937	0.15885	Up	No	0.301164	0.998958	0.1392	Up	No	0.206402	0.999499	0.3051	Up	No	-0.0954975	0.999803	0.66345	Down	No	70.422	66.3943	95.642	69.4052	129.593	75.9985	88.7632	71.5041	124.342	65.592	89.5226	62.9819
ENSG00000038532	CLEC16A	C-type lectin domain containing 16A	-0.301986	0.96986	0.1268	Down	No	-0.34892	0.938133	0.09725	Down	No	-0.250781	0.999499	0.2327	Down	No	0.0975601	0.999803	0.6847	Up	No	5.21999	5.28376	3.68054	3.98823	4.77068	3.62043	3.10615	2.49985	4.59475	3.76755	3.24675	3.39048
ENSG00000038945	MSR1	macrophage scavenger receptor 1	-0.0670546	0.999937	0.8873	Down	No	-0.414814	0.998958	0.4301	Down	No	0.216374	0.999499	0.687	Up	No	0.631347	0.999803	0.27445	Up	No	0.630676	0.557489	0.300937	0.295334	0.0717687	0.51924	0.178346	0.538028	0.468846	0.965047	0.15635	0.456985
ENSG00000039068	CDH1	cadherin 1	1.04793	1	1	Up	No	1.13084	1	1	Up	No	0.96326	1	1	Up	No	-0.167992	1	1	Down	No	0.100144	0.125104	0.022192	0.179391	0.0132185	0.117811	0.256593	0.523058	0	0.241449	0.296628	0.28813
ENSG00000039123	MTREX	Mtr4 exosome RNA helicase	0.283782	0.999937	0.25615	Up	No	0.401533	0.998958	0.1454	Up	No	0.161425	0.999499	0.5474	Up	No	-0.240926	0.999803	0.4532	Down	No	20.5095	21.4424	15.51	19.7229	26.6737	24.1065	22.7831	26.0029	19.2929	18.7652	21.5733	25.0422
ENSG00000039139	DNAH5	dynein axonemal heavy chain 5	-0.422393	0.999937	0.3986	Down	No	-0.733672	1	1	Down	No	-0.161268	1	1	Down	No	0.571525	0.999803	0.3585	Up	No	0.316871	0.468547	0.185835	0.389405	0.31991	0.167539	0.141172	0.171167	0.244425	0.280409	0.240703	0.427082
ENSG00000039319	ZFYVE16	zinc finger FYVE-type containing 16	0.140343	0.999937	0.43275	Up	No	0.185106	0.998958	0.33525	Up	No	0.0998468	0.999499	0.6002	Up	No	-0.0854249	0.999803	0.69775	Down	No	11.7944	10.7995	8.84419	8.61297	13.3581	13.6347	9.52752	8.2323	11.7354	13.5766	8.95123	8.03087
ENSG00000039523	RIPOR1	RHO family interacting cell polarization regulator 1	-0.572026	0.0785535	0.0013	Down	No	-0.610358	0.124692	0.0022	Down	No	-0.528548	0.298153	0.00665	Down	No	0.0817469	0.999803	0.72085	Up	No	12.3807	13.4683	8.43037	7.30884	6.78092	10.2235	6.58582	3.23554	7.83227	9.3127	6.78976	4.43239
ENSG00000039537	C6	complement C6	0	1	1	NA	No	0	1	1	NA	No	0	1	1	NA	No	0	1	1	NA	No	0	0	0	0	0	0	0	0	0	0	0	0
ENSG00000039560	RAI14	retinoic acid induced 14	-0.158346	0.999937	0.25635	Down	No	-0.174374	0.998958	0.25785	Down	No	-0.137243	0.999499	0.36285	Down	No	0.0366178	0.999803	0.83215	Up	No	43.324	43.3188	34.7396	43.3316	35.9406	39.2874	34.1543	33.9595	29.9746	39.6102	33.6703	44.0459
ENSG00000039600	SOX30	SRY-box transcription factor 30	-0.479891	1	1	Down	No	-0.348433	1	1	Down	No	-0.619869	1	1	Down	No	-0.270749	1	1	Down	No	0.10201	0.0564038	0.174194	0.192658	0.0709116	0.132192	0.149834	0.059294	0.0340182	0.140432	0.0698501	0.0988459
ENSG00000039650	PNKP	polynucleotide kinase 3'-phosphatase	0.160479	0.999937	0.65095	Up	No	0.142818	0.998958	0.72635	Up	No	0.182936	0.999499	0.6613	Up	No	0.0396402	0.999803	0.92855	Up	No	17.7384	16.9049	21.9343	18.5161	22.1162	17.1661	23.365	19.0834	23.1091	19.3602	24.2057	17.3194
ENSG00000039987	BEST2	bestrophin 2	0.847242	1	1	Up	No	-1.96702	1	1	Down	No	1.74391	1	1	Up	No	3.71136	1	1	Up	No	0.0217628	0.0243069	0	0.0202502	0	0.0170538	0	0	0	0.111707	0.0507119	0.0586726
ENSG00000040199	PHLPP2	PH domain and leucine rich repeat protein phosphatase 2	0.0639071	0.999937	0.7394	Up	No	0.137943	0.998958	0.49925	Up	No	-0.009149	0.999499	0.96465	Down	No	-0.147733	0.999803	0.526	Down	No	2.79029	2.88557	3.60818	3.09487	3.35289	2.81831	3.33374	3.85925	3.41175	2.72187	3.17262	2.79733
ENSG00000040275	SPDL1	spindle apparatus coiled-coil protein 1	0.439025	0.294978	0.01015	Up	No	0.458044	0.357675	0.01265	Up	No	0.42492	0.726028	0.03455	Up	No	-0.0337542	0.999803	0.8763	Down	No	16.8579	18.8364	22.3426	17.5371	27.0934	17.9999	31.3435	27.4069	29.0996	20.9953	29.3611	22.743
ENSG00000040341	STAU2	staufen double-stranded RNA binding protein 2	-0.0316556	0.999937	0.8743	Down	No	-0.0124017	0.998958	0.9526	Down	No	-0.0455534	0.999499	0.84095	Down	No	-0.0334668	0.999803	0.88875	Down	No	29.7061	27.5443	18.9705	21.5616	22.9805	29.0368	22.7709	20.4486	19.547	27.9645	22.5665	23.1703
ENSG00000040487	SLC66A1	solute carrier family 66 member 1	-0.0717182	0.999937	0.76215	Down	No	-0.0801494	0.998958	0.7581	Down	No	-0.0587058	0.999499	0.82275	Down	No	0.0208363	0.999803	0.9483	Up	No	7.86362	6.5241	8.72873	8.49093	7.24011	5.66262	7.95511	8.57708	7.36818	6.48902	9.11368	6.92233
ENSG00000040531	CTNS	cystinosin, lysosomal cystine transporter	0.298911	0.999937	0.46435	Up	No	0.375792	0.998958	0.3863	Up	No	0.222883	0.999499	0.6203	Up	No	-0.153213	0.999803	0.76215	Down	No	4.26073	4.11194	5.0029	4.70459	6.29633	4.6777	6.62296	5.53624	5.82094	5.46541	5.47709	4.18297
ENSG00000040608	RTN4R	reticulon 4 receptor	-0.093281	0.999937	0.70235	Down	No	-0.140092	0.998958	0.5954	Down	No	-0.0426232	0.999499	0.87065	Down	No	0.0967325	0.999803	0.75515	Up	No	5.10573	5.09801	3.66232	4.40098	5.91423	2.91623	3.49491	3.87964	7.24867	3.82367	3.1022	3.1747
ENSG00000040633	PHF23	PHD finger protein 23	0.117073	0.999937	0.47535	Up	No	0.160516	0.998958	0.371	Up	No	0.077514	0.999499	0.66625	Up	No	-0.0835636	0.999803	0.6814	Down	No	37.446	35.6268	43.6758	35.6628	39.3674	34.8289	50.8483	43.0823	37.7718	34.7166	48.7228	37.6802
ENSG00000040731	CDH10	cadherin 10	0.0419324	0.999937	0.863	Up	No	0.109236	0.998958	0.6722	Up	No	-0.0233664	0.999499	0.9294	Down	No	-0.132921	0.999803	0.65075	Down	No	2.9095	3.32411	2.17075	3.11148	2.70012	3.90862	2.34029	3.25656	2.30994	3.57638	2.53664	2.76456
ENSG00000040933	INPP4A	inositol polyphosphate-4-phosphatase type I A	0.107046	0.999937	0.55615	Up	No	0.131673	0.998958	0.50845	Up	No	0.0870622	0.999499	0.6622	Up	No	-0.0448903	0.999803	0.83975	Down	No	6.36613	6.01228	7.17025	5.99979	7.28458	7.53406	6.36716	6.33778	6.34935	7.92392	6.27391	6.27237
ENSG00000041353	RAB27B	RAB27B, member RAS oncogene family	0.0788712	1	1	Up	No	0.174949	1	1	Up	No	-0.0166381	1	1	Down	No	-0.19244	1	1	Down	No	0.0890516	0.151047	0.101671	0.0725726	0.128628	0.0929645	0.182189	0.055212	0.210634	0.0511532	0.0990633	0.036747
ENSG00000041357	PSMA4	proteasome 20S subunit alpha 4	0.151754	0.999937	0.33455	Up	No	0.205892	0.998958	0.2304	Up	No	0.100948	0.999499	0.5583	Up	No	-0.105597	0.999803	0.59985	Down	No	107.327	115.221	110.253	98.9801	124.366	100.381	133.472	131.672	108.157	101.279	130.006	115.902
ENSG00000041515	MYO16	myosin XVI	-0.174291	0.999937	0.643	Down	No	-0.0996455	0.998958	0.812	Down	No	-0.246987	0.999499	0.5588	Down	No	-0.147784	0.999803	0.7229	Down	No	0.232922	0.41893	0.550815	0.238684	0.320536	0.210401	0.531623	0.273274	0.351461	0.24367	0.419773	0.202771
ENSG00000041802	LSG1	large 60S subunit nuclear export GTPase 1	-0.0790599	0.999937	0.663	Down	No	-0.033983	0.998958	0.86535	Down	No	-0.120489	0.999499	0.54365	Down	No	-0.0872931	0.999803	0.7127	Down	No	16.6493	16.9912	18.0778	17.2437	14.8122	12.6378	18.5419	20.0869	12.6261	12.4624	19.5084	17.8428
ENSG00000041880	PARP3	poly(ADP-ribose) polymerase family member 3	0.22739	0.999937	0.49975	Up	No	0.294268	0.998958	0.45425	Up	No	0.162506	0.999499	0.6574	Up	No	-0.131887	0.999803	0.7583	Down	No	1.50104	1.07496	1.18401	1.34199	1.81022	1.77456	1.42723	1.15549	1.69369	1.78906	1.20712	0.95435
ENSG00000041982	TNC	tenascin C	0.653537	0.0630201	0.00095	Up	No	0.653991	0.17794	0.0041	Up	No	0.658694	0.1801	0.0028	Up	No	0.00458402	0.999803	0.9838	Up	No	22.7644	23.805	66.592	14.2767	91.0166	33.7336	59.5426	13.3122	79.1499	48.0742	58.7885	11.8947
ENSG00000041988	THAP3	THAP domain containing 3	0.147833	0.999937	0.74615	Up	No	0.0819635	0.998958	0.87275	Up	No	0.215898	0.999499	0.67765	Up	No	0.133989	0.999803	0.8213	Up	No	7.32718	7.58939	8.11436	6.60349	7.55732	9.13538	8.73889	5.6699	8.12671	11.2222	8.20446	6.48762
ENSG00000042062	RIPOR3	RIPOR family member 3	0.647051	0.999937	0.17735	Up	No	0.533496	0.998958	0.321	Up	No	0.757337	0.999499	0.15635	Up	No	0.223133	0.999803	0.6677	Up	No	0.670201	0.399869	0.970621	0.201132	0.743404	0.896332	1.01091	0.54925	1.39761	0.607237	1.46411	0.250505
ENSG00000042088	TDP1	tyrosyl-DNA phosphodiesterase 1	0.265569	0.999937	0.2585	Up	No	0.298889	0.998958	0.25085	Up	No	0.236649	0.999499	0.36315	Up	No	-0.0627635	0.999803	0.83325	Down	No	15.4826	14.4122	18.6749	13.7116	18.1796	17.9821	20.7055	18.5803	16.4366	17.418	19.0538	19.4293
ENSG00000042286	AIFM2	apoptosis inducing factor mitochondria associated 2	-0.0990101	0.999937	0.9386	Down	No	-0.0491518	0.998958	0.96975	Down	No	-0.145887	0.999499	0.9126	Down	No	-0.0978058	0.999803	0.93815	Down	No	0.74149	0.80641	0.992106	1.06559	0.867692	0.647085	0.842843	1.07422	1.07493	0.514997	0.714803	0.905547
ENSG00000042304	C2orf83	chromosome 2 open reading frame 83	0	1	1	NA	No	0	1	1	NA	No	0	1	1	NA	No	0	1	1	NA	No	0	0	0	0	0	0	0	0	0	0	0	0
ENSG00000042317	SPATA7	spermatogenesis associated 7	0.124643	0.999937	0.75575	Up	No	0.15738	0.998958	0.71935	Up	No	0.0969582	0.999499	0.82435	Up	No	-0.0603085	0.999803	0.90495	Down	No	3.73337	4.14976	2.33035	2.93861	4.15854	4.78146	2.98257	2.60588	3.63016	5.28202	2.3775	2.59064
ENSG00000042429	MED17	mediator complex subunit 17	0.135619	0.999937	0.7106	Up	No	0.202617	0.998958	0.61705	Up	No	0.0702098	0.999499	0.8546	Up	No	-0.133061	0.999803	0.78305	Down	No	11.0813	11.7024	14.7312	13.04	13.2088	10.8318	14.8641	18.135	13.6333	10.9457	15.5241	12.2163
ENSG00000042445	RETSAT	retinol saturase	0.0713956	0.999937	0.78315	Up	No	0.0146304	0.998958	0.96115	Up	No	0.130958	0.999499	0.63945	Up	No	0.116032	0.999803	0.7104	Up	No	5.2879	4.57337	4.76045	4.41058	4.46389	6.42852	4.10474	4.05607	5.4344	6.27155	4.85334	4.15687
ENSG00000042493	CAPG	capping actin protein, gelsolin like	0.548853	0.656484	0.04525	Up	No	0.48682	0.957032	0.10585	Up	No	0.614404	0.750012	0.037	Up	No	0.1273	0.999803	0.6856	Up	No	9.17465	8.90215	6.22888	5.48098	18.7728	11.2578	7.27575	3.80457	17.317	13.2543	8.19511	5.89934
ENSG00000042753	AP2S1	adaptor related protein complex 2 subunit sigma 1	-0.137953	0.999937	0.4118	Down	No	-0.26738	0.998958	0.1398	Down	No	-0.0142994	0.999499	0.9359	Down	No	0.252484	0.999803	0.22255	Up	No	94.086	91.4194	70.7687	95.6039	67.3036	67.5207	80.2649	74.8173	75.6041	81.8173	88.7298	98.9736
ENSG00000042781	USH2A	usherin	-0.701771	1	1	Down	No	-0.771812	1	1	Down	No	-0.629313	1	1	Down	No	0.143041	1	1	Up	No	0.183235	0.161075	0.0867934	0.0863654	0.0383767	0.117198	0.100739	0.0423703	0.0496952	0.142095	0.0708505	0.0681539
ENSG00000042813	ZPBP	zona pellucida binding protein	0.0245773	1	1	Up	No	0	1	1	NA	No	0.0488475	1	1	Up	No	0.0488108	1	1	Up	No	0	0	0	0	0	0	0	0	0.0614512	0	0.0260355	0
ENSG00000042832	TG	thyroglobulin	0.665095	1	1	Up	No	0.874366	1	1	Up	No	0.429016	1	1	Up	No	-0.445477	1	1	Down	No	0.0645912	0.246431	0.0763211	0	0.248434	0.06978	0.168935	0.193381	0.197652	0.165463	0.100939	0.0411465
ENSG00000042980	ADAM28	ADAM metallopeptidase domain 28	1.08736	1	1	Up	No	1.4518	1	1	Up	No	0.603339	1	1	Up	No	-0.849256	1	1	Down	No	0	0.0475549	0.031885	0.0997774	0.0162584	0.105363	0.154812	0.208993	0.113128	0.0175595	0.134576	0.00406831
ENSG00000043039	BARX2	BARX homeobox 2	0.384523	1	1	Up	No	0.764732	1	1	Up	No	-0.129506	1	1	Down	No	-0.892361	1	1	Down	No	0.0218036	0	0.0305826	0	0	0.0543074	0.0178803	0.0167824	0.0147162	0.0335614	0	0
ENSG00000043093	DCUN1D1	defective in cullin neddylation 1 domain containing 1	0.0478507	0.999937	0.79585	Up	No	0.080508	0.998958	0.68505	Up	No	0.0197522	0.999499	0.92245	Up	No	-0.0612679	0.999803	0.77995	Down	No	11.3125	10.7151	11.1829	10.4817	12.2351	11.8173	10.7205	10.7841	10.0193	11.3454	11.0043	11.3506
ENSG00000043143	JADE2	jade family PHD finger 2	-0.285298	0.999937	0.27395	Down	No	-0.212596	0.998958	0.4592	Down	No	-0.356823	0.999499	0.2077	Down	No	-0.144877	0.999803	0.66095	Down	No	1.7994	1.51586	1.01387	1.8216	0.987036	1.59005	1.06105	1.57894	0.840396	1.26696	1.11248	1.51552
ENSG00000043355	ZIC2	Zic family member 2	-0.481173	0.0679309	0.00105	Down	No	-0.424711	0.293475	0.00875	Down	No	-0.534744	0.138583	0.00185	Down	No	-0.110398	0.999803	0.5654	Down	No	69.3178	73.7055	60.5881	62.2439	19.8153	60.8596	55.2738	58.0652	18.8592	52.1122	53.4844	56.0295
ENSG00000043462	LCP2	lymphocyte cytosolic protein 2	0.714073	1	1	Up	No	0.42023	1	1	Up	No	0.960444	1	1	Up	No	0.540846	1	1	Up	No	0.0185544	0.029509	0.139894	0.154132	0.0910308	0.0768879	0.156015	0.131954	0.200373	0.250952	0.141205	0.0773075
ENSG00000043514	TRIT1	tRNA isopentenyltransferase 1	0.0383455	0.999937	0.8418	Up	No	0.0294793	0.998958	0.88945	Up	No	0.0521236	0.999499	0.81085	Up	No	0.0222293	0.999803	0.9262	Up	No	9.9599	9.97973	11.2352	9.62406	10.7714	8.4166	10.9243	10.7083	9.57728	10.8824	11.5805	9.68244
ENSG00000043591	ADRB1	adrenoceptor beta 1	1.32014	1	1	Up	No	0.702207	1	1	Up	No	1.75317	1	1	Up	No	1.04873	1	1	Up	No	0	0	0.0185643	0	0.00914877	0	0	0.020262	0.00889077	0	0.033678	0.0194381
ENSG00000044012	GUCA2B	guanylate cyclase activator 2B	0	1	1	NA	No	0	1	1	NA	No	0	1	1	NA	No	0	1	1	NA	No	0	0	0	0	0	0	0	0	0	0	0	0
ENSG00000044090	CUL7	cullin 7	-0.0655318	0.999937	0.80795	Down	No	-0.14169	0.998958	0.6042	Down	No	0.0118698	0.999499	0.96815	Up	No	0.153331	0.999803	0.63235	Up	No	15.9234	13.6387	14.4327	11.4038	14.3176	14.8965	10.7501	9.43852	15.9869	16.9476	11.4581	10.6677
ENSG00000044115	CTNNA1	catenin alpha 1	-0.145812	0.999937	0.4007	Down	No	-0.12451	0.998958	0.5182	Down	No	-0.162048	0.999499	0.39505	Down	No	-0.0381012	0.999803	0.83605	Down	No	96.711	100.004	97.157	96.0293	105.995	80.1418	87.0042	81.7228	90.9623	86.8315	88.1863	80.7356
ENSG00000044446	PHKA2	phosphorylase kinase regulatory subunit alpha 2	-0.0729843	0.999937	0.76835	Down	No	-0.0161954	0.998958	0.9547	Down	No	-0.1272	0.999499	0.6404	Down	No	-0.111438	0.999803	0.71055	Down	No	5.50171	5.29351	6.61505	5.50068	5.01791	5.85995	5.29922	6.13284	7.00801	5.4169	4.0244	4.24833
ENSG00000044459	CNTLN	centlein	0.133649	0.999937	0.4646	Up	No	0.157066	0.998958	0.4319	Up	No	0.115634	0.999499	0.56745	Up	No	-0.0417948	0.999803	0.85145	Down	No	6.64463	6.19422	4.25356	5.02614	7.88974	7.43667	4.59707	4.34095	6.67508	7.22949	4.12939	5.54891
ENSG00000044524	EPHA3	EPH receptor A3	0.396613	0.485689	0.02475	Up	No	0.567403	0.147548	0.0029	Up	No	0.206692	0.999499	0.27775	Up	No	-0.361476	0.999803	0.0899	Down	No	3.48307	3.42164	11.1498	6.67524	6.57378	4.2695	11.3419	13.9156	6.04415	4.48302	10.8764	6.88605
ENSG00000044574	HSPA5	heat shock protein family A (Hsp70) member 5	0.137294	0.999937	0.3083	Up	No	0.149559	0.998958	0.343	Up	No	0.130088	0.999499	0.3888	Up	No	-0.0199869	0.999803	0.9063	Down	No	173.565	168.803	179.304	182.825	210.944	170.29	201.05	186.105	181.015	186.54	196.092	196.324
ENSG00000046604	DSG2	desmoglein 2	-0.161241	0.999937	0.31735	Down	No	-0.124215	0.998958	0.47315	Down	No	-0.194776	0.999499	0.26345	Down	No	-0.0714451	0.999803	0.7301	Down	No	9.13445	9.17389	7.9713	13.4237	5.96094	9.72329	7.38262	12.7523	5.11039	7.96726	7.44729	13.6985
ENSG00000046647	GEMIN8	gem nuclear organelle associated protein 8	-0.047102	0.999937	0.85895	Down	No	-0.0647989	0.998958	0.82315	Down	No	-0.0240422	0.999499	0.93095	Down	No	0.0403405	0.999803	0.9036	Up	No	7.00442	8.66544	5.46421	7.67481	7.14149	8.6673	5.77035	5.51937	7.1041	8.04086	5.2112	7.54022
ENSG00000046651	OFD1	OFD1 centriole and centriolar satellite protein	0.0542666	0.999937	0.9126	Up	No	0.0645384	0.998958	0.90625	Up	No	0.0492743	0.999499	0.92895	Up	No	-0.0156252	0.999803	0.9785	Down	No	5.81544	5.94978	5.37095	4.83567	4.77259	7.47358	5.31547	5.08763	5.29457	6.50165	5.37981	5.27337
ENSG00000046653	GPM6B	glycoprotein M6B	-0.0842829	0.999937	0.5596	Down	No	-0.0571369	0.998958	0.71975	Down	No	-0.10669	0.999499	0.50165	Down	No	-0.0499318	0.999803	0.7879	Down	No	58.7517	64.5957	59.9214	61.5613	42.6487	63.6269	66.2866	59.5592	37.0861	60.572	64.4053	62.6591
ENSG00000046774	MAGEC2	MAGE family member C2	0	1	1	NA	No	0	1	1	NA	No	0	1	1	NA	No	0	1	1	NA	No	0	0	0	0	0	0	0	0	0	0	0	0
ENSG00000046889	PREX2	phosphatidylinositol-3,4,5-trisphosphate dependent Rac exchange factor 2	-0.160061	0.999937	0.3975	Down	No	-0.121653	0.998958	0.54855	Down	No	-0.194807	0.999499	0.35395	Down	No	-0.0739437	0.999803	0.726	Down	No	4.3091	5.06987	5.40848	5.26682	3.60928	3.78902	4.40144	6.26626	3.9538	3.59961	5.0284	4.66425
ENSG00000047056	WDR37	WD repeat domain 37	0.0122064	0.999937	0.95095	Up	No	-0.0293759	0.998958	0.893	Down	No	0.0579303	0.999499	0.77015	Up	No	0.086885	0.999803	0.7168	Up	No	4.91431	4.94463	4.44093	4.56272	5.18828	4.88932	4.35379	3.73203	5.57301	5.01437	4.77276	3.95535
ENSG00000047188	YTHDC2	YTH domain containing 2	0.157062	0.999937	0.37225	Up	No	0.220568	0.998958	0.2426	Up	No	0.0955326	0.999499	0.60845	Up	No	-0.125633	0.999803	0.55965	Down	No	6.59212	6.4517	8.89142	7.18147	9.14721	6.93847	7.8926	9.34824	8.42349	7.07718	8.26743	6.90409
ENSG00000047230	CTPS2	CTP synthase 2	-0.169099	0.999937	0.3719	Down	No	-0.149006	0.998958	0.4556	Down	No	-0.184144	0.999499	0.3781	Down	No	-0.0356584	0.999803	0.8766	Down	No	13.2057	13.9418	10.6957	10.8537	10.6122	10.8842	9.91434	11.6641	10.1561	11.3701	9.98125	10.6462
ENSG00000047249	ATP6V1H	ATPase H+ transporting V1 subunit H	-0.566887	0.533194	0.02985	Down	No	-0.662786	0.496595	0.02305	Down	No	-0.471279	0.999499	0.09145	Down	No	0.191543	0.999803	0.57295	Up	No	32.9876	42.5229	15.0575	22.9118	10.3415	29.713	15.7887	14.6197	10.8322	31.2794	16.3428	22.2494
ENSG00000047315	POLR2B	RNA polymerase II subunit B	-0.00801054	0.999937	0.97735	Down	No	0.0549402	0.998958	0.86685	Up	No	-0.06854	0.999499	0.83795	Down	No	-0.124369	0.999803	0.70015	Down	No	48.5056	45.17	45.1626	44.3974	45.2334	41.1225	46.5888	53.833	39.6088	33.5922	49.3891	49.2362
ENSG00000047346	FAM214A	family with sequence similarity 214 member A	0.258573	0.999937	0.26375	Up	No	0.277302	0.998958	0.2747	Up	No	0.245247	0.999499	0.3255	Up	No	-0.0323289	0.999803	0.9104	Down	No	4.15589	3.71332	2.30142	2.85581	4.47012	6.08918	2.52145	2.46005	4.91134	5.43245	2.36352	2.4954
ENSG00000047365	ARAP2	ArfGAP with RhoGAP domain, ankyrin repeat and PH domain 2	-0.097999	0.999937	0.80875	Down	No	-0.0924139	0.998958	0.83865	Down	No	-0.0975542	0.999499	0.8273	Down	No	-0.00579707	0.999803	0.98985	Down	No	0.523211	0.405599	0.183502	0.540878	0.478248	0.636328	0.266243	0.15412	0.382941	0.432029	0.207332	0.497826
ENSG00000047410	TPR	translocated promoter region, nuclear basket protein	0.0351806	0.999937	0.8248	Up	No	0.0372644	0.998958	0.83525	Up	No	0.0379707	0.999499	0.8323	Up	No	0.000148308	0.999803	0.9992	Up	No	26.4818	21.8146	24.2261	21.6662	24.1064	24.647	20.6198	25.5376	23.2732	25.3378	20.5149	26.0923
ENSG00000047457	CP	ceruloplasmin	-0.0261346	0.999937	0.96575	Down	No	0.0569726	0.998958	0.9361	Up	No	-0.110936	0.999499	0.8684	Down	No	-0.168235	0.999803	0.7918	Down	No	1.43394	0.845734	4.16487	3.08283	0.924858	2.26139	3.05993	3.5701	1.1639	1.68957	4.0276	1.93928
ENSG00000047578	KATNIP	katanin interacting protein	-0.0705379	0.999937	0.79045	Down	No	-0.155274	0.998958	0.5964	Down	No	0.0136439	0.999499	0.9633	Up	No	0.168572	0.999803	0.60725	Up	No	4.71826	3.04875	4.1757	4.28099	2.88016	3.77165	3.5689	4.14365	4.54442	4.65399	3.15648	3.99565
ENSG00000047579	DTNBP1	dystrobrevin binding protein 1	0.0494808	0.999937	0.8214	Up	No	0.0617744	0.998958	0.79425	Up	No	0.0425204	0.999499	0.85895	Up	No	-0.0197727	0.999803	0.94225	Down	No	9.92342	11.0272	12.471	9.20076	10.9164	8.67597	13.9591	10.2159	10.6226	9.37006	13.5574	9.59548
ENSG00000047597	XK	X-linked Kx blood group	-0.566589	0.999937	0.42855	Down	No	-0.448502	0.998958	0.52305	Down	No	-0.690367	0.999499	0.33705	Down	No	-0.242972	0.999803	0.85185	Down	No	0.767096	0.705006	0.693549	0.926557	0.293366	0.43801	0.662808	0.82966	0.264886	0.308488	0.569953	0.741416
ENSG00000047617	ANO2	anoctamin 2	-0.728347	0.760212	0.06655	Down	No	-0.962305	0.550336	0.0295	Down	No	-0.523138	0.999499	0.25695	Down	No	0.439577	0.999803	0.2787	Up	No	1.27968	0.890091	1.28804	0.712176	0.336039	0.707631	0.582461	0.483994	0.621179	1.18366	0.607238	0.468385
ENSG00000047621	C12orf4	chromosome 12 open reading frame 4	0.0287891	0.999937	0.89635	Up	No	-0.00291527	0.998958	0.99	Down	No	0.0651686	0.999499	0.77945	Up	No	0.0673816	0.999803	0.7997	Up	No	6.06156	5.4643	5.53503	4.99827	6.18501	4.713	5.73029	4.92182	5.92885	4.92962	5.42943	6.12441
ENSG00000047634	SCML1	Scm polycomb group protein like 1	0.425397	0.789421	0.0736	Up	No	0.500717	0.722017	0.05035	Up	No	0.352513	0.999499	0.1573	Up	No	-0.148237	0.999803	0.6137	Down	No	3.25419	4.01343	2.7823	1.90552	5.1066	5.69613	3.61316	2.22394	4.53116	5.11491	3.13095	2.24032
ENSG00000047644	WWC3	WWC family member 3	-0.0906767	0.999937	0.63045	Down	No	-0.100098	0.998958	0.63735	Down	No	-0.0758997	0.999499	0.7164	Down	No	0.0239771	0.999803	0.91415	Up	No	7.183	8.05091	7.36842	6.78963	6.95696	7.62995	6.96466	5.43904	6.94934	8.04126	6.81142	5.70201
ENSG00000047648	ARHGAP6	Rho GTPase activating protein 6	-0.0308303	0.999937	0.953	Down	No	-0.0691234	0.998958	0.90745	Down	No	0.0120454	0.999499	0.98525	Up	No	0.0808057	0.999803	0.9029	Up	No	1.24068	1.2831	1.75148	0.852955	1.62608	1.36362	1.19582	0.636852	1.67144	1.37257	1.13301	0.910197
ENSG00000047662	FAM184B	family with sequence similarity 184 member B	-0.0599944	1	1	Down	No	-0.299029	1	1	Down	No	0.148716	1	1	Up	No	0.44822	1	1	Up	No	0.0634911	0.0557951	0.0416653	0.0849897	0.0439568	0.0827849	0.0285434	0.04261	0.0731834	0.124385	0.0174661	0.0563016
ENSG00000047849	MAP4	microtubule associated protein 4	-0.284735	0.590429	0.03615	Down	No	-0.316132	0.597295	0.03565	Down	No	-0.24894	0.999499	0.0923	Down	No	0.0668693	0.999803	0.70145	Up	No	56.3739	54.4728	46.7635	53.9977	42.1452	48.9622	37.575	38.913	39.4817	52.6442	37.3	46.5702
ENSG00000047932	GOPC	golgi associated PDZ and coiled-coil motif containing	0.119081	0.999937	0.4983	Up	No	0.160425	0.998958	0.4014	Up	No	0.0822605	0.999499	0.6633	Up	No	-0.0784315	0.999803	0.7192	Down	No	13.013	12.6496	9.86468	9.30842	13.0507	14.899	11.2775	9.97019	11.1349	14.2194	11.2689	10.1255
ENSG00000047936	ROS1	ROS proto-oncogene 1, receptor tyrosine kinase	0	1	1	NA	No	0	1	1	NA	No	0	1	1	NA	No	0	1	1	NA	No	0	0	0	0	0	0	0	0	0	0	0	0
ENSG00000048028	USP28	ubiquitin specific peptidase 28	-0.0521403	0.999937	0.8351	Down	No	-0.0402671	0.998958	0.8822	Down	No	-0.0583458	0.999499	0.83545	Down	No	-0.0185037	0.999803	0.94835	Down	No	16.2845	16.9261	15.0308	13.4497	17.637	17.2359	13.6089	10.9655	14.8451	15.8077	14.0076	13.4897
ENSG00000048052	HDAC9	histone deacetylase 9	0.238693	0.999937	0.23215	Up	No	0.375934	0.941376	0.099	Up	No	0.092455	0.999499	0.66495	Up	No	-0.283745	0.999803	0.27965	Down	No	3.2421	4.51069	3.87591	3.33958	3.00336	6.37493	4.28754	5.44964	2.97764	5.07435	3.59973	4.14098
ENSG00000048140	TSPAN17	tetraspanin 17	-0.0279941	0.999937	0.87895	Down	No	-0.0601765	0.998958	0.75715	Down	No	0.00808994	0.999499	0.9659	Up	No	0.0676643	0.999803	0.76565	Up	No	10.2635	10.8252	11.123	14.1876	9.74747	9.64633	11.3771	12.9593	9.85439	11.1812	10.6376	14.3633
ENSG00000048162	NOP16	NOP16 nucleolar protein	0.149187	0.999937	0.7306	Up	No	0.190435	0.998958	0.68615	Up	No	0.11159	0.999499	0.8077	Up	No	-0.0796981	0.999803	0.88535	Down	No	19.2437	18.9066	22.5915	21.4903	18.7805	17.3883	26.6057	29.3707	17.5943	17.0896	24.1921	28.5834
ENSG00000048342	CC2D2A	coiled-coil and C2 domain containing 2A	0.075251	0.999937	0.7888	Up	No	0.0799861	0.998958	0.7997	Up	No	0.0755997	0.999499	0.8111	Up	No	-0.00470171	0.999803	0.98765	Down	No	6.71296	6.66763	7.16239	7.9044	7.33857	7.60354	8.52973	6.2866	7.55468	8.37872	5.84228	7.84995
ENSG00000048392	RRM2B	ribonucleotide reductase regulatory TP53 inducible subunit M2B	-0.019358	0.999937	0.91515	Down	No	-1.38484e-05	1	1	Down	No	-0.0338989	0.999499	0.8631	Down	No	-0.0343721	0.999803	0.87595	Down	No	9.13982	9.08551	6.95201	8.07983	5.94732	9.86484	7.39818	9.47592	6.04898	8.9586	7.51091	9.48296
ENSG00000048405	ZNF800	zinc finger protein 800	0.0265289	0.999937	0.92105	Up	No	0.0755961	0.998958	0.7844	Up	No	-0.0187418	0.999499	0.9457	Down	No	-0.0945504	0.999803	0.76175	Down	No	4.98555	4.44239	4.35255	3.89154	4.97593	4.79339	4.80794	3.73029	4.54703	5.05916	4.32558	3.28881
ENSG00000048462	TNFRSF17	TNF receptor superfamily member 17	0.0456279	1	1	Up	No	0.0495874	1	1	Up	No	0.0417154	1	1	Up	No	-0.259635	1	1	Down	No	0	0	0	0	0	0	0.0914209	0	0.0355478	0	0	0.0385663
ENSG00000048471	SNX29	sorting nexin 29	0.0659952	0.999937	0.726	Up	No	0.0764331	0.998958	0.70975	Up	No	0.0607883	0.999499	0.76945	Up	No	-0.0161935	0.999803	0.9427	Down	No	2.53817	2.33171	2.37673	2.30421	3.36711	2.58623	1.89694	2.06083	3.42723	2.48277	2.03554	1.85449
ENSG00000048540	LMO3	LIM domain only 3	0.36432	0.999937	0.3038	Up	No	0.379828	0.998958	0.3215	Up	No	0.353964	0.999499	0.3643	Up	No	-0.0260892	0.999803	0.9543	Down	No	4.33727	4.35096	5.01055	3.25635	4.70813	7.18237	5.37196	4.57045	5.39652	6.30803	5.94602	3.73844
ENSG00000048544	MRPS10	mitochondrial ribosomal protein S10	-0.0692739	0.999937	0.6862	Down	No	-0.112329	0.998958	0.5475	Down	No	-0.0224124	0.999499	0.90275	Down	No	0.0892114	0.999803	0.67675	Up	No	18.4182	19.0416	16.0299	19.988	17.6512	14.8099	16.7628	17.8395	16.5201	16.4213	17.0475	21.4113
ENSG00000048545	GUCA1A	guanylate cyclase activator 1A	0.408183	0.999937	0.25785	Up	No	0.398077	0.998958	0.32145	Up	No	0.422635	0.999499	0.26845	Up	No	0.0239065	0.999803	0.95425	Up	No	0.563834	0.597933	0.632136	1.12858	0.983307	0.939656	0.811041	1.06675	1.1075	0.911994	0.684482	1.16507
ENSG00000048649	RSF1	remodeling and spacing factor 1	0.0905194	0.999937	0.7095	Up	No	0.157067	0.998958	0.5342	Up	No	0.0255757	0.999499	0.9235	Up	No	-0.131993	0.999803	0.62815	Down	No	19.9557	13.5411	24.0835	18.901	23.2849	21.0061	19.1049	20.5198	16.5766	20.1593	18.3028	21.7799
ENSG00000048707	VPS13D	vacuolar protein sorting 13 homolog D	-0.136242	0.999937	0.5422	Down	No	-0.0751651	0.998958	0.7607	Down	No	-0.194385	0.999499	0.42225	Down	No	-0.119638	0.999803	0.63835	Down	No	3.3271	3.63123	3.42328	3.53188	3.40658	3.41034	3.45802	2.71956	3.65302	2.96232	3.05725	2.29757
ENSG00000048740	CELF2	CUGBP Elav-like family member 2	-0.22544	0.999937	0.15265	Down	No	-0.233435	0.998958	0.1751	Down	No	-0.212909	0.999499	0.21735	Down	No	0.0199421	0.999803	0.9209	Up	No	13.8346	12.7713	12.5412	15.9695	8.12131	12.0846	11.3964	14.6064	6.82404	12.4186	11.6186	16.1965
ENSG00000048828	FAM120A	family with sequence similarity 120A	0.0720552	0.999937	0.7227	Up	No	0.0615444	0.998958	0.7774	Up	No	0.087809	0.999499	0.70085	Up	No	0.0256254	0.999803	0.91885	Up	No	12.9799	13.6838	16.2808	12.6189	18.4912	12.167	14.0079	12.2498	17.6744	12.9241	14.5791	12.8988
ENSG00000048991	R3HDM1	R3H domain containing 1	-0.0533805	0.999937	0.766	Down	No	0.00451476	0.998958	0.98275	Up	No	-0.108475	0.999499	0.5754	Down	No	-0.113641	0.999803	0.5979	Down	No	21.2441	19.9373	16.5253	20.0503	18.4746	18.7409	17.3415	21.2946	16.9674	17.278	17.0731	19.3793
ENSG00000049089	COL9A2	collagen type IX alpha 2 chain	0.839196	0.306569	0.0108	Up	No	0.898611	0.501479	0.02345	Up	No	0.783399	0.636627	0.02665	Up	No	-0.116105	0.999803	0.73655	Down	No	0.806135	1.30429	1.18916	1.30088	3.40759	2.71786	1.28975	1.18414	4.31502	1.3557	1.18339	0.939343
ENSG00000049130	KITLG	KIT ligand	0.231518	0.999937	0.20265	Up	No	0.353461	0.851205	0.07245	Up	No	0.103085	0.999499	0.6032	Up	No	-0.251026	0.999803	0.26495	Down	No	3.9249	3.7937	5.95532	5.1864	5.64303	4.13339	6.40103	7.50132	4.63713	4.14049	6.11305	5.10893
ENSG00000049167	ERCC8	ERCC excision repair 8, CSA ubiquitin ligase complex subunit	0.122319	0.999937	0.61035	Up	No	0.158516	0.998958	0.5403	Up	No	0.0908727	0.999499	0.726	Up	No	-0.068235	0.999803	0.82065	Down	No	8.92389	10.4935	6.86298	6.91913	9.91	9.30254	7.29899	9.61207	8.59055	9.12077	8.17499	8.76706
ENSG00000049192	ADAMTS6	ADAM metallopeptidase with thrombospondin type 1 motif 6	-0.424609	0.999937	0.1879	Down	No	-0.45629	0.998958	0.1826	Down	No	-0.38897	0.999499	0.26555	Down	No	0.067098	0.999803	0.8489	Up	No	0.533823	0.69155	1.36136	0.860341	0.34264	0.649332	0.783076	0.70794	0.463916	0.484678	1.05452	0.602216
ENSG00000049239	H6PD	hexose-6-phosphate dehydrogenase/glucose 1-dehydrogenase	-0.138941	0.999937	0.39885	Down	No	-0.185247	0.998958	0.30215	Down	No	-0.088521	0.999499	0.6154	Down	No	0.0965273	0.999803	0.64435	Up	No	8.51903	6.91099	4.72573	5.6727	8.54368	6.81196	3.80953	3.14208	8.01844	7.93463	3.72859	4.21488
ENSG00000049245	VAMP3	vesicle associated membrane protein 3	-0.072217	0.999937	0.6825	Down	No	-0.0826071	0.998958	0.67185	Down	No	-0.056507	0.999499	0.76185	Down	No	0.0256197	0.999803	0.90455	Up	No	25.1682	27.2675	23.5836	25.9161	24.2789	25.7006	23.8951	20.865	20.1324	25.5804	23.3937	27.5414
ENSG00000049246	PER3	period circadian regulator 3	0.214675	0.999937	0.39355	Up	No	0.313192	0.998958	0.26185	Up	No	0.115467	0.999499	0.6757	Up	No	-0.198343	0.999803	0.51205	Down	No	1.7147	1.5283	0.811573	0.984253	2.54836	1.47767	1.05515	1.03537	2.35756	1.37392	0.855463	0.743552
ENSG00000049247	UTS2	urotensin 2	0.0523127	1	1	Up	No	0.0404523	1	1	Up	No	0.0642071	1	1	Up	No	0.669928	1	1	Up	No	1.1477e-274	0	2.89969e-195	1.96718e-111	2.43657e-120	0.0757131	4.91007e-90	1.77752e-85	1.29919e-97	4.1089e-117	1.99566e-78	0.115354
ENSG00000049249	TNFRSF9	TNF receptor superfamily member 9	-0.108219	1	1	Down	No	-1.69081	1	1	Down	No	0.631456	1	1	Up	No	2.32111	1	1	Up	No	0.0865071	0.0298287	0.0562058	0.0843003	0.00919287	0.0439217	0.0163077	0.0101813	0.0621609	0.0767215	0.0724643	0.180745
ENSG00000049283	EPN3	epsin 3	-0.479159	1	1	Down	No	-0.333298	1	1	Down	No	-0.638764	1	1	Down	No	-0.306761	1	1	Down	No	0.0600578	0.0557395	0.0143788	0.0755006	0.007072	0.0504781	0	0.101357	0.0599681	0.0278636	0.0231034	0.0184872
ENSG00000049323	LTBP1	latent transforming growth factor beta binding protein 1	0.344855	0.6541	0.04505	Up	No	0.375536	0.646047	0.04125	Up	No	0.318497	0.999499	0.0856	Up	No	-0.0574586	0.999803	0.78485	Down	No	8.86075	7.2182	8.1031	8.87262	11.9277	10.4148	9.92375	9.89181	11.0963	10.8917	8.6013	10.1801
ENSG00000049449	RCN1	reticulocalbin 1	0.122728	0.999937	0.38385	Up	No	0.174513	0.998958	0.2663	Up	No	0.0744478	0.999499	0.6326	Up	No	-0.100393	0.999803	0.57835	Down	No	110.875	118.588	105.615	106.924	113.77	128.358	125.498	116.127	93.2264	129.857	119.276	114.725
ENSG00000049540	ELN	elastin	0.418251	0.81141	0.0776	Up	No	0.298476	0.998958	0.2718	Up	No	0.534709	0.762477	0.03795	Up	No	0.236945	0.999803	0.4166	Up	No	2.28119	2.83065	2.60575	0.844791	3.35178	3.29417	3.18732	0.53319	3.78128	4.93849	2.77797	0.949873
ENSG00000049541	RFC2	replication factor C subunit 2	-0.112631	0.999937	0.50285	Down	No	-0.110445	0.998958	0.5451	Down	No	-0.10989	0.999499	0.54375	Down	No	-0.000130309	0.999803	0.99945	Down	No	34.2506	35.1792	31.5329	41.6885	28.9975	28.1291	35.2507	38.2307	25.8957	28.9951	36.9773	39.0737
ENSG00000049618	ARID1B	AT-rich interaction domain 1B	-0.165791	0.999937	0.31655	Down	No	-0.13853	0.998958	0.45225	Down	No	-0.188343	0.999499	0.3006	Down	No	-0.0504379	0.999803	0.80825	Down	No	18.9555	21.9581	20.4812	21.6237	19.1834	17.4171	17.5655	19.8978	19.5387	16.2102	18.0712	18.2508
ENSG00000049656	CLPTM1L	CLPTM1 like	-0.107332	0.999937	0.6204	Down	No	-0.0611595	0.998958	0.79645	Down	No	-0.149751	0.999499	0.51875	Down	No	-0.0891179	0.999803	0.74395	Down	No	25.4241	25.237	27.9489	24.4063	22.0704	18.9628	30.6612	26.8945	21.04	23.1614	22.9705	23.0776
ENSG00000049759	NEDD4L	NEDD4 like E3 ubiquitin protein ligase	-0.0219899	0.999937	0.93985	Down	No	0.0711671	0.998958	0.8148	Up	No	-0.116591	0.999499	0.7047	Down	No	-0.188477	0.999803	0.5474	Down	No	10.2419	8.55731	11.9851	12.5756	12.7342	8.53915	11.1443	12.0587	12.0224	8.20224	9.38091	9.68434
ENSG00000049768	FOXP3	forkhead box P3	-0.84323	0.999937	0.2672	Down	No	-0.969089	0.998958	0.22695	Down	No	-0.722322	0.999499	0.38505	Down	No	0.246129	1	1	Up	No	0.410823	0.489551	0.111322	0.676416	0.313764	0.200542	0.152228	0.180628	0.273947	0.264199	0.161415	0.307505
ENSG00000049769	PPP1R3F	protein phosphatase 1 regulatory subunit 3F	0.494256	0.999937	0.15735	Up	No	0.550961	0.998958	0.1533	Up	No	0.44013	0.999499	0.241	Up	No	-0.110686	0.999803	0.8079	Down	No	1.97069	1.88168	2.50576	1.81012	2.93452	3.1613	2.9653	2.77541	2.61179	3.82164	2.82994	1.72551
ENSG00000049860	HEXB	hexosaminidase subunit beta	0.0805578	0.999937	0.8514	Up	No	0.0208547	0.998958	0.9681	Up	No	0.143299	0.999499	0.7706	Up	No	0.122125	0.999803	0.82865	Up	No	21.882	21.8533	14.0037	18.6262	20.0738	24.1153	16.824	15.1543	18.1291	25.498	17.7636	22.1541
ENSG00000049883	PTCD2	pentatricopeptide repeat domain 2	-0.264354	0.999937	0.6189	Down	No	-0.345241	0.998958	0.5591	Down	No	-0.182401	0.999499	0.74125	Down	No	0.162532	0.999803	0.7952	Up	No	6.48164	6.08088	3.53607	4.40934	3.40992	5.09726	3.64433	3.53406	3.38586	5.51443	3.90443	4.80129
ENSG00000050030	NEXMIF	neurite extension and migration factor	-0.0898347	1	1	Down	No	-0.0774492	1	1	Down	No	-0.0968705	1	1	Down	No	-0.0199644	1	1	Down	No	0.254865	0.195529	0.204553	0.139374	0.159266	0.238415	0.187859	0.154947	0.170565	0.194959	0.174884	0.189665
ENSG00000050130	JKAMP	JNK1/MAPK8 associated membrane protein	0.0284202	0.999937	0.88335	Up	No	0.0601546	0.998958	0.7775	Up	No	0.00138511	0.999499	0.9944	Up	No	-0.0592162	0.999803	0.80795	Down	No	17.8176	18.0699	18.4386	16.8552	15.7308	21.1381	19.4943	16.8369	15.8816	18.0378	18.1736	18.3471
ENSG00000050165	DKK3	dickkopf WNT signaling pathway inhibitor 3	0.531224	0.902796	0.10345	Up	No	0.463984	0.998958	0.19375	Up	No	0.600438	0.988739	0.07355	Up	No	0.136448	0.999803	0.7398	Up	No	9.03117	8.75618	10.5199	10.0798	21.0455	12.4647	10.827	7.89798	18.3683	18.9901	10.0466	10.1557
ENSG00000050327	ARHGEF5	Rho guanine nucleotide exchange factor 5	-1.24767	1	1	Down	No	-1.18012	1	1	Down	No	-1.31109	1	1	Down	No	-0.132	1	1	Down	No	0.17103	0.281861	0.180124	0.213354	0.415027	0.103144	0.155067	0.141132	0.41441	0.110759	0.151383	0.136714
ENSG00000050344	NFE2L3	NFE2 like bZIP transcription factor 3	-0.115365	0.999937	0.90605	Down	No	-0.182268	0.998958	0.86775	Down	No	-0.0470173	0.999499	0.9663	Down	No	0.13461	0.999803	0.89	Up	No	6.84069	7.76338	8.99641	9.48911	4.50146	7.77919	8.00423	8.44401	4.12335	8.1048	9.31396	10.1296
ENSG00000050393	MCUR1	mitochondrial calcium uniporter regulator 1	-0.199763	0.999937	0.28855	Down	No	-0.236603	0.998958	0.26015	Down	No	-0.158356	0.999499	0.44595	Down	No	0.0777956	0.999803	0.72195	Up	No	12.3421	15.0509	9.14097	10.447	9.24237	9.64078	9.84683	10.2351	7.21865	11.3262	11.1775	11.686
ENSG00000050405	LIMA1	LIM domain and actin binding 1	0.0236719	0.999937	0.8796	Up	No	-0.0232676	0.998958	0.8901	Down	No	0.0743828	0.999499	0.6526	Up	No	0.0970836	0.999803	0.61115	Up	No	22.3225	23.3026	20.382	26.8544	32.5766	20.5062	18.84	17.7839	27.4834	24.1021	18.8723	25.6671
ENSG00000050426	LETMD1	LETM1 domain containing 1	0.101414	0.999937	0.622	Up	No	0.063795	0.998958	0.7812	Up	No	0.143305	0.999499	0.5186	Up	No	0.0793967	0.999803	0.7523	Up	No	13.8141	14.868	11.209	9.3923	9.99814	19.4633	9.46583	11.6856	13.2232	19.6868	10.8389	10.1058
ENSG00000050438	SLC4A8	solute carrier family 4 member 8	0.322724	0.999937	0.18485	Up	No	0.488292	0.873867	0.07825	Up	No	0.142002	0.999499	0.6128	Up	No	-0.346996	0.999803	0.23045	Down	No	2.09325	1.77958	2.64076	1.42233	3.59297	2.98366	2.65714	1.72984	3.16656	1.7828	2.07861	1.56258
ENSG00000050555	LAMC3	laminin subunit gamma 3	0.249476	0.999937	0.6014	Up	No	0.0532116	0.998958	0.91935	Up	No	0.42753	0.999499	0.421	Up	No	0.37346	0.999803	0.4693	Up	No	1.15467	1.04661	0.940307	0.929859	2.13099	0.622398	0.821741	0.557752	2.46377	1.02061	0.814986	1.04499
ENSG00000050628	PTGER3	prostaglandin E receptor 3	0.602173	0.962265	0.12225	Up	No	0.516579	0.998958	0.21925	Up	No	0.68712	0.999499	0.1095	Up	No	0.171166	0.999803	0.69375	Up	No	0.32019	0.314455	0.349864	0.453034	0.267609	1.03668	0.349869	0.392428	0.340646	1.08742	0.323013	0.561945
ENSG00000050730	TNIP3	TNFAIP3 interacting protein 3	2.16077	1	1	Up	No	2.1083	1	1	Up	No	2.22311	1	1	Up	No	0.114679	1	1	Up	No	0	0.0750744	0	0	0.114679	0.103499	0.0930662	0	0.161176	0.0919176	0.0389934	0.041612
ENSG00000050748	MAPK9	mitogen-activated protein kinase 9	0.114104	0.999937	0.55405	Up	No	0.117945	0.998958	0.57035	Up	No	0.115382	0.999499	0.60095	Up	No	-0.00308384	0.999803	0.98855	Down	No	9.88708	10.8172	12.9078	10.7078	11.3246	12.3349	12.0278	11.5828	10.3185	11.6215	12.9419	12.4389
ENSG00000050767	COL23A1	collagen type XXIII alpha 1 chain	0.327857	0.999937	0.34755	Up	No	0.218411	0.998958	0.5793	Up	No	0.435829	0.999499	0.23525	Up	No	0.216452	0.999803	0.65405	Up	No	1.2813	1.20686	0.839892	0.662226	2.88064	0.923939	0.395164	0.329565	2.9686	1.0463	0.726908	0.503878
ENSG00000050820	BCAR1	BCAR1 scaffold protein, Cas family member	-0.41536	0.916735	0.1068	Down	No	-0.428354	0.998958	0.12935	Down	No	-0.397148	0.999499	0.1498	Down	No	0.0306104	0.999803	0.919	Up	No	46.6702	36.7774	35.3999	44.4171	31.8448	21.2669	27.6021	27.256	27.6183	26.3641	28.7516	36.0764
ENSG00000051009	FHIP1B	FHF complex subunit HOOK interacting protein 1B	-0.400493	0.961992	0.12125	Down	No	-0.374032	0.998958	0.19455	Down	No	-0.42247	0.999499	0.13615	Down	No	-0.0487029	0.999803	0.8735	Down	No	8.93508	8.58698	8.29379	8.89809	5.57387	8.41634	5.91337	6.48923	4.7905	8.25522	6.33632	6.22836
ENSG00000051108	HERPUD1	homocysteine inducible ER protein with ubiquitin like domain 1	0.00870632	0.999937	0.9671	Up	No	-0.0626702	0.998958	0.7862	Down	No	0.0817003	0.999499	0.73725	Up	No	0.144061	0.999803	0.5649	Up	No	13.1407	12.2865	15.2279	12.3063	12.0189	10.5397	16.3102	11.0514	12.044	14.3075	15.2497	13.7358
ENSG00000051128	HOMER3	homer scaffold protein 3	0.237544	0.999937	0.45065	Up	No	0.203833	0.998958	0.55065	Up	No	0.275718	0.999499	0.4289	Up	No	0.0713813	0.999803	0.8464	Up	No	15.3741	16.3914	18.6253	15.0847	17.9876	18.4847	21.756	16.2038	20.6789	18.3417	20.3814	18.7192
ENSG00000051180	RAD51	RAD51 recombinase	-0.115844	0.999937	0.57435	Down	No	-0.136198	0.998958	0.52345	Down	No	-0.0902877	0.999499	0.6814	Down	No	0.0450945	0.999803	0.8646	Up	No	16.6231	17.9279	12.427	16.4164	14.1484	11.6568	16.0501	14.6604	13.6912	11.6733	15.6895	17.2869
ENSG00000051341	POLQ	DNA polymerase theta	0.247912	0.999937	0.29505	Up	No	0.304561	0.998958	0.22905	Up	No	0.194212	0.999499	0.4561	Up	No	-0.111348	0.999803	0.68235	Down	No	2.54344	2.96897	4.22154	2.77659	4.49302	2.35396	4.10863	4.19431	4.08829	2.07057	4.61642	3.28127
ENSG00000051382	PIK3CB	phosphatidylinositol-4,5-bisphosphate 3-kinase catalytic subunit beta	-0.433879	0.799025	0.07515	Down	No	-0.487051	0.721875	0.0503	Down	No	-0.377793	0.999499	0.17635	Down	No	0.108461	0.999803	0.72695	Up	No	6.18255	5.18704	4.63857	5.23644	2.80816	4.18214	3.49074	4.43991	3.42253	3.64928	4.10767	4.90008
ENSG00000051523	CYBA	cytochrome b-245 alpha chain	-0.242789	0.999937	0.2888	Down	No	-0.25923	0.998958	0.30435	Down	No	-0.221798	0.999499	0.3655	Down	No	0.0371848	0.999803	0.901	Up	No	22.1065	22.2086	21.0185	25.7528	12.287	20.7777	21.0888	20.9472	14.7687	22.2046	20.5187	19.8196
ENSG00000051596	THOC3	THO complex 3	-0.0495491	0.999937	0.83725	Down	No	-0.164836	0.998958	0.54185	Down	No	0.0619829	0.999499	0.80475	Up	No	0.22619	0.999803	0.45035	Up	No	30.0476	32.6271	28.9822	31.6529	29.9386	31.9382	28.5155	30.4444	31.818	30.1144	31.0414	32.1364
ENSG00000051620	HEBP2	heme binding protein 2	-0.0416978	0.999937	0.9181	Down	No	-0.168766	0.998958	0.7017	Down	No	0.0802488	0.999499	0.861	Up	No	0.248431	0.999803	0.61715	Up	No	23.7973	22.6318	13.63	23.6013	20.6194	20.7536	16.5465	15.2511	17.9708	23.649	15.9406	29.5028
ENSG00000051825	MPHOSPH9	M-phase phosphoprotein 9	0.121793	0.999937	0.73045	Up	No	0.161428	0.998958	0.69365	Up	No	0.0863427	0.999499	0.8232	Up	No	-0.0756297	0.999803	0.8728	Down	No	13.9525	12.8306	12.8287	10.9875	14.9947	15.0016	11.4578	14.0234	14.5296	13.4251	13.8547	11.057
ENSG00000052126	PLEKHA5	pleckstrin homology domain containing A5	0.240907	0.999937	0.1549	Up	No	0.308734	0.933633	0.09595	Up	No	0.17513	0.999499	0.3328	Up	No	-0.134327	0.999803	0.49995	Down	No	0.010544	1.09691e-07	2.66896e-08	0	0	0.00870073	7.72867e-08	0.0178248	0.0764438	6.52154e-08	0.0617585	0.0202237
ENSG00000052344	PRSS8	serine protease 8	-0.24055	0.999937	0.51805	Down	No	-0.207074	0.998958	0.6187	Down	No	-0.271122	0.999499	0.50845	Down	No	-0.0640839	0.999803	0.8892	Down	No	0.501729	0.481427	0.426336	0.56999	0.0998962	0.24498	0.55902	0.772319	0.21655	0.478516	0.370563	0.556101
ENSG00000052723	SIKE1	suppressor of IKBKE 1	-0.0356264	0.999937	0.82635	Down	No	-0.0931653	0.998958	0.5861	Down	No	0.024674	0.999499	0.8943	Up	No	0.117424	0.999803	0.54	Up	No	19.201	18.1179	18.6146	17.0898	19.414	15.8161	15.5819	16.1686	17.3212	19.7704	18.1402	17.5335
ENSG00000052749	RRP12	ribosomal RNA processing 12 homolog	-0.15182	0.999937	0.44665	Down	No	-0.184089	0.998958	0.40055	Down	No	-0.115545	0.999499	0.5958	Down	No	0.0677855	0.999803	0.79385	Up	No	8.90222	8.84147	11.5342	11.9563	7.99145	7.07305	10.3311	10.2962	8.81124	6.66169	13.0174	9.0141
ENSG00000052795	FNIP2	folliculin interacting protein 2	0.0290162	0.999937	0.87745	Up	No	0.0217416	0.998958	0.9095	Up	No	0.0421003	0.999499	0.8304	Up	No	0.0197178	0.999803	0.933	Up	No	4.3421	4.55827	4.4211	3.57781	5.90629	4.15774	4.03817	2.78123	5.96448	3.7014	4.26577	3.13135
ENSG00000052802	MSMO1	methylsterol monooxygenase 1	0.100907	0.999937	0.50515	Up	No	0.156064	0.998958	0.34205	Up	No	0.0495685	0.999499	0.76545	Up	No	-0.106925	0.999803	0.5674	Down	No	52.925	62.3699	45.806	37.0272	66.6379	49.4033	52.0762	47.9583	55.3189	53.5107	52.9624	39.5928
ENSG00000052841	TTC17	tetratricopeptide repeat domain 17	-0.0902175	0.999937	0.7726	Down	No	-0.0922797	0.998958	0.8006	Down	No	-0.0827936	0.999499	0.8065	Down	No	0.0092978	0.999803	0.9814	Up	No	22.7559	21.9152	17.2879	17.904	15.6163	29.356	14.0207	14.898	16.4087	25.2448	15.1269	17.7131
ENSG00000052850	ALX4	ALX homeobox 4	1.7555	0.00640175	5e-05	Up	Yes	1.73442	0.00692731	5e-05	Up	Yes	1.78432	0.00883641	5e-05	Up	Yes	0.0485375	0.999803	0.8889	Up	No	0.902996	0.864584	0.336397	0.0509675	5.6693	0.839419	0.37929	0.0261183	5.59109	1.13738	0.300136	0.0753012
ENSG00000053108	FSTL4	follistatin like 4	-0.774189	1	1	Down	No	-1.24994	1	1	Down	No	-0.412501	1	1	Down	No	0.837143	1	1	Up	No	0.336579	0.304768	0.144439	0.260629	0.112691	0.13956	0.0873197	0.0923535	0.163385	0.265454	0.172221	0.224738
ENSG00000053254	FOXN3	forkhead box N3	-0.0390171	0.999937	0.83235	Down	No	-0.0551246	0.998958	0.78095	Down	No	-0.0180244	0.999499	0.9302	Down	No	0.0367199	0.999803	0.86715	Up	No	15.9934	15.2693	16.1053	16.9386	15.8254	19.0042	12.4915	13.627	14.6525	17.4173	14.0014	16.1525
ENSG00000053328	METTL24	methyltransferase like 24	0.86937	0.999937	0.2116	Up	No	0.957497	0.998958	0.2346	Up	No	0.780261	0.999499	0.3574	Up	No	-0.178077	0.999803	0.83785	Down	No	0.314727	0.323674	0.654017	0.304731	0.783664	0.436794	0.894996	0.927766	1.15074	0.39615	0.849588	0.29606
ENSG00000053371	AKR7A2	aldo-keto reductase family 7 member A2	-0.266935	0.985537	0.137	Down	No	-0.337671	0.90362	0.0871	Down	No	-0.194232	0.999499	0.32	Down	No	0.143017	0.999803	0.5354	Up	No	26.3097	28.4052	20.2692	26.5437	21.2769	22.5478	17.9882	17.1351	20.6796	24.0282	19.9357	22.6703
ENSG00000053372	MRTO4	MRT4 homolog, ribosome maturation factor	-0.0716343	0.999937	0.6594	Down	No	-0.0622297	0.998958	0.72645	Down	No	-0.0761533	0.999499	0.66725	Down	No	-0.0147644	0.999803	0.94195	Down	No	29.0346	31.3649	34.1624	37.8647	28.6419	20.7434	37.4477	37.5101	26.3891	22.3884	36.7273	38.2432
ENSG00000053438	NNAT	neuronatin	0.147642	0.999937	0.3991	Up	No	0.187382	0.998958	0.3314	Up	No	0.112372	0.999499	0.5688	Up	No	-0.0755744	0.999803	0.72765	Down	No	94.9153	108.564	116.476	84.3578	119.037	106.385	124.061	103.103	119.598	96.573	124.532	89.0369
ENSG00000053501	USE1	unconventional SNARE in the ER 1	0.197545	0.999937	0.50785	Up	No	0.166227	0.998958	0.6052	Up	No	0.233543	0.999499	0.46015	Up	No	0.0669495	0.999803	0.848	Up	No	3.80085	4.77514	4.93758	3.9417	5.46215	4.69062	5.24142	3.86669	5.00542	5.49805	4.63719	5.11398
ENSG00000053524	MCF2L2	MCF.2 cell line derived transforming sequence-like 2	-0.53014	0.999937	0.3331	Down	No	-0.84926	0.998958	0.1833	Down	No	-0.264351	0.999499	0.666	Down	No	0.585994	0.999803	0.39245	Up	No	0.923353	0.882622	0.387839	0.750762	0.180676	0.828295	0.259667	0.346312	0.503733	0.853142	0.518336	0.543587
ENSG00000053702	NRIP2	nuclear receptor interacting protein 2	-0.48823	0.999937	0.7142	Down	No	-0.685396	0.998958	0.65865	Down	No	-0.310228	0.999499	0.85625	Down	No	0.374739	0.999803	0.79645	Up	No	1.20024	1.1516	1.05608	1.31805	0.580971	1.10207	0.567886	0.652113	0.746591	1.08102	0.909841	1.0275
ENSG00000053747	LAMA3	laminin subunit alpha 3	0.0336539	1	1	Up	No	0.0618398	1	1	Up	No	0.00778858	1	1	Up	No	-0.0557361	1	1	Down	No	0.294799	0.133534	0.0481292	0.25071	0.079905	0.186268	0.155986	0.321442	0.178165	0.246831	0.0290191	0.266751
ENSG00000053770	AP5M1	adaptor related protein complex 5 subunit mu 1	0.0177598	0.999937	0.9428	Up	No	0.0878524	0.998958	0.7381	Up	No	-0.0511875	0.999499	0.85555	Down	No	-0.139434	0.999803	0.64035	Down	No	11.9323	11.4238	15.141	12.2389	13.2881	10.907	13.286	15.4512	11.2498	13.374	11.9655	11.7578
ENSG00000053900	ANAPC4	anaphase promoting complex subunit 4	0.0656538	0.999937	0.7763	Up	No	0.106801	0.998958	0.67805	Up	No	0.028414	0.999499	0.9162	Up	No	-0.0788872	0.999803	0.77845	Down	No	6.06215	6.44964	7.22946	6.11998	6.3199	6.12439	7.55548	7.25703	7.16517	6.41352	6.03687	6.28763
ENSG00000053918	KCNQ1	potassium voltage-gated channel subfamily Q member 1	0.381606	1	1	Up	No	0.162942	1	1	Up	No	0.577931	1	1	Up	No	0.415234	1	1	Up	No	0.114559	0.190094	0.0778154	0.0867689	0.363186	0.114554	0.0355339	0.102026	0.0907988	0.322189	0.0734358	0.22152
ENSG00000054116	TRAPPC3	trafficking protein particle complex subunit 3	0.43164	0.999937	0.1991	Up	No	0.389359	0.998958	0.31505	Up	No	0.478032	0.999499	0.18225	Up	No	0.0882138	0.999803	0.82015	Up	No	18.6049	20.8262	18.5299	17.8991	28.6602	26.8593	21.8089	20.4287	29.1888	28.1121	22.162	24.6218
ENSG00000054118	THRAP3	thyroid hormone receptor associated protein 3	-0.0664712	0.999937	0.6288	Down	No	-0.0143432	0.998958	0.92405	Down	No	-0.115534	0.999499	0.44085	Down	No	-0.101937	0.999803	0.55965	Down	No	49.8836	45.8753	51.8225	57.8716	53.2824	40.3486	50.248	55.5882	46.2456	39.587	47.7607	53.1367
ENSG00000054148	PHPT1	phosphohistidine phosphatase 1	0.284699	0.988643	0.1384	Up	No	0.206619	0.998958	0.31715	Up	No	0.364266	0.995976	0.0748	Up	No	0.157395	0.999803	0.48685	Up	No	90.8697	104.313	61.1818	81.372	91.1196	119.175	98.247	74.3316	109.081	128.091	93.8281	96.5452
ENSG00000054179	ENTPD2	ectonucleoside triphosphate diphosphohydrolase 2	0.00530945	1	1	Up	No	0	1	1	NA	No	0.0106276	1	1	Up	No	0.0106229	1	1	Up	No	0	0	0	0	0	0	0	0	0	0	0.0191823	0
ENSG00000054219	LY75	lymphocyte antigen 75	0.173092	0.999937	0.8352	Up	No	0.417754	0.998958	0.6696	Up	No	-0.11593	1	1	Down	No	-0.534112	0.999803	0.54355	Down	No	0.223623	0.226201	0.560544	0.169234	0.2399	0.63217	0.372079	0.318795	0.196055	0.303224	0.278714	0.299549
ENSG00000054267	ARID4B	AT-rich interaction domain 4B	0.143406	0.999937	0.6048	Up	No	0.146412	0.998958	0.63765	Up	No	0.145623	0.999499	0.6248	Up	No	-0.00133772	0.999803	0.9972	Down	No	9.05914	9.12145	10.0445	7.33987	10.6713	9.1392	9.38632	9.4705	11.1705	9.37608	10.0759	8.06051
ENSG00000054277	OPN3	opsin 3	0.3509	0.999937	0.3721	Up	No	0.418132	0.998958	0.3316	Up	No	0.28581	0.999499	0.54375	Up	No	-0.13263	0.999803	0.77805	Down	No	12.8497	12.4871	14.0583	8.31497	17.074	17.1024	13.7077	14.476	16.9	16.3177	14.8682	8.97015
ENSG00000054282	SDCCAG8	SHH signaling and ciliogenesis regulator SDCCAG8	-0.33065	0.999937	0.6448	Down	No	-0.884456	0.998958	0.27475	Down	No	0.0706393	0.999499	0.93535	Up	No	0.955686	0.999803	0.226	Up	No	4.23615	5.45205	4.69277	2.57051	3.96275	4.06309	2.39669	3.3128	4.6516	4.33644	2.0363	1.74442
ENSG00000054356	PTPRN	protein tyrosine phosphatase receptor type N	-0.102587	0.999937	0.7764	Down	No	-0.363715	0.998958	0.36775	Down	No	0.123353	0.999499	0.77425	Up	No	0.48755	0.999803	0.2749	Up	No	0.501503	0.505936	0.847943	0.482316	0.603225	0.261215	0.658011	0.130101	0.614727	0.8103	0.654637	0.250443
ENSG00000054392	HHAT	hedgehog acyltransferase	-0.00680649	1	1	Down	No	0.285438	1	1	Up	No	-0.362889	1	1	Down	No	-0.648717	1	1	Down	No	3.17329	2.77157	2.16245	2.22574	2.93149	3.82316	2.27581	2.30233	2.6202	3.56428	2.25473	2.93943
ENSG00000054523	KIF1B	kinesin family member 1B	-0.0112313	0.999937	0.93355	Down	No	0.0721571	0.998958	0.63475	Up	No	-0.0942888	0.999499	0.5363	Down	No	-0.166984	0.999803	0.32775	Down	No	22.1664	21.1075	23.9674	18.8029	22.9301	22.3032	22.0661	21.6103	21.1708	19.4839	21.4425	17.2736
ENSG00000054598	FOXC1	forkhead box C1	-0.175698	0.999937	0.41755	Down	No	-0.253914	0.998958	0.2834	Down	No	-0.0954377	0.999499	0.68075	Down	No	0.15821	0.999803	0.5753	Up	No	3.58547	3.59697	2.36402	2.14225	3.18483	3.43426	2.09765	0.929362	3.16295	3.36075	1.88216	2.33334
ENSG00000054611	TBC1D22A	TBC1 domain family member 22A	-0.124541	0.999937	0.5564	Down	No	-0.158483	0.998958	0.4849	Down	No	-0.0864494	0.999499	0.69975	Down	No	0.0715802	0.999803	0.7936	Up	No	7.48069	6.92431	5.6698	7.88306	6.39119	6.42237	5.64602	6.23391	5.83535	7.29596	5.42973	7.40544
ENSG00000054654	SYNE2	spectrin repeat containing nuclear envelope protein 2	-0.107443	0.999937	0.67795	Down	No	-0.0507695	0.998958	0.85775	Down	No	-0.160906	0.999499	0.57115	Down	No	-0.111078	0.999803	0.68425	Down	No	0	0	0	0	0	0	0	0	0	0	0	0.0553013
ENSG00000054690	PLEKHH1	pleckstrin homology, MyTH4 and FERM domain containing H1	0.0454816	0.999937	0.85935	Up	No	0.0270973	0.998958	0.92925	Up	No	0.0681527	0.999499	0.81295	Up	No	0.0406107	0.999803	0.8975	Up	No	2.49772	2.4235	3.96712	3.86733	2.53402	3.73449	3.11153	3.47821	3.35431	3.02261	4.04708	2.82654
ENSG00000054793	ATP9A	ATPase phospholipid transporting 9A (putative)	-0.122845	0.999937	0.4198	Down	No	-0.109531	0.998958	0.50795	Down	No	-0.130589	0.999499	0.43215	Down	No	-0.0215279	0.999803	0.91305	Down	No	11.733	11.4456	9.31063	10.0776	12.2558	11.6704	7.87391	6.98766	11.4099	10.4252	7.78123	8.61126
ENSG00000054796	SPO11	SPO11 initiator of meiotic double stranded breaks	0	1	1	NA	No	0	1	1	NA	No	0	1	1	NA	No	0	1	1	NA	No	0	0	0	0	0	0	0	0	0	0	0	0
ENSG00000054803	CBLN4	cerebellin 4 precursor	-0.21112	1	1	Down	No	-0.165188	1	1	Down	No	-0.253677	1	1	Down	No	-0.0880714	1	1	Down	No	0.279733	0.170562	0.0178529	0.295942	0.0791566	0.367664	0.0935173	0.136354	0.0512856	0.302539	0.08905	0.196241
ENSG00000054938	CHRDL2	chordin like 2	1.4311	1	1	Up	No	1.67015	1	1	Up	No	1.14832	1	1	Up	No	-0.523753	1	1	Down	No	0.0745009	0	0.0502654	0.0672934	0.155963	0.0180711	0.249818	0.178683	0.173485	0	0.0322695	0.208931
ENSG00000054965	FAM168A	family with sequence similarity 168 member A	0.189436	0.999937	0.2214	Up	No	0.20645	0.998958	0.2204	Up	No	0.177432	0.999499	0.2899	Up	No	-0.0295617	0.999803	0.88015	Down	No	9.45063	8.19612	10.1723	8.84083	13.9692	10.0527	8.98725	8.58354	14.0541	9.9923	8.80838	7.95567
ENSG00000054967	RELT	RELT TNF receptor	-0.158587	0.999937	0.4924	Down	No	-0.255003	0.998958	0.2981	Down	No	-0.0632663	0.999499	0.79475	Down	No	0.19118	0.999803	0.5118	Up	No	3.29014	3.72319	4.17641	3.73866	3.35406	2.00706	3.78002	3.14573	3.64061	2.84625	4.61327	2.97102
ENSG00000054983	GALC	galactosylceramidase	0.139745	0.999937	0.4216	Up	No	0.115472	0.998958	0.5398	Up	No	0.169494	0.999499	0.36995	Up	No	0.0539296	0.999803	0.80135	Up	No	8.46131	9.05969	5.01203	6.11884	8.9894	10.5742	6.12636	4.72885	8.00723	11.0467	5.59103	6.98933
ENSG00000055044	NOP58	NOP58 ribonucleoprotein	0.0982161	0.999937	0.5602	Up	No	0.116071	0.998958	0.54455	Up	No	0.0849867	0.999499	0.64355	Up	No	-0.0318747	0.999803	0.88635	Down	No	33.9662	35.433	38.403	46.2684	35.8273	35.3733	44.0409	49.4445	33.485	32.58	44.1999	50.2713
ENSG00000055070	SZRD1	SUZ RNA binding domain containing 1	0.126527	0.999937	0.39825	Up	No	0.122569	0.998958	0.4571	Up	No	0.135533	0.999499	0.4077	Up	No	0.0124147	0.999803	0.9449	Up	No	48.0115	45.6732	54.2784	54.141	64.2794	46.1186	55.7084	50.6191	59.0644	51.2084	55.01	53.3474
ENSG00000055118	KCNH2	potassium voltage-gated channel subfamily H member 2	0.121182	0.999937	0.699	Up	No	0.161828	0.998958	0.62245	Up	No	0.0845696	0.999499	0.80895	Up	No	-0.0772357	0.999803	0.84225	Down	No	1.83127	1.70525	1.87694	0.993844	1.52866	1.80612	2.04093	1.65713	1.60232	2.31389	1.57907	1.21163
ENSG00000055130	CUL1	cullin 1	0.151625	0.999937	0.37495	Up	No	0.23698	0.998958	0.20165	Up	No	0.0659362	0.999499	0.70775	Up	No	-0.17176	0.999803	0.43295	Down	No	23.1167	21.2534	27.2241	24.8566	26.6829	23.5283	29.216	31.965	21.9626	21.3671	28.0793	27.7385
ENSG00000055147	FAM114A2	family with sequence similarity 114 member A2	0.0870333	0.999937	0.67645	Up	No	0.0892767	0.998958	0.69975	Up	No	0.089962	0.999499	0.7047	Up	No	0.000118579	0.999803	0.99955	Up	No	6.56462	5.39958	6.43886	4.94747	7.57289	6.26612	5.35732	5.16337	6.56057	6.35615	5.70548	5.95516
ENSG00000055163	CYFIP2	cytoplasmic FMR1 interacting protein 2	-0.438135	0.864433	0.09045	Down	No	-0.53228	0.770866	0.0583	Down	No	-0.344872	0.999499	0.2601	Down	No	0.187172	0.999803	0.5103	Up	No	13.6245	10.8377	10.582	8.0328	5.85646	9.21097	7.12099	7.09205	6.5729	10.2284	9.36887	7.30366
ENSG00000055208	TAB2	TGF-beta activated kinase 1 (MAP3K7) binding protein 2	0.0404883	0.999937	0.79805	Up	No	0.0925535	0.998958	0.5891	Up	No	-0.00830399	0.999499	0.9613	Down	No	-0.101392	0.999803	0.613	Down	No	22.5903	22.4158	24.7653	22.8063	27.7374	21.743	23.0053	24.4455	25.8234	21.8934	23.2675	19.6716
ENSG00000055211	GINM1	glycoprotein integral membrane 1	0.0223658	0.999937	0.90915	Up	No	0.000631247	0.999371	0.99815	Up	No	0.0494217	0.999499	0.8096	Up	No	0.0486679	0.999803	0.83905	Up	No	13.1165	13.9211	7.42846	11.109	12.1491	14.2349	9.95918	8.48206	10.0258	15.81	9.11975	11.6224
ENSG00000055332	EIF2AK2	eukaryotic translation initiation factor 2 alpha kinase 2	-0.222141	0.999937	0.20915	Down	No	-0.160249	0.998958	0.39465	Down	No	-0.281036	0.999499	0.1364	Down	No	-0.121333	0.999803	0.58535	Down	No	7.80064	7.60776	5.94892	6.64623	7.21491	6.96917	5.25859	5.19851	6.26528	6.06118	4.89103	5.44466
ENSG00000055483	USP36	ubiquitin specific peptidase 36	-0.324308	0.822824	0.07995	Down	No	-0.421558	0.58276	0.03345	Down	No	-0.228469	0.999499	0.26295	Down	No	0.192402	0.999803	0.38795	Up	No	11.9711	11.3647	11.155	11.4602	6.58377	8.64041	8.89092	9.60155	7.12451	9.28534	9.83821	12.3975
ENSG00000055609	KMT2C	lysine methyltransferase 2C	-0.0986462	0.999937	0.69655	Down	No	-0.00661573	0.998958	0.9819	Down	No	-0.191156	0.999499	0.4803	Down	No	-0.185197	0.999803	0.4554	Down	No	7.79169	10.0955	11.5696	7.09012	9.03313	7.80602	10.1867	9.01419	10.2246	6.48811	8.07931	6.50699
ENSG00000055732	MCOLN3	mucolipin TRP cation channel 3	0.15389	1	1	Up	No	-0.0388858	1	1	Down	No	0.32809	1	1	Up	No	0.366258	1	1	Up	No	0.0474159	0.0805215	0.118935	0.0659737	0.0442552	0.0613227	0.100615	0.0930586	0.138918	0.0802899	0.0459361	0.119415
ENSG00000055813	CCDC85A	coiled-coil domain containing 85A	-0.323682	0.999937	0.4198	Down	No	-0.309796	0.998958	0.48305	Down	No	-0.331341	0.999499	0.4285	Down	No	-0.0218835	0.999803	0.96675	Down	No	0.678251	0.75526	0.556344	0.491774	0.607564	0.443167	0.641766	0.27501	0.474769	0.50524	0.49055	0.468234
ENSG00000055917	PUM2	pumilio RNA binding family member 2	0.170864	0.999937	0.245	Up	No	0.243555	0.998958	0.13215	Up	No	0.0997852	0.999499	0.54505	Up	No	-0.144254	0.999803	0.42665	Down	No	22.9106	22.774	22.629	19.6361	26.1938	25.3131	25.6984	25.0594	25.2809	23.8893	23.1374	20.8296
ENSG00000055950	MRPL43	mitochondrial ribosomal protein L43	0.055293	0.999937	0.83085	Up	No	0.0126288	0.998958	0.96825	Up	No	0.101848	0.999499	0.71405	Up	No	0.0886986	0.999803	0.7824	Up	No	29.7043	34.1523	30.0494	35.2076	31.5229	32.9757	32.3363	31.2339	33.3723	33.2752	36.2499	33.5577
ENSG00000055955	ITIH4	inter-alpha-trypsin inhibitor heavy chain 4	0.458357	0.999937	0.39945	Up	No	0.530262	0.998958	0.40595	Up	No	0.388804	0.999499	0.5354	Up	No	-0.141502	0.999803	0.8086	Down	No	0.99281	0.987175	0.689125	0.775433	1.63511	1.33175	1.17646	0.743476	1.14025	1.47824	0.979039	0.850368
ENSG00000055957	ITIH1	inter-alpha-trypsin inhibitor heavy chain 1	-1.65108	1	1	Down	No	-0.043189	1	1	Down	No	-0.648452	1	1	Down	No	0.0277913	1	1	Up	No	0	0	0.0789355	0	0	0	0	0	0	0	0.0504843	0
ENSG00000056050	HPF1	histone PARylation factor 1	0.0981759	0.999937	0.57295	Up	No	0.0865782	0.998958	0.6488	Up	No	0.115189	0.999499	0.54105	Up	No	0.028113	0.999803	0.897	Up	No	35.4874	37.8469	25.9471	30.6402	31.0116	39.1686	33.2391	32.0524	27.585	37.7895	32.86	40.1907
ENSG00000056097	ZFR	zinc finger RNA binding protein	-0.00174411	0.999937	0.99095	Down	No	0.0449839	0.998958	0.7677	Up	No	-0.0447426	0.999499	0.76795	Down	No	-0.0903367	0.999803	0.6078	Down	No	31.2501	32.9534	35.7978	32.1381	33.7874	27.7487	36.7262	35.439	30.1621	27.6376	34.8803	33.36
ENSG00000056277	ZNF280C	zinc finger protein 280C	0.0172115	0.999937	0.92505	Up	No	0.0962053	0.998958	0.63765	Up	No	-0.0607335	0.999499	0.7632	Down	No	-0.157677	0.999803	0.50005	Down	No	4.51544	5.19214	4.18086	3.59905	4.51638	4.56659	4.03095	5.19276	4.06186	3.92986	4.44068	4.04762
ENSG00000056291	NPFFR2	neuropeptide FF receptor 2	0.643338	0.999937	0.1512	Up	No	0.837364	0.920234	0.0935	Up	No	0.421856	0.999499	0.37845	Up	No	-0.416332	0.999803	0.41465	Down	No	0.18273	0.091048	0.683809	0.321043	0.307906	0.473064	0.496903	0.978768	0.29263	0.333487	0.548893	0.5283
ENSG00000056487	PHF21B	PHD finger protein 21B	-0.0291893	0.999937	0.87315	Down	No	0.000829887	0.998958	0.9958	Up	No	-0.0548219	0.999499	0.7807	Down	No	-0.0561596	0.999803	0.8056	Down	No	6.72973	5.97037	7.43445	6.51583	5.48216	6.29065	7.68691	6.78734	5.53795	6.16794	6.89916	6.73483
ENSG00000056558	TRAF1	TNF receptor associated factor 1	-0.264375	0.999937	0.38555	Down	No	-0.448951	0.998958	0.18185	Down	No	-0.0961468	0.999499	0.76005	Down	No	0.353033	0.999803	0.36765	Up	No	0.825728	0.811902	0.561537	0.685706	0.407899	0.896097	0.37596	0.405585	0.49314	1.1176	0.436312	0.627097
ENSG00000056586	RC3H2	ring finger and CCCH-type domains 2	0.0464517	0.999937	0.8014	Up	No	0.057437	0.998958	0.7733	Up	No	0.0404691	0.999499	0.84905	Up	No	-0.0175048	0.999803	0.9348	Down	No	9.42638	8.99823	10.02	11.0139	11.3137	7.95586	11.3174	9.77363	10.4327	9.21092	10.4512	9.97957
ENSG00000056736	IL17RB	interleukin 17 receptor B	0.299392	0.999937	0.414	Up	No	0.379589	0.998958	0.34065	Up	No	0.219804	0.999499	0.57595	Up	No	-0.160456	0.999803	0.7074	Down	No	1.5569	1.36301	2.12822	1.44841	2.03156	2.13412	2.2783	1.8859	2.14571	1.54108	2.16936	1.5932
ENSG00000056972	TRAF3IP2	TRAF3 interacting protein 2	0.131434	0.999937	0.80115	Up	No	0.17688	0.998958	0.76185	Up	No	0.0897768	0.999499	0.8767	Up	No	-0.0882887	0.999803	0.8769	Down	No	1.26203	1.49877	2.10457	1.99018	2.39374	2.69184	1.02029	1.53453	2.74254	1.14638	1.48478	1.77263
ENSG00000056998	GYG2	glycogenin 2	-0.231594	0.999937	0.14475	Down	No	-0.258922	0.998958	0.13885	Down	No	-0.19992	0.999499	0.24415	Down	No	0.0584463	0.999803	0.77725	Up	No	19.4389	19.8122	15.5987	22.8629	12.7254	16.7457	15.9786	18.3608	12.6188	17.3435	15.8655	20.8675
ENSG00000057019	DCBLD2	discoidin, CUB and LCCL domain containing 2	-0.131728	0.999937	0.349	Down	No	-0.10325	0.998958	0.49715	Down	No	-0.155375	0.999499	0.30405	Down	No	-0.0524227	0.999803	0.76585	Down	No	28.5578	29.9915	31.1431	24.812	24.4937	26.9316	29.2913	23.9039	22.6939	27.6571	29.1369	21.7821
ENSG00000057149	SERPINB3	serpin family B member 3	0	1	1	NA	No	0	1	1	NA	No	0	1	1	NA	No	0	1	1	NA	No	0	0	0	0	0	0	0	0	0	0	0	0
ENSG00000057252	SOAT1	sterol O-acyltransferase 1	-0.00981563	0.999937	0.9743	Down	No	0.0514359	0.998958	0.8809	Up	No	-0.0688	0.999499	0.84735	Down	No	-0.121005	0.999803	0.72095	Down	No	4.27471	3.68304	5.88677	3.80429	5.16731	4.18088	3.96292	4.66476	5.24811	3.55318	3.92809	3.82023
ENSG00000057294	PKP2	plakophilin 2	-0.303743	0.999937	0.2999	Down	No	-0.203198	0.998958	0.53175	Down	No	-0.405541	0.999499	0.202	Down	No	-0.20307	0.999803	0.5847	Down	No	2.20785	2.44942	1.42032	1.78147	1.03967	1.96703	1.94032	1.74969	0.773427	1.26805	1.65169	2.12402
ENSG00000057468	MSH4	mutS homolog 4	-0.155269	1	1	Down	No	-1.9244	1	1	Down	No	0.618998	1	1	Up	No	2.54198	1	1	Up	No	0.048965	0.0136844	0.0343768	0.0113968	0.00846515	0.0101106	0	0.00937419	0.0164546	0.037577	0.0467575	0.0629681
ENSG00000057593	F7	coagulation factor VII	-0.696525	1	1	Down	No	-1.06869	1	1	Down	No	-0.395853	1	1	Down	No	0.672557	1	1	Up	No	0.569728	0.244658	0.0196952	0.31053	0.0638961	0.291085	0.143861	0.0430186	0.0755004	0.264181	0.278041	0.240678
ENSG00000057608	GDI2	GDP dissociation inhibitor 2	-0.0265064	0.999937	0.84295	Down	No	-0.017631	0.998958	0.90515	Down	No	-0.0301669	0.999499	0.8398	Down	No	-0.0131688	0.999803	0.93625	Down	No	160.685	167.639	155.845	164.183	155.897	146.722	163.248	158.972	141	145.287	157.46	178.207
ENSG00000057657	PRDM1	PR/SET domain 1	0.0641381	1	1	Up	No	0.0335217	1	1	Up	No	0.099597	1	1	Up	No	0.0650801	1	1	Up	No	0.358057	0.191487	0.213243	0.141369	0.244439	0.196708	0.243694	0.220729	0.148174	0.155162	0.409619	0.236708
ENSG00000057663	ATG5	autophagy related 5	0.16325	0.999937	0.39545	Up	No	0.196832	0.998958	0.3367	Up	No	0.134112	0.999499	0.5173	Up	No	-0.0632276	0.999803	0.7869	Down	No	10.0334	10.8747	11.2131	10.7785	11.9828	10.8432	12.5931	12.8488	10.179	11.0507	13.0936	12.0809
ENSG00000057704	TMCC3	transmembrane and coiled-coil domain family 3	-0.298283	0.999937	0.18135	Down	No	-0.41319	0.920234	0.09335	Down	No	-0.186787	0.999499	0.44745	Down	No	0.22601	0.999803	0.445	Up	No	2.52051	2.71718	2.07603	2.59754	1.27609	2.48229	1.92068	1.65374	1.26621	2.42577	2.41521	2.48261
ENSG00000057757	PITHD1	PITH domain containing 1	0.000394232	0.999937	0.99785	Up	No	0.00513152	0.998958	0.97795	Up	No	0.00106924	0.999499	0.9953	Up	No	-0.00455419	0.999803	0.98175	Down	No	27.7702	31.7034	22.9454	31.0725	23.7372	30.721	30.3992	27.1774	22.4016	28.447	27.1249	33.8722
ENSG00000057935	MTA3	metastasis associated 1 family member 3	0.0341546	0.999937	0.86515	Up	No	0.100613	0.998958	0.6475	Up	No	-0.0303359	0.999499	0.89565	Down	No	-0.131341	0.999803	0.56075	Down	No	20.5508	21.8102	19.5848	19.6051	20.2325	19.7025	21.5109	25.016	18.7457	21.4415	20.3621	18.2345
ENSG00000058056	USP13	ubiquitin specific peptidase 13	-0.0861869	0.999937	0.7103	Down	No	0.0792348	0.998958	0.7668	Up	No	-0.267723	0.999499	0.2657	Down	No	-0.347556	0.999803	0.20465	Down	No	14.2967	13.9974	13.1545	15.1141	14.8479	17.2708	9.77124	16.8315	11.948	12.5578	10.4087	11.4042
ENSG00000058063	ATP11B	ATPase phospholipid transporting 11B (putative)	-0.0576658	0.999937	0.79365	Down	No	-0.0470269	0.998958	0.8404	Down	No	-0.0625944	0.999499	0.79465	Down	No	-0.0161133	0.999803	0.9522	Down	No	8.17163	8.21005	6.58978	6.49291	8.60749	8.40828	5.93803	5.11276	8.7106	7.12983	5.98349	5.87802
ENSG00000058085	LAMC2	laminin subunit gamma 2	0.649135	0.795094	0.07465	Up	No	0.645222	0.997052	0.12295	Up	No	0.658363	0.999499	0.10535	Up	No	0.0131696	0.999803	0.97425	Up	No	0.152679	0.201803	0.61422	0.248382	0.729709	0.281473	0.71421	0.160108	0.563025	0.444292	0.672181	0.226051
ENSG00000058091	CDK14	cyclin dependent kinase 14	-0.0641881	0.999937	0.8326	Down	No	-0.094538	0.998958	0.7861	Down	No	-0.028736	0.999499	0.93735	Down	No	0.0654162	0.999803	0.86565	Up	No	15.4706	13.941	19.3766	10.1191	16.7332	14.7742	13.9016	9.08361	16.4053	12.5339	14.1593	13.4822
ENSG00000058262	SEC61A1	SEC61 translocon subunit alpha 1	-0.0522329	0.999937	0.74625	Down	No	-0.0507756	0.998958	0.7778	Down	No	-0.0486584	0.999499	0.78005	Down	No	0.00161264	0.999803	0.99295	Up	No	55.174	54.695	63.4521	66.6915	61.5012	49.0402	62.4974	54.8378	58.3577	53.4391	62.0304	54.9355
ENSG00000058272	PPP1R12A	protein phosphatase 1 regulatory subunit 12A	0.0624998	0.999937	0.7496	Up	No	0.11695	0.998958	0.57645	Up	No	0.0112893	0.999499	0.95605	Up	No	-0.106166	0.999803	0.6647	Down	No	18.1043	17.1275	16.1464	14.9167	16.8889	18.3764	17.4733	17.938	15.4467	17.2788	16.5426	16.5981
ENSG00000058335	RASGRF1	Ras protein specific guanine nucleotide releasing factor 1	0.192667	1	1	Up	No	0.684868	1	1	Up	No	-0.556534	1	1	Down	No	-1.24116	1	1	Down	No	0.106662	0.0951082	0.105616	0.031776	0.019592	0.0467483	0.147177	0.313162	0.0095188	0.0974692	0.0418666	0.0794328
ENSG00000058404	CAMK2B	calcium/calmodulin dependent protein kinase II beta	-1.02226	0.1332	0.00275	Down	No	-1.03361	1	1	Down	No	-1.00511	1	1	Down	No	0.0281337	1	1	Up	No	0.401908	0.303502	0.363812	0.255905	0.0963339	0.220028	0.240744	0.0833948	0.13155	0.162034	0.0961788	0.258221
ENSG00000058453	CROCC	ciliary rootlet coiled-coil, rootletin	0.38675	0.999937	0.18285	Up	No	0.371361	0.998958	0.2509	Up	No	0.40696	0.999499	0.20995	Up	No	0.0350304	0.999803	0.92285	Up	No	7.67312	6.54649	8.65936	6.73545	9.45384	9.70562	8.33181	8.17801	12.0537	9.15216	8.68257	7.14389
ENSG00000058600	POLR3E	RNA polymerase III subunit E	0.78875	0.921397	0.10845	Up	No	0.256596	0.998958	0.6134	Up	No	1.18064	0.595872	0.02365	Up	No	0.924815	0.999803	0.12605	Up	No	11.9534	14.1954	14.9449	12.1532	11.89	10.7316	16.004	14.8142	11.2719	10.7399	15.5141	12.1516
ENSG00000058668	ATP2B4	ATPase plasma membrane Ca2+ transporting 4	0.359852	0.704046	0.05525	Up	No	0.448006	0.535038	0.02725	Up	No	0.272107	0.999499	0.18855	Up	No	-0.176631	0.999803	0.4237	Down	No	5.58954	6.7092	5.67484	4.86245	11.7835	7.78205	5.26078	5.723	12.1058	6.03476	4.93572	3.91311
ENSG00000058673	ZC3H11A	zinc finger CCCH-type containing 11A	0.201956	0.999937	0.3794	Up	No	0.219237	0.998958	0.39575	Up	No	0.190075	0.999499	0.46305	Up	No	-0.0297709	0.999803	0.91005	Down	No	19.3171	23.5317	18.0176	19.2916	25.9495	23.4368	21.2627	21.4325	26.5761	22.0521	21.3295	19.7502
ENSG00000058729	RIOK2	RIO kinase 2	-0.261791	0.999937	0.40615	Down	No	-0.234582	0.998958	0.4921	Down	No	-0.283878	0.999499	0.42525	Down	No	-0.0500962	0.999803	0.8853	Down	No	13.8188	15.5504	11.0041	11.5039	9.87525	9.10346	12.046	12.2064	6.82428	9.28245	10.4868	15.1906
ENSG00000058799	YIPF1	Yip1 domain family member 1	-0.0721168	0.999937	0.7275	Down	No	-0.0691411	0.998958	0.7653	Down	No	-0.0698542	0.999499	0.75375	Down	No	-0.00124017	0.999803	0.99675	Down	No	11.8584	12.2578	9.80216	11.093	9.72126	11.6104	9.67652	10.9969	8.63983	11.2443	10.6677	11.7145
ENSG00000058804	NDC1	NDC1 transmembrane nucleoporin	0.0338599	0.999937	0.82975	Up	No	0.114909	0.998958	0.4975	Up	No	-0.046625	0.999499	0.77795	Down	No	-0.162281	0.999803	0.39795	Down	No	18.1841	18.7276	20.4588	20.4491	22.0582	16.2003	22.8374	21.7456	18.8801	14.7425	21.3022	19.2402
ENSG00000058866	DGKG	diacylglycerol kinase gamma	0.19107	1	1	Up	No	0.634996	1	1	Up	No	-0.447434	1	1	Down	No	-1.08476	1	1	Down	No	0.263385	0.0151246	0.0379353	0.10969	0.204462	0.107098	0.132904	0.20246	0.130715	0.0103432	0.0343353	0.127063
ENSG00000059122	FLYWCH1	FLYWCH-type zinc finger 1	0.0581752	0.999937	0.81605	Up	No	-0.22215	0.998958	0.38075	Down	No	0.297586	0.999499	0.28475	Up	No	0.519433	0.999803	0.1103	Up	No	6.93551	5.98597	4.45942	6.09987	5.94837	5.78489	4.86456	3.24811	9.20458	7.68204	6.45062	5.07736
ENSG00000059145	UNKL	unk like zinc finger	0.224982	0.999937	0.4569	Up	No	0.239841	0.998958	0.4706	Up	No	0.214058	0.999499	0.5421	Up	No	-0.026175	0.999803	0.9338	Down	No	5.13145	2.7909	7.42565	4.58013	6.15474	4.54386	6.30028	6.41775	7.4695	5.61549	6.13913	3.60505
ENSG00000059377	TBXAS1	thromboxane A synthase 1	-0.155507	0.999937	0.81085	Down	No	-0.255303	0.998958	0.72315	Down	No	-0.0574609	0.999499	0.93795	Down	No	0.196585	0.999803	0.78295	Up	No	1.96362	2.02739	2.70536	2.85175	1.36255	2.38038	2.03641	2.17773	2.53132	1.10943	2.41915	2.94315
ENSG00000059378	PARP12	poly(ADP-ribose) polymerase family member 12	-0.390881	0.999937	0.16685	Down	No	-0.379922	0.998958	0.23015	Down	No	-0.395826	0.999499	0.18185	Down	No	-0.0158705	0.999803	0.96695	Down	No	1.74404	1.91643	0.902868	1.1938	0.808337	2.02887	0.840953	0.684159	0.633521	1.65011	0.857265	1.17628
ENSG00000059573	ALDH18A1	aldehyde dehydrogenase 18 family member A1	-0.19757	0.999937	0.19715	Down	No	-0.198392	0.998958	0.2231	Down	No	-0.191477	0.999499	0.26885	Down	No	0.00643752	0.999803	0.9709	Up	No	34.485	35.8598	27.9611	33.8621	27.3319	24.7214	31.688	29.1942	24.4203	29.4501	29.1334	31.0383
ENSG00000059588	TARBP1	TAR (HIV-1) RNA binding protein 1	0.0156432	0.999937	0.93895	Up	No	0.0310027	0.998958	0.8909	Up	No	0.00553192	0.999499	0.9808	Up	No	-0.0260648	0.999803	0.91775	Down	No	10.0536	10.8051	7.67829	7.846	6.82207	11.6217	8.35535	9.60439	7.32899	9.84326	8.11129	10.4828
ENSG00000059691	GATB	glutamyl-tRNA amidotransferase subunit B	0.0111596	0.999937	0.9624	Up	No	0.0287037	0.998958	0.91045	Up	No	-0.00110343	0.999561	0.99655	Down	No	-0.0302456	0.999803	0.9178	Down	No	8.96526	9.39506	7.09074	7.77659	8.4291	8.56265	8.60772	7.7635	7.94218	9.14362	6.48429	9.25444
ENSG00000059728	MXD1	MAX dimerization protein 1	0.0562139	0.999937	0.8799	Up	No	0.120699	0.998958	0.7699	Up	No	-0.00593841	0.999499	0.98905	Down	No	-0.127045	0.999803	0.8029	Down	No	0.997912	1.06699	0.967427	1.07001	1.09622	1.25235	0.979545	1.05952	1.09365	1.09571	0.96334	0.874463
ENSG00000059758	CDK17	cyclin dependent kinase 17	0.0972613	0.999937	0.5895	Up	No	0.0821657	0.998958	0.6715	Up	No	0.117373	0.999499	0.5332	Up	No	0.0347843	0.999803	0.87505	Up	No	7.55623	7.00733	8.7729	5.92571	8.83083	7.51002	7.43644	6.70853	8.41023	8.01056	8.77548	6.0909
ENSG00000059769	DNAJC25	DnaJ heat shock protein family (Hsp40) member C25	0.0892304	0.999937	0.7859	Up	No	0.113537	0.998958	0.75575	Up	No	0.0701532	0.999499	0.8391	Up	No	-0.0438117	0.999803	0.912	Down	No	3.85472	4.39487	3.3499	3.75839	3.81354	4.43693	4.52328	3.58557	3.60374	4.19013	4.00122	4.08942
ENSG00000059804	SLC2A3	solute carrier family 2 member 3	-0.36425	0.258574	0.00805	Down	No	-0.393938	0.320615	0.0102	Down	No	-0.330771	0.702147	0.0319	Down	No	0.0625305	0.999803	0.7344	Up	No	90.699	91.1072	87.241	123.146	27.542	81.9755	82.4081	101.043	22.6484	78.2533	80.408	123.881
ENSG00000059915	PSD	pleckstrin and Sec7 domain containing	-0.0210808	0.999937	0.9514	Down	No	-0.119573	0.998958	0.7763	Down	No	0.0765362	0.999499	0.8464	Up	No	0.19629	0.999803	0.6771	Up	No	4.93171	4.76208	5.37266	2.2936	2.92651	5.36789	5.23729	2.25553	3.73445	6.12365	5.33906	2.88434
ENSG00000060069	CTDP1	CTD phosphatase subunit 1	-0.13952	0.999937	0.5325	Down	No	-0.168128	0.998958	0.50325	Down	No	-0.106339	0.999499	0.66175	Down	No	0.0609476	0.999803	0.82925	Up	No	9.87021	9.60177	9.33966	10.9522	8.09909	7.38139	9.79941	9.99193	7.83136	7.03951	10.2438	10.9669
ENSG00000060138	YBX3	Y-box binding protein 3	-0.490677	0.321091	0.01175	Down	No	-0.524532	0.38427	0.0147	Down	No	-0.452254	0.721953	0.03395	Down	No	0.0717413	0.999803	0.766	Up	No	75.5095	93.6538	64.1246	71.2503	41.5324	53.6791	55.3951	56.7691	36.2172	57.8851	56.1916	68.8593
ENSG00000060140	STYK1	serine/threonine/tyrosine kinase 1	0.96138	1	1	Up	No	1.26918	1	1	Up	No	0.57354	1	1	Up	No	-0.69698	1	1	Down	No	0.0145786	0.0162937	0.0818599	0.0678553	0.199729	0.0120564	0.0596107	0.156492	0.0588508	0.0335874	0.0557142	0.117919
ENSG00000060237	WNK1	WNK lysine deficient protein kinase 1	-0.170217	0.999937	0.28335	Down	No	-0.114535	0.998958	0.5143	Down	No	-0.223114	0.999499	0.2048	Down	No	-0.109355	0.999803	0.56245	Down	No	36.0388	29.8797	39.3514	31.8009	29.3531	28.5391	31.3801	35.013	28.7885	24.1106	32.7397	29.7927
ENSG00000060303	RPS17P5	ribosomal protein S17 pseudogene 5	0.0679761	1	1	Up	No	0.0716328	1	1	Up	No	0.0644087	1	1	Up	No	-0.165539	1	1	Down	No	0.0760425	0	0	0	0.0947321	0.135539	0.0436887	0.083715	0	0	0	0.115724
ENSG00000060339	CCAR1	cell division cycle and apoptosis regulator 1	0.152329	0.999937	0.50685	Up	No	0.232887	0.998958	0.3834	Up	No	0.0719664	0.999499	0.76495	Up	No	-0.16188	0.999803	0.52455	Down	No	29.6082	31.6395	46.2853	35.5797	36.7937	31.0242	46.1039	51.1665	41.0624	23.327	46.2355	36.948
ENSG00000060491	OGFR	opioid growth factor receptor	0.114043	0.999937	0.64235	Up	No	0.0750288	0.998958	0.77965	Up	No	0.156962	0.999499	0.55115	Up	No	0.0816429	0.999803	0.78975	Up	No	6.68633	6.48789	8.5819	6.87687	8.23078	6.81293	8.11439	6.39341	8.7134	8.29501	7.90554	6.48866
ENSG00000060558	GNA15	G protein subunit alpha 15	0.489358	1	1	Up	No	0.465555	1	1	Up	No	0.516909	1	1	Up	No	0.048683	1	1	Up	No	0.0360212	0.0201231	0.0252731	0.0335253	0.0124947	0.0596898	0.0147482	0.069174	0.0121362	0.0138457	0	0.134065
ENSG00000060566	CREB3L3	cAMP responsive element binding protein 3 like 3	0.157233	1	1	Up	No	-0.299287	1	1	Down	No	0.504959	1	1	Up	No	0.801012	1	1	Up	No	0.0156763	0	0	0	0	0	0	0.0120267	0.0210843	0	0	0
ENSG00000060642	PIGV	phosphatidylinositol glycan anchor biosynthesis class V	-0.218856	0.999937	0.5316	Down	No	-0.225005	0.998958	0.5473	Down	No	-0.207186	0.999499	0.55885	Down	No	0.0175482	0.999803	0.96885	Up	No	5.04959	4.37486	2.70061	3.38202	2.04853	5.32475	3.03905	2.66414	2.89668	4.18052	3.13559	3.01711
ENSG00000060656	PTPRU	protein tyrosine phosphatase receptor type U	-0.184278	0.999937	0.62045	Down	No	-0.0116321	0.998958	0.97805	Down	No	-0.374746	0.999499	0.3557	Down	No	-0.363711	0.999803	0.44315	Down	No	3.5607	2.76721	2.61181	2.45041	2.82256	2.88435	2.42686	2.94489	2.2401	2.39289	2.07463	2.06672
ENSG00000060688	SNRNP40	small nuclear ribonucleoprotein U5 subunit 40	-0.181867	0.999937	0.3457	Down	No	-0.173671	0.998958	0.4149	Down	No	-0.184616	0.999499	0.37915	Down	No	-0.0117968	0.999803	0.9613	Down	No	45.6266	47.4132	46.5113	43.741	44.995	27.2954	47.0755	40.1121	39.8269	29.0791	46.0784	43.4656
ENSG00000060709	RIMBP2	RIMS binding protein 2	0.196759	1	1	Up	No	0.276696	1	1	Up	No	0.117406	1	1	Up	No	-0.159592	0.999803	0.73275	Down	No	0.268141	0.255952	0.405105	0.15602	0.277179	0.399649	0.311188	0.305856	0.2317	0.351324	0.308207	0.271452
ENSG00000060718	COL11A1	collagen type XI alpha 1 chain	0.691226	0.588679	0.03585	Up	No	0.909557	0.359662	0.0129	Up	No	0.439423	0.999499	0.2212	Up	No	-0.470804	0.999803	0.2387	Down	No	6.48272	8.09422	11.6302	6.73501	22.2283	11.6296	9.8037	16.8471	17.4646	10.1293	9.7505	6.56946
ENSG00000060749	QSER1	glutamine and serine rich 1	-0.163696	0.999937	0.23295	Down	No	-0.0772051	0.998958	0.6182	Down	No	-0.250733	0.999499	0.09875	Down	No	-0.174295	0.999803	0.3271	Down	No	20.7559	20.224	24.4339	23.6682	17.9525	18.1323	21.5153	25.3667	16.3583	15.4529	20.6931	21.2497
ENSG00000060762	MPC1	mitochondrial pyruvate carrier 1	0.222654	0.999937	0.3301	Up	No	0.222268	0.998958	0.369	Up	No	0.228819	0.999499	0.3443	Up	No	0.00600174	0.999803	0.9842	Up	No	12.0625	14.4941	10.8665	10.0103	15.7256	13.5659	13.2304	11.7206	13.648	13.873	13.48	13.583
ENSG00000060971	ACAA1	acetyl-CoA acyltransferase 1	-0.102755	0.999937	0.6489	Down	No	-0.131022	0.998958	0.5972	Down	No	-0.0697807	0.999499	0.77255	Down	No	0.0606801	0.999803	0.83665	Up	No	11.9932	12.4515	11.1142	11.1565	10.2983	10.0745	11.2598	10.2786	11.5088	10.8377	11.7186	10.1299
ENSG00000060982	BCAT1	branched chain amino acid transaminase 1	-0.221683	0.878027	0.09375	Down	No	-0.161432	0.998958	0.28255	Down	No	-0.279465	0.916438	0.0582	Down	No	-0.118732	0.999803	0.48185	Down	No	53.8534	54.3535	65.9896	56.482	43.6801	39.8777	60.3165	58.849	40.7985	37.7891	59.8708	48.8776
ENSG00000061273	HDAC7	histone deacetylase 7	-0.0359944	0.999937	0.833	Down	No	-0.0962328	0.998958	0.61165	Down	No	0.0269324	0.999499	0.8829	Up	No	0.122655	0.999803	0.55185	Up	No	20.0781	22.3603	28.7115	20.3702	22.8196	20.4797	23.3059	17.5912	29.4933	20.884	23.3855	18.509
ENSG00000061337	LZTS1	leucine zipper tumor suppressor 1	-0.613381	0.0518879	0.0007	Down	No	-0.739997	0.0167804	0.00015	Down	Yes	-0.492633	0.264636	0.00535	Down	No	0.246595	0.999803	0.25945	Up	No	8.96413	8.00513	9.22986	13.4142	4.53139	4.68354	7.07883	7.06643	4.17645	5.78381	7.09185	10.741
ENSG00000061455	PRDM6	PR/SET domain 6	-0.127651	1	1	Down	No	0.628774	1	1	Up	No	-1.79842	1	1	Down	No	-2.4265	1	1	Down	No	0.0169531	0.0189658	0.0967769	0.339224	0.0496179	0.231158	0.404958	0.0558731	0.0464156	0.032448	0.0453793	0.0124325
ENSG00000061492	WNT8A	Wnt family member 8A	1.22386	0.0565529	0.0008	Up	No	1.62018	0.0167804	0.00015	Up	Yes	0.677938	0.956453	0.06595	Up	No	-0.942449	0.999803	0.02405	Down	No	0.891658	0.483423	1.02583	0.664465	0.459197	1.85834	1.7835	5.10493	0.699796	1.68949	1.35694	1.13092
ENSG00000061656	SPAG4	sperm associated antigen 4	-0.958568	1	1	Down	No	-2.17604	1	1	Down	No	-0.303187	1	1	Down	No	1.87125	1	1	Up	No	0.402792	0.368286	0.0647255	0.419771	0.188481	0.0229023	0.0383051	0.0212322	0.233599	0.0926448	0.251272	0.413252
ENSG00000061676	NCKAP1	NCK associated protein 1	0.0735478	0.999937	0.5985	Up	No	0.0741539	0.998958	0.6291	Up	No	0.0782474	0.999499	0.62	Up	No	0.00349426	0.999803	0.984	Up	No	27.1735	27.6439	24.7893	22.9762	28.3406	23.7085	26.5279	27.2138	26.7663	25.7244	27.5804	26.3038
ENSG00000061794	MRPS35	mitochondrial ribosomal protein S35	-0.0882563	0.999937	0.66855	Down	No	-0.0629085	0.998958	0.7875	Down	No	-0.108599	0.999499	0.61925	Down	No	-0.0463302	0.999803	0.84685	Down	No	28.0926	31.1801	20.4074	27.4875	25.2231	24.3586	23.2617	27.5973	18.5395	24.6505	24.6341	29.8723
ENSG00000061918	GUCY1B1	guanylate cyclase 1 soluble subunit beta 1	-0.311816	0.96986	0.12745	Down	No	-0.311603	0.998958	0.15775	Down	No	-0.306455	0.999499	0.1545	Down	No	0.00497299	0.999803	0.98535	Up	No	6.59768	6.46879	6.44878	4.78454	3.70106	6.02005	5.86287	3.70795	3.29811	5.74529	5.62666	4.72516
ENSG00000061936	SFSWAP	splicing factor SWAP	0.0788706	0.999937	0.66365	Up	No	0.0694855	0.998958	0.7374	Up	No	0.0931177	0.999499	0.64635	Up	No	0.0232562	0.999803	0.916	Up	No	16.9927	13.0274	16.8624	15.1152	16.1582	14.815	16.6299	16.4607	17.1885	15.2803	15.8972	16.7905
ENSG00000061938	TNK2	tyrosine kinase non receptor 2	0.161681	0.999937	0.48225	Up	No	0.102181	0.998958	0.6895	Up	No	0.223725	0.999499	0.372	Up	No	0.120985	0.999803	0.666	Up	No	3.89423	3.18788	3.93898	3.21022	5.02282	3.8737	3.12473	2.99438	5.92817	4.28796	2.98086	3.14791
ENSG00000061987	MON2	MON2 homolog, regulator of endosome-to-Golgi trafficking	0.095716	0.999937	0.61715	Up	No	0.0738244	0.998958	0.72295	Up	No	0.122632	0.999499	0.56445	Up	No	0.0483425	0.999803	0.8418	Up	No	7.32211	6.61174	6.42138	5.1787	7.65725	8.23893	5.14962	5.31288	8.62758	7.57786	5.8125	5.35901
ENSG00000062038	CDH3	cadherin 3	-0.0987588	0.999937	0.8095	Down	No	-0.14198	0.998958	0.7456	Down	No	-0.0524507	0.999499	0.90235	Down	No	0.089073	0.999803	0.84505	Up	No	0	0	0	0.0843986	0.0658419	0	0	0	0.126881	0	0	0
ENSG00000062096	ARSF	arylsulfatase F	1.04368	1	1	Up	No	1.80424	1	1	Up	No	-0.623897	1	1	Down	No	-2.43047	1	1	Down	No	0	0.0232099	0	0	0.043315	0.0344859	0	0	0.0140188	0	0	0
ENSG00000062194	GPBP1	GC-rich promoter binding protein 1	0.0993512	0.999937	0.5163	Up	No	0.154793	0.998958	0.354	Up	No	0.0471301	0.999499	0.7725	Up	No	-0.108169	0.999803	0.56285	Down	No	31.9493	31.6603	28.8607	26.6335	31.7569	33.0457	32.5706	32.7345	30.5296	31.2874	30.3261	28.9083
ENSG00000062282	DGAT2	diacylglycerol O-acyltransferase 2	0.381611	0.999937	0.2966	Up	No	0.444957	0.998958	0.2828	Up	No	0.320646	0.999499	0.4357	Up	No	-0.124764	0.999803	0.7569	Down	No	0.381076	0.340028	0.231712	0.18918	0.518326	0.302336	0.235688	0.468129	0.41703	0.423314	0.300421	0.25882
ENSG00000062370	ZNF112	zinc finger protein 112	0.159591	0.999937	0.61885	Up	No	0.261787	0.998958	0.4409	Up	No	0.0549551	0.999499	0.8723	Up	No	-0.207423	0.999803	0.5956	Down	No	2.39689	2.14055	2.87883	2.47862	3.61814	2.5005	2.77733	2.76739	2.97152	2.29482	2.53853	2.31915
ENSG00000062485	CS	citrate synthase	-0.0143602	0.999937	0.9345	Down	No	0.0262793	0.998958	0.8869	Up	No	-0.0508999	0.999499	0.7946	Down	No	-0.0777122	0.999803	0.71795	Down	No	56.8952	61.6025	64.014	61.8244	62.2504	58.7125	62.0896	60.7749	57.6991	56.5409	60.76	57.4565
ENSG00000062524	LTK	leukocyte receptor tyrosine kinase	0.715322	1	1	Up	No	0.770222	1	1	Up	No	0.664649	1	1	Up	No	-0.104528	1	1	Down	No	0.0463725	0.0511585	0.0237169	0.0847264	0.0808978	0.107913	0.161491	0	0.0644616	0.140187	0.0538496	0.0671415
ENSG00000062582	MRPS24	mitochondrial ribosomal protein S24	0.220975	0.999937	0.32725	Up	No	0.218165	0.998958	0.37835	Up	No	0.228756	0.999499	0.3407	Up	No	0.00997807	0.999803	0.972	Up	No	43.526	49.6834	55.0227	58.6186	57.0003	53.049	64.5393	62.2442	61.1213	52.1207	65.3408	60.2213
ENSG00000062598	ELMO2	engulfment and cell motility 2	-0.22391	0.999937	0.20935	Down	No	-0.235288	0.998958	0.2334	Down	No	-0.207131	0.999499	0.27835	Down	No	0.0277869	0.999803	0.9019	Up	No	19.6209	20.664	14.5979	14.2965	15.2658	15.2619	13.6715	13.1199	14.6335	17.42	12.4737	14.132
ENSG00000062650	WAPL	WAPL cohesin release factor	0.0244636	0.999937	0.86575	Up	No	0.0823237	0.998958	0.6011	Up	No	-0.0306857	0.999499	0.8419	Down	No	-0.11365	0.999803	0.536	Down	No	15.464	13.4922	17.0738	14.1464	16.7524	13.7062	15.6985	16.407	14.4922	13.2215	15.9584	14.3415
ENSG00000062716	VMP1	vacuole membrane protein 1	-0.0350152	0.999937	0.94615	Down	No	-0.0198982	0.998958	0.97105	Down	No	-0.0453026	0.999499	0.9347	Down	No	-0.0257663	0.999803	0.9634	Down	No	25.1438	24.3797	25.4809	23.0127	24.3681	25.4625	20.5338	24.6384	20.0728	27.6357	22.1505	23.9059
ENSG00000062725	APPBP2	amyloid beta precursor protein binding protein 2	0.180117	0.999937	0.2727	Up	No	0.231771	0.998958	0.2065	Up	No	0.132442	0.999499	0.453	Up	No	-0.099577	0.999803	0.63545	Down	No	7.70474	7.15645	6.91608	5.30136	10.7714	7.50044	7.64313	5.29314	9.32164	8.35606	6.65555	4.86616
ENSG00000062822	POLD1	DNA polymerase delta 1, catalytic subunit	0.0262998	0.999937	0.8958	Up	No	0.0274039	0.998958	0.9068	Up	No	0.0301577	0.999499	0.89295	Up	No	0.00208675	0.999803	0.99265	Up	No	13.6668	15.694	21.5668	14.9475	15.6227	12.1783	19.9029	18.2555	17.6489	13.1749	19.7935	15.5546
ENSG00000063015	SEZ6	seizure related 6 homolog	-1.12094	0.999937	0.14565	Down	No	-1.29354	0.997052	0.1227	Down	No	-0.961528	0.999499	0.2577	Down	No	0.331117	0.999803	0.7076	Up	No	4.19179	3.73294	1.02437	3.87011	0.5159	2.37119	1.03541	1.23951	0.394134	1.65302	1.18281	3.23464
ENSG00000063046	EIF4B	eukaryotic translation initiation factor 4B	0.0480398	0.999937	0.73025	Up	No	0.0884699	0.998958	0.56775	Up	No	0.0117311	0.999499	0.93895	Up	No	-0.0770029	0.999803	0.657	Down	No	98.2872	99.8143	72.2783	89.2596	83.8323	118.524	78.5197	92.1663	75.4509	113.449	76.8049	90.4316
ENSG00000063127	SLC6A16	solute carrier family 6 member 16	0.458265	0.999937	0.2867	Up	No	0.574187	0.998958	0.25465	Up	No	0.338537	0.999499	0.4597	Up	No	-0.23603	0.999803	0.6488	Down	No	0.391056	1.04833	1.20351	0.535417	0.84752	1.80017	1.20155	0.825956	1.45316	0.999832	0.890112	0.604453
ENSG00000063169	BICRA	BRD4 interacting chromatin remodeling complex associated protein	-0.353792	0.999937	0.2573	Down	No	-0.346866	0.998958	0.31815	Down	No	-0.355476	0.999499	0.2798	Down	No	-0.00927425	0.999803	0.9855	Down	No	5.41257	5.08265	6.34114	4.95144	3.89823	4.30493	4.80319	3.86669	4.68966	3.46681	4.78311	3.81192
ENSG00000063176	SPHK2	sphingosine kinase 2	0.544513	0.824928	0.08065	Up	No	0.616549	0.845971	0.07125	Up	No	0.472783	0.999499	0.1872	Up	No	-0.1446	0.999803	0.70985	Down	No	7.63879	5.323	13.0113	10.5429	13.5564	9.88193	13.4935	18.302	15.3456	8.6792	14.647	11.3521
ENSG00000063177	RPL18	ribosomal protein L18	0.0932434	0.999937	0.51365	Up	No	0.0142201	0.998958	0.9302	Up	No	0.173328	0.999499	0.25865	Up	No	0.158869	0.999803	0.3783	Up	No	349.42	372.82	229.298	363.323	282.591	455.612	294.24	275.864	327.627	457.169	311.064	366.509
ENSG00000063180	CA11	carbonic anhydrase 11	0.0133511	0.999937	0.9382	Up	No	0.0922415	0.998958	0.61285	Up	No	-0.0654805	0.999499	0.72255	Down	No	-0.158598	0.999803	0.467	Down	No	27.7237	26.3203	17.1517	36.8819	13.7937	31.5803	25.8644	42.2073	12.6743	23.8305	24.1812	41.2371
ENSG00000063241	ISOC2	isochorismatase domain containing 2	-0.0869854	0.999937	0.6619	Down	No	-0.160044	0.998958	0.45525	Down	No	-0.0121013	0.999499	0.95395	Down	No	0.147585	0.999803	0.5451	Up	No	20.0602	22.7946	16.5921	20.6075	16.4841	22.8947	17.2981	13.9764	17.643	22.5827	16.8249	21.241
ENSG00000063244	U2AF2	U2 small nuclear RNA auxiliary factor 2	0.135384	0.999937	0.33645	Up	No	0.15819	0.998958	0.3085	Up	No	0.117127	0.999499	0.4438	Up	No	-0.0418745	0.999803	0.8102	Down	No	83.3128	77.2591	103.712	93.1969	101.256	62.7639	115.613	111.844	103.151	68.3254	113.01	96.7975
ENSG00000063245	EPN1	epsin 1	-0.215217	0.999937	0.31045	Down	No	-0.173726	0.998958	0.44215	Down	No	-0.252699	0.999499	0.26585	Down	No	-0.0795243	0.999803	0.76855	Down	No	42.2095	39.4787	44.8681	40.6655	37.415	32.6451	39.7041	36.039	35.1844	32.4032	37.4818	33.3151
ENSG00000063322	MED29	mediator complex subunit 29	-0.118058	0.999937	0.44685	Down	No	-0.137028	0.998958	0.42005	Down	No	-0.09436	0.999499	0.5799	Down	No	0.0421535	0.999803	0.83325	Up	No	19.4332	18.5395	15.4633	20.4889	14.6459	18.0132	16.0011	17.4521	14.5722	18.208	15.7039	19.79
ENSG00000063438	AHRR	aryl-hydrocarbon receptor repressor	0.392194	0.999937	0.4915	Up	No	0.15051	0.998958	0.8065	Up	No	0.603867	0.999499	0.29805	Up	No	0.453858	0.999803	0.51965	Up	No	1.65391	1.19102	1.37308	0.724234	1.89092	1.90139	1.1336	0.480034	2.06966	3.17951	1.31901	0.869148
ENSG00000063515	GSC2	goosecoid homeobox 2	-2.40416	1	1	Down	No	-0.033358	1	1	Down	No	-1.40196	1	1	Down	No	0.0127697	1	1	Up	No	0.0154412	0.0172564	0	0.0287468	0	0	0	0	0	0.0118613	0	0.0113562
ENSG00000063587	ZNF275	zinc finger protein 275	-0.126655	0.999937	0.4755	Down	No	-0.133802	0.998958	0.4808	Down	No	-0.114662	0.999499	0.53985	Down	No	0.018402	0.999803	0.9356	Up	No	4.36953	4.38365	5.86357	5.34312	4.81269	3.91512	4.50446	4.66583	5.02136	3.70678	4.49086	4.92689
ENSG00000063601	MTMR1	myotubularin related protein 1	0.0841738	0.999937	0.655	Up	No	0.132442	0.998958	0.518	Up	No	0.0393467	0.999499	0.8474	Up	No	-0.0938951	0.999803	0.68415	Down	No	5.85512	5.40217	6.52143	6.07428	6.43534	5.49968	6.7809	7.00062	6.2084	4.78762	6.81966	6.38257
ENSG00000063660	GPC1	glypican 1	-0.236358	0.999937	0.24555	Down	No	-0.253642	0.998958	0.26545	Down	No	-0.214125	0.999499	0.3105	Down	No	0.0388595	0.999803	0.86585	Up	No	15.7057	14.1438	19.9777	14.0948	15.3749	10.619	14.8995	11.8128	15.3823	11.2046	15.1969	12.424
ENSG00000063761	ADCK1	aarF domain containing kinase 1	-0.092883	0.999937	0.76125	Down	No	-0.150065	0.998958	0.6484	Down	No	-0.0322924	0.999499	0.91925	Down	No	0.117641	0.999803	0.75625	Up	No	4.11349	4.78692	2.51994	3.24722	3.03581	3.78214	3.50728	2.64497	3.27084	4.60355	2.86731	3.41762
ENSG00000063854	HAGH	hydroxyacylglutathione hydrolase	0.0852122	0.999937	0.82075	Up	No	0.0397845	0.998958	0.92035	Up	No	0.134541	0.999499	0.7399	Up	No	0.0946309	0.999803	0.84775	Up	No	9.94679	8.93573	5.91722	8.16144	7.73058	10.5747	8.56422	6.43507	8.33909	11.5858	8.03308	7.86412
ENSG00000063978	RNF4	ring finger protein 4	-0.00634837	0.999937	0.9725	Down	No	0.0216769	0.998958	0.9097	Up	No	-0.029801	0.999499	0.87465	Down	No	-0.0521298	0.999803	0.81285	Down	No	25.528	27.4629	28.6871	29.3731	25.7141	22.7679	31.6479	30.3866	23.1049	23.6112	30.0947	30.2695
ENSG00000064012	CASP8	caspase 8	0.285951	0.999937	0.3311	Up	No	0.255367	0.998958	0.4191	Up	No	0.321398	0.999499	0.32885	Up	No	0.0653058	0.999803	0.86075	Up	No	1.09444	1.28464	1.79159	1.4818	2.66135	1.10147	1.91073	0.970782	2.42772	1.25494	1.85008	1.42463
ENSG00000064042	LIMCH1	LIM and calponin homology domains 1	0.265127	0.926318	0.11005	Up	No	0.233996	0.998958	0.20125	Up	No	0.301327	0.999499	0.1033	Up	No	0.0666241	0.999803	0.7556	Up	No	22.5132	20.8888	17.4735	18.4011	39.1827	18.9262	17.8625	15.3347	36.8106	21.6798	18.5812	18.4512
ENSG00000064102	INTS13	integrator complex subunit 13	-0.125355	0.999937	0.57975	Down	No	-0.037847	0.998958	0.8819	Down	No	-0.212478	0.999499	0.3892	Down	No	-0.175105	0.999803	0.51815	Down	No	8.44772	12.5061	8.77103	11.6573	10.1432	10.708	10.1197	8.72727	7.05367	8.9977	7.85217	11.2379
ENSG00000064115	TM7SF3	transmembrane 7 superfamily member 3	-0.228621	0.999937	0.1939	Down	No	-0.293856	0.998958	0.13045	Down	No	-0.161255	0.999499	0.39635	Down	No	0.132577	0.999803	0.5198	Up	No	16.9545	16.4963	14.6565	12.7349	9.76136	17.6178	10.6388	10.7642	9.77243	19.6818	10.5638	13.813
ENSG00000064195	DLX3	distal-less homeobox 3	0.571545	0.999937	0.2736	Up	No	0.554276	0.998958	0.3592	Up	No	0.594948	0.999499	0.2416	Up	No	0.0401334	0.999803	0.9449	Up	No	0.436422	0.393275	0.240652	0.314994	1.20973	0.232077	0.322339	0.219157	1.23688	0.40174	0.248253	0.149034
ENSG00000064199	SPA17	sperm autoantigenic protein 17	0.158907	0.999937	0.62305	Up	No	0.157286	0.998958	0.66305	Up	No	0.166221	0.999499	0.64115	Up	No	0.0082153	0.999803	0.98415	Up	No	4.52076	4.3088	3.73393	3.51764	5.2226	4.21795	4.39745	3.73182	3.70644	4.08457	4.48482	5.43049
ENSG00000064201	TSPAN32	tetraspanin 32	0.494385	1	1	Up	No	0.330109	1	1	Up	No	0.64847	1	1	Up	No	0.318599	1	1	Up	No	0.052306	0.218719	0.146518	0	0.217928	0.0982179	0.121241	0.0717508	0.151645	0.235987	0.176563	0.0770918
ENSG00000064205	CCN5	cellular communication network factor 5	1.39512	1	1	Up	No	1.28599	1	1	Up	No	1.49752	1	1	Up	No	0.209911	1	1	Up	No	0	0	0	0.0260503	0.0101415	0.0121124	0	0.0410634	0.0230583	0	0.0366874	0.0141196
ENSG00000064218	DMRT3	doublesex and mab-3 related transcription factor 3	0.0036048	1	1	Up	No	0.00716281	1	1	Up	No	0	1	1	NA	No	-0.00719486	1	1	Down	No	0	0	0	0	0	0	0	0.0125202	0	0	0	0
ENSG00000064225	ST3GAL6	ST3 beta-galactoside alpha-2,3-sialyltransferase 6	0.294858	0.999937	0.5228	Up	No	0.348791	0.998958	0.4987	Up	No	0.243707	0.999499	0.64865	Up	No	-0.104825	0.999803	0.8447	Down	No	1.73149	2.07163	2.24767	2.0131	2.98618	2.73566	1.93709	2.44138	2.11127	3.70799	1.82802	1.83382
ENSG00000064270	ATP2C2	ATPase secretory pathway Ca2+ transporting 2	1.20006	1	1	Up	No	1.23849	1	1	Up	No	1.16486	1	1	Up	No	-0.0741657	1	1	Down	No	0.349274	0.0550772	0.0320997	0.041067	0.229942	0.139791	0.35638	0.366106	0.656491	0.317962	0.0494653	0.0162727
ENSG00000064300	NGFR	nerve growth factor receptor	-1.27905	0.00640175	5e-05	Down	Yes	-1.46869	0.00692731	5e-05	Down	Yes	-1.10559	0.00883641	5e-05	Down	Yes	0.363317	0.999803	0.0973	Up	No	66.515	57.2075	11.1232	25.3665	12.567	28.5316	10.602	5.23101	12.0947	32.363	10.3528	18.4555
ENSG00000064309	CDON	cell adhesion associated, oncogene regulated	0.223644	0.999937	0.21375	Up	No	0.2144	0.998958	0.26815	Up	No	0.238577	0.999499	0.2167	Up	No	0.0233413	0.999803	0.91675	Up	No	7.42977	6.82201	5.84282	5.26461	12.0317	5.68205	5.49014	5.56557	13.1603	5.4226	5.38639	5.2103
ENSG00000064313	TAF2	TATA-box binding protein associated factor 2	-0.0487685	0.999937	0.7768	Down	No	-0.0299231	0.998958	0.874	Down	No	-0.0625687	0.999499	0.71965	Down	No	-0.0333192	0.999803	0.8775	Down	No	10.1313	10.0433	9.21069	9.20977	9.32034	8.79853	9.37539	9.61297	8.99105	8.34212	9.63688	9.3683
ENSG00000064393	HIPK2	homeodomain interacting protein kinase 2	-0.221172	0.932004	0.11255	Down	No	-0.159301	0.998958	0.29685	Down	No	-0.280785	0.950947	0.0638	Down	No	-0.122155	0.999803	0.48715	Down	No	12.3743	10.0681	16.0281	11.9181	10.3818	10.4348	12.2317	11.3921	9.80478	8.61988	12.1628	10.3034
ENSG00000064419	TNPO3	transportin 3	-0.0171854	0.999937	0.90645	Down	No	0.0201227	0.998958	0.8991	Up	No	-0.0503476	0.999499	0.75075	Down	No	-0.0711571	0.999803	0.69945	Down	No	22.3105	21.9777	22.9764	22.7946	21.4578	19.339	23.9752	24.9693	18.9419	19.1613	23.1166	24.4662
ENSG00000064489	BORCS8-MEF2B	BORCS8-MEF2B readthrough	-0.465556	0.999937	0.66515	Down	No	0.126601	0.998958	0.91945	Up	No	-1.47832	0.999499	0.20735	Down	No	-1.60551	0.999803	0.2123	Down	No	0.387168	1.35104	0.101862	1.05734	0.382533	1.99908	1.36961e-09	0.665413	0.402714	0.502342	2.18903e-34	0.322076
ENSG00000064490	RFXANK	regulatory factor X associated ankyrin containing protein	-0.0205343	0.999937	0.94255	Down	No	-0.10267	0.998958	0.7501	Down	No	0.0626281	0.999499	0.8429	Up	No	0.16477	0.999803	0.62205	Up	No	27.4161	26.7095	14.6452	19.1029	21.0997	21.2296	19.8848	18.5488	26.2865	24.3007	17.3754	22.5427
ENSG00000064545	TMEM161A	transmembrane protein 161A	-0.280683	0.999937	0.2901	Down	No	-0.269262	0.998958	0.36435	Down	No	-0.287026	0.999499	0.31145	Down	No	-0.018028	0.999803	0.9557	Down	No	10.2982	9.45834	10.393	11.0224	7.25987	10.1729	9.32706	6.95278	8.71739	9.29136	7.91843	7.42484
ENSG00000064547	LPAR2	lysophosphatidic acid receptor 2	0.182099	0.999937	0.45235	Up	No	0.229034	0.998958	0.3813	Up	No	0.138778	0.999499	0.5987	Up	No	-0.0907749	0.999803	0.7495	Down	No	15.5364	14.0504	20.0902	15.3015	19.2242	18.2601	20.8552	16.798	22.118	15.9778	18.3857	14.0661
ENSG00000064601	CTSA	cathepsin A	-0.19542	0.999937	0.6193	Down	No	-0.238712	0.998958	0.59765	Down	No	-0.148286	0.999499	0.7154	Down	No	0.0900425	0.999803	0.8652	Up	No	8.46734	9.88142	9.33531	9.82544	8.68674	7.81802	7.69322	7.17653	8.04054	9.29129	7.552	8.69902
ENSG00000064607	SUGP2	SURP and G-patch domain containing 2	0.0611772	0.999937	0.7235	Up	No	0.0834584	0.998958	0.6626	Up	No	0.0436945	0.999499	0.82	Up	No	-0.0400469	0.999803	0.8458	Down	No	34.8459	32.757	38.2824	29.4551	33.5488	40.195	35.0511	32.5098	33.3175	39.2127	35.6526	29.196
ENSG00000064651	SLC12A2	solute carrier family 12 member 2	-0.512497	0.274178	0.009	Down	No	-0.476516	0.548698	0.0288	Down	No	-0.544023	0.411202	0.0119	Down	No	-0.0678408	0.999803	0.76895	Down	No	6.11405	6.99396	7.78544	6.17555	4.22941	4.74606	5.74213	4.43681	4.40444	4.75197	4.69156	4.45271
ENSG00000064652	SNX24	sorting nexin 24	-0.0890677	0.999937	0.68675	Down	No	-0.106053	0.998958	0.6528	Down	No	-0.0669333	0.999499	0.77315	Down	No	0.0387501	0.999803	0.88995	Up	No	10.7831	10.2515	6.51805	9.14744	7.91046	10.2205	7.56732	7.69137	7.78498	10.1676	7.64082	8.79505
ENSG00000064655	EYA2	EYA transcriptional coactivator and phosphatase 2	-0.716686	0.776178	0.0705	Down	No	-0.815944	0.893581	0.08325	Down	No	-0.619079	0.999499	0.16675	Down	No	0.19576	0.999803	0.68985	Up	No	0.62804	0.732346	0.615867	0.610942	0.215811	0.2976	0.388619	0.5353	0.121549	0.329405	0.498783	0.705767
ENSG00000064666	CNN2	calponin 2	-0.631826	0.00640175	5e-05	Down	Yes	-0.724482	0.00692731	5e-05	Down	Yes	-0.539746	0.0419148	0.00035	Down	No	0.183825	0.999803	0.2905	Up	No	175.36	180.219	128.818	201.301	111.388	87.8647	97.5793	110.139	103.437	97.3945	96.3931	165.762
ENSG00000064687	ABCA7	ATP binding cassette subfamily A member 7	0.0357547	0.999937	0.9301	Up	No	-0.27256	0.998958	0.5347	Down	No	0.294643	0.999499	0.54355	Up	No	0.566516	0.999803	0.1931	Up	No	0.829333	1.32995	0.969793	0.788005	0.786762	1.17929	0.508018	0.711636	1.59148	1.08211	1.05087	0.978665
ENSG00000064692	SNCAIP	synuclein alpha interacting protein	0.352822	0.999937	0.18385	Up	No	0.446738	0.98402	0.11725	Up	No	0.258972	0.999499	0.36375	Up	No	-0.188492	0.999803	0.5465	Down	No	1.67175	2.23345	2.09838	1.25902	4.09238	2.07249	1.99075	1.55195	3.68789	1.70308	2.06598	1.04524
ENSG00000064703	DDX20	DEAD-box helicase 20	-0.0758958	0.999937	0.78325	Down	No	-0.032325	0.998958	0.91055	Down	No	-0.11576	0.999499	0.6912	Down	No	-0.0843179	0.999803	0.8165	Down	No	14.3084	14.8909	16.5034	16.8666	14.8681	10.3552	16.7491	18.0663	13.3494	10.3486	16.5073	16.6093
ENSG00000064726	BTBD1	BTB domain containing 1	-0.0789933	0.999937	0.7609	Down	No	-0.0889467	0.998958	0.7578	Down	No	-0.0636734	0.999499	0.8202	Down	No	0.024794	0.999803	0.93875	Up	No	26.5799	28.3823	19.2907	23.9797	20.4473	27.3198	21.2371	21.6833	19.1119	25.9918	20.6573	26.8017
ENSG00000064763	FAR2	fatty acyl-CoA reductase 2	0.256929	0.999937	0.4604	Up	No	0.251845	0.998958	0.52555	Up	No	0.266422	0.999499	0.44525	Up	No	0.0139006	0.999803	0.9739	Up	No	3.45124	3.97079	5.15277	4.65902	4.98276	3.94272	4.25097	6.9206	5.9342	4.2784	4.81948	5.34804
ENSG00000064787	BCAS1	brain enriched myelin associated protein 1	0.240738	1	1	Up	No	0.462352	1	1	Up	No	-0.0146166	1	1	Down	No	-0.477318	1	1	Down	No	0.113132	0.0876791	0.173068	0.100881	0.136282	0.28588	0.133087	0.0946448	0.0506935	0.107955	0.178863	0.128
ENSG00000064835	POU1F1	POU class 1 homeobox 1	-2.93922	1	1	Down	No	-2.45591	1	1	Down	No	-3.67017	1	1	Down	No	-1.21537	1	1	Down	No	0	0	0.108516	0.142927	0	0	0.0235427	0.02212	0.0193867	0	0	0
ENSG00000064886	CHI3L2	chitinase 3 like 2	3.93535	1	1	Up	No	4.54399	1	1	Up	No	2.87437	1	1	Up	No	-1.67097	1	1	Down	No	0.029826	0	0	0	0.196125	0	0.383441	0.0952398	0	0	0.213564	0
ENSG00000064932	SBNO2	strawberry notch homolog 2	-0.328082	0.999937	0.4648	Down	No	-0.0220771	0.998958	0.9679	Down	No	-0.7109	0.999499	0.13655	Down	No	-0.689284	0.999803	0.1736	Down	No	4.09407	3.56841	4.86341	4.6337	3.38501	4.22999	3.82123	3.6724	2.90243	4.37735	3.81866	3.81768
ENSG00000064933	PMS1	PMS1 homolog 1, mismatch repair system component	0.043911	0.999937	0.89525	Up	No	0.0481719	0.998958	0.89795	Up	No	0.044974	0.999499	0.90525	Up	No	-0.00365393	0.999803	0.99315	Down	No	21.8543	23.566	16.7348	16.861	15.9193	19.9785	20.9439	22.9608	15.3574	20.6839	22.4754	21.362
ENSG00000064961	HMG20B	high mobility group 20B	0.0729308	0.999937	0.7628	Up	No	0.0537302	0.998958	0.83735	Up	No	0.0971094	0.999499	0.7154	Up	No	0.0428159	0.999803	0.8867	Up	No	21.0526	25.2058	25.5596	25.8082	29.8649	20.7505	26.4855	22.8599	29.0303	24.0497	24.7055	25.1019
ENSG00000064989	CALCRL	calcitonin receptor like receptor	-0.0990768	0.999937	0.7462	Down	No	-0.12036	0.998958	0.73275	Down	No	-0.0731287	0.999499	0.8268	Down	No	0.0477482	0.999803	0.90905	Up	No	7.7569	7.19046	4.58044	5.6212	2.00173	12.1277	3.93894	4.78263	1.97237	11.3678	4.32811	6.0791
ENSG00000064995	TAF11	TATA-box binding protein associated factor 11	0.160852	0.999937	0.55665	Up	No	0.189491	0.998958	0.5146	Up	No	0.13706	0.999499	0.63395	Up	No	-0.0530574	0.999803	0.8732	Down	No	29.2908	28.4638	24.5533	30.7211	31.9593	33.609	32.2444	29.2148	31.1335	29.018	29.1156	33.0476
ENSG00000064999	ANKS1A	ankyrin repeat and sterile alpha motif domain containing 1A	0.0090143	0.999937	0.9583	Up	No	0.0285177	0.998958	0.87335	Up	No	-0.00566037	0.999499	0.974	Down	No	-0.0347368	0.999803	0.86855	Down	No	7.67146	7.33478	8.66371	8.18314	8.94772	7.88337	7.54532	7.5973	8.58076	7.6462	7.6877	7.37178
ENSG00000065000	AP3D1	adaptor related protein complex 3 subunit delta 1	-0.222208	0.999937	0.39465	Down	No	-0.213542	0.998958	0.4773	Down	No	-0.225699	0.999499	0.43665	Down	No	-0.0128589	0.999803	0.9662	Down	No	26.0892	29.3038	29.0883	28.5398	22.0732	22.2808	26.6284	25.002	26.7759	19.6612	25.6554	22.9333
ENSG00000065029	ZNF76	zinc finger protein 76	-0.0827753	0.999937	0.6869	Down	No	-0.097244	0.998958	0.6716	Down	No	-0.0633843	0.999499	0.76525	Down	No	0.0333971	0.999803	0.89565	Up	No	11.6872	11.1979	10.3977	13.2104	10.2533	12.5148	10.2506	9.79847	11.8832	11.5107	10.0658	10.5168
ENSG00000065054	SLC9A3R2	SLC9A3 regulator 2	0.686016	0.397513	0.017	Up	No	0.541602	0.843106	0.07045	Up	No	0.822445	0.270389	0.0056	Up	No	0.280774	0.999803	0.39925	Up	No	3.03939	3.65841	3.35872	2.76061	7.87145	5.20167	3.0071	2.03802	9.19423	7.37748	2.9386	2.56209
ENSG00000065057	NTHL1	nth like DNA glycosylase 1	0.20624	0.999937	0.3174	Up	No	0.119269	0.998958	0.6057	Up	No	0.293033	0.999499	0.18315	Up	No	0.1732	0.999803	0.49675	Up	No	15.1244	13.747	12.9935	16.571	16.5216	11.5502	17.9616	16.4105	18.988	16.2982	17.2117	18.0052
ENSG00000065060	UHRF1BP1	UHRF1 binding protein 1	-0.335328	0.880435	0.09555	Down	No	-0.300238	0.998958	0.1675	Down	No	-0.366033	0.999499	0.09545	Down	No	-0.0664575	0.999803	0.80745	Down	No	6.40568	5.9251	5.96449	5.94773	4.23966	4.86112	5.17779	5.0755	3.92343	4.21261	5.22585	5.1576
ENSG00000065135	GNAI3	G protein subunit alpha i3	-0.0268023	0.999937	0.848	Down	No	-0.0140754	0.998958	0.9293	Down	No	-0.0343674	0.999499	0.8232	Down	No	-0.0209032	0.999803	0.90635	Down	No	13.9298	14.3412	12.8945	14.0091	14.5409	12.161	13.3234	13.6007	13.0645	12.6768	13.2417	14.0294
ENSG00000065150	IPO5	importin 5	-0.134067	0.999937	0.31615	Down	No	-0.0903095	0.998958	0.54795	Down	No	-0.174001	0.999499	0.2429	Down	No	-0.0842302	0.999803	0.62575	Down	No	73.9805	77.5667	74.7974	75.7923	62.1832	69.134	71.3379	76.47	55.2435	65.9507	72.4569	70.7071
ENSG00000065154	OAT	ornithine aminotransferase	-0.116058	0.999937	0.4695	Down	No	-0.185401	0.998958	0.2791	Down	No	-0.04481	0.999499	0.7919	Down	No	0.140095	0.999803	0.483	Up	No	33.6102	36.7863	24.8494	34.9287	22.0071	34.8536	26.8797	28.9892	18.1972	35.6226	27.2757	43.8201
ENSG00000065183	WDR3	WD repeat domain 3	0.0224156	0.999937	0.94815	Up	No	0.107196	0.998958	0.7778	Up	No	-0.0623028	0.999499	0.8701	Down	No	-0.170161	0.999803	0.70595	Down	No	15.5774	12.9643	13.952	13.9405	15.3556	12.5545	16.1477	15.5804	12.2134	12.2587	13.3939	15.3176
ENSG00000065243	PKN2	protein kinase N2	0.211286	0.999937	0.2199	Up	No	0.280841	0.998958	0.1358	Up	No	0.143532	0.999499	0.4495	Up	No	-0.137784	0.999803	0.5093	Down	No	9.24816	9.25581	10.2862	7.35447	11.4823	10.3546	10.2155	11.023	11.2359	10.2369	9.45205	8.39759
ENSG00000065268	WDR18	WD repeat domain 18	-0.0939194	0.999937	0.6933	Down	No	-0.130408	0.998958	0.6109	Down	No	-0.0537331	0.999499	0.8359	Down	No	0.0762217	0.999803	0.7797	Up	No	17.4541	18.4047	24.1784	22.8506	16.8673	12.9057	23.467	21.3297	20.0854	17.8011	24.3308	16.963
ENSG00000065308	TRAM2	translocation associated membrane protein 2	-0.184588	0.999937	0.3957	Down	No	-0.222023	0.998958	0.371	Down	No	-0.143123	0.999499	0.54575	Down	No	0.0783636	0.999803	0.775	Up	No	7.74765	7.93662	9.02985	9.32261	8.22441	6.08399	7.65177	6.74757	7.49272	7.28504	7.3471	8.2756
ENSG00000065320	NTN1	netrin 1	-0.103377	0.999937	0.57765	Down	No	-0.205656	0.998958	0.31825	Down	No	-0.00323795	0.999499	0.98655	Down	No	0.202397	0.999803	0.38985	Up	No	3.82408	3.28282	4.5739	3.42142	2.09539	3.89689	4.14087	2.79894	2.73348	4.58235	4.4028	3.20851
ENSG00000065325	GLP2R	glucagon like peptide 2 receptor	1.23144	1	1	Up	No	-1.03245	1	1	Down	No	2.07715	1	1	Up	No	3.10783	1	1	Up	No	0.0220939	0.0105493	0	0.00878493	0.0195432	0	0	0	0.0716332	0.00723408	0.074053	0.016277
ENSG00000065328	MCM10	minichromosome maintenance 10 replication initiation factor	-0.0253409	0.999937	0.94275	Down	No	-0.0368271	0.998958	0.9201	Down	No	-0.00904932	0.999499	0.98035	Down	No	0.0267896	0.999803	0.9495	Up	No	19.0505	17.013	26.2518	23.0889	22.3975	12.4428	24.5445	22.4442	17.5159	12.8784	25.6918	27.4322
ENSG00000065357	DGKA	diacylglycerol kinase alpha	0.141154	0.999937	0.7423	Up	No	-0.0233832	0.998958	0.9625	Down	No	0.292936	0.999499	0.5346	Up	No	0.316148	0.999803	0.49305	Up	No	5.12601	1.84446	2.61946	2.38079	4.72614	2.97238	1.65815	2.25704	4.85504	5.01618	2.36788	2.23271
ENSG00000065361	ERBB3	erb-b2 receptor tyrosine kinase 3	0.207909	0.999937	0.66205	Up	No	0.364239	0.998958	0.4929	Up	No	0.0378106	0.999499	0.9409	Up	No	-0.326323	0.999803	0.5108	Down	No	0	0	0	0	0	0	0	0	0	0	0	0
ENSG00000065371	ROPN1	rhophilin associated tail protein 1	1.02881	1	1	Up	No	1.7801	1	1	Up	No	-0.614428	1	1	Down	No	-2.39551	1	1	Down	No	0.0261602	0	0.0636794	0.014226	0.203464	0	0.0753795	0.0433682	0.0500905	0	0.0799506	0
ENSG00000065413	ANKRD44	ankyrin repeat domain 44	0.478617	0.999937	0.1629	Up	No	0.303974	0.998958	0.44165	Up	No	0.639538	0.999499	0.09435	Up	No	0.333978	0.999803	0.35875	Up	No	2.72842	0.820289	0.840753	0.359558	2.76717	1.17776	0.640827	1.16298	4.99811	0.879626	0.653067	0.618957
ENSG00000065427	KARS1	lysyl-tRNA synthetase 1	-0.158859	0.999937	0.3582	Down	No	-0.207483	0.998958	0.27055	Down	No	-0.106626	0.999499	0.56035	Down	No	0.100183	0.999803	0.6517	Up	No	65.567	66.4559	56.8964	62.3095	54.0183	46.0501	58.4564	55.0489	49.6301	52.7461	61.0967	66.1788
ENSG00000065457	ADAT1	adenosine deaminase tRNA specific 1	-0.329227	0.999937	0.2887	Down	No	-0.41658	0.998958	0.22895	Down	No	-0.242073	0.999499	0.49175	Down	No	0.173745	0.999803	0.60875	Up	No	9.17281	9.76385	11.1557	8.62462	7.50083	6.45128	6.37616	8.26632	8.28321	7.26615	8.24966	8.87387
ENSG00000065485	PDIA5	protein disulfide isomerase family A member 5	0.286015	0.999937	0.41065	Up	No	0.25233	0.998958	0.50885	Up	No	0.323978	0.999499	0.3891	Up	No	0.0713401	0.999803	0.8666	Up	No	2.62479	2.87834	2.92117	3.326	3.46441	3.83245	3.40715	3.05263	3.90234	3.75799	3.41574	3.38629
ENSG00000065491	TBC1D22B	TBC1 domain family member 22B	-0.187337	0.999937	0.33495	Down	No	-0.232091	0.998958	0.2827	Down	No	-0.138508	0.999499	0.50455	Down	No	0.0931402	0.999803	0.70925	Up	No	5.69709	6.27883	4.90812	5.23174	4.29218	5.68992	4.64303	3.9196	4.40152	5.45198	4.55566	5.38885
ENSG00000065518	NDUFB4	NADH:ubiquinone oxidoreductase subunit B4	0.329303	0.895539	0.10045	Up	No	0.375642	0.873867	0.07855	Up	No	0.286747	0.999499	0.17015	Up	No	-0.0893864	0.999803	0.71435	Down	No	101.491	109.764	98.636	109.936	109.633	158.11	131.393	136.896	97.8114	135.47	120.107	151.535
ENSG00000065526	SPEN	spen family transcriptional repressor	-0.258648	0.965334	0.12385	Down	No	-0.196049	0.998958	0.29055	Down	No	-0.31879	0.999499	0.0915	Down	No	-0.123226	0.999803	0.51325	Down	No	12.5154	12.5164	14.3121	11.3958	11.1439	11.0471	10.606	10.7333	11.0971	10.1168	10.43	8.42658
ENSG00000065534	MYLK	myosin light chain kinase	0.0431921	0.999937	0.84285	Up	No	0.115237	0.998958	0.6324	Up	No	-0.0280693	0.999499	0.9019	Down	No	-0.143926	0.999803	0.5838	Down	No	6.01562	5.72979	6.55782	7.02309	6.54686	5.61873	6.26896	8.4955	5.15095	6.41327	5.99296	6.97586
ENSG00000065548	ZC3H15	zinc finger CCCH-type containing 15	0.0609102	0.999937	0.727	Up	No	0.0806581	0.998958	0.66875	Up	No	0.0461012	0.999499	0.80875	Up	No	-0.0353538	0.999803	0.87555	Down	No	37.0149	44.9412	39.3759	45.0968	41.5947	36.6173	43.9937	50.1	40.0609	34.1173	45.8781	48.4347
ENSG00000065559	MAP2K4	mitogen-activated protein kinase kinase 4	-0.0829679	0.999937	0.59925	Down	No	-0.0340498	0.998958	0.84485	Down	No	-0.128163	0.999499	0.459	Down	No	-0.0946598	0.999803	0.63865	Down	No	12.8024	13.1497	13.1505	12.9432	14.1628	11.904	12.1047	11.6802	12.0078	11.2968	12.3667	11.1946
ENSG00000065600	PACC1	proton activated chloride channel 1	0.0596074	0.999937	0.7629	Up	No	0.0561727	0.998958	0.79445	Up	No	0.0685687	0.999499	0.74565	Up	No	0.0120684	0.999803	0.9602	Up	No	7.95726	9.00593	7.71819	8.3004	8.90956	9.39796	8.81322	6.63566	7.71187	9.46213	8.30522	8.59145
ENSG00000065609	SNAP91	synaptosome associated protein 91	-0.588071	0.757495	0.0655	Down	No	-0.519763	0.998958	0.1675	Down	No	-0.654241	0.999499	0.07705	Down	No	-0.134788	0.999803	0.70985	Down	No	0.719377	0.504606	0.217393	0.312169	0.41743	0.36352	0.101613	0.30953	0.180003	0.396668	0.303692	0.218009
ENSG00000065613	SLK	STE20 like kinase	-0.0475058	0.999937	0.75335	Down	No	-0.0202543	0.998958	0.901	Down	No	-0.0699131	0.999499	0.6694	Down	No	-0.0502472	0.999803	0.7951	Down	No	11.1885	10.7657	10.1599	11.102	11.5	11.2859	9.5648	9.56548	10.1276	10.1126	9.48014	10.8139
ENSG00000065615	CYB5R4	cytochrome b5 reductase 4	0.00542985	0.999937	0.99055	Up	No	-0.130457	0.998958	0.7888	Down	No	0.134491	0.999499	0.7615	Up	No	0.264414	0.999803	0.62185	Up	No	5.08813	4.71628	5.27683	4.20513	3.07102	5.15705	4.85187	4.21173	3.87461	5.1905	5.94498	5.82519
ENSG00000065618	COL17A1	collagen type XVII alpha 1 chain	-0.0596807	1	1	Down	No	0.369481	1	1	Up	No	-0.670634	1	1	Down	No	-1.04007	0.999803	0.0691	Down	No	0.153915	0.0285132	0.457343	0.417881	0.0768157	0.135206	0.56567	0.577399	0.0733877	0.132094	0.424546	0.0386462
ENSG00000065621	GSTO2	glutathione S-transferase omega 2	-0.048604	0.999937	0.93175	Down	No	-0.117599	0.998958	0.83615	Down	No	0.0233765	0.999499	0.9659	Up	No	0.140543	0.999803	0.84005	Up	No	1.92215	3.26036	1.0328	2.14192	2.1547	2.45489	1.58202	1.36299	1.75772	2.61013	1.085	2.87727
ENSG00000065665	SEC61A2	SEC61 translocon subunit alpha 2	-0.106993	0.999937	0.76915	Down	No	-0.0446719	0.998958	0.9111	Down	No	-0.166527	0.999499	0.66495	Down	No	-0.122638	0.999803	0.81	Down	No	8.93276	8.81799	8.03157	8.06852	8.67343	6.60769	8.75587	8.15526	7.79594	5.95849	8.16468	7.70691
ENSG00000065675	PRKCQ	protein kinase C theta	-0.320565	0.999937	0.26255	Down	No	-0.46515	0.998958	0.13315	Down	No	-0.18457	0.999499	0.53685	Down	No	0.279464	0.999803	0.43885	Up	No	1.0335	1.59455	1.07455	1.87258	0.714734	0.738946	1.05531	1.4494	0.699517	0.843733	1.18559	2.09136
ENSG00000065717	TLE2	TLE family member 2, transcriptional corepressor	0.736506	1	1	Up	No	0.46785	1	1	Up	No	0.965761	1	1	Up	No	0.497477	1	1	Up	No	0.10263	0	0.0753535	0.347769	0.160462	0.300925	0.146437	0.124988	0.552842	0.207254	0.0860998	0.175321
ENSG00000065802	ASB1	ankyrin repeat and SOCS box containing 1	-0.17379	0.999937	0.44965	Down	No	-0.0938455	0.998958	0.71415	Down	No	-0.253365	0.999499	0.32755	Down	No	-0.160219	0.999803	0.55145	Down	No	11.6879	8.45966	9.25655	9.93326	7.69876	8.57338	10.2112	9.74795	8.08401	7.32385	8.48513	8.5816
ENSG00000065809	FAM107B	family with sequence similarity 107 member B	0.0444199	0.999937	0.78315	Up	No	0.0188005	0.998958	0.91245	Up	No	0.075023	0.999499	0.6704	Up	No	0.0555685	0.999803	0.77885	Up	No	20.986	20.8143	16.4804	18.6361	23.8602	16.0742	18.765	17.6717	21.7974	18.1724	20.0838	19.6435
ENSG00000065833	ME1	malic enzyme 1	0.113115	0.999937	0.70625	Up	No	0.227675	0.998958	0.473	Up	No	-0.0070026	0.999499	0.98535	Down	No	-0.235923	0.999803	0.5125	Down	No	0.790648	0.57586	1.34571	1.02796	1.22588	0.435292	1.08634	1.55015	0.853346	0.459634	1.10575	1.23235
ENSG00000065882	TBC1D1	TBC1 domain family member 1	-0.0767102	0.999937	0.71745	Down	No	-0.0819157	0.998958	0.72485	Down	No	-0.0660707	0.999499	0.7719	Down	No	0.0152747	0.999803	0.9534	Up	No	30.6422	33.6728	31.6865	32.9714	32.8322	32.4295	29.5338	24.6787	36.0006	28.4944	27.1996	29.3155
ENSG00000065883	CDK13	cyclin dependent kinase 13	0.0045456	0.999937	0.9836	Up	No	0.0610497	0.998958	0.8089	Up	No	-0.0490169	0.999499	0.84175	Down	No	-0.110668	0.999803	0.6855	Down	No	15.0504	16.8869	21.1037	14.3051	18.3601	14.8222	17.3885	18.3394	17.4666	14.1426	18.0023	14.4512
ENSG00000065911	MTHFD2	methylenetetrahydrofolate dehydrogenase (NADP+ dependent) 2, methenyltetrahydrofolate cyclohydrolase	-0.296078	0.999937	0.23155	Down	No	-0.2963	0.998958	0.2611	Down	No	-0.290421	0.999499	0.29715	Down	No	0.00525697	0.999803	0.98875	Up	No	99.892	105.267	87.1788	96.1556	61.6496	63.5116	100.755	85.5346	49.8917	66.2063	96.6452	98.2404
ENSG00000065923	SLC9A7	solute carrier family 9 member A7	-0.39513	0.999937	0.1581	Down	No	-0.327674	0.998958	0.28185	Down	No	-0.461259	0.999499	0.14555	Down	No	-0.134236	0.999803	0.68115	Down	No	0.830909	0.957501	1.33617	1.09348	0.368794	1.16742	0.762042	1.02422	0.40034	0.748951	0.913375	0.967945
ENSG00000065970	FOXJ2	forkhead box J2	-0.0344347	0.999937	0.8454	Down	No	0.0206023	0.998958	0.9101	Up	No	-0.085711	0.999499	0.652	Down	No	-0.106727	0.999803	0.63615	Down	No	5.335	5.75681	5.10244	4.16378	6.7605	5.46704	4.35922	3.67951	6.00008	5.1329	4.1479	3.56769
ENSG00000065978	YBX1	Y-box binding protein 1	0.0239028	0.999937	0.86875	Up	No	0.00464198	0.998958	0.97805	Up	No	0.0478816	0.999499	0.7686	Up	No	0.0426111	0.999803	0.82265	Up	No	696.087	725.153	801.314	844.531	747.724	630.733	840.781	782.351	713.985	685.969	826.866	879.076
ENSG00000065989	PDE4A	phosphodiesterase 4A	-0.196707	0.999937	0.83835	Down	No	-0.262035	0.998958	0.8087	Down	No	-0.129058	0.999499	0.9059	Down	No	0.13286	0.999803	0.89885	Up	No	0.568715	0.758347	0.580407	0.509062	0.392495	0.58632	0.49671	0.502631	0.431822	0.675608	0.570151	0.50188
ENSG00000066027	PPP2R5A	protein phosphatase 2 regulatory subunit B'alpha	0.000417928	0.999937	0.9988	Up	No	0.00692998	0.998958	0.9755	Up	No	-0.000724127	0.999561	0.9972	Down	No	-0.00807413	0.999803	0.9745	Down	No	3.84475	5.13175	4.15857	3.81435	3.08937	4.87225	4.44947	4.33783	3.30112	4.57903	4.2777	4.51286
ENSG00000066032	CTNNA2	catenin alpha 2	0.041479	0.999937	0.79565	Up	No	0.0736418	0.998958	0.67515	Up	No	0.0142004	0.999499	0.93385	Up	No	-0.059463	0.999803	0.77325	Down	No	16.7535	18.6372	14.0031	13.9389	12.2659	25.8434	14.5756	13.0978	11.4657	22.3209	14.6392	14.8107
ENSG00000066044	ELAVL1	ELAV like RNA binding protein 1	0.00526356	0.999937	0.97505	Up	No	0.0549137	0.998958	0.7726	Up	No	-0.0406528	0.999499	0.8339	Down	No	-0.0962062	0.999803	0.66645	Down	No	57.0824	59.6949	64.079	55.284	65.4045	51.5962	66.7865	57.4203	57.0576	49.4358	62.5205	56.8219
ENSG00000066056	TIE1	tyrosine kinase with immunoglobulin like and EGF like domains 1	-0.557053	0.965489	0.1242	Down	No	-0.696612	0.943029	0.09975	Down	No	-0.424245	0.999499	0.2662	Down	No	0.271283	0.999803	0.57655	Up	No	1.71271	1.64861	1.34528	1.58306	1.34955	0.939577	0.932684	0.593391	0.835818	0.744333	1.55499	1.46275
ENSG00000066084	DIP2B	disco interacting protein 2 homolog B	-0.0929438	0.999937	0.55795	Down	No	-0.0507745	0.998958	0.76575	Down	No	-0.13082	0.999499	0.43645	Down	No	-0.0807532	0.999803	0.67885	Down	No	7.32158	7.36016	6.93006	6.45976	7.60374	6.62957	6.1514	6.20941	7.04086	5.68979	6.27797	6.17927
ENSG00000066117	SMARCD1	SWI/SNF related, matrix associated, actin dependent regulator of chromatin, subfamily d, member 1	-0.143413	0.999937	0.31145	Down	No	-0.149	0.998958	0.34015	Down	No	-0.132737	0.999499	0.3903	Down	No	0.0156243	0.999803	0.9297	Up	No	57.7219	62.9835	67.4107	58.5104	52.7634	48.7652	58.3584	58.418	52.5111	50.1522	59.5043	59.1694
ENSG00000066135	KDM4A	lysine demethylase 4A	0.0836882	0.999937	0.62735	Up	No	0.116547	0.998958	0.54355	Up	No	0.0550849	0.999499	0.7762	Up	No	-0.0620402	0.999803	0.77605	Down	No	13.4072	11.5229	14.8844	13.2122	15.7652	12.2104	14.387	14.2284	14.7616	12.5483	14.4369	12.5072
ENSG00000066136	NFYC	nuclear transcription factor Y subunit gamma	-0.147296	0.999937	0.3883	Down	No	-0.227726	0.998958	0.22175	Down	No	-0.0658562	0.999499	0.72775	Down	No	0.161132	0.999803	0.45785	Up	No	21.7748	23.8977	17.8307	22.7297	19.8255	17.155	17.8739	17.6072	22.3164	17.3501	19.9398	21.4461
ENSG00000066185	ZMYND12	zinc finger MYND-type containing 12	-0.0480949	1	1	Down	No	-0.37011	1	1	Down	No	0.220667	0.999499	0.81805	Up	No	0.589976	0.999803	0.53255	Up	No	0.451377	0.408977	0.0793628	0.257465	0.251734	0.410741	0.139679	0.108644	0.425645	0.341664	0.317551	0.277121
ENSG00000066230	SLC9A3	solute carrier family 9 member A3	0.271292	0.999937	0.6099	Up	No	0.165657	0.998958	0.7726	Up	No	0.37467	0.999499	0.4944	Up	No	0.208898	0.999803	0.7464	Up	No	1.04099	0.931758	0.913635	0.875498	1.45359	1.02466	0.899838	0.767091	1.26263	1.53067	1.13343	0.890274
ENSG00000066248	NGEF	neuronal guanine nucleotide exchange factor	-0.510406	0.999937	0.457	Down	No	-0.30428	0.998958	0.7002	Down	No	-0.744718	0.999499	0.3208	Down	No	-0.440205	0.999803	0.62405	Down	No	0.901784	0.895885	0.693082	1.21925	0.736138	1.48958	0.360056	0.399617	0.415479	0.903971	0.368689	0.514449
ENSG00000066279	ASPM	assembly factor for spindle microtubules	0.26429	0.769541	0.0683	Up	No	0.368978	0.479414	0.02175	Up	No	0.156442	0.999499	0.3132	Up	No	-0.213247	0.999803	0.23205	Down	No	9.54899	8.94825	16.4001	10.1533	16.432	11.5133	14.2566	14.9486	15.8813	9.70703	13.9203	9.8976
ENSG00000066294	CD84	CD84 molecule	0.485461	1	1	Up	No	-0.20543	1	1	Down	No	0.957112	1	1	Up	No	1.16242	1	1	Up	No	0	0.016545	0.0138557	0	0.0135824	0	0.0120505	0	0.00990799	0.00755015	0.0402969	0
ENSG00000066322	ELOVL1	ELOVL fatty acid elongase 1	0.201846	0.999937	0.35145	Up	No	0.177256	0.998958	0.46215	Up	No	0.230973	0.999499	0.32375	Up	No	0.053367	0.999803	0.8412	Up	No	6.6768	7.73279	9.23355	8.56194	10.5848	7.84482	9.26793	8.20909	11.5686	9.44325	8.89358	7.07261
ENSG00000066336	SPI1	Spi-1 proto-oncogene	-1.43658	1	1	Down	No	-2.54444	1	1	Down	No	-0.813154	1	1	Down	No	1.7301	1	1	Up	No	0.161656	0.174809	0	0.235775	0.0454367	0	0.0257802	0.0242319	0.0256347	0.0594501	0.0488675	0.185036
ENSG00000066379	POLR1H	RNA polymerase I subunit H	-1.21279	1	1	Down	No	-1.26064	1	1	Down	No	-1.16315	1	1	Down	No	0.0976324	1	1	Up	No	8.65588	10.3566	4.85338	7.76046	8.28678	8.11377	6.8209	6.03254	9.07263	10.3469	7.29474	8.43325
ENSG00000066382	MPPED2	metallophosphoesterase domain containing 2	-0.0895909	0.999937	0.70065	Down	No	-0.0989767	0.998958	0.70945	Down	No	-0.0752371	0.999499	0.7588	Down	No	0.023324	0.999803	0.9409	Up	No	6.48749	7.0201	3.63703	7.92364	2.66495	9.43216	4.74924	6.26684	1.94312	7.79187	4.82329	8.9784
ENSG00000066405	CLDN18	claudin 18	1.38911	1	1	Up	No	1.31853	1	1	Up	No	1.46015	1	1	Up	No	0.140738	1	1	Up	No	0.023827	0	0.0669282	0.0374043	0.057982	0.117027	0.0991781	0.0464958	0.23187	0.0319588	0.0531345	0.0347938
ENSG00000066422	ZBTB11	zinc finger and BTB domain containing 11	0.278809	0.999937	0.1642	Up	No	0.342078	0.976136	0.113	Up	No	0.218051	0.999499	0.31815	Up	No	-0.124546	0.999803	0.61235	Down	No	4.30448	4.68074	6.03989	3.41201	6.74792	5.24391	5.49881	5.42136	5.99913	5.20682	5.61782	4.28155
ENSG00000066427	ATXN3	ataxin 3	0.136475	0.999937	0.58165	Up	No	0.160071	0.998958	0.5646	Up	No	0.118387	0.999499	0.6598	Up	No	-0.0419638	0.999803	0.8947	Down	No	7.09386	9.74684	4.78721	5.25568	7.63684	7.6083	6.75356	7.33464	6.17554	9.2373	6.22722	7.11113
ENSG00000066455	GOLGA5	golgin A5	-0.0461736	0.999937	0.80495	Down	No	-0.026943	0.998958	0.89355	Down	No	-0.0599389	0.999499	0.77065	Down	No	-0.0335816	0.999803	0.8753	Down	No	12.3174	14.182	9.73654	10.4076	11.7437	12.281	10.4047	10.474	10.3215	11.5564	10.4942	11.5801
ENSG00000066468	FGFR2	fibroblast growth factor receptor 2	0.115094	0.999937	0.5391	Up	No	0.22921	0.998958	0.26505	Up	No	-0.00415874	0.999499	0.9852	Down	No	-0.233797	0.999803	0.3349	Down	No	13.6201	15.51	17.1821	15.9127	10.3777	18.7269	17.6021	25.5469	9.89759	16.9997	17.3901	17.0803
ENSG00000066557	LRRC40	leucine rich repeat containing 40	0.17049	0.999937	0.32685	Up	No	0.209493	0.998958	0.26495	Up	No	0.135748	0.999499	0.46285	Up	No	-0.0743324	0.999803	0.72895	Down	No	12.7335	13.8514	12.1395	10.9622	14.4429	13.5313	12.987	15.3189	13.0607	13.6397	13.3054	13.6802
ENSG00000066583	ISOC1	isochorismatase domain containing 1	-0.118162	0.999937	0.4934	Down	No	-0.157375	0.998958	0.3966	Down	No	-0.074824	0.999499	0.68025	Down	No	0.0819808	0.999803	0.70305	Up	No	20.1345	21.3205	16.1131	21.2988	14.38	19.9204	17.4365	17.8107	12.3486	19.2401	18.0194	24.172
ENSG00000066629	EML1	EMAP like 1	0.140419	0.999937	0.4194	Up	No	0.160505	0.998958	0.39315	Up	No	0.125086	0.999499	0.5186	Up	No	-0.0360357	0.999803	0.86665	Down	No	10.9589	9.28907	10.9339	9.34322	11.7462	10.9744	9.81994	11.8798	10.9719	10.1812	12.2369	10.1255
ENSG00000066651	TRMT11	tRNA methyltransferase 11 homolog	0.379647	0.879405	0.09455	Up	No	0.426241	0.919498	0.0922	Up	No	0.3371	0.999499	0.1749	Up	No	-0.0893774	0.999803	0.74665	Down	No	5.69782	6.54597	4.52045	5.40952	7.06952	8.83812	6.77559	6.70812	6.20544	8.54395	6.31727	6.65742
ENSG00000066654	THUMPD1	THUMP domain containing 1	-0.0517572	0.999937	0.7891	Down	No	0.00217199	0.998958	0.99225	Up	No	-0.102586	0.999499	0.6267	Down	No	-0.105408	0.999803	0.659	Down	No	17.6408	18.6795	19.1696	20.5728	18.1242	17.6069	19.1231	20.1361	16.935	15.898	17.9373	18.9911
ENSG00000066697	MSANTD3	Myb/SANT DNA binding domain containing 3	0.338137	0.999937	0.3697	Up	No	0.417336	0.998958	0.31265	Up	No	0.259165	0.999499	0.5354	Up	No	-0.158988	0.999803	0.73495	Down	No	12.2424	12.7609	19.4	16.9004	21.5628	13.8895	21.052	23.9775	18.5094	13.4833	20.6188	19.6394
ENSG00000066735	KIF26A	kinesin family member 26A	-0.214442	0.999937	0.24595	Down	No	-0.203526	0.998958	0.30755	Down	No	-0.221332	0.999499	0.25575	Down	No	-0.0181782	0.999803	0.9381	Down	No	4.54424	3.484	4.27868	4.6978	1.58568	4.09899	3.74638	5.12228	1.92381	4.25961	3.79759	4.46363
ENSG00000066739	ATG2B	autophagy related 2B	0.199592	0.999937	0.35415	Up	No	0.330268	0.998958	0.186	Up	No	0.061337	0.999499	0.7969	Up	No	-0.269609	0.999803	0.2835	Down	No	3.20168	2.36175	3.59918	2.42103	4.53173	3.3766	3.15478	3.25075	4.1041	2.80296	2.72591	2.28707
ENSG00000066777	ARFGEF1	ADP ribosylation factor guanine nucleotide exchange factor 1	0.0387033	0.999937	0.86975	Up	No	0.153484	0.998958	0.5753	Up	No	-0.0803717	0.999499	0.75195	Down	No	-0.234328	0.999803	0.4035	Down	No	8.78671	9.34539	8.93165	7.71327	8.48058	10.0567	9.60558	9.83164	7.12242	8.38606	9.18201	7.71842
ENSG00000066813	ACSM2B	acyl-CoA synthetase medium chain family member 2B	0	1	1	NA	No	0	1	1	NA	No	0	1	1	NA	No	0	1	1	NA	No	0	0	0	0	0	0	0	0	0	0	0	0
ENSG00000066827	ZFAT	zinc finger and AT-hook domain containing	-0.119451	0.999937	0.64225	Down	No	-0.0509266	0.998958	0.8623	Down	No	-0.185617	0.999499	0.51355	Down	No	-0.13546	0.999803	0.6567	Down	No	2.06102	1.96506	1.5036	1.58033	2.07217	1.42532	1.54836	1.6699	1.44055	1.43794	1.38554	1.86832
ENSG00000066855	MTFR1	mitochondrial fission regulator 1	0.0635813	0.999937	0.8224	Up	No	0.130704	0.998958	0.6785	Up	No	-0.00133065	0.999561	0.997	Down	No	-0.132542	0.999803	0.7086	Down	No	11.2439	11.4138	12.1899	8.63425	12.1566	10.8264	12.083	11.6274	10.7472	10.7599	11.5632	9.67415
ENSG00000066923	STAG3	stromal antigen 3	0.0132016	0.999937	0.97485	Up	No	-0.0423096	0.998958	0.92915	Down	No	0.0714883	0.999499	0.8775	Up	No	0.113029	0.999803	0.8157	Up	No	2.27534	2.24059	2.62798	1.64173	2.36517	1.98178	1.84849	2.41969	3.33214	1.98827	2.29377	1.591
ENSG00000066926	FECH	ferrochelatase	-0.0437179	0.999937	0.8394	Down	No	-0.0522796	0.998958	0.8296	Down	No	-0.0298745	0.999499	0.9036	Down	No	0.0216442	0.999803	0.93565	Up	No	10.1021	9.3462	6.9017	8.27654	9.41654	7.70332	7.05609	8.60991	9.44514	7.44476	7.66626	8.74893
ENSG00000066933	MYO9A	myosin IXA	0.0795903	0.999937	0.7212	Up	No	0.135165	0.998958	0.5766	Up	No	0.0268581	0.999499	0.91095	Up	No	-0.108629	0.999803	0.6703	Down	No	3.6377	2.52897	4.24728	3.41379	4.04221	4.94535	2.95914	3.05573	4.27312	3.66473	3.1189	2.91692
ENSG00000067048	DDX3Y	DEAD-box helicase 3 Y-linked	1.38036	1	1	Up	No	2.38303	1	1	Up	No	-0.00808777	1	1	Down	No	-0.0417438	1	1	Down	No	0.0149326	0	0.0572747	0	0	0.0705822	0	0.0068524	0	0	0	0
ENSG00000067057	PFKP	phosphofructokinase, platelet	-0.364091	0.999937	0.1882	Down	No	-0.489974	0.907673	0.08915	Down	No	-0.243794	0.999499	0.41955	Down	No	0.245476	0.999803	0.50555	Up	No	9.26901	9.16209	7.39717	12.1574	5.43451	7.44465	6.04768	7.77997	5.13088	8.01008	6.54883	11.9352
ENSG00000067064	IDI1	isopentenyl-diphosphate delta isomerase 1	0.323628	0.901434	0.1029	Up	No	0.370866	0.903169	0.086	Up	No	0.280383	0.999499	0.19475	Up	No	-0.0910792	0.999803	0.7015	Down	No	56.2154	60.2606	52.304	45.5068	80.5753	52.1091	70.7192	68.3981	68.7806	61.1345	64.2735	61.147
ENSG00000067066	SP100	SP100 nuclear antigen	0.247557	0.999937	0.6343	Up	No	-0.283743	0.998958	0.62575	Down	No	0.638745	0.999499	0.2779	Up	No	0.922117	0.999803	0.0991	Up	No	0.693085	0.525412	0.333722	0.863149	0.484592	0.544383	0.447992	0.556497	0.562	1.03437	1.10449	1.00729
ENSG00000067082	KLF6	Kruppel like factor 6	0.277804	0.878027	0.0937	Up	No	0.289007	0.98402	0.11725	Up	No	0.271897	0.999499	0.1291	Up	No	-0.0175091	0.999803	0.9303	Down	No	11.8662	12.2465	14.4201	11.8072	20.2402	14.7142	14.0476	11.5087	17.6639	16.1158	13.5509	12.8708
ENSG00000067113	PLPP1	phospholipid phosphatase 1	0.195765	0.999937	0.71435	Up	No	0.168847	0.998958	0.76425	Up	No	0.227241	0.999499	0.6882	Up	No	0.0578113	0.999803	0.92335	Up	No	6.52102	5.48317	6.01624	6.11852	7.26295	5.28111	7.50064	6.51906	7.03598	6.34089	7.02953	7.34715
ENSG00000067141	NEO1	neogenin 1	-0.336065	0.699822	0.0542	Down	No	-0.337146	0.853029	0.0727	Down	No	-0.32937	0.999499	0.0956	Down	No	0.0069756	0.999803	0.9729	Up	No	33.2654	33.2165	24.9641	25.4058	24.654	25.9641	19.06	21.1125	22.0617	21.9026	21.8937	25.4351
ENSG00000067167	TRAM1	translocation associated membrane protein 1	0.100181	0.999937	0.5069	Up	No	0.0843533	0.998958	0.60235	Up	No	0.120962	0.999499	0.4513	Up	No	0.0362482	0.999803	0.8491	Up	No	27.6521	28.3254	26.7424	28.4127	29.8308	29.9798	28.8192	27.2817	25.6391	33.4861	29.0336	31.1131
ENSG00000067177	PHKA1	phosphorylase kinase regulatory subunit alpha 1	-0.0638125	0.999937	0.7756	Down	No	-0.05529	0.998958	0.81705	Down	No	-0.0662287	0.999499	0.7819	Down	No	-0.0113429	0.999803	0.96915	Down	No	2.14489	2.56535	1.78007	1.61934	2.16054	2.51256	1.76023	1.27017	1.97268	2.09779	1.8522	1.70192
ENSG00000067182	TNFRSF1A	TNF receptor superfamily member 1A	-0.149556	0.999937	0.379	Down	No	-0.183021	0.998958	0.31035	Down	No	-0.11136	0.999499	0.5257	Down	No	0.0712559	0.999803	0.73595	Up	No	24.2416	25.3756	18.9676	23.0788	19.695	21.007	22.3046	16.3689	19.444	22.044	21.3853	20.7035
ENSG00000067191	CACNB1	calcium voltage-gated channel auxiliary subunit beta 1	0.14147	0.999937	0.59675	Up	No	0.164902	0.998958	0.572	Up	No	0.122764	0.999499	0.6741	Up	No	-0.042698	0.999803	0.8938	Down	No	1.50199	1.74865	2.3635	1.18528	2.22134	1.52043	1.71932	2.00663	2.20802	1.72716	2.13897	1.22464
ENSG00000067208	EVI5	ecotropic viral integration site 5	0.139686	0.999937	0.6078	Up	No	0.231596	0.998958	0.46375	Up	No	0.0474157	0.999499	0.8666	Up	No	-0.184641	0.999803	0.56305	Down	No	3.13535	2.41092	1.70979	1.2326	2.99883	2.5707	2.00318	2.16281	2.84442	2.68902	1.23325	1.85453
ENSG00000067221	STOML1	stomatin like 1	-0.148428	0.999937	0.59095	Down	No	-0.362688	0.998958	0.23045	Down	No	0.042888	0.999499	0.8806	Up	No	0.405741	0.999803	0.25625	Up	No	3.62828	3.15274	2.247	2.77768	2.8472	2.77661	1.64495	1.70867	2.77586	4.22076	2.06157	2.92141
ENSG00000067225	PKM	pyruvate kinase M1/2	0.141466	0.999937	0.29685	Up	No	0.194786	0.998958	0.2133	Up	No	0.0913347	0.999499	0.5426	Up	No	-0.104138	0.999803	0.55125	Down	No	238.345	239.285	334.392	247.652	332.761	201.401	354.611	301.381	316.902	211.92	340.183	242.432
ENSG00000067248	DHX29	DExH-box helicase 29	-0.00733796	0.999937	0.96245	Down	No	-0.00231252	0.998958	0.9906	Down	No	-0.00741812	0.999499	0.96615	Down	No	-0.00592824	0.999803	0.9774	Down	No	8.6861	7.81898	8.45124	8.96633	9.61243	6.71228	7.65677	9.21171	8.88001	6.9901	8.03994	9.20394
ENSG00000067334	DNTTIP2	deoxynucleotidyltransferase terminal interacting protein 2	-0.159873	0.999937	0.3577	Down	No	-0.0853362	0.998958	0.6474	Down	No	-0.23342	0.999499	0.20645	Down	No	-0.149027	0.999803	0.478	Down	No	37.4597	39.7433	42.8228	49.0513	33.8771	30.6666	42.5441	49.4294	26.609	26.8555	37.9598	50.118
ENSG00000067365	METTL22	methyltransferase 22, Kin17 lysine	0.00107426	0.999937	0.9966	Up	No	0.0202465	0.998958	0.94465	Up	No	-0.0129544	0.999499	0.9663	Down	No	-0.0337192	0.999803	0.9101	Down	No	9.83315	13.2619	9.92986	10.9545	10.1349	9.32112	12.4415	11.9673	10.4348	10.6878	10.6273	11.1543
ENSG00000067369	TP53BP1	tumor protein p53 binding protein 1	-0.0678129	0.999937	0.69065	Down	No	-0.0182019	0.998958	0.91985	Down	No	-0.114139	0.999499	0.5329	Down	No	-0.096638	0.999803	0.64325	Down	No	29.6802	24.7492	30.8471	25.3211	26.4056	24.9837	25.5614	29.3357	23.835	22.7523	27.2077	25.9574
ENSG00000067445	TRO	trophinin	-0.0598445	0.999937	0.73305	Down	No	-0.0781957	0.998958	0.68425	Down	No	-0.0364318	0.999499	0.8493	Down	No	0.0414047	0.999803	0.8443	Up	No	36.5967	31.6595	28.529	29.6556	32.5629	31.9282	28.9937	24.4446	32.5192	34.6863	27.2757	27.3101
ENSG00000067533	RRP15	ribosomal RNA processing 15 homolog	-0.168152	0.999937	0.70805	Down	No	-0.145417	0.998958	0.7607	Down	No	-0.186315	0.999499	0.7163	Down	No	-0.0418515	0.999803	0.94395	Down	No	11.3555	11.2665	9.73549	14.3246	9.46149	8.34783	9.95196	13.6342	7.91508	7.24504	12.0537	13.2415
ENSG00000067560	RHOA	ras homolog family member A	-0.00596568	0.999937	0.96835	Down	No	0.0191505	0.998958	0.9084	Up	No	-0.0261205	0.999499	0.8738	Down	No	-0.0457732	0.999803	0.81195	Down	No	215.725	240.42	213.728	220.027	232.009	211.809	227.27	214.838	198.27	221.138	214.628	227.916
ENSG00000067596	DHX8	DEAH-box helicase 8	0.0663544	0.999937	0.8386	Up	No	0.0285613	0.998958	0.93585	Up	No	0.10813	0.999499	0.76855	Up	No	0.0788711	0.999803	0.8287	Up	No	12.9389	14.2752	14.8208	14.3381	16.0576	11.361	13.5973	15.3726	16.5216	13.0895	15.3365	14.7868
ENSG00000067601	PMS2P4	PMS1 homolog 2, mismatch repair system component pseudogene 4	0.00720533	1	1	Up	No	0.0145071	1	1	Up	No	0	1	1	NA	No	-0.014206	1	1	Down	No	2.42723e-147	1.59004e-43	2.72265e-157	9.87181e-80	1.27205e-111	9.35157e-05	1.0923e-33	2.87797e-154	5.95749e-189	4.34251e-96	4.10028e-47	1.39968e-78
ENSG00000067606	PRKCZ	protein kinase C zeta	0.714879	0.799758	0.07535	Up	No	0.754724	0.888535	0.08135	Up	No	0.678328	0.999499	0.107	Up	No	-0.0766822	0.999803	0.87615	Down	No	1.22747	1.24912	2.43602	1.21359	3.04839	1.9382	2.18542	2.97694	3.04193	2.5126	2.32721	1.81548
ENSG00000067646	ZFY	zinc finger protein Y-linked	-3.50452	1	1	Down	No	-2.5019	1	1	Down	No	-0.0452519	1	1	Down	No	-0.00809688	1	1	Down	No	0	0	0.0824588	0	0	0.0149222	0	0	0	0	0	0
ENSG00000067704	IARS2	isoleucyl-tRNA synthetase 2, mitochondrial	0.000780978	0.999937	0.99535	Up	No	0.0454715	0.998958	0.78765	Up	No	-0.0401341	0.999499	0.81085	Down	No	-0.0860684	0.999803	0.6557	Down	No	20.7181	20.575	17.7585	19.5332	19.5406	19.0863	19.3505	21.5465	17.3178	20.2855	18.5334	19.1353
ENSG00000067715	SYT1	synaptotagmin 1	0.0956056	0.999937	0.6475	Up	No	0.16143	0.998958	0.49195	Up	No	0.031575	0.999499	0.8858	Up	No	-0.130481	0.999803	0.63305	Down	No	2.33508	2.27581	3.29803	2.5517	3.12279	1.76385	3.14759	3.44706	1.78723	2.04345	4.02713	2.70377
ENSG00000067798	NAV3	neuron navigator 3	-0.0697407	0.999937	0.8655	Down	No	-0.0264212	0.998958	0.95385	Down	No	-0.109671	0.999499	0.81295	Down	No	-0.0839376	0.999803	0.84405	Down	No	0.25968	0.497656	0.543759	0.924495	0.666101	0.338714	0.567192	0.58306	0.925873	0.354686	0.348894	0.40106
ENSG00000067829	IDH3G	isocitrate dehydrogenase (NAD(+)) 3 non-catalytic subunit gamma	0.00539868	0.999937	0.9851	Up	No	0.0283028	0.998958	0.9306	Up	No	-0.0123792	0.999499	0.96865	Down	No	-0.0412987	0.999803	0.9118	Down	No	10.7624	10.1023	10.3029	9.511	10.5541	10.4355	10.9797	8.90579	11.4224	8.89682	10.2237	9.33962
ENSG00000067836	ROGDI	rogdi atypical leucine zipper	-0.333962	0.999937	0.19575	Down	No	-0.273017	0.998958	0.37045	Down	No	-0.39241	0.999499	0.15445	Down	No	-0.119929	0.999803	0.6974	Down	No	10.2794	9.31071	8.01713	12.8476	8.48459	9.09099	7.5837	7.92057	6.9668	8.20772	5.51647	9.74134
ENSG00000067840	PDZD4	PDZ domain containing 4	-0.311578	0.612394	0.039	Down	No	-0.384406	0.47748	0.0215	Down	No	-0.237644	0.999499	0.14605	Down	No	0.146472	0.999803	0.44245	Up	No	34.6128	32.46	35.6451	42.7242	15.5831	33.758	32.2716	28.4461	15.7193	34.8491	32.4879	39.2202
ENSG00000067842	ATP2B3	ATPase plasma membrane Ca2+ transporting 3	-0.422807	1	1	Down	No	-0.986552	1	1	Down	No	-0.0141325	1	1	Down	No	0.971451	1	1	Up	No	0.02892	0.0828649	0.0169169	0.0574072	0.00872398	0.0411394	0.00515893	0.0369	0.0578832	0.0462022	0.0306382	0.0455011
ENSG00000067900	ROCK1	Rho associated coiled-coil containing protein kinase 1	-0.00469203	0.999937	0.9775	Down	No	0.039608	0.998958	0.81625	Up	No	-0.0450179	0.999499	0.79045	Down	No	-0.0852448	0.999803	0.6605	Down	No	12.0125	11.924	10.9282	10.7466	12.2102	11.2814	10.6804	11.6201	10.8384	10.6954	10.7523	11.1914
ENSG00000067955	CBFB	core-binding factor subunit beta	-0.312778	0.611615	0.0387	Down	No	-0.305386	0.781988	0.06035	Down	No	-0.314232	0.88967	0.054	Down	No	-0.00920843	0.999803	0.9622	Down	No	35.4929	41.0722	22.7764	28.1782	26.5981	30.4188	23.9642	20.3324	22.0844	29.7164	23.1864	25.9684
ENSG00000067992	PDK3	pyruvate dehydrogenase kinase 3	-0.200513	0.999937	0.34305	Down	No	-0.180663	0.998958	0.4452	Down	No	-0.21512	0.999499	0.37195	Down	No	-0.0350892	0.999803	0.88985	Down	No	1.64236	1.78376	1.75332	1.58123	1.3789	1.68228	1.51136	1.29858	1.64147	1.27695	1.56903	1.2375
ENSG00000068001	HYAL2	hyaluronidase 2	0.1218	0.999937	0.5064	Up	No	0.0573144	0.998958	0.77365	Up	No	0.188417	0.999499	0.34445	Up	No	0.130619	0.999803	0.5595	Up	No	30.3653	30.8959	34.3887	34.6438	33.2403	32.4168	36.1852	31.5409	37.262	35.965	36.4859	36.5781
ENSG00000068024	HDAC4	histone deacetylase 4	-0.0734249	0.999937	0.68765	Down	No	-0.0473797	0.998958	0.8094	Down	No	-0.0947331	0.999499	0.63955	Down	No	-0.0480367	0.999803	0.82355	Down	No	3.4013	3.82161	4.1781	3.21031	3.30448	3.4277	3.48787	3.64271	3.73576	3.15495	3.29422	3.25213
ENSG00000068028	RASSF1	Ras association domain family member 1	0.348195	0.957992	0.1193	Up	No	0.357976	0.998958	0.14185	Up	No	0.343419	0.999499	0.15025	Up	No	-0.0148108	0.999803	0.95785	Down	No	5.03924	5.42356	7.24751	4.7952	8.61137	6.76796	6.76696	6.22151	7.9091	8.19215	6.30522	5.78944
ENSG00000068078	FGFR3	fibroblast growth factor receptor 3	0.151228	0.999937	0.47755	Up	No	0.266948	0.998958	0.25415	Up	No	0.0291835	0.999499	0.90235	Up	No	-0.23809	0.999803	0.3473	Down	No	8.92392	8.87108	11.4559	12.7275	5.59003	10.4393	12.552	20.9556	7.40413	12.0076	12.3127	10.738
ENSG00000068079	IFI35	interferon induced protein 35	-0.35973	0.999937	0.3427	Down	No	-0.555835	0.998958	0.19875	Down	No	-0.182628	0.999499	0.6661	Down	No	0.373006	0.999803	0.4184	Up	No	1.36728	0.746644	0.566234	1.28319	0.62608	1.12566	0.47086	0.44861	0.256938	1.2301	0.678266	1.30063
ENSG00000068097	HEATR6	HEAT repeat containing 6	-0.12196	0.999937	0.57455	Down	No	-0.109874	0.998958	0.63895	Down	No	-0.129143	0.999499	0.60885	Down	No	-0.0195555	0.999803	0.943	Down	No	10.9487	10.3839	9.98225	9.93905	9.19843	10.792	7.99871	9.59743	9.53042	10.9357	8.91939	7.87005
ENSG00000068120	COASY	Coenzyme A synthase	-0.0654586	0.999937	0.7945	Down	No	-0.0401762	0.998958	0.87515	Down	No	-0.0860818	0.999499	0.74995	Down	No	-0.0459895	0.999803	0.87435	Down	No	12.1889	14.4337	15.3907	14.0236	13.1316	13.1869	14.6627	12.6779	12.624	15.8918	12.9665	10.7522
ENSG00000068137	PLEKHH3	pleckstrin homology, MyTH4 and FERM domain containing H3	-0.141742	0.999937	0.65425	Down	No	-0.181548	0.998958	0.60725	Down	No	-0.0980771	0.999499	0.7841	Down	No	0.0832208	0.999803	0.8143	Up	No	3.55732	3.38809	4.9994	3.11902	3.75955	3.37778	3.26185	2.68665	4.01382	4.13972	2.87743	2.88816
ENSG00000068305	MEF2A	myocyte enhancer factor 2A	-0.22366	0.999937	0.26495	Down	No	-0.19529	0.998958	0.40285	Down	No	-0.247253	0.999499	0.26755	Down	No	-0.0523766	0.999803	0.8304	Down	No	12.8341	9.99883	7.14801	11.019	7.50769	13.7256	6.52616	7.58907	7.14079	10.4322	7.48441	9.03742
ENSG00000068308	OTUD5	OTU deubiquitinase 5	-0.129505	0.999937	0.45515	Down	No	-0.152376	0.998958	0.414	Down	No	-0.102006	0.999499	0.5836	Down	No	0.0499534	0.999803	0.8123	Up	No	17.8206	17.4448	18.1862	19.1334	15.7086	16.9105	16.3756	15.3087	14.5397	17.974	16.4046	17.8666
ENSG00000068323	TFE3	transcription factor binding to IGHM enhancer 3	-0.118648	0.999937	0.48235	Down	No	-0.108348	0.998958	0.5533	Down	No	-0.124162	0.999499	0.48695	Down	No	-0.0165507	0.999803	0.9386	Down	No	11.8308	11.8015	12.817	13.5551	10.7446	9.27442	12.0852	13.4252	11.3478	9.71773	11.2642	12.8383
ENSG00000068354	TBC1D25	TBC1 domain family member 25	0.253392	0.999937	0.51975	Up	No	0.29383	0.998958	0.5167	Up	No	0.217265	0.999499	0.6147	Up	No	-0.0770766	0.999803	0.88045	Down	No	2.54323	2.34769	2.27173	1.87368	2.53328	3.07851	2.66887	2.60077	2.94178	2.52951	2.7511	2.10225
ENSG00000068366	ACSL4	acyl-CoA synthetase long chain family member 4	-0.168653	0.999937	0.3498	Down	No	-0.125499	0.998958	0.51275	Down	No	-0.208094	0.999499	0.28475	Down	No	-0.0831168	0.999803	0.7006	Down	No	10.9981	11.7007	11.7831	11.8762	9.02591	10.5139	10.404	11.8793	7.80963	10.0556	10.8337	10.8987
ENSG00000068383	INPP5A	inositol polyphosphate-5-phosphatase A	0.000286966	0.999937	0.9989	Up	No	0.0206997	0.998958	0.9262	Up	No	-0.0150576	0.999499	0.94445	Down	No	-0.0365428	0.999803	0.8826	Down	No	5.06373	6.27112	5.70053	5.49187	6.82792	4.48541	5.4374	5.56633	6.13148	5.20532	5.66243	4.87524
ENSG00000068394	GPKOW	G-patch domain and KOW motifs	0.0752319	0.999937	0.72705	Up	No	0.0482694	0.998958	0.83435	Up	No	0.107174	0.999499	0.6349	Up	No	0.0584553	0.999803	0.83005	Up	No	7.66869	8.619	5.80328	7.41779	7.99533	7.92146	7.44439	6.61897	8.36069	8.4322	6.76068	7.69512
ENSG00000068400	GRIPAP1	GRIP1 associated protein 1	-0.0799438	0.999937	0.68855	Down	No	-0.0954345	0.998958	0.64805	Down	No	-0.0596271	0.999499	0.77905	Down	No	0.0354066	0.999803	0.8834	Up	No	11.0934	11.3684	10.9915	11.2651	8.01721	11.2499	11.0412	10.9698	9.75017	10.5937	11.845	9.83608
ENSG00000068438	FTSJ1	FtsJ RNA 2'-O-methyltransferase 1	0.15343	0.999937	0.5139	Up	No	0.117509	0.998958	0.652	Up	No	0.193479	0.999499	0.46925	Up	No	0.0755754	0.999803	0.79905	Up	No	12.3113	15.0978	16.3444	15.1069	18.2487	13.8855	15.6213	15.0074	16.8416	17.7779	17.3696	14.8105
ENSG00000068489	PRR11	proline rich 11	0.0469705	0.999937	0.77235	Up	No	0.0862319	0.998958	0.6378	Up	No	0.0119062	0.999499	0.9472	Up	No	-0.0749466	0.999803	0.72435	Down	No	15.6859	14.4907	16.3089	15.5898	20.4362	15.5047	14.1385	14.72	18.0479	14.4365	15.0745	13.9293
ENSG00000068615	REEP1	receptor accessory protein 1	0.384555	0.999937	0.14415	Up	No	0.495845	0.891377	0.08205	Up	No	0.269729	0.999499	0.34285	Up	No	-0.226589	0.999803	0.48075	Down	No	0.896954	0.986983	1.53975	0.716446	1.72995	1.18583	1.60934	1.21193	1.32034	1.03758	1.82543	0.73471
ENSG00000068650	ATP11A	ATPase phospholipid transporting 11A	-0.300168	0.824725	0.08045	Down	No	-0.255067	0.998958	0.1829	Down	No	-0.34194	0.968333	0.0697	Down	No	-0.0875976	0.999803	0.6926	Down	No	0	0	0.190156	0	0	0.121477	0	0	0	0	0.0898393	0
ENSG00000068654	POLR1A	RNA polymerase I subunit A	0.0185156	0.999937	0.9209	Up	No	-0.0321597	0.998958	0.87145	Down	No	0.0722067	0.999499	0.737	Up	No	0.103424	0.999803	0.6968	Up	No	10.8856	7.94808	13.7927	10.6687	10.6985	10.1385	10.8027	10.1342	11.049	7.68623	13.4539	12.61
ENSG00000068697	LAPTM4A	lysosomal protein transmembrane 4 alpha	0.353537	0.400725	0.0174	Up	No	0.33656	0.593253	0.03475	Up	No	0.375502	0.506289	0.0173	Up	No	0.0385754	0.999803	0.83295	Up	No	62.7334	69.9523	53.5912	68.2347	77.6881	89.127	73.475	76.1517	78.4728	93.1677	73.0308	81.209
ENSG00000068724	TTC7A	tetratricopeptide repeat domain 7A	-0.222518	0.999937	0.646	Down	No	-0.214369	0.998958	0.7057	Down	No	-0.225622	0.999499	0.6857	Down	No	-0.0117116	0.999803	0.983	Down	No	4.21517	4.49277	4.09341	3.68855	3.10537	3.61462	3.3871	3.84712	3.37824	3.80236	3.51617	3.2128
ENSG00000068745	IP6K2	inositol hexakisphosphate kinase 2	0.260025	0.895539	0.101	Up	No	0.252615	0.998958	0.14165	Up	No	0.27269	0.999499	0.11635	Up	No	0.0195252	0.999803	0.91725	Up	No	52.38	54.4931	46.7161	49.9705	59.373	67.2484	54.4602	56.2331	63.4084	61.6907	57.1337	59.5025
ENSG00000068781	STON1-GTF2A1L	STON1-GTF2A1L readthrough	3.51519	0.253659	0.0078	Up	No	3.59936	0.372873	0.01385	Up	No	3.42766	0.577792	0.0226	Up	No	-0.173761	0.999803	0.90385	Down	No	0.144328	1.94039e-09	0.431226	1.3093e-47	1.97324	0.214422	3.14435	1.36694	2.54199	0.195754	2.63574	0.699987
ENSG00000068784	SRBD1	S1 RNA binding domain 1	0.00720816	0.999937	0.96675	Up	No	0.00304416	0.998958	0.98765	Up	No	0.0168117	0.999499	0.92725	Up	No	0.0131536	0.999803	0.9494	Up	No	8.74085	8.39316	6.42114	6.78197	7.92791	7.19905	7.33773	7.33335	6.96562	7.5228	7.54806	8.13468
ENSG00000068796	KIF2A	kinesin family member 2A	0.0644123	0.999937	0.7535	Up	No	0.107955	0.998958	0.64795	Up	No	0.0249221	0.999499	0.9179	Up	No	-0.0835684	0.999803	0.75485	Down	No	17.9019	18.6776	20.9326	16.8471	21.5869	17.2717	21.2286	18.8335	19.0844	17.4337	20.7715	17.2181
ENSG00000068831	RASGRP2	RAS guanyl releasing protein 2	-0.0727139	0.999937	0.8299	Down	No	0.0516512	0.998958	0.89145	Up	No	-0.20377	0.999499	0.5611	Down	No	-0.256258	0.999803	0.59375	Down	No	1.97406	1.6654	1.03935	1.53015	0.825709	1.54132	1.60959	2.31804	0.492316	1.47524	0.707976	2.62084
ENSG00000068878	PSME4	proteasome activator subunit 4	-0.287669	0.999937	0.1908	Down	No	-0.220689	0.998958	0.3541	Down	No	-0.352562	0.999499	0.1328	Down	No	-0.132663	0.999803	0.6216	Down	No	20.4106	22.7567	20.5724	21.3797	17.5741	13.4158	19.3111	21.2564	16.1405	12.8914	19.7473	16.722
ENSG00000068885	IFT80	intraflagellar transport 80	0.367899	0.999937	0.345	Up	No	0.323422	0.998958	0.4619	Up	No	0.416486	0.999499	0.3332	Up	No	0.0927027	0.999803	0.839	Up	No	10.9085	10.931	8.61343	8.27952	14.3788	13.1241	10.6533	9.53964	14.7761	14.4851	11.449	10.1434
ENSG00000068903	SIRT2	sirtuin 2	0.02001	1	1	Up	No	0	1	1	NA	No	0.0397525	1	1	Up	No	0.0398783	1	1	Up	No	4.83006	6.5787	4.76521	4.86236	7.24246	7.42455	4.49208	3.89394	8.10633	9.02635	4.99909	4.23032
ENSG00000068912	ERLEC1	endoplasmic reticulum lectin 1	0.056569	0.999937	0.81695	Up	No	0.0316004	0.998958	0.90135	Up	No	0.0864916	0.999499	0.74285	Up	No	0.0547321	0.999803	0.8576	Up	No	13.7195	14.1018	10.9353	11.5262	11.8822	15.9585	11.9437	10.7809	10.4886	16.9298	11.7471	13.6193
ENSG00000068971	PPP2R5B	protein phosphatase 2 regulatory subunit B'beta	0.443487	0.999937	0.16325	Up	No	0.44054	0.998958	0.2144	Up	No	0.452377	0.999499	0.18775	Up	No	0.0117259	0.999803	0.97445	Up	No	1.67471	1.75877	1.04249	1.02126	2.48922	2.25007	1.59386	1.02449	2.78254	2.60803	1.0708	0.936277
ENSG00000068976	PYGM	glycogen phosphorylase, muscle associated	-0.291068	0.999937	0.4657	Down	No	-0.50001	0.998958	0.29105	Down	No	-0.104262	0.999499	0.8153	Down	No	0.395655	0.999803	0.4088	Up	No	0.844351	0.813294	0.352551	0.665425	0.130692	0.819612	0.346639	0.564532	0.270054	0.990223	0.36721	0.833098
ENSG00000068985	PAGE1	PAGE family member 1	0	1	1	NA	No	0	1	1	NA	No	0	1	1	NA	No	0	1	1	NA	No	0	0	0	0	0	0	0	0	0	0	0	0
ENSG00000069011	PITX1	paired like homeodomain 1	1.61855	1	1	Up	No	1.30169	1	1	Up	No	1.88218	1	1	Up	No	0.578598	1	1	Up	No	0.0699271	0	0	0.0162709	0.0696959	0.0579203	0.0286515	0.05143	0.123424	0.0514678	0	0.133089
ENSG00000069018	TRPC7	transient receptor potential cation channel subfamily C member 7	0.102937	1	1	Up	No	-1.17908	1	1	Down	No	0.773068	1	1	Up	No	1.95028	1	1	Up	No	0	0	0.0807196	0	0	0.0184405	0	0.0170985	0.047143	0	0.0743146	0.0150317
ENSG00000069020	MAST4	microtubule associated serine/threonine kinase family member 4	0.0823404	0.999937	0.7698	Up	No	0.0418771	0.998958	0.89865	Up	No	0.126425	0.999499	0.65715	Up	No	0.0845514	0.999803	0.7969	Up	No	1.34279	1.56907	3.1548	1.28794	2.92892	1.54054	1.62972	1.40075	2.45129	2.41261	2.24026	0.849959
ENSG00000069122	ADGRF5	adhesion G protein-coupled receptor F5	1.4509	1	1	Up	No	1.45538	1	1	Up	No	1.45029	1	1	Up	No	-0.00512335	1	1	Down	No	0.0138241	0.0154616	0.165141	0.103022	0.0858077	0.572523	0.0958402	0.0738153	0.0973509	0.286072	0.139213	0.294482
ENSG00000069188	SDK2	sidekick cell adhesion molecule 2	-0.484768	0.170166	0.00395	Down	No	-0.418772	0.408199	0.01625	Down	No	-0.548312	0.186454	0.00295	Down	No	-0.129872	0.999803	0.5267	Down	No	8.86737	7.99171	6.27599	4.89385	4.42376	7.12567	4.39201	4.65303	4.42313	5.85084	4.80633	3.78403
ENSG00000069206	ADAM7	ADAM metallopeptidase domain 7	0.00696927	1	1	Up	No	0	1	1	NA	No	0.0139177	1	1	Up	No	0.0139468	1	1	Up	No	0	0	0	0	0	0	0	0	0	0.0182444	0.00756747	0
ENSG00000069248	NUP133	nucleoporin 133	0.137037	0.999937	0.3968	Up	No	0.202715	0.998958	0.26025	Up	No	0.073733	0.999499	0.66765	Up	No	-0.129559	0.999803	0.5407	Down	No	14.5754	14.7058	12.9779	13.0513	16.5055	15.8369	15.153	15.7618	13.8128	14.5197	14.4453	14.8666
ENSG00000069275	NUCKS1	nuclear casein kinase and cyclin dependent kinase substrate 1	0.140857	0.999937	0.28935	Up	No	0.199447	0.998958	0.19175	Up	No	0.085021	0.999499	0.56105	Up	No	-0.115155	0.999803	0.5003	Down	No	150.695	150.767	165.314	151.007	195.275	143.483	169.583	187.984	178.63	139.864	164.647	161.326
ENSG00000069329	VPS35	VPS35 retromer complex component	0.0200468	0.999937	0.8993	Up	No	0.045757	0.998958	0.78775	Up	No	-0.000460735	0.999868	0.99785	Down	No	-0.0468403	0.999803	0.807	Down	No	19.6855	22.3002	19.4607	18.1528	24.7377	17.5785	20.5761	17.7125	22.0018	18.3096	19.6439	18.2161
ENSG00000069345	DNAJA2	DnaJ heat shock protein family (Hsp40) member A2	-0.145255	0.999937	0.36135	Down	No	-0.177039	0.998958	0.31175	Down	No	-0.108912	0.999499	0.52545	Down	No	0.0675505	0.999803	0.74165	Up	No	31.9982	33.0645	29.3639	26.7991	24.8509	23.6859	29.5663	27.0915	23.8439	26.8788	29.7791	30.0836
ENSG00000069399	BCL3	BCL3 transcription coactivator	0.593336	0.999937	0.174	Up	No	0.438857	0.998958	0.3526	Up	No	0.738529	0.999499	0.13465	Up	No	0.299375	0.999803	0.5498	Up	No	0.574581	0.675208	0.67066	0.213202	1.15029	0.838216	0.563358	0.284126	0.931722	1.212	0.282828	1.06523
ENSG00000069424	KCNAB2	potassium voltage-gated channel subfamily A regulatory beta subunit 2	-0.123416	0.999937	0.69635	Down	No	-0.358394	0.998958	0.3268	Down	No	0.0837108	0.999499	0.8085	Up	No	0.441793	0.999803	0.26765	Up	No	2.2889	1.75895	0.813968	1.49279	1.17646	2.2684	0.825438	0.62403	1.91146	2.19415	1.12255	1.41507
ENSG00000069431	ABCC9	ATP binding cassette subfamily C member 9	-0.148288	0.999937	0.65425	Down	No	-0.178923	0.998958	0.60935	Down	No	-0.113751	0.999499	0.754	Down	No	0.064706	0.999803	0.8763	Up	No	0.443384	0.442907	0.77352	0.415505	0.240542	0.518739	0.546035	0.504023	0.320973	0.478516	0.648837	0.449458
ENSG00000069482	GAL	galanin and GMAP prepropeptide	0.00763462	0.999937	0.9832	Up	No	0.109633	0.998958	0.7794	Up	No	-0.0972131	0.999499	0.8114	Down	No	-0.207499	0.999803	0.64775	Down	No	0.322115	1.36174	3.50745	2.15281	1.42215	1.14995	3.06162	2.0805	1.15273	0.803587	3.19484	1.58337
ENSG00000069493	CLEC2D	C-type lectin domain family 2 member D	0.158314	0.999937	0.69595	Up	No	0.157524	0.998958	0.72645	Up	No	0.163838	0.999499	0.71305	Up	No	0.00619012	0.999803	0.98935	Up	No	2.58576	1.9431	1.94015	1.85466	1.84052	3.41088	1.68161	2.165	2.61377	3.1761	1.55398	1.70079
ENSG00000069509	FUNDC1	FUN14 domain containing 1	0.305783	0.999937	0.1832	Up	No	0.329225	0.998958	0.18765	Up	No	0.287037	0.999499	0.25365	Up	No	-0.0427927	0.999803	0.8802	Down	No	9.38583	9.00231	8.1191	9.38236	10.0677	9.95323	11.7	12.5331	10.1992	10.0973	11.919	10.9414
ENSG00000069535	MAOB	monoamine oxidase B	-0.127364	0.999937	0.6636	Down	No	-0.00298134	0.998958	0.9921	Down	No	-0.258469	0.999499	0.4005	Down	No	-0.256124	0.999803	0.46235	Down	No	1.37401	1.27075	1.51775	1.48078	0.941097	1.47731	1.4154	1.71937	0.833999	1.07984	1.44212	1.30101
ENSG00000069667	RORA	RAR related orphan receptor A	0.448657	0.999937	0.3184	Up	No	0.561022	0.998958	0.24655	Up	No	0.332181	0.999499	0.5161	Up	No	-0.228974	0.999803	0.6958	Down	No	1.55679	0.933582	1.08919	0.868753	1.77425	2.46376	1.05654	1.17407	2.18521	1.96087	0.568916	0.801146
ENSG00000069696	DRD4	dopamine receptor D4	0.00692764	1	1	Up	No	0.0138078	1	1	Up	No	0	1	1	NA	No	-0.0138658	1	1	Down	No	0.153455	0.102751	0.256293	0.0856308	0.107213	0.348543	0.148147	0.0949433	0.405771	0.0947351	0.0588548	0.0453199
ENSG00000069702	TGFBR3	transforming growth factor beta receptor 3	0.405297	0.520514	0.0286	Up	No	0.476682	0.446144	0.0189	Up	No	0.335869	0.999499	0.08965	Up	No	-0.141202	0.999803	0.52865	Down	No	4.23261	4.22434	3.74287	3.35224	8.59679	4.78235	3.71136	4.10343	7.15112	5.5577	3.62549	2.95604
ENSG00000069764	PLA2G10	phospholipase A2 group X	0	1	1	NA	No	0	1	1	NA	No	0	1	1	NA	No	0	1	1	NA	No	0	0	0.11099	0	0	0	0	0	0	0	0	0.0595489
ENSG00000069812	HES2	hes family bHLH transcription factor 2	-0.643806	1	1	Down	No	0.0969045	1	1	Up	No	-2.22252	1	1	Down	No	-2.32031	1	1	Down	No	0.0185653	0.0523867	0.0260768	0	0	0.0958828	0	0.00709735	0.00623055	0.00711743	0	0.00681617
ENSG00000069849	ATP1B3	ATPase Na+/K+ transporting subunit beta 3	-0.185759	0.999937	0.26515	Down	No	-0.169699	0.998958	0.35045	Down	No	-0.196727	0.999499	0.2696	Down	No	-0.0274462	0.999803	0.89575	Down	No	68.333	76.5267	57.6451	67.3606	46.8266	64.3074	60.9177	63.5935	44.2374	64.0668	61.036	63.0857
ENSG00000069869	NEDD4	NEDD4 E3 ubiquitin protein ligase	-0.112086	0.999937	0.54275	Down	No	-0.0969972	0.998958	0.6297	Down	No	-0.121459	0.999499	0.5389	Down	No	-0.02485	0.999803	0.91545	Down	No	3.87728	4.07452	3.44693	3.1254	3.81637	3.35492	3.78434	2.37318	3.30379	3.54063	3.20762	3.09041
ENSG00000069943	PIGB	phosphatidylinositol glycan anchor biosynthesis class B	0.175026	0.999937	0.79	Up	No	0.314393	0.998958	0.653	Up	No	0.0265878	0.999499	0.9708	Up	No	-0.288595	0.999803	0.68775	Down	No	2.17534	2.63006	2.85997	1.94237	2.8372	2.94619	2.93845	2.97995	3.07501	2.02951	2.38776	2.15088
ENSG00000069956	MAPK6	mitogen-activated protein kinase 6	-0.0577805	0.999937	0.7388	Down	No	0.00653055	0.998958	0.97175	Up	No	-0.119852	0.999499	0.52945	Down	No	-0.12706	0.999803	0.56815	Down	No	33.8519	35.6373	34.5082	38.2994	31.7718	31.2131	37.7494	39.9624	27.1941	28.4615	36.6401	36.9185
ENSG00000069966	GNB5	G protein subunit beta 5	0.461956	0.999937	0.17405	Up	No	0.405979	0.998958	0.2876	Up	No	0.520939	0.999499	0.1534	Up	No	0.114555	0.999803	0.77815	Up	No	4.14425	4.20685	4.07462	3.7652	6.5282	4.30403	5.39459	4.80545	6.36175	6.11171	5.19156	5.19194
ENSG00000069974	RAB27A	RAB27A, member RAS oncogene family	0.237176	0.999937	0.55465	Up	No	0.272424	0.998958	0.5245	Up	No	0.207119	0.999499	0.6342	Up	No	-0.0659625	0.999803	0.90125	Down	No	3.54861	3.17933	1.66948	2.55729	4.281	3.36867	3.07745	2.33391	3.63304	3.30535	2.58137	2.93329
ENSG00000069998	HDHD5	haloacid dehalogenase like hydrolase domain containing 5	0.0138965	0.999937	0.9377	Up	No	-0.0445324	0.998958	0.8214	Down	No	0.0752572	0.999499	0.69825	Up	No	0.119199	0.999803	0.6056	Up	No	18.6079	17.341	16.5314	16.474	18.7867	13.3264	18.6463	14.8939	19.5435	16.3856	18.2679	17.2251
ENSG00000070010	UFD1	ubiquitin recognition factor in ER associated degradation 1	0.237889	0.999937	0.3267	Up	No	0.229244	0.998958	0.37455	Up	No	0.251863	0.999499	0.3475	Up	No	0.0215763	0.999803	0.94445	Up	No	19.5569	18.3469	18.5911	17.5083	22.986	15.7342	24.2492	21.9982	24.9545	13.4576	24.5384	23.268
ENSG00000070018	LRP6	LDL receptor related protein 6	2.95407	1	1	Up	No	2.99313	1	1	Up	No	2.92176	1	1	Up	No	-0.0732882	1	1	Down	No	9.64147	9.80515	11.3478	9.42947	11.4444	10.3415	9.6281	10.2294	10.7448	8.22512	9.20672	8.28909
ENSG00000070019	GUCY2C	guanylate cyclase 2C	0.0219835	1	1	Up	No	0.0206892	1	1	Up	No	0.0232978	1	1	Up	No	0.165888	1	1	Up	No	0	0	0	0	0.0284495	0	0	0.00838345	0.00691392	0	0.0351078	0
ENSG00000070031	SCT	secretin	0	1	1	NA	No	0	1	1	NA	No	0	1	1	NA	No	0	1	1	NA	No	0.206838	0	0	0	0	0	0	0.0832294	0.0724558	0	0.0671874	0
ENSG00000070047	PHRF1	PHD and ring finger domains 1	-0.4398	1	1	Down	No	0.142557	1	1	Up	No	-1.42679	1	1	Down	No	-1.57059	1	1	Down	No	12.3831	9.44869	14.2999	12.2567	10.2288	8.254	12.3083	11.6924	10.3533	8.67644	12.7152	10.839
ENSG00000070061	ELP1	elongator acetyltransferase complex subunit 1	-0.0172379	0.999937	0.9296	Down	No	0.00905666	0.998958	0.9665	Up	No	-0.0385027	0.999499	0.85205	Down	No	-0.0481298	0.999803	0.84365	Down	No	13.5982	14.0337	14.2308	11.7492	15.2226	12.9424	13.1875	11.7113	14.0943	12.548	12.7911	11.9835
ENSG00000070081	NUCB2	nucleobindin 2	0.160393	0.999937	0.54245	Up	No	0.115832	0.998958	0.67635	Up	No	0.20942	0.999499	0.4822	Up	No	0.0933036	0.999803	0.7459	Up	No	14.4641	11.7535	5.83511	7.48984	10.9286	12.4811	10.7915	7.78971	11.9315	13.4986	9.95078	9.39088
ENSG00000070087	PFN2	profilin 2	0.0292664	0.999937	0.83015	Up	No	0.0219551	0.998958	0.88255	Up	No	0.0419294	0.999499	0.77885	Up	No	0.0193873	0.999803	0.9104	Up	No	229.126	251.758	176.367	233.31	248.811	219.563	202.029	218.582	222.462	230.531	198.568	250.283
ENSG00000070159	PTPN3	protein tyrosine phosphatase non-receptor type 3	-1.3688	0.054062	0.00075	Down	No	-1.3968	0.140794	0.00265	Down	No	-1.33488	0.249391	0.00485	Down	No	0.0628205	0.999803	0.8739	Up	No	4.54685	4.23675	0.755999	1.23103	0.598875	2.81998	0.365097	0.255701	0.704208	2.48027	0.312807	0.724527
ENSG00000070182	SPTB	spectrin beta, erythrocytic	-1.26729	1	1	Down	No	-1.30336	1	1	Down	No	-1.22521	1	1	Down	No	0.0771703	1	1	Up	No	0.0694969	0.329883	0.116416	0.10834	0.0441357	0.056572	0.0777526	0.0677238	0.0664969	0.0498863	0.0544392	0.0883806
ENSG00000070190	DAPP1	dual adaptor of phosphotyrosine and 3-phosphoinositides 1	0.284731	1	1	Up	No	-0.575308	1	1	Down	No	0.822684	1	1	Up	No	1.3987	1	1	Up	No	0.0294141	0	0	0	0.0189745	0	0	0	0.019791	0.0315806	0	0
ENSG00000070193	FGF10	fibroblast growth factor 10	0.625731	0.905878	0.10405	Up	No	0.829007	0.770478	0.05805	Up	No	0.394372	0.999499	0.3494	Up	No	-0.435258	0.999803	0.2694	Down	No	0.305603	0.308164	0.575287	0.442625	0.625365	0.539383	0.932047	0.761963	0.757643	0.391925	0.674835	0.291039
ENSG00000070214	SLC44A1	solute carrier family 44 member 1	-0.0247346	0.999937	0.89645	Down	No	0.0845084	0.998958	0.6803	Up	No	-0.138081	0.999499	0.4974	Down	No	-0.222908	0.999803	0.3363	Down	No	10.263	9.11167	10.4203	11.1533	6.59247	11.4773	11.7522	12.91	5.63832	10.502	10.4003	10.3277
ENSG00000070269	TMEM260	transmembrane protein 260	-0.147274	0.999937	0.47855	Down	No	-0.126843	0.998958	0.584	Down	No	-0.162339	0.999499	0.47025	Down	No	-0.0356686	0.999803	0.88815	Down	No	5.79101	6.37467	4.31314	3.84012	3.98302	6.22742	3.84462	4.06959	3.94859	5.98282	3.95241	3.92656
ENSG00000070366	SMG6	SMG6 nonsense mediated mRNA decay factor	-0.48308	0.537349	0.0302	Down	No	-0.471942	0.770382	0.058	Down	No	-0.488966	0.830107	0.04615	Down	No	-0.0176487	0.999803	0.94815	Down	No	20.3023	19.9384	16.1423	19.0341	12.8042	13.5504	13.4993	13.5314	12.6296	12.6347	13.6816	13.9123
ENSG00000070367	EXOC5	exocyst complex component 5	-0.0275974	0.999937	0.908	Down	No	-0.00132645	0.998958	0.99655	Down	No	-0.0491673	0.999499	0.8502	Down	No	-0.0484203	0.999803	0.86125	Down	No	38.0488	33.6996	34.6991	31.3402	34.5408	30.7341	34.672	35.1667	28.5519	32.8449	32.8287	36.8799
ENSG00000070371	CLTCL1	clathrin heavy chain like 1	-0.269497	0.999937	0.2662	Down	No	-0.225761	0.998958	0.4044	Down	No	-0.309437	0.999499	0.23725	Down	No	-0.083994	0.999803	0.7676	Down	No	2.71872	3.22535	3.11668	3.64132	1.91502	3.07989	3.02719	2.69016	2.50602	2.67089	2.59458	2.35243
ENSG00000070388	FGF22	fibroblast growth factor 22	0.400174	1	1	Up	No	0.370516	1	1	Up	No	0.432274	1	1	Up	No	0.0618522	1	1	Up	No	0	0.0649617	0.163151	0.229346	0.115433	0.117467	0.16378	0.191722	0.194243	0.167917	0.158556	0.0971721
ENSG00000070404	FSTL3	follistatin like 3	0.164296	0.999937	0.5966	Up	No	0.161833	0.998958	0.6368	Up	No	0.171304	0.999499	0.6221	Up	No	0.00945516	0.999803	0.97815	Up	No	2.16926	2.12155	2.88344	2.28989	2.3179	3.22703	2.45688	2.51723	2.12548	3.60395	2.86472	1.98148
ENSG00000070413	DGCR2	DiGeorge syndrome critical region gene 2	-0.00569458	0.999937	0.97235	Down	No	0.0318442	0.998958	0.8553	Up	No	-0.0393736	0.999499	0.82095	Down	No	-0.0718362	0.999803	0.7083	Down	No	17.0546	15.6408	26.8244	19.7231	22.6582	16.0125	20.9925	20.1281	22.1251	15.8483	22.2771	15.8288
ENSG00000070423	RNF126	ring finger protein 126	0.0193714	0.999937	0.91375	Up	No	-0.00805831	0.998958	0.96795	Down	No	0.0511195	0.999499	0.7938	Up	No	0.0584352	0.999803	0.80235	Up	No	14.4532	17.4116	20.654	22.677	17.4124	14.0463	21.3758	20.5841	17.5618	14.7445	21.4792	22.495
ENSG00000070444	MNT	MAX network transcriptional repressor	-0.109639	0.999937	0.5908	Down	No	-0.127033	0.998958	0.56055	Down	No	-0.0879362	0.999499	0.69145	Down	No	0.0387525	0.999803	0.8734	Up	No	7.55066	6.21193	6.41226	8.75332	5.94088	7.48541	5.20928	7.44759	5.1529	7.94046	6.33008	7.52808
ENSG00000070476	ZXDC	ZXD family zinc finger C	-0.130247	0.999937	0.49905	Down	No	-0.139063	0.998958	0.5022	Down	No	-0.116768	0.999499	0.57345	Down	No	0.0217094	0.999803	0.9299	Up	No	7.18893	6.55548	9.84243	7.7141	6.58916	6.49681	7.46778	7.45093	7.32451	6.3285	8.36243	6.45876
ENSG00000070495	JMJD6	jumonji domain containing 6, arginine demethylase and lysine hydroxylase	0.108325	0.999937	0.65755	Up	No	0.0534875	0.998958	0.8385	Up	No	0.166385	0.999499	0.5264	Up	No	0.112373	0.999803	0.717	Up	No	5.40564	5.90212	6.51302	4.93083	6.29517	4.93514	6.78127	5.17867	5.95424	6.0871	7.10534	6.05519
ENSG00000070501	POLB	DNA polymerase beta	0.0335962	0.999937	0.91685	Up	No	0.0224617	0.998958	0.9515	Up	No	0.0501963	0.999499	0.8826	Up	No	0.0271594	0.999803	0.9416	Up	No	12.6416	12.1661	9.66782	10.5936	12.6586	11.025	11.7179	9.53896	12.9766	10.9808	11.2934	10.9335
ENSG00000070526	ST6GALNAC1	ST6 N-acetylgalactosaminide alpha-2,6-sialyltransferase 1	-0.0400682	1	1	Down	No	-0.0399382	1	1	Down	No	-0.0400618	1	1	Down	No	0	1	1	NA	No	0.0747935	0	0	0	0	0	0	0	0	0	0	0
ENSG00000070540	WIPI1	WD repeat domain, phosphoinositide interacting 1	-0.404491	0.999937	0.52955	Down	No	-0.528693	0.998958	0.42935	Down	No	-0.284124	0.999499	0.64775	Down	No	0.244436	0.999803	0.7355	Up	No	12.1066	18.4874	5.21912	9.43743	6.51809	14.0328	5.57872	4.91062	6.55367	13.7216	5.1237	11.0902
ENSG00000070601	FRMPD1	FERM and PDZ domain containing 1	0.118088	1	1	Up	No	-0.106665	1	1	Down	No	0.317037	1	1	Up	No	0.423173	1	1	Up	No	0.0470415	0.0701461	0.0881142	0.0292047	0.0378601	0.0387611	0.0767418	0.0598999	0.153034	0.0600895	0.0548503	0.0172645
ENSG00000070610	GBA2	glucosylceramidase beta 2	-0.103776	0.999937	0.67375	Down	No	-0.10403	0.998958	0.70335	Down	No	-0.098855	0.999499	0.70965	Down	No	0.00465865	0.999803	0.98845	Up	No	29.1051	26.3328	37.4879	27.709	23.0882	27.0612	29.0339	31.3103	25.4617	27.9551	29.2572	28.5804
ENSG00000070614	NDST1	N-deacetylase and N-sulfotransferase 1	-0.0126075	0.999937	0.9393	Down	No	0.000935808	0.998958	0.9953	Up	No	-0.0218232	0.999499	0.9029	Down	No	-0.0233095	0.999803	0.9051	Down	No	0.232022	0	0.161029	0.107373	0.085074	0	0	0	0.163469	0	0.0755724	0
ENSG00000070669	ASNS	asparagine synthetase (glutamine-hydrolyzing)	-0.665514	0.0350411	0.0004	Down	Yes	-0.762811	0.0371361	0.0004	Down	Yes	-0.568702	0.206456	0.00355	Down	No	0.193778	0.999803	0.4208	Up	No	100.563	108.367	54.855	95.737	32.226	70.7901	67.4774	38.4068	29.1426	65.7179	66.7014	78.6021
ENSG00000070718	AP3M2	adaptor related protein complex 3 subunit mu 2	-0.0325059	0.999937	0.85135	Down	No	0.00397977	0.998958	0.98285	Up	No	-0.0644311	0.999499	0.7305	Down	No	-0.0690373	0.999803	0.7492	Down	No	10.3338	11.0141	8.30623	8.76504	9.51882	10.3173	8.4336	9.55545	8.65047	9.53212	7.99479	9.94131
ENSG00000070729	CNGB1	cyclic nucleotide gated channel subunit beta 1	0.792877	1	1	Up	No	1.35437	1	1	Up	No	-0.136469	1	1	Down	No	-1.49265	1	1	Down	No	0.0535351	0.0232456	0.0127222	0.012904	0.0143305	0.0443096	0.0226457	0.170525	0.0365124	0.0159248	0.017621	0.0203364
ENSG00000070731	ST6GALNAC2	ST6 N-acetylgalactosaminide alpha-2,6-sialyltransferase 2	1.92899	1	1	Up	No	1.8291	1	1	Up	No	2.02984	1	1	Up	No	0.200004	1	1	Up	No	1.62234e-42	0.0882921	0.0183624	3.01921e-180	0.109051	4.08138e-74	0.0887667	0.159296	0.189171	0.112756	0.0409991	0.0722283
ENSG00000070748	CHAT	choline O-acetyltransferase	0.311781	1	1	Up	No	-0.220864	1	1	Down	No	0.704449	1	1	Up	No	0.924304	0.999803	0.098	Up	No	0.148294	0.157713	0.270838	0.186438	0.0511379	0.19546	0.308396	0.0962803	0.0895078	0.193279	0.264054	0.675915
ENSG00000070756	PABPC1	poly(A) binding protein cytoplasmic 1	-0.296591	0.798426	0.07505	Down	No	-0.295689	0.978767	0.11565	Down	No	-0.292383	0.999499	0.11545	Down	No	0.0029702	0.999803	0.98685	Up	No	426.392	414.499	338.611	415.514	259.101	402.13	302.665	319.574	232.827	387.531	293.827	374.961
ENSG00000070759	TESK2	testis associated actin remodelling kinase 2	0.725157	0.999937	0.43075	Up	No	0.761047	0.998958	0.397	Up	No	0.694353	0.999499	0.47765	Up	No	-0.0674376	0.999803	0.93605	Down	No	0.593265	0.540393	0.261714	0.438442	1.02266	0.832095	0.587712	0.601936	0.977533	0.736156	0.483465	0.706692
ENSG00000070761	CFAP20	cilia and flagella associated protein 20	0.0918733	0.999937	0.5946	Up	No	0.0951826	0.998958	0.60915	Up	No	0.0937518	0.999499	0.6123	Up	No	-0.00196275	0.999803	0.99255	Down	No	32.2877	31.8087	30.7883	31.4233	31.18	28.2019	39.44	33.0435	30.4447	30.6893	36.3299	33.5981
ENSG00000070770	CSNK2A2	casein kinase 2 alpha 2	-0.26203	0.999937	0.2948	Down	No	-0.260527	0.998958	0.33985	Down	No	-0.258244	0.999499	0.3435	Down	No	0.00184373	0.999803	0.9949	Up	No	20.0124	21.7837	19.4719	18.4047	16.4998	14.8772	17.3931	16.4548	13.6038	17.5467	16.7392	17.6876
ENSG00000070778	PTPN21	protein tyrosine phosphatase non-receptor type 21	-0.145706	0.999937	0.48345	Down	No	-0.159236	0.998958	0.4741	Down	No	-0.126973	0.999499	0.578	Down	No	0.0317727	0.999803	0.89685	Up	No	4.23572	5.31982	5.09062	4.83537	4.21598	4.58373	4.34785	4.02424	4.24848	4.23298	4.82658	4.25977
ENSG00000070785	EIF2B3	eukaryotic translation initiation factor 2B subunit gamma	-0.125002	0.999937	0.62735	Down	No	-0.114127	0.998958	0.68765	Down	No	-0.130506	0.999499	0.6372	Down	No	-0.0170505	0.999803	0.95295	Down	No	8.6476	8.14562	5.051	8.22172	6.85808	6.72481	6.4861	7.09892	5.84834	6.49353	6.52824	8.22611
ENSG00000070808	CAMK2A	calcium/calmodulin dependent protein kinase II alpha	-0.521476	0.961992	0.1212	Down	No	-0.548829	1	1	Down	No	-0.489394	0.999499	0.1962	Down	No	0.0586391	1	1	Up	No	0.434028	0.275046	0.474156	0.218366	0.292874	0.241815	0.219833	0.187322	0.28703	0.195816	0.30242	0.19544
ENSG00000070814	TCOF1	treacle ribosome biogenesis factor 1	-0.380147	0.295493	0.0102	Down	No	-0.383743	0.414303	0.0167	Down	No	-0.371767	0.537501	0.0194	Down	No	0.0113179	0.999803	0.9523	Up	No	32.1622	26.9279	34.0573	32.9479	21.2255	19.3622	27.7118	26.807	18.945	21.5612	26.6665	28.9847
ENSG00000070831	CDC42	cell division cycle 42	0.305534	0.75886	0.06615	Up	No	0.302814	0.935523	0.09625	Up	No	0.313628	0.999499	0.0842	Up	No	0.0101722	0.999803	0.95875	Up	No	68.4528	87.8682	68.4332	80.5466	101.399	91.313	87.7908	88.0507	91.3502	87.3281	88.1838	104.793
ENSG00000070882	OSBPL3	oxysterol binding protein like 3	-0.433998	0.416317	0.0186	Down	No	-0.520492	0.247925	0.0068	Down	No	-0.34711	0.999499	0.093	Down	No	0.172879	0.999803	0.44815	Up	No	11.4954	10.5534	7.53493	9.90916	4.29109	10.3711	7.14004	5.38049	4.88764	8.51438	7.56019	9.63803
ENSG00000070886	EPHA8	EPH receptor A8	-0.90097	1	1	Down	No	-1.26076	1	1	Down	No	-0.610078	1	1	Down	No	0.651001	1	1	Up	No	0.200576	0.03506	0.0324931	0.17246	0.032278	0.0768907	0.0378751	0.0356932	0.046946	0.12606	0.0295712	0.0853969
ENSG00000070915	SLC12A3	solute carrier family 12 member 3	0.00553694	1	1	Up	No	0.00579021	1	1	Up	No	0.00527972	1	1	Up	No	-0.133185	1	1	Down	No	0	0	0	0	0	0	0.010514	0	0	0.00987489	0	0
ENSG00000070950	RAD18	RAD18 E3 ubiquitin protein ligase	-0.119632	0.999937	0.6459	Down	No	-0.217098	0.998958	0.4452	Down	No	-0.0234121	0.999499	0.9362	Down	No	0.192913	0.999803	0.54635	Up	No	9.26275	6.83845	7.48119	7.40459	6.81223	6.26405	6.86163	6.35837	7.52906	6.41323	7.48525	8.48438
ENSG00000070961	ATP2B1	ATPase plasma membrane Ca2+ transporting 1	-0.0938102	0.999937	0.6251	Down	No	-0.0713902	0.998958	0.73365	Down	No	-0.111315	0.999499	0.60225	Down	No	-0.0405682	0.999803	0.8493	Down	No	18.5999	21.8497	23.4945	18.4689	22.9592	15.0471	21.6256	20.8546	21.4964	15.7068	22.1964	17.0518
ENSG00000070985	TRPM5	transient receptor potential cation channel subfamily M member 5	-0.0855011	1	1	Down	No	-0.354077	1	1	Down	No	0.144982	1	1	Up	No	0.498145	1	1	Up	No	0	0.0125941	0.00967732	0.0104189	0	0.0167892	0	0.00862303	0.0204968	0.00780366	0.00717984	0
ENSG00000071051	NCK2	NCK adaptor protein 2	-0.0122003	0.999937	0.94	Down	No	-0.0823811	0.998958	0.6392	Down	No	0.059679	0.999499	0.73195	Up	No	0.141599	0.999803	0.49045	Up	No	24.2419	24.169	21.9892	26.7982	24.1954	22.117	22.9003	21.104	26.2334	25.7595	22.553	25.2973
ENSG00000071054	MAP4K4	mitogen-activated protein kinase kinase kinase kinase 4	0.0138354	0.999937	0.9327	Up	No	0.0392019	0.998958	0.8263	Up	No	-0.00733635	0.999499	0.96675	Down	No	-0.0470561	0.999803	0.80315	Down	No	45.1792	40.4582	57.0522	54.1042	45.5806	44.8293	52.5318	56.292	45.308	46.6839	51.0772	50.2543
ENSG00000071073	MGAT4A	alpha-1,3-mannosyl-glycoprotein 4-beta-N-acetylglucosaminyltransferase A	0.269227	0.999937	0.3981	Up	No	0.305172	0.998958	0.38575	Up	No	0.23728	0.999499	0.51695	Up	No	-0.0682267	0.999803	0.86395	Down	No	1.21569	1.10765	2.00826	0.953139	1.37727	2.2282	1.57926	1.26947	1.51104	1.92432	1.9278	0.808288
ENSG00000071082	RPL31	ribosomal protein L31	0.245515	0.999937	0.15945	Up	No	0.156035	0.998958	0.41695	Up	No	0.334856	0.999499	0.07865	Up	No	0.178637	0.999803	0.4163	Up	No	456.603	521.367	290.724	417.771	367.089	625.487	406.89	447.152	430.706	712.022	392.123	563.188
ENSG00000071127	WDR1	WD repeat domain 1	-0.423421	0.0980839	0.0018	Down	No	-0.488913	0.0907271	0.00135	Down	No	-0.35587	0.52552	0.01865	Down	No	0.132347	0.999803	0.44855	Up	No	94.8418	92.0502	71.3418	107.153	57.72	61.7926	65.4908	70.8651	52.0995	67.6473	62.9605	99.0386
ENSG00000071189	SNX13	sorting nexin 13	0.158474	0.999937	0.5412	Up	No	0.223029	0.998958	0.4099	Up	No	0.0963407	0.999499	0.7366	Up	No	-0.12712	0.999803	0.6743	Down	No	6.46394	6.25567	6.64152	6.76611	8.71342	8.25398	6.75766	6.30026	7.26478	7.58313	6.10586	6.61345
ENSG00000071203	MS4A12	membrane spanning 4-domains A12	1.62097	1	1	Up	No	1.62375	1	1	Up	No	1.63082	1	1	Up	No	0.00818533	1	1	Up	No	0	0.0492944	0	0	0	0	0.146347	0	0	0.0342698	0.113431	0
ENSG00000071205	ARHGAP10	Rho GTPase activating protein 10	0.0455697	0.999937	0.8734	Up	No	-0.00500055	0.998958	0.9864	Down	No	0.100378	0.999499	0.7403	Up	No	0.105548	0.999803	0.7513	Up	No	3.12196	3.12389	1.24252	3.11592	4.29113	2.89363	2.31894	0.888424	3.25197	4.09272	1.70689	2.16057
ENSG00000071242	RPS6KA2	ribosomal protein S6 kinase A2	-0.302905	0.986448	0.13755	Down	No	-0.301269	0.998958	0.16965	Down	No	-0.299333	0.999499	0.17135	Down	No	0.00145682	0.999803	0.99575	Up	No	5.11593	5.26598	4.63891	5.04112	3.27626	4.32909	4.27326	4.12256	2.70633	4.26093	4.23913	4.87119
ENSG00000071243	ING3	inhibitor of growth family member 3	0.45973	0.781641	0.07185	Up	No	0.523523	0.771149	0.0587	Up	No	0.397832	0.999499	0.14015	Up	No	-0.126533	0.999803	0.67005	Down	No	6.72369	6.97181	10.7736	9.24859	14.2836	6.27749	13.0875	13.9229	11.9675	7.44807	13.5309	10.8108
ENSG00000071246	VASH1	vasohibin 1	0.171065	0.999937	0.39075	Up	No	0.10917	0.998958	0.62555	Up	No	0.235216	0.999499	0.28	Up	No	0.125843	0.999803	0.5968	Up	No	10.1406	7.29088	11.0412	8.47736	12.0309	10.9013	9.24489	7.14131	12.4782	12.6556	9.94874	8.00478
ENSG00000071282	LMCD1	LIM and cysteine rich domains 1	0.47094	0.999937	0.16655	Up	No	0.378559	0.998958	0.34525	Up	No	0.562689	0.999499	0.0987	Up	No	0.183846	0.999803	0.64	Up	No	4.55797	3.89288	3.27233	7.58911	12.1628	6.84905	2.89741	2.94647	10.4964	8.26062	4.00709	5.44194
ENSG00000071462	BUD23	BUD23 rRNA methyltransferase and ribosome maturation factor	-0.169247	0.999937	0.534	Down	No	-0.226	0.998958	0.44585	Down	No	-0.109296	0.999499	0.72055	Down	No	0.116203	0.999803	0.71145	Up	No	19.7732	22.6694	19.4265	21.4061	16.2783	16.1388	22.0627	15.6123	17.0915	17.8515	20.7787	20.5645
ENSG00000071537	SEL1L	SEL1L adaptor subunit of ERAD E3 ubiquitin ligase	0.0226993	0.999937	0.8793	Up	No	0.0528478	0.998958	0.73995	Up	No	-0.00222425	0.999499	0.9878	Down	No	-0.0554217	0.999803	0.7673	Down	No	12.9377	13.4632	9.8249	10.2057	13.2082	14.4867	10.7543	8.88323	11.7025	13.2048	10.2238	10.4793
ENSG00000071539	TRIP13	thyroid hormone receptor interactor 13	0.0628682	0.999937	0.71205	Up	No	0.0772887	0.998958	0.6715	Up	No	0.0534927	0.999499	0.77155	Up	No	-0.0246465	0.999803	0.9059	Down	No	16.5079	16.0319	18.3959	19.005	21.0309	12.9737	20.0191	18.6589	18.6328	13.1168	19.7326	20.035
ENSG00000071553	ATP6AP1	ATPase H+ transporting accessory protein 1	-0.0566534	0.999937	0.7401	Down	No	-0.0711609	0.998958	0.69595	Down	No	-0.0369298	0.999499	0.83845	Down	No	0.0337239	0.999803	0.8726	Up	No	24.7065	27.9662	22.5914	22.4771	22.359	23.2228	23.7648	21.9459	24.9289	24.558	22.9366	21.3267
ENSG00000071564	TCF3	transcription factor 3	0.155055	0.999937	0.3969	Up	No	0.178482	0.998958	0.37215	Up	No	0.136275	0.999499	0.4984	Up	No	-0.0428041	0.999803	0.8543	Down	No	72.3519	69.2566	100.87	77.01	110.812	64.1467	94.4355	88.2445	101.442	73.6622	97.6519	73.9767
ENSG00000071575	TRIB2	tribbles pseudokinase 2	0.149819	0.999937	0.3054	Up	No	0.156335	0.998958	0.3404	Up	No	0.148835	0.999499	0.35525	Up	No	-0.00785502	0.999803	0.96695	Down	No	46.2961	48.4442	52.9527	43.341	64.5216	52.3301	55.287	37.3071	59.5833	54.2815	53.2203	41.4644
ENSG00000071626	DAZAP1	DAZ associated protein 1	0.100243	0.999937	0.5101	Up	No	0.101108	0.998958	0.545	Up	No	0.104193	0.999499	0.53725	Up	No	0.00237288	0.999803	0.9923	Up	No	37.2193	35.0042	40.2377	45.3588	37.7688	35.1243	46.5783	47.3198	38.7739	35.5057	44.4478	48.3944
ENSG00000071655	MBD3	methyl-CpG binding domain protein 3	0.0407657	0.999937	0.81215	Up	No	0.0283384	0.998958	0.8811	Up	No	0.0579146	0.999499	0.762	Up	No	0.0289585	0.999803	0.89265	Up	No	33.2281	33.5271	50.3578	43.5676	43.4118	29.5912	47.6039	40.6449	47.6573	32.5684	48.7474	35.8794
ENSG00000071677	PRLH	prolactin releasing hormone	0	1	1	NA	No	0	1	1	NA	No	0	1	1	NA	No	0	1	1	NA	No	0	0	0	0	0	0	0	0	0	0	0	0
ENSG00000071794	HLTF	helicase like transcription factor	-0.0862381	0.999937	0.6528	Down	No	-0.110878	0.998958	0.60795	Down	No	-0.0565197	0.999499	0.7833	Down	No	0.0541045	0.999803	0.8218	Up	No	16.0778	15.8935	9.69612	11.1724	11.4474	16.1855	10.0749	10.315	10.8386	16.685	9.24484	13.2171
ENSG00000071859	FAM50A	family with sequence similarity 50 member A	0.0454125	0.999937	0.8386	Up	No	0.0256323	0.998958	0.9141	Up	No	0.0694389	0.999499	0.7671	Up	No	0.043434	0.999803	0.8682	Up	No	12.0988	10.1517	13.6152	16.1133	11.9808	12.0081	14.1821	14.1317	10.7174	14.2028	13.3681	16.0567
ENSG00000071889	FAM3A	FAM3 metabolism regulating signaling molecule A	0.0372196	0.999937	0.87465	Up	No	-0.0775954	0.998958	0.771	Down	No	0.148746	0.999499	0.5447	Up	No	0.225931	0.999803	0.42175	Up	No	8.70371	8.15756	6.18224	7.09789	6.77334	9.64427	6.22829	5.53092	7.84876	9.78336	6.55453	8.71462
ENSG00000071894	CPSF1	cleavage and polyadenylation specific factor 1	4.776	1	1	Up	No	5.39042	1	1	Up	No	3.71156	1	1	Up	No	-1.68037	1	1	Down	No	26.7569	25.5225	40.4948	26.9372	30.1762	32.2928	31.39	31.9296	43.0428	31.1401	36.8706	22.8672
ENSG00000071909	MYO3B	myosin IIIB	-0.204859	1	1	Down	No	-0.268427	1	1	Down	No	-0.139228	1	1	Down	No	0.129678	1	1	Up	No	0.140771	0.147792	0.0832051	0.172587	0.0867985	0.154425	0.108743	0.0960606	0.0972209	0.198702	0.124985	0.0706349
ENSG00000071967	CYBRD1	cytochrome b reductase 1	0.511544	0.339645	0.0128	Up	No	0.446512	0.698703	0.04725	Up	No	0.579553	0.332475	0.008	Up	No	0.133417	0.999803	0.59705	Up	No	4.96962	4.57673	3.40763	2.28282	6.98668	7.6593	4.16892	1.61848	6.78107	9.41225	3.63916	2.63563
ENSG00000071991	CDH19	cadherin 19	0.760068	0.661357	0.0462	Up	No	0.643625	0.993867	0.1202	Up	No	0.87252	0.723235	0.03405	Up	No	0.229387	0.999803	0.60835	Up	No	0.287339	0.423003	0.266381	0.391972	0.73289	0.590406	0.314331	0.460842	0.71843	1.03646	0.312954	0.418245
ENSG00000071994	PDCD2	programmed cell death 2	0.085144	0.999937	0.6729	Up	No	0.108465	0.998958	0.6128	Up	No	0.0667395	0.999499	0.75875	Up	No	-0.0423486	0.999803	0.86825	Down	No	30.7853	33.4728	31.2057	32.0144	32.469	30.0544	36.5187	35.9777	28.4746	30.0874	37.7448	35.2797
ENSG00000072041	SLC6A15	solute carrier family 6 member 15	0.0378723	0.999937	0.91325	Up	No	-0.149188	0.998958	0.69605	Down	No	0.20746	0.999499	0.57765	Up	No	0.357008	0.999803	0.3259	Up	No	2.52235	2.47701	4.22662	2.58546	1.96844	4.33092	2.23385	2.02475	2.15785	5.65149	2.37694	3.39475
ENSG00000072042	RDH11	retinol dehydrogenase 11	0.146452	0.999937	0.5136	Up	No	0.177806	0.998958	0.46715	Up	No	0.119607	0.999499	0.6207	Up	No	-0.0588046	0.999803	0.82865	Down	No	24.4693	25.327	26.735	25.7465	29.6937	24.2762	30.0997	29.6366	28.0607	24.7651	29.7906	26.6905
ENSG00000072062	PRKACA	protein kinase cAMP-activated catalytic subunit alpha	0.741381	1	1	Up	No	-0.185205	1	1	Down	No	1.30894	1	1	Up	No	1.49189	1	1	Up	No	25.0457	26.6296	26.161	22.7699	27.7338	20.4528	18.5794	18.0277	24.9896	21.2605	20.2831	17.8457
ENSG00000072071	ADGRL1	adhesion G protein-coupled receptor L1	0.0201937	1	1	Up	No	0.0043759	1	1	Up	No	0.0359234	1	1	Up	No	3.04438	1	1	Up	No	15.374	12.9921	13.7151	15.2099	13.6534	15.6424	8.12846	12.9445	15.4485	12.9681	11.0384	9.04553
ENSG00000072080	SPP2	secreted phosphoprotein 2	0	1	1	NA	No	0	1	1	NA	No	0	1	1	NA	No	0	1	1	NA	No	0	0	0	0	0	0	0	0	0	0	0	0
ENSG00000072110	ACTN1	actinin alpha 1	-0.403804	0.36287	0.01425	Down	No	-0.42987	0.462814	0.0203	Down	No	-0.373013	0.785017	0.04015	Down	No	0.056029	0.999803	0.7515	Up	No	82.0568	79.0958	66.9842	84.9386	69.7602	49.2763	51.5707	58.8797	55.5318	53.1792	48.1662	79.9191
ENSG00000072121	ZFYVE26	zinc finger FYVE-type containing 26	-0.131227	0.999937	0.53515	Down	No	-0.0203829	0.998958	0.92765	Down	No	-0.246051	0.999499	0.2699	Down	No	-0.22612	0.999803	0.37085	Down	No	4.17666	3.45201	5.40187	4.63721	4.28544	3.83746	5.09652	3.94727	4.05495	3.35391	4.25395	3.04829
ENSG00000072133	RPS6KA6	ribosomal protein S6 kinase A6	0.105528	0.999937	0.7259	Up	No	0.0586067	0.998958	0.8639	Up	No	0.156039	0.999499	0.6592	Up	No	0.0969202	0.999803	0.7734	Up	No	0.896818	0.883189	1.12101	0.717834	0.980345	0.994024	0.872088	0.863531	0.894685	1.01938	1.07521	0.989612
ENSG00000072134	EPN2	epsin 2	-0.425453	0.7892	0.07345	Down	No	-0.465632	0.903169	0.08615	Down	No	-0.380649	0.999499	0.1348	Down	No	0.0844445	0.999803	0.78295	Up	No	22.1142	20.5047	9.59104	17.5297	14.0151	13.9997	11.8102	10.0225	12.1142	14.9448	9.49752	16.7705
ENSG00000072135	PTPN18	protein tyrosine phosphatase non-receptor type 18	-0.271144	0.999937	0.2083	Down	No	-0.295757	0.998958	0.21705	Down	No	-0.24082	0.999499	0.31395	Down	No	0.0547468	0.999803	0.83315	Up	No	9.34331	10.635	5.80252	5.81468	6.67952	9.05348	5.35856	4.18063	7.22094	8.22871	5.03929	5.74954
ENSG00000072163	LIMS2	LIM zinc finger domain containing 2	-0.195115	0.999937	0.72485	Down	No	-0.322973	0.998958	0.5914	Down	No	-0.0729831	0.999499	0.9062	Down	No	0.249525	0.999803	0.6977	Up	No	0.895679	1.18953	0.78788	1.58331	0.872551	0.753881	0.9607	0.918168	1.12123	1.05458	0.830687	1.17048
ENSG00000072182	ASIC4	acid sensing ion channel subunit family member 4	0.787516	1	1	Up	No	0.727359	1	1	Up	No	0.851163	1	1	Up	No	0.123947	1	1	Up	No	0.0641775	0.120078	0.0450326	0.0549843	0.197297	0.0887648	0.0708524	0.100436	0.146981	0.19274	0.0992575	0.0654233
ENSG00000072195	SPEG	striated muscle enriched protein kinase	0.684677	0.857181	0.08895	Up	No	0.577681	0.998958	0.1981	Up	No	0.789612	0.961547	0.0671	Up	No	0.210944	0.999803	0.65015	Up	No	2.01954	2.43117	2.70075	1.57834	5.88121	2.784	1.63415	2.4455	7.49747	2.69046	2.79259	1.75015
ENSG00000072201	LNX1	ligand of numb-protein X 1	0.0653505	0.999937	0.92845	Up	No	0.104434	0.998958	0.90035	Up	No	0.0304094	0.999499	0.96885	Up	No	-0.0743405	0.999803	0.9344	Down	No	0.415199	0.34778	0.488153	0.445616	0.324391	0.452313	0.668261	0.359436	0.273096	0.461708	0.423699	0.554892
ENSG00000072210	ALDH3A2	aldehyde dehydrogenase 3 family member A2	-0.00060102	0.999937	0.9979	Down	No	0.0597875	0.998958	0.761	Up	No	-0.0585042	0.999499	0.75455	Down	No	-0.119007	0.999803	0.58235	Down	No	17.073	13.4146	13.2388	13.6019	14.2461	14.9154	13.0122	16.372	14.1918	12.9901	12.1108	14.9348
ENSG00000072274	TFRC	transferrin receptor	-0.043825	0.999937	0.77795	Down	No	-0.0170022	0.998958	0.9218	Down	No	-0.0659616	0.999499	0.6958	Down	No	-0.0492565	0.999803	0.80045	Down	No	15.0646	16.9653	12.3607	14.6986	12.1094	17.2408	12.6383	15.3838	11.2971	17.5575	11.6493	15.2281
ENSG00000072310	SREBF1	sterol regulatory element binding transcription factor 1	0.0230851	0.999937	0.9497	Up	No	0.0854485	0.998958	0.8478	Up	No	-0.0381447	0.999499	0.9195	Down	No	-0.124205	0.999803	0.7668	Down	No	4.02101	5.85007	14.0967	9.73542	6.06151	5.23543	11.4995	12.4804	8.39072	6.09895	10.9786	7.06425
ENSG00000072315	TRPC5	transient receptor potential cation channel subfamily C member 5	-0.16749	1	1	Down	No	-0.0654568	1	1	Down	No	-0.272728	1	1	Down	No	-0.209038	1	1	Down	No	0.0127153	0.0106697	0.0134041	0.00296108	0.00437455	0.0104508	0.00517654	0.0169584	0.0170227	0.00243292	0.0100982	0.00233056
ENSG00000072364	AFF4	AF4/FMR2 family member 4	0.0804429	0.999937	0.5746	Up	No	0.148791	0.998958	0.33955	Up	No	0.0139109	0.999499	0.9283	Up	No	-0.135504	0.999803	0.4458	Down	No	14.5366	13.9336	16.9796	14.4205	17.8844	15.5909	15.2392	16.611	15.9838	13.9468	15.4232	14.356
ENSG00000072401	UBE2D1	ubiquitin conjugating enzyme E2 D1	0.173698	0.999937	0.355	Up	No	0.226109	0.998958	0.2664	Up	No	0.124599	0.999499	0.5405	Up	No	-0.102117	0.999803	0.65775	Down	No	10.3948	14.1791	14.3859	12.6634	13.7808	14.709	14.4134	16.3513	12.4479	13.1841	15.6972	14.0678
ENSG00000072415	PALS1	protein associated with LIN7 1, MAGUK p55 family member	-0.121605	0.999937	0.5541	Down	No	-0.0706917	0.998958	0.74275	Down	No	-0.169394	0.999499	0.45935	Down	No	-0.0991656	0.999803	0.6901	Down	No	11.1894	11.9966	11.5291	11.328	8.10716	10.6262	11.2389	13.1155	7.41061	10.7977	10.9778	11.1882
ENSG00000072422	RHOBTB1	Rho related BTB domain containing 1	0.437902	0.485689	0.02475	Up	No	0.428528	0.625628	0.0388	Up	No	0.452407	0.735998	0.0355	Up	No	0.0236212	0.999803	0.9191	Up	No	4.8855	6.11966	6.90872	5.53757	9.88258	8.4618	6.52974	6.19432	8.62502	9.70855	5.75696	7.59243
ENSG00000072501	SMC1A	structural maintenance of chromosomes 1A	-0.0762489	0.999937	0.7947	Down	No	-0.0143778	0.998958	0.96085	Down	No	-0.135797	0.999499	0.6535	Down	No	-0.122034	0.999803	0.69365	Down	No	69.467	50.271	64.7362	58.7177	62.6468	57.6467	57.7695	58.7745	54.6119	53.3392	51.3299	58.7556
ENSG00000072506	HSD17B10	hydroxysteroid 17-beta dehydrogenase 10	0.14161	0.999937	0.41535	Up	No	0.118602	0.998958	0.527	Up	No	0.169562	0.999499	0.35215	Up	No	0.0502738	0.999803	0.81835	Up	No	49.4572	49.775	36.272	49.8946	52.5346	42.4696	52.7629	49.8514	53.3449	46.4045	47.6277	56.9115
ENSG00000072518	MARK2	microtubule affinity regulating kinase 2	-0.0803725	0.999937	0.63695	Down	No	-0.076368	0.998958	0.6872	Down	No	-0.0792446	0.999499	0.67975	Down	No	-0.00351186	0.999803	0.9885	Down	No	9.17281	8.07012	10.0789	8.43738	8.241	7.17294	9.84368	8.1429	8.51894	6.99833	9.90099	7.99163
ENSG00000072571	HMMR	hyaluronan mediated motility receptor	-0.0388583	0.999937	0.81365	Down	No	-0.0182315	0.998958	0.9173	Down	No	-0.0544601	0.999499	0.75495	Down	No	-0.0368682	0.999803	0.85505	Down	No	21.0124	22.5887	18.9214	20.552	17.7715	18.8264	21.5881	21.8332	15.9424	18.1732	21.713	22.4451
ENSG00000072609	CHFR	checkpoint with forkhead and ring finger domains	-0.0664027	0.999937	0.84025	Down	No	-0.0851287	0.998958	0.81015	Down	No	-0.0430333	0.999499	0.90375	Down	No	0.0415596	0.999803	0.91815	Up	No	11.7358	10.3463	11.3915	11.5149	8.94186	10.7711	10.9936	11.1442	9.62799	10.3706	12.3175	10.7226
ENSG00000072657	TRHDE	thyrotropin releasing hormone degrading enzyme	0.000109828	1	0.9999	Up	No	-0.289055	0.998958	0.62415	Down	No	0.245823	0.999499	0.6971	Up	No	0.533876	0.999803	0.38185	Up	No	0.381302	0.419358	0.919661	0.277499	0.954393	0.291699	0.195974	0.163227	0.87231	0.385409	0.530438	0.533764
ENSG00000072682	P4HA2	prolyl 4-hydroxylase subunit alpha 2	0.302929	0.999937	0.4636	Up	No	0.164538	0.998958	0.7256	Up	No	0.434935	0.999499	0.31015	Up	No	0.271051	0.999803	0.6352	Up	No	2.90068	2.56616	0.959045	1.60524	2.50698	4.41554	1.5325	0.45526	2.35362	5.02644	2.14331	1.26024
ENSG00000072694	FCGR2B	Fc gamma receptor IIb	-0.631788	1	1	Down	No	0.370826	1	1	Up	No	-0.00658236	1	1	Down	No	-0.00851022	1	1	Down	No	0	0	0.0118344	0	0	0.0156862	0	0	0	0	0	0
ENSG00000072736	NFATC3	nuclear factor of activated T cells 3	-0.0577981	0.999937	0.75685	Down	No	-0.01005	0.998958	0.96275	Down	No	-0.10168	0.999499	0.62445	Down	No	-0.0923462	0.999803	0.69155	Down	No	9.82449	9.30658	11.1325	9.32546	12.1661	7.73167	10.1749	8.54371	10.1648	7.50752	10.0934	8.5161
ENSG00000072756	TRNT1	tRNA nucleotidyl transferase 1	0.0332778	0.999937	0.89765	Up	No	0.0981947	0.998958	0.7291	Up	No	-0.0293312	0.999499	0.9183	Down	No	-0.127693	0.999803	0.6988	Down	No	12.1541	13.4045	13.1893	11.8023	11.3875	13.6432	15.0465	13.1715	9.77738	14.23	13.3442	11.6036
ENSG00000072778	ACADVL	acyl-CoA dehydrogenase very long chain	0.206558	0.999937	0.35905	Up	No	0.199519	0.998958	0.4146	Up	No	0.218654	0.999499	0.36105	Up	No	0.018793	0.999803	0.9434	Up	No	53.9052	56.4413	70.0434	51.725	64.5109	64.6048	74.0808	59.4469	75.261	69.262	69.5263	52.6799
ENSG00000072786	STK10	serine/threonine kinase 10	-0.34531	0.809599	0.07725	Down	No	-0.37521	0.91901	0.0916	Down	No	-0.310668	0.999499	0.1347	Down	No	0.0643579	0.999803	0.7974	Up	No	7.19847	7.96988	6.94592	6.72296	5.1321	4.90709	7.08168	4.72489	4.52842	6.69249	5.64385	6.22348
ENSG00000072803	FBXW11	F-box and WD repeat domain containing 11	0.0107317	0.999937	0.95145	Up	No	0.0414192	0.998958	0.83725	Up	No	-0.0153573	0.999499	0.93795	Down	No	-0.05725	0.999803	0.78545	Down	No	19.9635	18.7982	21.6751	16.3515	20.4489	18.4629	20.0811	18.5537	17.9629	19.1896	19.7021	17.8202
ENSG00000072818	ACAP1	ArfGAP with coiled-coil, ankyrin repeat and PH domains 1	2.10843	1	1	Up	No	2.91695	1	1	Up	No	0.082504	1	1	Up	No	-2.83369	1	1	Down	No	0.482588	0.0629176	0.0228844	0.326539	0.508243	0.537313	0.0609751	0.123313	0.791162	0.967324	0.713522	0.541769
ENSG00000072832	CRMP1	collapsin response mediator protein 1	-0.254956	0.985288	0.13655	Down	No	-0.249601	0.998958	0.1864	Down	No	-0.255044	0.999499	0.1718	Down	No	-0.0058487	0.999803	0.9804	Down	No	33.2475	33.6619	31.636	31.3785	21.6266	27.669	31.9671	26.1731	20.8916	27.7719	30.6401	27.9373
ENSG00000072840	EVC	EvC ciliary complex subunit 1	0.341717	0.999937	0.43715	Up	No	0.314215	0.998958	0.52235	Up	No	0.373829	0.999499	0.4252	Up	No	0.0593278	0.999803	0.91625	Up	No	3.13991	1.8656	2.59963	2.0529	4.78491	2.93653	2.31391	1.78575	4.42685	3.65701	2.26065	1.98707
ENSG00000072849	DERL2	derlin 2	-0.0199092	0.999937	0.9521	Down	No	-0.108021	0.998958	0.7625	Down	No	0.0681074	0.999499	0.8417	Up	No	0.175399	0.999803	0.65465	Up	No	24.9229	23.1738	19.4258	27.4849	20.5062	21.0313	23.6343	21.7447	23.7749	20.9268	24.9597	28.2827
ENSG00000072858	SIDT1	SID1 transmembrane family member 1	-0.930214	1	1	Down	No	-0.833406	1	1	Down	No	-1.02867	1	1	Down	No	-0.196049	1	1	Down	No	0.204398	0.253003	0.726699	0.0989776	0.191783	0.188648	0.186427	0.143415	0.170028	0.144135	0.12775	0.177234
ENSG00000072864	NDE1	nudE neurodevelopment protein 1	1.38045	1	1	Up	No	1.33405	1	1	Up	No	1.43156	1	1	Up	No	0.0976281	1	1	Up	No	17.1776	16.6718	14.2918	15.7429	18.3073	20.6506	11.8279	14.0353	17.6422	17.3529	14.9318	14.9769
ENSG00000072952	IRAG1	inositol 1,4,5-triphosphate receptor associated 1	0.0708383	0.999937	0.7679	Up	No	0.0876885	0.998958	0.7463	Up	No	0.0593872	0.999499	0.8179	Up	No	-0.0288679	0.999803	0.9229	Down	No	1.46755	1.38723	0.772107	1.07829	1.40223	1.53686	0.849168	1.11322	1.46471	1.34152	0.848622	1.1536
ENSG00000072954	TMEM38A	transmembrane protein 38A	0.60861	0.999937	0.32185	Up	No	0.708255	0.998958	0.29045	Up	No	0.507132	0.999499	0.45035	Up	No	-0.202098	0.999803	0.7551	Down	No	0.162327	0.167843	0.536415	0.136203	0.619473	0.528513	0.274172	0.200342	0.821068	0.212984	0.243371	0.117982
ENSG00000072958	AP1M1	adaptor related protein complex 1 subunit mu 1	-0.00808291	0.999937	0.96585	Down	No	-0.0122305	0.998958	0.9498	Down	No	0.00162044	0.999499	0.99265	Up	No	0.0133755	0.999803	0.9546	Up	No	24.1859	26.1055	25.5193	21.0642	26.877	24.1311	24.4439	18.9855	27.531	24.1371	22.2224	21.4175
ENSG00000073008	PVR	PVR cell adhesion molecule	-0.276176	0.999937	0.16965	Down	No	-0.288181	0.998958	0.1871	Down	No	-0.259589	0.999499	0.22835	Down	No	0.0281598	0.999803	0.90805	Up	No	6.53395	5.65003	7.42067	7.60618	4.93361	5.1428	6.05392	5.82006	4.09349	5.72748	6.46186	6.19889
ENSG00000073050	XRCC1	X-ray repair cross complementing 1	0.0657247	0.999937	0.8144	Up	No	0.0805777	0.998958	0.79915	Up	No	0.0558685	0.999499	0.8536	Up	No	-0.0251333	0.999803	0.94355	Down	No	13.9652	11.5233	15.6807	12.1723	14.0752	15.0345	14.7607	11.5611	14.9966	14.0259	13.9528	11.608
ENSG00000073060	SCARB1	scavenger receptor class B member 1	-0.228765	0.999937	0.4454	Down	No	-0.24818	0.998958	0.4336	Down	No	-0.204581	0.999499	0.5395	Down	No	0.0427752	0.999803	0.90485	Up	No	8.6173	10.7373	13.3073	9.99669	8.97466	6.07324	10.0278	10.2725	8.27572	6.76419	10.4835	10.8742
ENSG00000073067	CYP2W1	cytochrome P450 family 2 subfamily W member 1	-0.1246	1	1	Down	No	-0.867979	1	1	Down	No	0.364286	1	1	Up	No	1.23584	1	1	Up	No	0	0	0	0.144965	0.0239819	0.0286418	0.0285674	0	0.0235071	0.146741	0.0112125	0.0129459
ENSG00000073111	MCM2	minichromosome maintenance complex component 2	0.0433181	0.999937	0.79975	Up	No	0.0777951	0.998958	0.68695	Up	No	0.0126345	0.999499	0.9438	Up	No	-0.0659289	0.999803	0.76105	Down	No	71.0851	55.9594	84.2604	70.9273	64.704	50.2632	86.7367	90.7143	67.3895	55.3375	80.8772	76.7581
ENSG00000073146	MOV10L1	Mov10 like RISC complex RNA helicase 1	-0.62747	1	1	Down	No	-0.978431	1	1	Down	No	-0.33811	1	1	Down	No	0.639956	1	1	Up	No	0.0308337	0.35173	0.0793939	0.0290193	0.067455	0.0612341	0.0743703	0.0380599	0.136372	0.0898301	0.126145	0.0232848
ENSG00000073150	PANX2	pannexin 2	0.475757	0.999937	0.1851	Up	No	0.497573	0.998958	0.19705	Up	No	0.458349	0.999499	0.2379	Up	No	-0.0396019	0.999803	0.92435	Down	No	0.231851	0.323722	0.330568	0.479431	0.655828	0.250184	0.462632	0.52443	0.539887	0.449723	0.487751	0.377681
ENSG00000073169	SELENOO	selenoprotein O	0.267511	0.999937	0.3072	Up	No	0.23433	0.998958	0.41885	Up	No	0.304592	0.999499	0.28735	Up	No	0.0697617	0.999803	0.8279	Up	No	2.62591	2.80626	5.08291	3.33523	3.97312	2.91777	5.08352	4.07358	5.30922	3.30445	5.66023	2.62904
ENSG00000073282	TP63	tumor protein p63	-0.392825	1	1	Down	No	-1.06134	1	1	Down	No	0.0668939	1	1	Up	No	1.12873	1	1	Up	No	0.0705579	0.1037	0.0335467	0.119686	0.0523562	0.0413203	0.0617991	0	0.0694227	0.108475	0.118863	0.0433214
ENSG00000073331	ALPK1	alpha kinase 1	0.788618	0.987383	0.13795	Up	No	0.780791	0.998958	0.18805	Up	No	0.802229	0.999499	0.16855	Up	No	0.0208644	0.999803	0.97665	Up	No	0.756641	0.490716	0.714722	0.266142	1.80514	0.763824	0.792184	0.37631	1.98304	0.943714	0.411597	0.442251
ENSG00000073350	LLGL2	LLGL scribble cell polarity complex component 2	-0.978693	0.223063	0.00625	Down	No	-0.831912	0.629184	0.03925	Down	No	-1.13671	0.194165	0.0032	Down	No	-0.305026	0.999803	0.4313	Down	No	0.93256	1.37762	2.04694	1.02766	0.350861	0.772411	1.0805	0.779229	0.390399	0.739181	0.559454	0.733186
ENSG00000073417	PDE8A	phosphodiesterase 8A	0.171812	0.999937	0.55225	Up	No	0.115234	0.998958	0.71115	Up	No	0.23227	0.999499	0.46315	Up	No	0.117021	0.999803	0.72925	Up	No	1.76734	1.98853	1.33301	0.646799	1.85871	1.84008	1.46198	0.941278	2.09098	2.33975	1.22971	0.989756
ENSG00000073464	CLCN4	chloride voltage-gated channel 4	-0.25513	0.999937	0.2275	Down	No	-0.164779	0.998958	0.47955	Down	No	-0.346082	0.999499	0.1414	Down	No	-0.181549	0.999803	0.50425	Down	No	2.42182	2.07698	2.1158	1.61303	1.68642	1.74336	1.95939	1.81035	1.27799	1.91533	1.80745	1.38881
ENSG00000073536	NLE1	notchless homolog 1	-0.0743107	0.999937	0.73155	Down	No	-0.0491131	0.998958	0.83685	Down	No	-0.0948387	0.999499	0.68515	Down	No	-0.0464947	0.999803	0.866	Down	No	10.2087	10.0276	9.4205	10.3091	8.03325	7.85141	10.4009	11.411	7.68707	7.66843	10.6331	10.6592
ENSG00000073578	SDHA	succinate dehydrogenase complex flavoprotein subunit A	-0.0641116	0.999937	0.80355	Down	No	-0.098285	0.998958	0.72635	Down	No	-0.0254144	0.999499	0.9309	Down	No	0.0725544	0.999803	0.8108	Up	No	21.4649	23.4205	18.1926	18.1457	18.3093	21.1158	17.2754	17.0897	17.611	22.9603	19.4115	17.8824
ENSG00000073584	SMARCE1	SWI/SNF related, matrix associated, actin dependent regulator of chromatin, subfamily e, member 1	0.173052	0.999937	0.23515	Up	No	0.220255	0.998958	0.16625	Up	No	0.129634	0.999499	0.41955	Up	No	-0.0913263	0.999803	0.62295	Down	No	84.6426	88.5319	88.2059	80.4764	110.491	86.6518	94.2648	100.481	94.7218	84.2263	90.0991	98.9838
ENSG00000073598	FNDC8	fibronectin type III domain containing 8	0.471363	1	1	Up	No	0.813003	1	1	Up	No	0.0271192	1	1	Up	No	-0.785991	1	1	Down	No	0.0368604	0.0432855	0.152077	0.0668525	0.0262809	0.0957816	0.217641	0.180094	0.0552219	0.0901876	0.0486836	0.108647
ENSG00000073605	GSDMB	gasdermin B	0.0170614	0.999937	0.96385	Up	No	-0.119124	0.998958	0.7757	Down	No	0.145384	0.999499	0.7516	Up	No	0.264589	0.999803	0.51895	Up	No	2.3344	1.80401	3.16138	1.84499	1.75822	2.81047	1.68388	2.05544	2.99218	3.71002	1.66632	1.65618
ENSG00000073614	KDM5A	lysine demethylase 5A	-0.125969	0.999937	0.61555	Down	No	-0.0541682	0.998958	0.84025	Down	No	-0.1955	0.999499	0.4788	Down	No	-0.142142	0.999803	0.6248	Down	No	8.6318	10.5284	6.55127	7.56815	7.98003	9.40473	6.72258	7.40067	7.77663	6.87981	5.72528	8.24085
ENSG00000073670	ADAM11	ADAM metallopeptidase domain 11	0.119654	0.999937	0.68675	Up	No	0.110694	0.998958	0.74225	Up	No	0.133288	0.999499	0.6731	Up	No	0.0219277	0.999803	0.9536	Up	No	0.835439	0.688456	0.461376	0.572132	0.667239	0.766152	0.392005	0.875582	0.793318	0.841473	0.524793	0.599917
ENSG00000073711	PPP2R3A	protein phosphatase 2 regulatory subunit B''alpha	-0.0278317	0.999937	0.8631	Down	No	0.021371	0.998958	0.9006	Up	No	-0.0734414	0.999499	0.67025	Down	No	-0.095308	0.999803	0.6442	Down	No	7.22894	7.13794	7.02791	6.95563	7.26115	7.85117	6.30538	6.80374	6.51894	6.99712	6.47519	6.47064
ENSG00000073712	FERMT2	FERM domain containing kindlin 2	0.100312	0.999937	0.49345	Up	No	0.0736064	0.998958	0.6485	Up	No	0.131776	0.999499	0.4087	Up	No	0.057547	0.999803	0.75835	Up	No	37.3266	39.9843	34.1122	38.7296	46.5038	34.2631	36.6425	37.6369	40.5765	39.502	36.3285	45.4136
ENSG00000073734	ABCB11	ATP binding cassette subfamily B member 11	0.0302565	1	1	Up	No	0.0117673	1	1	Up	No	0.0485979	1	1	Up	No	2.05795	1	1	Up	No	0.0056224	0.00628908	0.0567249	0	0.0186937	0.0236456	0.0466631	0.0415706	0.0545965	0.0112208	0.156216	0.00824926
ENSG00000073737	DHRS9	dehydrogenase/reductase 9	0.0252405	1	1	Up	No	0.0114152	1	1	Up	No	0.0389317	1	1	Up	No	1.78146	1	1	Up	No	0	0	0	0	0.0203402	0	0	0	0	0.0736165	0	0
ENSG00000073754	CD5L	CD5 molecule like	0	1	1	NA	No	0	1	1	NA	No	0	1	1	NA	No	0	1	1	NA	No	0	0	0	0	0	0	0	0	0	0	0	0
ENSG00000073756	PTGS2	prostaglandin-endoperoxide synthase 2	0.760234	0.244791	0.0073	Up	No	0.643818	0.659165	0.0426	Up	No	0.873692	0.250547	0.0049	Up	No	0.229815	0.999803	0.5187	Up	No	1.39319	1.19424	0.810721	0.855904	3.29271	2.05613	0.810223	0.369371	2.86446	2.72208	1.06891	1.01184
ENSG00000073792	IGF2BP2	insulin like growth factor 2 mRNA binding protein 2	-0.00713548	0.999937	0.95985	Down	No	0.00420713	0.998958	0.98	Up	No	-0.013201	0.999499	0.93195	Down	No	-0.0178589	0.999803	0.9189	Down	No	44.3554	41.5854	40.5572	38.1281	43.5811	43.4507	39.6371	35.9992	38.3186	43.4412	39.7117	39.8
ENSG00000073803	MAP3K13	mitogen-activated protein kinase kinase kinase 13	0.252191	0.999937	0.69185	Up	No	0.251806	0.998958	0.7459	Up	No	0.258365	0.999499	0.73665	Up	No	0.0060495	0.999803	0.99605	Up	No	2.96098	2.59687	2.3586	2.15565	4.02889	3.46406	2.6219	1.6853	4.42884	3.06473	2.0783	2.24515
ENSG00000073849	ST6GAL1	ST6 beta-galactoside alpha-2,6-sialyltransferase 1	-0.217454	0.999937	0.14775	Down	No	-0.232374	0.998958	0.1593	Down	No	-0.19762	0.999499	0.2325	Down	No	0.0343252	0.999803	0.85855	Up	No	18.0941	19.7132	17.8403	17.3604	11.4262	17.1846	15.8084	16.4643	11.8134	17.0615	17.546	16.3257
ENSG00000073861	TBX21	T-box transcription factor 21	-0.679268	1	1	Down	No	-0.883861	1	1	Down	No	-0.494176	1	1	Down	No	0.39027	1	1	Up	No	0.0157086	0.0175548	0	0.0146221	0	0.0129989	0.0128518	0	0.0211482	0.0120677	0	0
ENSG00000073905	VDAC1P1	voltage dependent anion channel 1 pseudogene 1	-0.294455	0.999937	0.18175	Down	No	-0.291446	0.998958	0.2321	Down	No	-0.29206	0.999499	0.2125	Down	No	-0.00115064	0.999803	0.9974	Down	No	17.3097	17.1485	13.9582	15.7473	12.9295	11.9117	14.1469	12.6466	10.1919	12.8705	13.8681	14.6311
ENSG00000073910	FRY	FRY microtubule binding protein	0.142356	0.999937	0.72805	Up	No	0.123894	0.998958	0.76935	Up	No	0.164317	0.999499	0.73985	Up	No	0.0397448	0.999803	0.9359	Up	No	1.09065	1.33531	1.02314	1.33733	0.532204	0.880648	1.11054	2.55755	1.07079	1.25824	1.93143	1.03599
ENSG00000073921	PICALM	phosphatidylinositol binding clathrin assembly protein	-0.252043	0.835416	0.0843	Down	No	-0.290773	0.849865	0.0721	Down	No	-0.208732	0.999499	0.1939	Down	No	0.0815931	0.999803	0.6464	Up	No	40.1687	45.529	26.9166	36.0079	31.54	34.5889	27.5379	25.3275	25.9411	36.7362	24.8751	38.8051
ENSG00000073969	NSF	N-ethylmaleimide sensitive factor, vesicle fusing ATPase	-0.72078	0.980109	0.1335	Down	No	-0.672066	0.998958	0.18455	Down	No	-0.766308	0.999499	0.14665	Down	No	-0.0933619	0.999803	0.8407	Down	No	13.8445	17.4479	12.1742	13.372	12.2774	13.5422	12.6403	11.4234	11.1052	13.1555	12.1931	11.9244
ENSG00000074047	GLI2	GLI family zinc finger 2	0.131869	0.999937	0.4799	Up	No	0.244403	0.998958	0.27355	Up	No	0.0152517	0.999499	0.93275	Up	No	-0.229823	0.999803	0.36625	Down	No	7.14045	6.96293	8.9873	6.29168	9.034	5.88475	10.4281	8.80718	9.80547	6.07202	7.16127	6.1202
ENSG00000074054	CLASP1	cytoplasmic linker associated protein 1	0.0125892	0.999937	0.9437	Up	No	0.0591121	0.998958	0.76565	Up	No	-0.0300719	0.999499	0.88245	Down	No	-0.0897636	0.999803	0.70165	Down	No	12.3451	12.1905	13.1199	11.424	14.0611	13.1096	11.652	11.4312	13.3255	11.6233	11.1755	11.2201
ENSG00000074071	MRPS34	mitochondrial ribosomal protein S34	0.181108	0.999937	0.4482	Up	No	0.22809	0.998958	0.3703	Up	No	0.137515	0.999499	0.59885	Up	No	-0.0913543	0.999803	0.7597	Down	No	55.8674	59.4319	74.1164	72.7355	67.4207	53.4702	90.9011	91.1077	61.2322	51.8142	92.2648	78.8707
ENSG00000074181	NOTCH3	notch receptor 3	0.074413	0.999937	0.61375	Up	No	0.105189	0.998958	0.51375	Up	No	0.0476477	0.999499	0.76635	Up	No	-0.057904	0.999803	0.74075	Down	No	12.916	10.7615	21.6182	15.4743	17.4606	15.9127	16.5331	14.613	18.9341	15.3272	16.8821	10.9485
ENSG00000074201	CLNS1A	chloride nucleotide-sensitive channel 1A	0.307335	0.726403	0.05975	Up	No	0.318351	0.858986	0.0741	Up	No	0.301474	0.999499	0.08395	Up	No	-0.0174068	0.999803	0.93195	Down	No	67.2947	73.3967	66.0534	62.2851	79.4158	74.5126	87.8088	87.4053	73.8712	81.6019	85.2477	85.1739
ENSG00000074211	PPP2R2C	protein phosphatase 2 regulatory subunit Bgamma	-1.07874	1	1	Down	No	-0.945617	1	1	Down	No	-1.21949	1	1	Down	No	-0.274075	1	1	Down	No	0.281531	0.303031	0.0249358	0.187495	0.0324336	0.177079	0.0553295	0.139715	0.00650027	0.127571	0.118697	0.0853362
ENSG00000074219	TEAD2	TEA domain transcription factor 2	0.059909	0.999937	0.69125	Up	No	0.086995	0.998958	0.59595	Up	No	0.037325	0.999499	0.81695	Up	No	-0.0504236	0.999803	0.7918	Down	No	45.9226	49.5533	63.2068	57.0998	58.1343	43.7074	62.4354	61.9281	58.6911	41.927	62.579	54.7674
ENSG00000074266	EED	embryonic ectoderm development	0.256707	0.999937	0.20215	Up	No	0.307529	0.998958	0.15745	Up	No	0.209499	0.999499	0.3254	Up	No	-0.0986594	0.999803	0.6933	Down	No	10.0548	9.7781	10.5486	8.7925	12.2679	10.9463	13.2164	11.3325	12.4193	10.0571	12.4718	9.63165
ENSG00000074276	CDHR2	cadherin related family member 2	0.379022	1	1	Up	No	0.273223	1	1	Up	No	0.482257	1	1	Up	No	0.208184	1	1	Up	No	0.303327	1.07697e-10	0.187881	0.00827866	0.102745	0.116479	0.274607	0.100658	0.110632	0.106468	0.19201	0.273914
ENSG00000074317	SNCB	synuclein beta	-1.76128	1	1	Down	No	-1.97555	1	1	Down	No	-1.57211	1	1	Down	No	0.401469	1	1	Up	No	0.202283	0.144645	0.134374	0.435845	0	0.0259261	0.051161	0.151003	0.0210584	0.0239803	0.0785432	0.18011
ENSG00000074319	TSG101	tumor susceptibility 101	-0.115934	0.999937	0.5791	Down	No	-0.124708	0.998958	0.5808	Down	No	-0.102058	0.999499	0.6601	Down	No	0.0222141	0.999803	0.93105	Up	No	26.442	29.2816	24.7811	25.5921	22.9821	24.8076	22.5791	24.8914	19.8948	27.2081	23.3907	26.6394
ENSG00000074356	NCBP3	nuclear cap binding subunit 3	0.119447	0.999937	0.6597	Up	No	0.140919	0.998958	0.63005	Up	No	0.102758	0.999499	0.74255	Up	No	-0.0385156	0.999803	0.8992	Down	No	22.5344	19.4524	24.1589	18.5285	22.7764	24.161	23.9937	20.9482	23.8476	24.6134	22.4249	18.8128
ENSG00000074370	ATP2A3	ATPase sarcoplasmic/endoplasmic reticulum Ca2+ transporting 3	0.150099	0.999937	0.6981	Up	No	0.407755	0.998958	0.38615	Up	No	-0.157697	1	1	Down	No	-0.56624	0.999803	0.22425	Down	No	0.176332	0.328609	0.143608	0.565188	0.453786	0.460811	0.272942	0.402909	0.438013	0.225087	0.155004	0.252736
ENSG00000074410	CA12	carbonic anhydrase 12	0.405441	0.999937	0.33885	Up	No	0.528218	0.998958	0.25505	Up	No	0.277607	0.999499	0.53105	Up	No	-0.251748	0.999803	0.56465	Down	No	0.900279	0.477246	0.54832	0.496725	1.75528	0.619152	0.564297	0.481387	1.42185	0.462578	0.510812	0.467468
ENSG00000074416	MGLL	monoglyceride lipase	-0.137529	0.999937	0.8716	Down	No	-0.351379	0.998958	0.71245	Down	No	0.0523285	0.999499	0.95505	Up	No	0.404199	0.999803	0.6689	Up	No	0.754107	0.670774	1.60865	1.05768	0.697306	1.0632	0.818308	0.605404	0.628065	1.75757	0.813346	1.04071
ENSG00000074527	NTN4	netrin 4	0.0234175	0.999937	0.9284	Up	No	-0.163129	0.998958	0.58635	Down	No	0.19237	0.999499	0.50335	Up	No	0.355646	0.999803	0.30185	Up	No	1.13257	1.5501	1.00035	2.97504	0.897691	2.47022	0.987598	1.55016	0.746345	3.08676	0.899788	2.86193
ENSG00000074582	BCS1L	BCS1 homolog, ubiquinol-cytochrome c reductase complex chaperone	0.0388232	0.999937	0.92565	Up	No	-0.0154071	0.998958	0.9733	Down	No	0.0957944	0.999499	0.82515	Up	No	0.110453	0.999803	0.8188	Up	No	16.7535	13.3908	14.3078	16.6283	12.8961	14.5253	15.459	16.5709	18.1359	13.7057	16.0754	16.1701
ENSG00000074590	NUAK1	NUAK family kinase 1	0.135658	0.999937	0.42	Up	No	0.165427	0.998958	0.36135	Up	No	0.109398	0.999499	0.53945	Up	No	-0.0566651	0.999803	0.78695	Down	No	5.60206	4.60727	5.73969	7.95215	5.94649	5.31232	5.99451	9.09216	5.74507	6.25483	5.70688	7.7745
ENSG00000074603	DPP8	dipeptidyl peptidase 8	0.0616749	0.999937	0.7291	Up	No	0.112678	0.998958	0.57945	Up	No	0.0140065	0.999499	0.9422	Up	No	-0.09914	0.999803	0.6457	Down	No	5.53871	5.21188	6.23427	5.54032	6.24103	5.84577	6.03518	5.75958	4.85647	5.78665	5.68065	6.18857
ENSG00000074621	SLC24A1	solute carrier family 24 member 1	-0.24825	0.999937	0.60005	Down	No	-0.207107	0.998958	0.70225	Down	No	-0.284835	0.999499	0.5913	Down	No	-0.0785116	0.999803	0.904	Down	No	5.66494	4.61985	2.39267	3.60534	2.92963	4.84168	2.66556	3.39566	2.73572	3.24576	3.19539	3.9291
ENSG00000074657	ZNF532	zinc finger protein 532	0.116324	0.999937	0.4785	Up	No	0.144319	0.998958	0.4402	Up	No	0.0926187	0.999499	0.61335	Up	No	-0.0523926	0.999803	0.7937	Down	No	45.6044	38.5008	55.9484	53.3311	53.4983	47.7898	54.7181	55.0882	51.2691	43.6555	54.9776	54.4343
ENSG00000074660	SCARF1	scavenger receptor class F member 1	0	1	1	NA	No	0	1	1	NA	No	0	1	1	NA	No	0	1	1	NA	No	0.448883	0.321235	0.319199	0.258421	0.301181	0.403069	0.276383	0.138202	0.253036	0.629581	0.257763	0.313304
ENSG00000074695	LMAN1	lectin, mannose binding 1	0.078652	0.999937	0.57625	Up	No	0.0767081	0.998958	0.61455	Up	No	0.0860791	0.999499	0.5778	Up	No	0.00912398	0.999803	0.9586	Up	No	28.074	28.9971	23.1198	23.5495	29.9885	31.5768	24.1774	21.8164	27.5518	33.3149	23.7613	23.9666
ENSG00000074696	HACD3	3-hydroxyacyl-CoA dehydratase 3	-0.0901085	0.999937	0.49345	Down	No	-0.0839672	0.998958	0.57975	Down	No	-0.0910042	0.999499	0.53475	Down	No	-0.00757772	0.999803	0.96485	Down	No	79.8207	85.3619	75.2894	81.4653	69.8274	77.8677	76.0597	74.8013	64.2176	75.4282	75.0301	83.2425
ENSG00000074706	IPCEF1	interaction protein for cytohesin exchange factors 1	-0.264091	0.999937	0.63085	Down	No	-0.654555	0.998958	0.259	Down	No	0.0474737	0.999499	0.9431	Up	No	0.700762	0.999803	0.31465	Up	No	0.679766	0.244229	0.192023	0.487883	0.115364	0.282862	0.376676	0.231273	0.163478	0.214465	0.495583	0.752262
ENSG00000074755	ZZEF1	zinc finger ZZ-type and EF-hand domain containing 1	0.0910236	0.999937	0.63175	Up	No	0.0837589	0.998958	0.6955	Up	No	0.102856	0.999499	0.6211	Up	No	0.018326	0.999803	0.9385	Up	No	3.41462	2.85057	4.84838	4.09136	4.49362	3.02862	4.06456	4.26243	5.18623	3.00262	4.47176	3.44337
ENSG00000074771	NOX3	NADPH oxidase 3	0	1	1	NA	No	0	1	1	NA	No	0	1	1	NA	No	0	1	1	NA	No	0	0	0	0	0	0	0	0	0	0	0	0
ENSG00000074800	ENO1	enolase 1	0.0163333	0.999937	0.9066	Up	No	0.0291324	0.998958	0.8522	Up	No	0.00831155	0.999499	0.9569	Up	No	-0.0216465	0.999803	0.9013	Down	No	405.93	409.213	514.817	519.521	464.968	302.036	547.534	540.727	449.438	321.626	565.303	498.276
ENSG00000074803	SLC12A1	solute carrier family 12 member 1	1.15244	1	1	Up	No	1.33174	1	1	Up	No	0.950787	1	1	Up	No	-0.381124	1	1	Down	No	0.0282133	0.00503583	0.0361764	0.034052	0	0.0802602	0.0939091	0.0852599	0.0444917	0.0554805	0.0767215	0.0231715
ENSG00000074842	MYDGF	myeloid derived growth factor	0.209484	0.999937	0.3675	Up	No	0.0559127	0.998958	0.8193	Up	No	0.353088	0.999499	0.17265	Up	No	0.29687	0.999803	0.34855	Up	No	23.573	24.386	22.4199	25.9115	25.5383	25.0388	26.8487	21.1957	26.2766	34.0613	29.388	31.7754
ENSG00000074855	ANO8	anoctamin 8	0.0735974	0.999937	0.8062	Up	No	0.0536684	0.998958	0.87825	Up	No	0.0978167	0.999499	0.76965	Up	No	0.0437379	0.999803	0.90485	Up	No	5.07395	4.23038	7.43992	5.31912	4.43688	5.83375	6.72239	5.61739	6.44799	5.73957	5.9573	5.19412
ENSG00000074935	TUBE1	tubulin epsilon 1	0.203539	0.999937	0.36215	Up	No	0.19117	0.998958	0.44195	Up	No	0.221249	0.999499	0.35595	Up	No	0.0297597	0.999803	0.9141	Up	No	6.82915	6.29396	6.46037	4.69621	7.32964	7.94882	6.65654	5.32046	7.26964	7.87214	7.21493	5.55945
ENSG00000074964	ARHGEF10L	Rho guanine nucleotide exchange factor 10 like	-0.0900747	0.999937	0.6605	Down	No	-0.178649	0.998958	0.4367	Down	No	-0.00180356	0.999499	0.99345	Down	No	0.176192	0.999803	0.51595	Up	No	4.60412	4.43298	4.66099	4.60772	3.17192	4.60457	4.05718	4.10164	4.25498	4.22162	4.72636	4.80496
ENSG00000074966	TXK	TXK tyrosine kinase	1.0768	1	1	Up	No	1.44135	1	1	Up	No	0.59697	1	1	Up	No	-0.846629	1	1	Down	No	0.0693398	0.0344438	0	0.0128956	0.205712	0.0229026	0.0247508	0.0512819	0.103449	0.0212757	0.0265055	0.0180799
ENSG00000075035	WSCD2	WSC domain containing 2	0.119143	0.999937	0.75255	Up	No	0.234859	0.998958	0.6093	Up	No	0.000858278	0.999868	0.998	Up	No	-0.234607	0.999803	0.57005	Down	No	1.8795	2.65774	1.13104	0.99279	4.33011	1.49077	0.821541	0.972521	3.072	1.67537	1.04322	0.695276
ENSG00000075043	KCNQ2	potassium voltage-gated channel subfamily Q member 2	-0.207972	0.999937	0.30865	Down	No	-0.342553	0.998958	0.13505	Down	No	-0.079888	0.999499	0.7133	Down	No	0.262469	0.999803	0.3052	Up	No	22.5914	27.1693	20.6447	19.0244	18.4662	26.5719	21.47	14.5711	18.6572	24.8942	20.2647	19.1504
ENSG00000075073	TACR2	tachykinin receptor 2	-0.124717	1	1	Down	No	0.0347047	1	1	Up	No	-0.298404	1	1	Down	No	-0.334351	1	1	Down	No	0.16854	0	0.0337624	0.022401	0.0502794	0.0200146	0.0988098	0.0556646	0	0.0185429	0.107576	0.0532399
ENSG00000075089	ACTR6	actin related protein 6	0.0906004	0.999937	0.72055	Up	No	0.0847202	0.998958	0.7631	Up	No	0.102089	0.999499	0.70865	Up	No	0.0170924	0.999803	0.9556	Up	No	8.28366	10.9348	7.25087	7.27379	7.35478	11.275	8.52958	7.94267	6.85203	11.0794	7.95631	9.74237
ENSG00000075131	TIPIN	TIMELESS interacting protein	0.0874912	0.999937	0.6989	Up	No	0.0956785	0.998958	0.68945	Up	No	0.0846157	0.999499	0.726	Up	No	-0.0118552	0.999803	0.96725	Down	No	13.0278	13.9797	11.0841	12.9042	11.0883	12.9748	14.3959	14.9199	9.49533	11.6546	14.7123	17.3613
ENSG00000075142	SRI	sorcin	0.271939	0.999937	0.2456	Up	No	0.247874	0.998958	0.3246	Up	No	0.301057	0.999499	0.2226	Up	No	0.0524897	0.999803	0.8561	Up	No	34.1685	36.2889	39.1385	28.0025	43.8012	32.5915	46.1998	37.5287	36.9467	36.0461	48.912	44.8075
ENSG00000075151	EIF4G3	eukaryotic translation initiation factor 4 gamma 3	0.117196	0.999937	0.413	Up	No	0.193974	0.998958	0.2287	Up	No	0.0413969	0.999499	0.7945	Up	No	-0.153247	0.999803	0.4056	Down	No	20.7747	19.4002	23.4722	19.0318	26.4015	20.2105	22.4838	23.8614	22.9674	18.8693	21.8802	19.9976
ENSG00000075188	NUP37	nucleoporin 37	-0.0191782	0.999937	0.9302	Down	No	-0.100531	0.998958	0.68655	Down	No	0.0634319	0.999499	0.80185	Up	No	0.163617	0.999803	0.56385	Up	No	22.5198	28.444	12.0456	19.8052	14.9498	24.4148	19.1943	17.2498	15.6464	26.2661	17.614	25.7254
ENSG00000075213	SEMA3A	semaphorin 3A	0.908658	0.0235941	0.00025	Up	Yes	1.0224	0.02905	0.0003	Up	Yes	0.790856	0.211796	0.0037	Up	No	-0.232652	0.999803	0.4478	Down	No	6.92327	6.77197	9.94285	6.60113	28.2285	7.62192	11.4257	12.8291	25.2784	7.88932	8.70347	9.50608
ENSG00000075218	GTSE1	G2 and S-phase expressed 1	0.204174	0.999937	0.2397	Up	No	0.218621	0.998958	0.256	Up	No	0.194547	0.999499	0.3051	Up	No	-0.0247954	0.999803	0.9075	Down	No	17.9969	15.9523	26.5712	17.0376	24.6225	17.5129	24.7295	21.9027	27.3276	16.7737	25.0845	18.1513
ENSG00000075223	SEMA3C	semaphorin 3C	0.473415	0.567767	0.03315	Up	No	0.495256	0.638254	0.04015	Up	No	0.455709	0.952756	0.0648	Up	No	-0.0400005	0.999803	0.8725	Down	No	3.11472	2.62425	6.98021	3.98854	8.18512	3.84317	5.879	5.30302	6.70858	5.37669	5.70534	4.8678
ENSG00000075234	TTC38	tetratricopeptide repeat domain 38	0.0924379	0.999937	0.66575	Up	No	0.0680278	0.998958	0.7785	Up	No	0.12148	0.999499	0.60515	Up	No	0.0529959	0.999803	0.8389	Up	No	4.73907	5.41705	6.13887	6.66833	7.15431	5.10767	6.22085	5.2584	7.46437	5.80401	6.17394	5.2683
ENSG00000075239	ACAT1	acetyl-CoA acetyltransferase 1	0.335659	0.999937	0.3305	Up	No	0.334392	0.998958	0.3812	Up	No	0.34238	0.999499	0.3398	Up	No	0.00748947	0.999803	0.98565	Up	No	10.9275	13.6698	10.0782	11.6461	16.8366	12.154	13.8397	14.5035	17.5249	13.6645	13.949	12.7095
ENSG00000075240	GRAMD4	GRAM domain containing 4	0.0880808	0.999937	0.7627	Up	No	0.218767	0.998958	0.5285	Up	No	-0.049627	0.999499	0.86535	Down	No	-0.269087	0.999803	0.4183	Down	No	6.59366	5.49863	4.93842	5.05049	9.27917	5.71884	4.93752	5.20878	7.12387	5.0962	4.13094	4.56878
ENSG00000075275	CELSR1	cadherin EGF LAG seven-pass G-type receptor 1	-0.187518	0.999937	0.4248	Down	No	-0.0958875	0.998958	0.69985	Down	No	-0.280578	0.999499	0.28475	Down	No	-0.185616	0.999803	0.53635	Down	No	4.52227	3.86017	3.5892	3.33534	1.9938	3.56423	3.15342	5.30303	2.75844	2.61481	3.66634	3.33603
ENSG00000075290	WNT8B	Wnt family member 8B	0.0757528	0.999937	0.8321	Up	No	0.00308763	0.998958	0.98615	Up	No	0.150139	0.999499	0.69605	Up	No	0.14693	0.999803	0.7428	Up	No	0.613768	0.44998	0.538217	0.19635	0.372815	0.57246	0.471393	0.353819	0.413798	0.619502	0.623687	0.310631
ENSG00000075292	ZNF638	zinc finger protein 638	0.0537982	0.999937	0.78545	Up	No	0.106597	0.998958	0.63745	Up	No	0.00467208	0.999499	0.98325	Up	No	-0.102453	0.999803	0.64845	Down	No	36.0865	37.684	30.68	26.7566	33.0454	38.9793	32.6204	33.4374	32.0874	33.9138	30.9893	31.6566
ENSG00000075303	SLC25A40	solute carrier family 25 member 40	-0.0926317	0.999937	0.7949	Down	No	-0.136502	0.998958	0.72795	Down	No	-0.0445096	0.999499	0.91135	Down	No	0.0914277	0.999803	0.8217	Up	No	9.0971	7.97142	5.57689	5.69746	8.06041	7.22258	5.1164	4.86084	8.40803	7.24557	5.86007	5.41585
ENSG00000075336	TIMM21	translocase of inner mitochondrial membrane 21	0.161611	0.999937	0.44915	Up	No	0.136462	0.998958	0.54985	Up	No	0.191647	0.999499	0.388	Up	No	0.0545749	0.999803	0.83465	Up	No	27.5402	26.535	21.3049	25.6448	26.5855	25.7896	30.5365	26.3245	24.1015	27.0633	29.6196	32.8178
ENSG00000075340	ADD2	adducin 2	-0.290523	0.916735	0.10685	Down	No	-0.254074	0.998958	0.19755	Down	No	-0.323259	0.999499	0.10815	Down	No	-0.0698259	0.999803	0.75605	Down	No	19.7837	16.2493	17.6273	20.4013	6.98325	17.4176	16.7179	20.0652	7.38459	14.2452	16.9188	20.0377
ENSG00000075388	FGF4	fibroblast growth factor 4	0.0275661	1	1	Up	No	0.0217222	1	1	Up	No	0.0334257	1	1	Up	No	0.620576	1	1	Up	No	0	0	0	0	0.00876278	0.010466	0.0103526	0.00970369	0.0170323	0	0.0241973	0.0186211
ENSG00000075391	RASAL2	RAS protein activator like 2	-0.0824397	0.999937	0.69305	Down	No	-0.0199066	0.998958	0.92645	Down	No	-0.142701	0.999499	0.53645	Down	No	-0.123316	0.999803	0.6046	Down	No	5.50291	4.98311	5.23513	5.58342	4.51237	5.68201	4.97762	5.49407	4.31373	4.85341	4.98295	4.87512
ENSG00000075399	VPS9D1	VPS9 domain containing 1	0.159435	0.999937	0.7293	Up	No	0.0851133	0.998958	0.8741	Up	No	0.23483	0.999499	0.6524	Up	No	0.149406	0.999803	0.8025	Up	No	2.19072	1.876	3.17011	2.21986	3.23455	2.69141	2.15747	1.81455	3.61666	2.80086	2.9298	1.64166
ENSG00000075407	ZNF37A	zinc finger protein 37A	0.264631	0.999937	0.22825	Up	No	0.346582	0.998958	0.14605	Up	No	0.18331	0.999499	0.4404	Up	No	-0.1637	0.999803	0.52815	Down	No	3.41518	3.62395	3.47428	3.20143	4.64201	4.72338	3.83774	3.93564	4.51105	4.03951	3.87451	2.90739
ENSG00000075413	MARK3	microtubule affinity regulating kinase 3	0.0468569	0.999937	0.7852	Up	No	0.0988224	0.998958	0.59065	Up	No	-0.00149555	0.999499	0.9937	Down	No	-0.100945	0.999803	0.65145	Down	No	20.5077	21.4934	21.841	20.3388	25.0353	19.6396	22.9811	20.7815	21.9409	18.4389	22.9118	19.2325
ENSG00000075415	SLC25A3	solute carrier family 25 member 3	0.0366325	0.999937	0.8159	Up	No	0.0198847	0.998958	0.90775	Up	No	0.0583885	0.999499	0.7323	Up	No	0.0381688	0.999803	0.84445	Up	No	261.557	291.035	261.901	281.58	283.611	280.582	278.743	252.032	280.429	312.106	274.674	261.014
ENSG00000075420	FNDC3B	fibronectin type III domain containing 3B	-0.315187	0.815226	0.0789	Down	No	-0.350356	0.870156	0.0772	Down	No	-0.275672	0.999499	0.16945	Down	No	0.0741061	0.999803	0.73885	Up	No	13.1982	13.0815	13.1491	13.2788	10.3125	11.1149	10.3419	8.79351	10.2626	10.9482	9.50899	12.3063
ENSG00000075426	FOSL2	FOS like 2, AP-1 transcription factor subunit	-0.210077	0.999937	0.31855	Down	No	-0.314284	0.998958	0.17955	Down	No	-0.107534	0.999499	0.6297	Down	No	0.206478	0.999803	0.429	Up	No	3.12098	2.72377	1.52018	2.47267	2.68104	2.44353	1.36968	1.2789	2.35106	2.96872	1.49812	2.1735
ENSG00000075429	CACNG5	calcium voltage-gated channel auxiliary subunit gamma 5	0.083013	0.999937	0.77705	Up	No	0.192498	0.998958	0.5363	Up	No	-0.0311957	0.999499	0.9204	Down	No	-0.22362	0.999803	0.52505	Down	No	0.332789	0.27417	0.236549	0.637891	0.105711	0.822992	0.23825	0.517017	0.12242	0.540257	0.252948	0.530924
ENSG00000075461	CACNG4	calcium voltage-gated channel auxiliary subunit gamma 4	0.0779616	0.999937	0.6912	Up	No	0.0614859	0.998958	0.773	Up	No	0.100422	0.999499	0.627	Up	No	0.0382982	0.999803	0.8751	Up	No	5.06082	5.69533	6.66962	3.74889	8.75535	4.72829	5.85003	2.40054	8.6772	4.31769	5.94289	3.30114
ENSG00000075539	FRYL	FRY like transcription coactivator	0.180099	0.999937	0.4928	Up	No	0.194909	0.998958	0.50455	Up	No	0.17034	0.999499	0.56565	Up	No	-0.0251381	0.999803	0.93995	Down	No	8.57036	9.03418	8.64681	9.63965	10.6607	9.89849	10.0675	9.84588	11.8205	9.29628	9.96206	8.73162
ENSG00000075568	TMEM131	transmembrane protein 131	-0.0334558	0.999937	0.8317	Down	No	0.0213107	0.998958	0.90475	Up	No	-0.0846386	0.999499	0.6329	Down	No	-0.106552	0.999803	0.6064	Down	No	9.631	9.83792	9.87144	7.73005	11.1266	9.84228	8.24531	7.75917	10.1194	8.21035	8.60085	7.43918
ENSG00000075618	FSCN1	fascin actin-bundling protein 1	0.0180062	0.999937	0.8919	Up	No	-0.0013229	0.998958	0.9925	Down	No	0.041864	0.999499	0.77965	Up	No	0.0424657	0.999803	0.805	Up	No	89.1579	86.3861	124.385	122.826	131.144	71.169	108.416	102.904	137.247	82.7126	106.899	99.8351
ENSG00000075624	ACTB	actin beta	0	1	1	NA	No	-0.511848	0.606695	0.03675	Down	No	-0.452811	0.830186	0.0462	Down	No	0.0583248	0.999803	0.7547	Up	No	2730.37	3017.12	2322.69	3047.58	2121.79	1682.98	1965.39	1910.49	1869.49	1803.31	1881.06	2433.78
ENSG00000075643	MOCOS	molybdenum cofactor sulfurase	-0.017946	0.999937	0.9594	Down	No	-0.0161082	0.998958	0.96675	Down	No	-0.0142222	0.999499	0.9718	Down	No	0.000786963	0.999803	0.9989	Up	No	0.556532	0.911781	0.408755	0.753916	0.746524	0.468717	0.458933	0.861871	0.881285	0.489326	0.347375	0.823427
ENSG00000075651	PLD1	phospholipase D1	0.567652	0.957992	0.11915	Up	No	0.580187	0.998958	0.1925	Up	No	0.560858	0.999499	0.16055	Up	No	-0.0190519	0.999803	0.9667	Down	No	0.722163	0.809872	0.150338	0.579221	0.980308	1.33019	0.409601	0.596942	0.809377	1.49381	0.385898	0.605605
ENSG00000075673	ATP12A	ATPase H+/K+ transporting non-gastric alpha2 subunit	0.369079	1	1	Up	No	0.50924	1	1	Up	No	0.219615	1	1	Up	No	-0.289284	1	1	Down	No	0.0106585	0.0401144	0.0251939	0.025053	0.0309565	0.00879574	0.0512268	0.0490096	0.0286349	0.0343825	0.0399351	0.0131692
ENSG00000075702	WDR62	WD repeat domain 62	-0.112429	0.999937	0.74445	Down	No	-0.0624263	0.998958	0.87895	Down	No	-0.159658	0.999499	0.6824	Down	No	-0.098019	0.999803	0.8318	Down	No	8.29049	8.32516	19.8091	12.7753	11.9188	5.88979	15.0019	13.6331	13.438	5.94154	15.5085	8.66862
ENSG00000075711	DLG1	discs large MAGUK scaffold protein 1	0.178672	0.999937	0.2897	Up	No	0.245032	0.998958	0.1882	Up	No	0.114337	0.999499	0.52095	Up	No	-0.131241	0.999803	0.5362	Down	No	13.2054	14.0412	16.5526	14.0107	18.583	15.7972	15.8406	17.1525	17.7998	14.7895	14.6988	14.4811
ENSG00000075785	RAB7A	RAB7A, member RAS oncogene family	-0.0415351	0.999937	0.7863	Down	No	-0.0473317	0.998958	0.77775	Down	No	-0.0306013	0.999499	0.85995	Down	No	0.0162618	0.999803	0.93495	Up	No	70.5894	68.4199	54.6886	76.6809	54.85	69.519	68.7051	63.2784	51.9744	68.3375	63.9494	75.7808
ENSG00000075790	BCAP29	B cell receptor associated protein 29	0.694482	0.999937	0.3013	Up	No	1.11163	0.998958	0.1536	Up	No	0.11946	1	1	Up	No	-0.994495	0.999803	0.2377	Down	No	10.4574	11.6889	6.89592	8.20149	7.75648	9.35927	8.19222	7.49235	6.4898	9.84413	7.36305	10.1712
ENSG00000075826	SEC31B	SEC31 homolog B, COPII coat complex component	-0.0388153	0.999937	0.9501	Down	No	-0.0704349	0.998958	0.92465	Down	No	-0.00266658	0.999561	0.9969	Down	No	0.0677371	0.999803	0.9252	Up	No	2.64558	2.83894	3.29719	1.70535	1.73214	3.82437	2.4259	1.88371	2.91782	3.46752	1.99417	1.95408
ENSG00000075856	SART3	spliceosome associated factor 3, U4/U6 recycling protein	0.379437	0.614983	0.0394	Up	No	0.44466	0.575351	0.0322	Up	No	0.316478	0.999499	0.1085	Up	No	-0.128792	0.999803	0.56385	Down	No	24.2592	22.9944	24.509	21.1481	32.0632	28.854	31.1228	32.0045	25.771	27.6617	29.9021	30.7071
ENSG00000075884	ARHGAP15	Rho GTPase activating protein 15	-0.344249	0.999937	0.4084	Down	No	-0.566104	0.998958	0.2367	Down	No	-0.146116	0.999499	0.7405	Down	No	0.419284	0.999803	0.42365	Up	No	0.597009	1.41384	0.279258	0.723619	0.358739	0.395465	0.661814	0.531491	0.735588	0.646483	0.795102	0.48357
ENSG00000075886	TUBA3D	tubulin alpha 3d	-1.06579	1	1	Down	No	-1.16993	1	1	Down	No	-0.963669	1	1	Down	No	0.205715	1	1	Up	No	0.227997	0.134528	0.039198	0.0520251	0.0487811	0.0465926	0.0536379	0.0647883	0.0889356	0.0646879	0.0535952	0.020633
ENSG00000075891	PAX2	paired box 2	-0.214854	1	1	Down	No	-0.668627	1	1	Down	No	0.134578	1	1	Up	No	0.801902	1	1	Up	No	0.0287786	0.0467151	0.017623	0.132682	0.0198726	0.0748693	0.0387506	0.00961313	0.0756393	0.0183676	0.0563317	0.0935953
ENSG00000075914	EXOSC7	exosome component 7	0.106634	0.999937	0.7087	Up	No	0.0876567	0.998958	0.78485	Up	No	0.130504	0.999499	0.6822	Up	No	0.0424226	0.999803	0.9063	Up	No	20.8406	20.732	15.9484	20.3399	17.6093	22.7855	20.4609	20.4253	15.0563	24.0684	19.2703	25.6733
ENSG00000075945	KIFAP3	kinesin associated protein 3	0.262689	0.999937	0.24355	Up	No	0.267869	0.998958	0.28745	Up	No	0.264045	0.999499	0.28035	Up	No	-0.00441116	0.999803	0.9863	Down	No	4.80793	5.1492	3.08253	2.88457	9.17278	4.659	2.91169	2.01515	7.59249	4.95506	2.8783	3.23284
ENSG00000075975	MKRN2	makorin ring finger protein 2	0.0273389	0.999937	0.94835	Up	No	-0.00903423	0.998958	0.98405	Down	No	0.0685043	0.999499	0.87895	Up	No	0.0772303	0.999803	0.8821	Up	No	10.1705	9.46267	5.93647	6.88429	9.57153	8.94786	7.45562	5.68165	9.30853	10.0285	7.15591	6.96652
ENSG00000076003	MCM6	minichromosome maintenance complex component 6	-0.165697	0.999937	0.2227	Down	No	-0.1472	0.998958	0.32915	Down	No	-0.179341	0.999499	0.2262	Down	No	-0.0329262	0.999803	0.85055	Down	No	54.8928	56.006	52.1423	56.3242	47.0718	37.3375	52.1783	57.5474	40.9171	39.7709	53.6898	56.1797
ENSG00000076043	REXO2	RNA exonuclease 2	-0.00936228	0.999937	0.9763	Down	No	-0.135351	0.998958	0.69165	Down	No	0.111297	0.999499	0.74495	Up	No	0.246098	0.999803	0.52205	Up	No	32.9176	38.1746	30.7636	39.7442	22.5206	31.6149	37.5886	34.5623	27.6832	37.9409	36.052	49.0565
ENSG00000076053	RBM7	RNA binding motif protein 7	0.114848	0.999937	0.7005	Up	No	0.180972	0.998958	0.5702	Up	No	0.0505973	0.999499	0.87275	Up	No	-0.130875	0.999803	0.7223	Down	No	21.6444	20.7024	24.1386	21.9961	18.8784	25.5205	26.7331	27.3924	16.1008	23.1922	25.4368	25.8624
ENSG00000076067	RBMS2	RNA binding motif single stranded interacting protein 2	0.348125	0.999937	0.3715	Up	No	0.34037	0.998958	0.448	Up	No	0.361311	0.999499	0.3908	Up	No	0.0206265	0.999803	0.9699	Up	No	3.04366	3.09271	2.86789	2.96973	5.60899	3.89739	2.89789	2.4837	5.50971	4.3194	2.81689	2.48326
ENSG00000076108	BAZ2A	bromodomain adjacent to zinc finger domain 2A	0.0171584	0.999937	0.92025	Up	No	0.124737	0.998958	0.51605	Up	No	-0.094071	0.999499	0.59085	Down	No	-0.219196	0.999803	0.2753	Down	No	24.7817	18.2519	24.6121	18.4435	18.737	25.8062	23.2821	24.8755	20.6103	21.9403	20.8664	16.5743
ENSG00000076201	PTPN23	protein tyrosine phosphatase non-receptor type 23	-0.201073	0.999937	0.25875	Down	No	-0.214747	0.998958	0.27385	Down	No	-0.182188	0.999499	0.3495	Down	No	0.0320985	0.999803	0.8856	Up	No	11.5633	11.1598	11.5714	10.4257	10.3753	10.5225	9.43839	7.71323	10.9508	9.95519	9.7181	8.32337
ENSG00000076242	MLH1	mutL homolog 1	0.0531434	0.999937	0.7864	Up	No	0.153337	0.998958	0.4806	Up	No	-0.0490692	0.999499	0.81395	Down	No	-0.203009	0.999803	0.36925	Down	No	23.4292	21.6128	25.4359	23.7643	29.5619	20.6616	27.7118	25.656	26.9916	19.3511	24.2169	20.3141
ENSG00000076248	UNG	uracil DNA glycosylase	-0.136652	0.999937	0.3614	Down	No	-0.110158	0.998958	0.5019	Down	No	-0.158709	0.999499	0.33215	Down	No	-0.049206	0.999803	0.79885	Down	No	72.1527	75.5183	68.1468	78.0956	43.8454	59.2923	77.5917	86.449	39.9602	60.1736	75.8556	83.4687
ENSG00000076258	FMO4	flavin containing dimethylaniline monoxygenase 4	0.0484021	0.999937	0.93055	Up	No	0.0319616	0.998958	0.95945	Up	No	0.0705096	0.999499	0.909	Up	No	0.0380611	0.999803	0.95955	Up	No	0.774575	1.10071	0.648826	0.442869	0.581026	1.16869	0.509868	0.712573	0.44757	1.05791	0.464097	1.08927
ENSG00000076321	KLHL20	kelch like family member 20	0.334684	0.999937	0.14605	Up	No	0.325965	0.998958	0.19855	Up	No	0.348764	0.999499	0.18355	Up	No	0.0222302	0.999803	0.9402	Up	No	5.46625	5.57888	4.6872	4.81859	7.21907	6.77712	5.53049	5.75757	7.0006	6.39156	6.77619	5.60051
ENSG00000076344	RGS11	regulator of G protein signaling 11	0.745278	1	1	Up	No	1.14883	1	1	Up	No	0.192437	1	1	Up	No	-0.956081	1	1	Down	No	0.0482005	0.0652694	0.0929621	0.0087012	0.0271829	0.371752	0.0464405	0.0308793	0.0571848	0.101418	0.0507547	0.0338166
ENSG00000076351	SLC46A1	solute carrier family 46 member 1	0.234142	0.999937	0.66015	Up	No	0.276419	0.998958	0.6348	Up	No	0.195349	0.999499	0.7513	Up	No	-0.0813979	0.999803	0.89515	Down	No	0.893537	1.23547	2.24525	2.87326	3.19334	1.49673	2.26509	1.73418	2.84882	1.62151	2.85402	0.910419
ENSG00000076356	PLXNA2	plexin A2	-0.0404652	0.999937	0.86295	Down	No	0.00329624	0.998958	0.98975	Up	No	-0.0807829	0.999499	0.7546	Down	No	-0.0847354	0.999803	0.75115	Down	No	1.93308	1.06008	2.40313	1.92331	2.1459	1.95343	1.65157	1.49729	1.81764	1.57236	2.09405	1.35931
ENSG00000076382	SPAG5	sperm associated antigen 5	0.225428	0.999937	0.4643	Up	No	0.245846	0.998958	0.4748	Up	No	0.20942	0.999499	0.55955	Up	No	-0.0371578	0.999803	0.91725	Down	No	27.0113	25.1489	42.0888	34.9537	41.4683	25.3826	42.671	41.696	44.9687	26.898	44.1426	31.1459
ENSG00000076513	ANKRD13A	ankyrin repeat domain 13A	-0.297749	0.993361	0.14025	Down	No	-0.307791	0.998958	0.1674	Down	No	-0.282281	0.999499	0.18895	Down	No	0.0252983	0.999803	0.9206	Up	No	12.8346	14.0362	9.12813	9.01222	8.71968	11.3397	7.43626	8.14736	7.60685	12.2699	7.68589	8.88158
ENSG00000076554	TPD52	tumor protein D52	-0.0261572	0.999937	0.9275	Down	No	-0.106041	0.998958	0.7131	Down	No	0.0545708	0.999499	0.85855	Up	No	0.159754	0.999803	0.68315	Up	No	6.89532	7.55692	4.13621	6.95206	3.54926	7.03833	5.28843	7.4026	3.65902	6.20429	6.0321	10.1633
ENSG00000076555	ACACB	acetyl-CoA carboxylase beta	0.348758	0.999937	0.5674	Up	No	0.32604	0.998958	0.6439	Up	No	0.37579	0.999499	0.58305	Up	No	0.048466	0.999803	0.95355	Up	No	1.28722	0.726424	0.735469	1.60945	2.061	0.880755	0.949242	1.47339	2.05285	0.736532	1.19309	1.56281
ENSG00000076604	TRAF4	TNF receptor associated factor 4	-0.21296	0.999937	0.24575	Down	No	-0.330946	0.938133	0.09735	Down	No	-0.0991267	0.999499	0.6093	Down	No	0.231244	0.999803	0.2763	Up	No	42.0504	41.6178	45.3463	51.9591	32.0863	33.7002	42.0889	33.6458	35.7042	38.4682	42.5708	49.5981
ENSG00000076641	PAG1	phosphoprotein membrane anchor with glycosphingolipid microdomains 1	1.08176	0.0383212	0.00045	Up	Yes	1.10327	0.0524984	0.00065	Up	No	1.06574	0.100642	0.00115	Up	No	-0.0386592	0.999803	0.886	Down	No	2.68387	2.32688	2.40775	3.53682	15.4666	2.51743	2.8409	2.25578	14.9993	3.19005	2.04927	2.12142
ENSG00000076650	GPATCH1	G-patch domain containing 1	-0.00276461	0.999937	0.9915	Down	No	0.0987205	0.998958	0.71495	Up	No	-0.106415	0.999499	0.681	Down	No	-0.205509	0.999803	0.4862	Down	No	3.41791	3.24849	3.42749	2.80547	3.94994	3.11893	3.16463	3.31453	3.03246	3.22367	2.8642	2.68206
ENSG00000076662	ICAM3	intercellular adhesion molecule 3	0.0588363	0.999937	0.942	Up	No	0.172205	0.998958	0.8566	Up	No	-0.0586752	0.999499	0.94635	Down	No	-0.231609	0.999803	0.7957	Down	No	2.59785	2.50685	2.34757	2.60077	3.17319	2.60153	2.35884	2.98024	2.15753	2.08006	3.1119	2.15776
ENSG00000076685	NT5C2	5'-nucleotidase, cytosolic II	0.00796455	0.999937	0.96965	Up	No	0.00760377	0.998958	0.97605	Up	No	0.0135936	0.999499	0.9555	Up	No	0.00548074	0.999803	0.98335	Up	No	20.6657	20.9669	18.5723	18.6834	19.2445	19.9205	19.6743	19.3358	19.1157	20.4446	18.4456	20.5443
ENSG00000076706	MCAM	melanoma cell adhesion molecule	0.265486	0.999937	0.3774	Up	No	0.168208	0.998958	0.63235	Up	No	0.361773	0.999499	0.2533	Up	No	0.193057	0.999803	0.61955	Up	No	8.00572	8.547	9.57744	8.68982	15.6561	7.18206	8.87506	6.78056	14.448	10.6984	9.31662	9.56804
ENSG00000076716	GPC4	glypican 4	0.192904	0.999937	0.19335	Up	No	0.173678	0.998958	0.2843	Up	No	0.216483	0.999499	0.168	Up	No	0.0423596	0.999803	0.81665	Up	No	15.4814	16.1598	20.2882	27.0235	24.5741	21.4076	20.389	21.5166	20.6687	23.7128	19.5108	26.8926
ENSG00000076770	MBNL3	muscleblind like splicing regulator 3	0.0431791	0.999937	0.883	Up	No	0.0465578	0.998958	0.88685	Up	No	0.0445721	0.999499	0.8911	Up	No	-0.00316975	0.999803	0.9931	Down	No	4.00019	3.55877	4.79048	5.31321	6.17965	2.39934	4.06553	5.25602	6.09704	2.3236	4.57257	4.87615
ENSG00000076826	CAMSAP3	calmodulin regulated spectrin associated protein family member 3	-0.199561	0.999937	0.50865	Down	No	-0.207326	0.998958	0.5308	Down	No	-0.187346	0.999499	0.5662	Down	No	0.0199998	0.999803	0.9589	Up	No	1.16805	0.729325	1.20859	0.936078	0.509387	1.07236	1.02946	0.847552	0.622245	1.11647	1.09041	0.694074
ENSG00000076864	RAP1GAP	RAP1 GTPase activating protein	-0.632041	0.541707	0.0308	Down	No	-0.650383	0.667131	0.0433	Down	No	-0.608421	0.879585	0.0518	Down	No	0.0420794	0.999803	0.9067	Up	No	1.80399	1.45538	0.802598	0.751898	0.756826	0.988357	0.628869	0.62836	0.708332	1.23002	0.508911	0.66212
ENSG00000076924	XAB2	XPA binding protein 2	-0.0530522	0.999937	0.7631	Down	No	-0.101782	0.998958	0.5922	Down	No	-0.000707482	0.999561	0.9966	Down	No	0.100581	0.999803	0.64445	Up	No	14.3244	14.5707	13.7341	14.265	13.1088	13.8885	13.7966	11.3885	14.3515	13.9619	14.0456	13.6282
ENSG00000076928	ARHGEF1	Rho guanine nucleotide exchange factor 1	-0.0532683	0.999937	0.8457	Down	No	-0.0957407	0.998958	0.75435	Down	No	-0.00694348	0.999499	0.9806	Down	No	0.088356	0.999803	0.7545	Up	No	9.77701	11.2768	14.1879	8.46772	9.85285	11.5233	9.90074	9.03625	12.6661	11.2828	9.79846	9.10487
ENSG00000076944	STXBP2	syntaxin binding protein 2	0.0855885	0.999937	0.8602	Up	No	0.217933	0.998958	0.67925	Up	No	-0.0564072	0.999499	0.91775	Down	No	-0.274898	0.999803	0.6338	Down	No	1.96017	1.35397	3.04143	3.1505	0.78514	2.90639	2.93026	4.29087	0.810804	2.2408	2.78784	3.26719
ENSG00000076984	MAP2K7	mitogen-activated protein kinase kinase 7	0.0918185	0.999937	0.6161	Up	No	0.0351824	0.998958	0.86165	Up	No	0.150844	0.999499	0.4427	Up	No	0.115228	0.999803	0.5939	Up	No	9.42811	9.48719	16.8391	10.3141	12.2421	10.4389	12.3635	11.5248	13.9722	12.6033	12.7154	11.2375
ENSG00000077009	NMRK2	nicotinamide riboside kinase 2	-1.0984	0.524786	0.02915	Down	No	-0.733165	0.998958	0.16095	Down	No	-1.58738	0.230894	0.00425	Down	No	-0.855648	0.999803	0.1238	Down	No	0.285712	0.339256	0.400901	1.05874	0.054482	0.159193	0.18819	0.826317	0.110021	0.117582	0.121677	0.337409
ENSG00000077044	DGKD	diacylglycerol kinase delta	0.119199	0.999937	0.5575	Up	No	0.137205	0.998958	0.5451	Up	No	0.106182	0.999499	0.62735	Up	No	-0.031421	0.999803	0.89695	Down	No	4.83434	4.28268	5.52255	4.74617	5.33744	6.25803	5.38977	4.14441	6.48483	5.14444	5.23097	3.62912
ENSG00000077063	CTTNBP2	cortactin binding protein 2	-0.183858	0.999937	0.34175	Down	No	-0.154122	0.998958	0.4548	Down	No	-0.209472	0.999499	0.3213	Down	No	-0.0562791	0.999803	0.80845	Down	No	4.35185	4.577	4.69879	6.63476	3.64759	3.84774	4.65072	5.75786	3.37333	3.18788	4.69646	5.99957
ENSG00000077080	ACTL6B	actin like 6B	0.426595	1	1	Up	No	0.376228	1	1	Up	No	0.481642	1	1	Up	No	0.105684	1	1	Up	No	0.156774	0.149676	0	0.166634	0.0972669	0.158046	0.314168	0.0376824	0.231384	0.225672	0.0890627	0.103758
ENSG00000077092	RARB	retinoic acid receptor beta	0.717641	0.325493	0.01195	Up	No	0.903277	0.164386	0.00345	Up	No	0.508196	0.999499	0.0923	Up	No	-0.395949	0.999803	0.2307	Down	No	0.912068	0.788505	1.83215	1.11453	1.48864	1.3232	2.05419	3.65792	1.62516	1.24452	2.24115	1.41941
ENSG00000077097	TOP2B	DNA topoisomerase II beta	0.0665462	0.999937	0.66445	Up	No	0.133704	0.998958	0.4411	Up	No	0.00209316	0.999499	0.9886	Up	No	-0.13219	0.999803	0.47445	Down	No	49.2875	59.6594	43.9734	41.629	67.9166	48.5987	43.9318	48.425	60.7971	45.5502	41.1821	43.4187
ENSG00000077147	TM9SF3	transmembrane 9 superfamily member 3	0.100341	0.999937	0.49015	Up	No	0.132052	0.998958	0.4316	Up	No	0.0732238	0.999499	0.65025	Up	No	-0.0593342	0.999803	0.7513	Down	No	27.588	28.8295	27.2377	25.9195	29.5052	27.1089	30.1822	30.7258	25.6228	28.43	30.1941	29.1631
ENSG00000077150	NFKB2	nuclear factor kappa B subunit 2	-0.228518	0.999937	0.48555	Down	No	-0.305859	0.998958	0.40595	Down	No	-0.149932	0.999499	0.67925	Down	No	0.15648	0.999803	0.6673	Up	No	7.94799	9.49002	8.39647	6.86026	5.83291	7.65788	8.20675	4.3542	5.94671	11.6556	7.37849	4.418
ENSG00000077152	UBE2T	ubiquitin conjugating enzyme E2 T	0.283011	0.965489	0.1244	Up	No	0.25143	0.998958	0.21015	Up	No	0.319122	0.999499	0.10515	Up	No	0.0670649	0.999803	0.7706	Up	No	32.1795	33.6802	31.4118	28.8428	38.6068	27.8683	42.3892	39.0084	37.3921	34.9851	42.2766	40.3698
ENSG00000077157	PPP1R12B	protein phosphatase 1 regulatory subunit 12B	0.657943	0.546303	0.0313	Up	No	0.697538	0.577912	0.0326	Up	No	0.621881	0.988182	0.07335	Up	No	-0.0759817	0.999803	0.8237	Down	No	1.37797	0.82523	1.701	0.779259	1.92462	2.30344	1.60097	1.68954	1.74316	2.09103	1.90541	1.38726
ENSG00000077232	DNAJC10	DnaJ heat shock protein family (Hsp40) member C10	-0.0220523	0.999937	0.94845	Down	No	0.0132196	0.998958	0.97135	Up	No	-0.0528758	0.999499	0.8977	Down	No	-0.0664639	0.999803	0.8759	Down	No	22.5809	19.356	18.8479	15.5767	19.798	19.2813	18.4248	18.13	14.246	21.5685	16.2528	20.2667
ENSG00000077235	GTF3C1	general transcription factor IIIC subunit 1	-0.334987	0.979934	0.1303	Down	No	-0.23482	0.998958	0.3548	Down	No	-0.437451	0.952756	0.0647	Down	No	-0.203225	0.999803	0.4139	Down	No	26.089	24.9469	23.7076	31.0817	19.7251	21.0538	23.009	24.8687	19.235	18.0705	20.8366	19.026
ENSG00000077238	IL4R	interleukin 4 receptor	-0.497139	0.220656	0.00605	Down	No	-0.61084	0.102831	0.00165	Down	No	-0.386949	0.802457	0.04205	Down	No	0.223251	0.999803	0.317	Up	No	12.5111	12.0632	6.42846	12.1811	4.58541	7.98175	6.60813	8.57463	3.51128	8.9331	7.59178	12.485
ENSG00000077254	USP33	ubiquitin specific peptidase 33	0.050036	0.999937	0.7455	Up	No	0.0779514	0.998958	0.6361	Up	No	0.0270334	0.999499	0.8698	Up	No	-0.051307	0.999803	0.783	Down	No	20.4025	22.5147	20.7655	19.4295	20.5905	22.7202	22.3058	20.1043	19.156	22.6734	21.1034	20.5731
ENSG00000077264	PAK3	p21 (RAC1) activated kinase 3	0.120032	0.999937	0.5882	Up	No	0.110326	0.998958	0.6488	Up	No	0.134759	0.999499	0.59115	Up	No	0.0240151	0.999803	0.9293	Up	No	1.57921	1.12701	1.27258	1.48023	1.75405	1.7727	1.19484	1.09172	1.85574	1.59431	1.29096	1.18568
ENSG00000077274	CAPN6	calpain 6	1.47334	0.00640175	5e-05	Up	Yes	1.46178	0.00692731	5e-05	Up	Yes	1.49262	0.00883641	5e-05	Up	Yes	0.0294249	0.999803	0.92765	Up	No	2.21299	2.25951	0.935474	0.441524	12.2519	1.65909	1.15272	0.501235	12.2881	2.13095	1.02046	0.340095
ENSG00000077279	DCX	doublecortin	0.0925558	0.999937	0.60485	Up	No	0.189045	0.998958	0.33355	Up	No	-0.00523578	0.999499	0.9779	Down	No	-0.194991	0.999803	0.38325	Down	No	4.02742	3.38657	3.29418	3.31075	5.31516	3.79931	3.00437	3.55469	5.07034	3.25448	2.85457	2.52731
ENSG00000077312	SNRPA	small nuclear ribonucleoprotein polypeptide A	-0.0716589	0.999937	0.68675	Down	No	-0.0983001	0.998958	0.61785	Down	No	-0.0402789	0.999499	0.8349	Down	No	0.0574733	0.999803	0.8009	Up	No	86.0335	93.506	79.1237	86.1936	80.1124	78.2613	81.1623	78.5098	81.3025	83.6433	78.5511	88.0757
ENSG00000077327	SPAG6	sperm associated antigen 6	-0.192992	1	1	Down	No	-0.256273	1	1	Down	No	-0.127546	1	1	Down	No	0.129106	1	1	Up	No	0.353134	0.327562	0.135372	0.267008	0.11909	0.432809	0.120383	0.221068	0.148347	0.425022	0.227483	0.182321
ENSG00000077348	EXOSC5	exosome component 5	-0.0730001	0.999937	0.92995	Down	No	-0.159687	0.998958	0.86405	Down	No	0.0137024	0.999499	0.98675	Up	No	0.172932	0.999803	0.8804	Up	No	16.3659	18.1548	12.6188	18.3052	11.2345	16.3152	14.4958	15.5521	11.3439	17.7968	16.7411	19.3013
ENSG00000077380	DYNC1I2	dynein cytoplasmic 1 intermediate chain 2	0.0568974	0.999937	0.7117	Up	No	0.0552718	0.998958	0.7433	Up	No	0.0641693	0.999499	0.698	Up	No	0.00850937	0.999803	0.9643	Up	No	39.6878	46.3769	28.5354	36.8626	40.7388	47.2825	30.703	31.3167	35.9473	46.0612	31.0603	40.2796
ENSG00000077420	APBB1IP	amyloid beta precursor protein binding family B member 1 interacting protein	-0.374052	1	1	Down	No	-1.10283	1	1	Down	No	0.111753	1	1	Up	No	1.21476	1	1	Up	No	0	0.0172008	0	0.0594	0.0106621	0.0127341	0.0125907	0	0	0.0236457	0.0179578	0.0414806
ENSG00000077454	LRCH4	leucine rich repeats and calponin homology domain containing 4	0.181535	0.999937	0.59505	Up	No	0.138643	0.998958	0.7032	Up	No	0.228085	0.999499	0.55955	Up	No	0.0891094	0.999803	0.8462	Up	No	11.0176	9.09677	12.5078	11.2564	14.6296	12.4518	11.2538	9.38227	14.8667	13.4896	13.1065	9.35942
ENSG00000077458	FAM76B	family with sequence similarity 76 member B	0.431784	0.999937	0.2289	Up	No	0.420027	0.998958	0.276	Up	No	0.44804	0.999499	0.2419	Up	No	0.0274595	0.999803	0.9449	Up	No	7.72432	6.96369	8.61563	9.32531	9.69373	10.6071	10.7643	11.8888	11.2369	10.7494	10.7039	11.2694
ENSG00000077463	SIRT6	sirtuin 6	0.0901549	0.999937	0.6991	Up	No	0.0370083	0.998958	0.88475	Up	No	0.146325	0.999499	0.56395	Up	No	0.10902	0.999803	0.7075	Up	No	6.87574	7.20267	8.57191	9.53706	8.29503	8.4508	9.34869	6.60494	8.53104	9.21698	9.24632	8.42181
ENSG00000077498	TYR	tyrosinase	-0.0118962	1	1	Down	No	-0.0118318	1	1	Down	No	-0.0118722	1	1	Down	No	0	1	1	NA	No	0	0.0223485	0	0	0	0	0	0	0	0	0	0
ENSG00000077514	POLD3	DNA polymerase delta 3, accessory subunit	-0.00152317	0.999937	0.99225	Down	No	0.0283313	0.998958	0.8796	Up	No	-0.0265922	0.999499	0.89485	Down	No	-0.0557404	0.999803	0.79555	Down	No	17.9439	19.7783	16.9502	16.4651	17.5567	15.2477	18.753	19.5967	16.2092	14.5198	19.0856	18.7836
ENSG00000077522	ACTN2	actinin alpha 2	0.675992	1	1	Up	No	0.263102	1	1	Up	No	1.0008	0.69567	0.0313	Up	No	0.73608	0.999803	0.14095	Up	No	0.196791	0.174249	0.107665	0.227591	0.108542	0.210491	0.194655	0.317767	0.192195	0.237702	0.132094	0.820528
ENSG00000077549	CAPZB	capping actin protein of muscle Z-line subunit beta	-0.0511279	0.999937	0.7549	Down	No	-0.0579522	0.998958	0.74585	Down	No	-0.0390957	0.999499	0.83075	Down	No	0.0182767	0.999803	0.93065	Up	No	99.7531	99.6394	78.4303	103.974	96.4929	86.2084	88.2924	89.846	82.7233	91.6872	87.6835	104.371
ENSG00000077585	GPR137B	G protein-coupled receptor 137B	-0.0077235	0.999937	0.98225	Down	No	-0.0219139	0.998958	0.953	Down	No	0.0117197	0.999499	0.9759	Up	No	0.0335904	0.999803	0.93645	Up	No	3.31061	3.07325	2.50828	2.25336	2.86918	3.47324	2.36418	2.08778	2.27332	3.91184	2.37378	2.497
ENSG00000077616	NAALAD2	N-acetylated alpha-linked acidic dipeptidase 2	0.295656	0.999937	0.4506	Up	No	0.497274	0.998958	0.16685	Up	No	0.068658	0.999499	0.87845	Up	No	-0.429926	0.999803	0.36245	Down	No	8.92083	9.64009	8.76132	8.27	4.0685	13.2943	7.82115	11.1241	4.49645	11.4817	7.94243	9.77086
ENSG00000077684	JADE1	jade family PHD finger 1	-0.151948	0.999937	0.36635	Down	No	-0.0857467	0.998958	0.6396	Down	No	-0.216477	0.999499	0.22805	Down	No	-0.131389	0.999803	0.5427	Down	No	14.9833	16.1998	16.9292	18.8236	11.3251	14.8677	16.026	19.7307	10.484	13.481	14.6243	18.2263
ENSG00000077713	SLC25A43	solute carrier family 25 member 43	0.20948	0.999937	0.51645	Up	No	0.318191	0.998958	0.3827	Up	No	0.098274	0.999499	0.76665	Up	No	-0.220271	0.999803	0.56575	Down	No	1.31356	1.63739	0.614531	0.88419	1.9556	1.24057	0.902385	1.30269	1.61596	1.47119	0.733633	0.84214
ENSG00000077721	UBE2A	ubiquitin conjugating enzyme E2 A	0.0630961	0.999937	0.7671	Up	No	0.0539617	0.998958	0.815	Up	No	0.0773035	0.999499	0.73425	Up	No	0.0228295	0.999803	0.9287	Up	No	28.4316	32.3975	27.9267	31.2133	28.2479	31.7638	30.1221	32.1805	28.0624	32.285	31.0156	33.4834
ENSG00000077782	FGFR1	fibroblast growth factor receptor 1	-0.131867	0.999937	0.3465	Down	No	-0.0406332	0.998958	0.79225	Down	No	-0.224168	0.999499	0.1538	Down	No	-0.183951	0.999803	0.29785	Down	No	91.5883	93.7535	99.8573	76.2043	62.9809	90.0812	87.8118	104.32	62.4546	83.8446	88.6178	70.487
ENSG00000077800	FKBP6	FKBP prolyl isomerase family member 6 (inactive)	0.618143	1	1	Up	No	0.0587071	1	1	Up	No	1.02905	1	1	Up	No	0.96971	1	1	Up	No	0.685043	0.39991	0.434134	0.252595	0.265332	0.994166	0.215562	0.335661	0.609639	0.768129	0.319776	0.846909
ENSG00000077935	SMC1B	structural maintenance of chromosomes 1B	-0.740747	1	1	Down	No	-0.800588	1	1	Down	No	-0.679721	1	1	Down	No	0.121231	1	1	Up	No	0.120639	0.0522722	0.0131311	0.0407934	0.00756859	0.0693847	0	0.0505303	0.0313754	0.0716825	0.0129186	0.0241385
ENSG00000077942	FBLN1	fibulin 1	0.251982	0.916735	0.1066	Up	No	0.270028	0.965597	0.10985	Up	No	0.238911	0.999499	0.1599	Up	No	-0.0317175	0.999803	0.8646	Down	No	20.9203	23.3964	38.2115	29.9356	48.4173	23.2679	36.2154	25.7979	46.2783	25.6564	33.6316	25.0545
ENSG00000077943	ITGA8	integrin subunit alpha 8	1.60635	0.00640175	5e-05	Up	Yes	1.67309	0.00692731	5e-05	Up	Yes	1.54358	0.00883641	5e-05	Up	Yes	-0.130479	0.999803	0.6645	Down	No	1.35495	1.2364	0.730519	0.777502	9.61226	1.74972	0.701854	0.662075	7.54729	2.37556	0.840216	0.83997
ENSG00000077984	CST7	cystatin F	0	1	1	NA	No	0	1	1	NA	No	0	1	1	NA	No	0	1	1	NA	No	0	0	0	0	0	0	0	0	0	0	0	0
ENSG00000078018	MAP2	microtubule associated protein 2	-0.131299	0.999937	0.3807	Down	No	-0.00207956	0.998958	0.9891	Down	No	-0.26824	0.999499	0.10775	Down	No	-0.266674	0.999803	0.1506	Down	No	30.6153	27.7057	34.0149	27.044	20.4517	30.4036	29.9687	36.5165	18.0205	25.5241	28.5719	25.7853
ENSG00000078043	PIAS2	protein inhibitor of activated STAT 2	-0.0582813	0.999937	0.8081	Down	No	-0.050422	0.998958	0.85005	Down	No	-0.0606807	0.999499	0.80985	Down	No	-0.0109201	0.999803	0.96865	Down	No	0	0	0	0	0	0	0	0	0	0	0	0
ENSG00000078053	AMPH	amphiphysin	-0.0680725	0.999937	0.7352	Down	No	-0.0407855	0.998958	0.84715	Down	No	-0.0899845	0.999499	0.67135	Down	No	-0.0494314	0.999803	0.8395	Down	No	11.6316	10.9588	9.24043	7.0572	10.2159	12.3254	8.43798	6.20932	9.46655	11.1681	8.00276	7.42014
ENSG00000078061	ARAF	A-Raf proto-oncogene, serine/threonine kinase	-0.211892	0.999937	0.48555	Down	No	-0.201658	0.998958	0.5269	Down	No	-0.21698	0.999499	0.5151	Down	No	-0.0158091	0.999803	0.9688	Down	No	11.9072	11.5539	10.9564	12.1432	9.93238	9.42704	10.9241	9.52849	9.99557	9.91611	9.48195	10.0539
ENSG00000078070	MCCC1	methylcrotonyl-CoA carboxylase subunit 1	0.329657	0.999937	0.2354	Up	No	0.216069	0.998958	0.4062	Up	No	0.439903	0.999499	0.18115	Up	No	0.222895	0.999803	0.4786	Up	No	5.36472	5.2008	4.96931	6.13751	6.70868	6.24853	5.91595	5.85671	6.72355	5.92687	7.45082	9.231
ENSG00000078081	LAMP3	lysosomal associated membrane protein 3	-0.216522	1	1	Down	No	-0.194336	1	1	Down	No	-0.23291	1	1	Down	No	-0.0385669	1	1	Down	No	0.20655	0.266585	0.123246	0.171571	0.112747	0.165745	0.242217	0.137579	0.101218	0.207075	0.19754	0.138229
ENSG00000078098	FAP	fibroblast activation protein alpha	1.12398	0.395361	0.0168	Up	No	1.03335	0.562045	0.0306	Up	No	1.21368	0.533488	0.019	Up	No	0.18006	0.999803	0.7294	Up	No	0.179973	0.113571	0.419417	0.356256	1.06394	0.251848	0.495189	0.351811	0.808972	0.476376	0.852684	0.324125
ENSG00000078114	NEBL	nebulette	-0.0414825	0.999937	0.84305	Down	No	0.113548	0.998958	0.6324	Up	No	-0.210917	0.999499	0.3801	Down	No	-0.325259	0.999803	0.2259	Down	No	2.98364	2.36795	3.36298	3.42772	2.64395	1.75006	3.37593	5.08643	1.85333	2.2167	2.95698	3.32462
ENSG00000078124	ACER3	alkaline ceramidase 3	-0.0826427	0.999937	0.656	Down	No	-0.0529275	0.998958	0.79415	Down	No	-0.107677	0.999499	0.5875	Down	No	-0.0555493	0.999803	0.80765	Down	No	5.12811	4.58477	4.29962	3.99633	4.51331	4.63671	3.77287	4.14115	4.55434	4.01715	4.12762	3.7363
ENSG00000078140	UBE2K	ubiquitin conjugating enzyme E2 K	0.0131333	0.999937	0.92515	Up	No	0.035646	0.998958	0.81295	Up	No	-0.00484214	0.999499	0.9759	Down	No	-0.0411144	0.999803	0.81355	Down	No	29.2662	29.7536	28.2972	33.3838	26.3553	27.3574	31.4888	36.1044	24.1951	28.3615	30.7506	35.5086
ENSG00000078142	PIK3C3	phosphatidylinositol 3-kinase catalytic subunit type 3	-0.160866	0.999937	0.6575	Down	No	-0.206228	0.998958	0.6112	Down	No	-0.111469	0.999499	0.77655	Down	No	0.0943312	0.999803	0.83355	Up	No	21.5951	21.1122	11.7059	22.7088	14.3145	21.2025	16.5264	13.5454	11.9209	19.8117	14.7201	23.5695
ENSG00000078177	N4BP2	NEDD4 binding protein 2	0.142552	0.999937	0.38995	Up	No	0.15232	0.998958	0.38245	Up	No	0.137934	0.999499	0.44995	Up	No	-0.0150542	0.999803	0.94235	Down	No	7.12913	6.48383	6.58716	7.02182	8.33547	7.96395	6.52866	6.9427	7.47835	7.19266	6.36047	8.43999
ENSG00000078237	TIGAR	TP53 induced glycolysis regulatory phosphatase	0.0987496	0.999937	0.8403	Up	No	0.167549	0.998958	0.74025	Up	No	0.0317227	0.999499	0.9548	Up	No	-0.13642	0.999803	0.8218	Down	No	1.83341	2.74635	3.55449	3.08654	2.4798	3.15746	3.4832	3.31219	2.21509	2.68959	3.24769	3.1883
ENSG00000078246	TULP3	TUB like protein 3	0.0915844	0.999937	0.84725	Up	No	0.125879	0.998958	0.8013	Up	No	0.0620023	0.999499	0.9021	Up	No	-0.0644509	0.999803	0.9048	Down	No	9.812	11.5737	11.8237	9.27011	15.0619	9.70851	10.7386	10.2189	13.427	10.4396	10.0928	9.65243
ENSG00000078269	SYNJ2	synaptojanin 2	-0.117842	0.999937	0.5646	Down	No	-0.166272	0.998958	0.4349	Down	No	-0.0661953	0.999499	0.78185	Down	No	0.0994437	0.999803	0.6911	Up	No	4.45782	4.33924	5.04223	5.57206	4.21239	3.69847	4.7209	4.4056	4.40434	4.09853	4.43727	5.33881
ENSG00000078295	ADCY2	adenylate cyclase 2	-0.12412	0.999937	0.79435	Down	No	-0.0259258	0.998958	0.96235	Down	No	-0.224868	0.999499	0.66095	Down	No	-0.199294	0.999803	0.73255	Down	No	12.4735	9.27864	10.5118	12.6456	3.94581	11.9825	13.2909	14.2266	4.26894	10.6155	11.5425	11.8257
ENSG00000078304	PPP2R5C	protein phosphatase 2 regulatory subunit B'gamma	0.103351	0.999937	0.55565	Up	No	0.0893907	0.998958	0.6384	Up	No	0.122581	0.999499	0.5315	Up	No	0.0328275	0.999803	0.88745	Up	No	41.0557	44.1591	32.753	34.2517	40.7255	44.9696	36.8926	36.385	39.8482	48.1477	35.2728	39.3014
ENSG00000078319	PMS2P1	PMS1 homolog 2, mismatch repair system component pseudogene 1	-0.415599	0.999937	0.8105	Down	No	-0.94118	0.998958	0.70715	Down	No	-0.0253059	0.999499	0.9887	Down	No	0.914343	0.999803	0.7105	Up	No	1.05308	2.37136	2.62026	0.847589	3.62588	1.9986e-29	0.0502615	0.157247	1.55045	0.34864	2.04958	3.14327
ENSG00000078328	RBFOX1	RNA binding fox-1 homolog 1	-0.184829	0.999937	0.39885	Down	No	-0.147015	0.998958	0.5373	Down	No	-0.218977	0.999499	0.34915	Down	No	-0.0725739	0.999803	0.80285	Down	No	2.73184	2.74147	1.90618	3.5456	1.34852	3.02756	2.13661	3.14368	0.931359	2.63148	1.96923	3.71261
ENSG00000078369	GNB1	G protein subunit beta 1	-0.0719572	0.999937	0.59305	Down	No	-0.0545954	0.998958	0.7257	Down	No	-0.0842891	0.999499	0.57505	Down	No	-0.0303452	0.999803	0.86735	Down	No	138.056	137.851	130.462	144.248	139.619	116.925	132.849	131.623	123.702	118.65	127.862	141.625
ENSG00000078399	HOXA9	homeobox A9	1.03429	1	1	Up	No	0.290647	1	1	Up	No	1.52755	0.820884	0.0446	Up	No	1.23636	0.999803	0.175	Up	No	0.278754	0.161021	0.201975	0	0.472809	0.0661106	0.225062	0	0.73504	0.398941	0.321717	0.342156
ENSG00000078401	EDN1	endothelin 1	-0.345164	0.999937	0.26645	Down	No	-0.695328	0.562045	0.03075	Down	No	-0.0596881	0.999499	0.8509	Down	No	0.63452	0.999803	0.08795	Up	No	1.80615	2.06291	0.654804	3.4371	1.28279	1.21213	0.548873	1.77928	1.45101	1.71728	0.957734	3.3922
ENSG00000078403	MLLT10	MLLT10 histone lysine methyltransferase DOT1L cofactor	0.167662	0.999937	0.51325	Up	No	0.210719	0.998958	0.45175	Up	No	0.128096	0.999499	0.66355	Up	No	-0.0831068	0.999803	0.7834	Down	No	13.8273	12.0247	17.3651	15.7778	16.5698	18.4002	15.0038	17.0678	14.3961	16.626	16.8699	15.8851
ENSG00000078487	ZCWPW1	zinc finger CW-type and PWWP domain containing 1	0.0250907	0.999937	0.9651	Up	No	0.0480578	0.998958	0.9483	Up	No	0.00735261	0.999499	0.99085	Up	No	-0.0413026	0.999803	0.95325	Down	No	1.25588	1.35826	1.0794	0.808476	1.17149	1.24694	1.03508	1.10476	1.02566	1.17547	1.17201	1.07038
ENSG00000078549	ADCYAP1R1	ADCYAP receptor type I	0.0730989	0.999937	0.76145	Up	No	0.139447	0.998958	0.58235	Up	No	0.00883323	0.999499	0.9741	Up	No	-0.130175	0.999803	0.657	Down	No	1.59715	1.3629	1.59017	0.849719	1.15613	1.92229	1.54564	1.22658	0.930225	2.15475	1.60386	0.701765
ENSG00000078579	FGF20	fibroblast growth factor 20	0.522166	1	1	Up	No	0.687786	1	1	Up	No	0.339911	1	1	Up	No	-0.34952	1	1	Down	No	0.022646	0	0.0317612	0.119092	0.10226	0.145311	0	0.0348773	0.0979938	0	0.0866445	0.0333715
ENSG00000078589	P2RY10	P2Y receptor family member 10	0	1	1	NA	No	0	1	1	NA	No	0	1	1	NA	No	0	1	1	NA	No	0	0	0	0	0	0	0	0	0	0	0	0
ENSG00000078596	ITM2A	integral membrane protein 2A	0.632795	0.603401	0.0379	Up	No	0.578297	0.858986	0.074	Up	No	0.692469	0.826826	0.04515	Up	No	0.113853	0.999803	0.7491	Up	No	6.28393	7.57379	1.63288	1.41693	12.9524	7.2999	2.08951	1.72472	13.1412	9.07072	2.64681	1.44615
ENSG00000078618	NRDC	nardilysin convertase	0.00746836	0.999937	0.976	Up	No	0.0526925	0.998958	0.8305	Up	No	-0.0341875	0.999499	0.88905	Down	No	-0.0875073	0.999803	0.7439	Down	No	49.631	43.8343	45.3264	46.3061	46.4512	44.5413	44.9127	53.0876	46.8838	42.0932	46.7133	42.5381
ENSG00000078668	VDAC3	voltage dependent anion channel 3	0.0710788	0.999937	0.64075	Up	No	0.0711997	0.998958	0.6708	Up	No	0.076308	0.999499	0.6409	Up	No	0.00444809	0.999803	0.9814	Up	No	54.1888	61.3633	52.1111	57.5119	62.3756	54.291	57.939	58.1741	60.3171	53.4898	58.8475	61.2825
ENSG00000078674	PCM1	pericentriolar material 1	-0.234438	0.999937	0.16175	Down	No	-0.23467	0.998958	0.2056	Down	No	-0.22871	0.999499	0.2304	Down	No	0.00543491	0.999803	0.9761	Up	No	40.7765	45.6269	38.1626	42.4656	34.2382	37.9326	36.9465	31.3131	34.1445	33.7122	38.8353	34.0559
ENSG00000078687	TNRC6C	trinucleotide repeat containing adaptor 6C	0.0351286	0.999937	0.90165	Up	No	0.155718	0.998958	0.61785	Up	No	-0.0910469	0.999499	0.76445	Down	No	-0.247459	0.999803	0.51305	Down	No	5.60741	4.66012	7.49764	4.4425	5.6713	5.32706	7.4271	5.91078	6.76867	4.00099	5.85378	3.86901
ENSG00000078699	CBFA2T2	CBFA2/RUNX1 partner transcriptional co-repressor 2	-0.052311	0.999937	0.7739	Down	No	-0.103767	0.998958	0.6007	Down	No	0.00290776	0.999499	0.98795	Up	No	0.10638	0.999803	0.63985	Up	No	4.76432	4.3528	3.01787	3.20925	4.1715	4.27867	3.04721	2.52622	4.52823	4.64286	3.04588	2.89867
ENSG00000078725	BRINP1	BMP/retinoic acid inducible neural specific 1	-0.147674	0.999937	0.5581	Down	No	-0.240372	0.998958	0.37645	Down	No	-0.0559133	0.999499	0.82805	Down	No	0.184204	0.999803	0.56435	Up	No	2.26793	2.51872	1.61546	3.31135	1.43422	3.06039	1.64794	1.98364	1.38075	3.115	1.42479	3.33028
ENSG00000078747	ITCH	itchy E3 ubiquitin protein ligase	-0.0446517	0.999937	0.85425	Down	No	-0.0335826	0.998958	0.89735	Down	No	-0.0506917	0.999499	0.84775	Down	No	-0.0173794	0.999803	0.94925	Down	No	9.49212	8.94784	9.92296	7.65154	9.18011	9.06959	8.20241	8.11386	8.64132	10.1679	8.34908	7.14106
ENSG00000078795	PKD2L2	polycystin 2 like 2, transient receptor potential cation channel	0.0881688	1	1	Up	No	0.720738	1	1	Up	No	-1.05044	1	1	Down	No	-1.77001	1	1	Down	No	0.0244144	0.0871324	2.51111e-66	0.040073	0.0283099	0.125718	0.0353123	0.055447	1.08897e-33	0.04407	0.0156625	0.0131423
ENSG00000078804	TP53INP2	tumor protein p53 inducible nuclear protein 2	-0.290061	0.999937	0.49145	Down	No	-0.277478	0.998958	0.53885	Down	No	-0.297037	0.999499	0.52265	Down	No	-0.0200279	0.999803	0.97525	Down	No	4.42129	4.95645	3.34026	3.81329	3.83281	4.19683	2.6343	2.73224	3.47851	3.85963	2.43022	3.4571
ENSG00000078808	SDF4	stromal cell derived factor 4	0.109441	0.999937	0.5613	Up	No	0.130305	0.998958	0.5296	Up	No	0.0932918	0.999499	0.64345	Up	No	-0.0373122	0.999803	0.8657	Down	No	32.1539	28.8712	28.1347	35.0817	34.1819	34.8136	33.2431	31.6319	31.0973	36.9353	32.666	30.2495
ENSG00000078814	MYH7B	myosin heavy chain 7B	-0.649285	1	1	Down	No	-0.776061	1	1	Down	No	-0.528284	1	1	Down	No	0.248209	1	1	Up	No	0.140822	0.390069	0.199286	0.148582	0.0608751	0.170324	0.0692034	0.199508	0.260805	0.227922	0.0578994	0.0509165
ENSG00000078898	BPIFB2	BPI fold containing family B member 2	-0.40868	1	1	Down	No	-0.326749	1	1	Down	No	-0.488534	1	1	Down	No	-0.164032	1	1	Down	No	0.0701049	0	0	0	0.01626	0.0194181	0.019175	0	0.0473534	0	0	0
ENSG00000078900	TP73	tumor protein p73	-0.0264477	1	1	Down	No	0.296195	1	1	Up	No	-0.437136	1	1	Down	No	-0.733503	1	1	Down	No	0.134672	0.0780501	0.122595	0.145762	0.216422	0.152223	0.0720429	0.140119	0.0810391	0.120409	0.0608385	0.090653
ENSG00000078902	TOLLIP	toll interacting protein	-0.164723	0.999937	0.37675	Down	No	-0.175447	0.998958	0.38215	Down	No	-0.14924	0.999499	0.4521	Down	No	0.0257689	0.999803	0.9068	Up	No	9.55988	9.08662	10.7385	12.2823	8.86638	8.70192	9.79921	8.9468	8.69183	9.14526	10.2558	9.02314
ENSG00000078967	UBE2D4	ubiquitin conjugating enzyme E2 D4 (putative)	-0.557055	0.833358	0.08355	Down	No	-0.730236	0.60175	0.03625	Down	No	-0.396997	0.999499	0.2597	Down	No	0.332948	0.999803	0.44295	Up	No	5.95657	6.89833	2.55108	4.58207	3.36779	3.55428	2.44715	2.4132	2.75975	4.80503	3.31654	4.03859
ENSG00000079101	CLUL1	clusterin like 1	0.485571	0.999937	0.50945	Up	No	0.29097	0.998958	0.7289	Up	No	0.662852	0.999499	0.42665	Up	No	0.370766	0.999803	0.72955	Up	No	0.950292	0.750958	0.243194	0.705735	1.84285	0.769851	0.253121	0.304257	2.33888	0.695833	0.579051	0.462465
ENSG00000079102	RUNX1T1	RUNX1 partner transcriptional co-repressor 1	0.766392	0.020457	0.0002	Up	Yes	0.844907	0.0330045	0.00035	Up	Yes	0.689821	0.203897	0.00345	Up	No	-0.156161	0.999803	0.5431	Down	No	1.36118	1.76279	2.43098	1.55054	6.79771	2.31003	2.05965	1.38476	6.37718	1.66716	1.28367	1.86554
ENSG00000079112	CDH17	cadherin 17	-1.39689	1	1	Down	No	-2.9477	1	1	Down	No	-0.663225	1	1	Down	No	2.28263	1	1	Up	No	0.0913139	0.125207	0.130132	0.0520273	0.00749533	0.0179051	0	0.0249015	0.0250973	0.0499257	0.0345169	0.136311
[truncated: 61,239 more rows]

## Sheet: DEG's
Gene Information	Gene Information	Gene Information	NPC_EV_vs_NPC_Control	NPC_EV_vs_NPC_Control	NPC_EV_vs_NPC_Control	NPC_EV_vs_NPC_Control	NPC_EV_vs_NPC_Control	NPC_iPS_vs_NPC_Control	NPC_iPS_vs_NPC_Control	NPC_iPS_vs_NPC_Control	NPC_iPS_vs_NPC_Control	NPC_iPS_vs_NPC_Control	NPC_TB_vs_NPC_Control	NPC_TB_vs_NPC_Control	NPC_TB_vs_NPC_Control	NPC_TB_vs_NPC_Control	NPC_TB_vs_NPC_Control	NPC_TB_vs_NPC_iPS	NPC_TB_vs_NPC_iPS	NPC_TB_vs_NPC_iPS	NPC_TB_vs_NPC_iPS	NPC_TB_vs_NPC_iPS	FPKM
[truncated: 279 more rows]

[truncated: 4 more sheets: NPC_TB_vs_NPC_iPS, NPC_TB_vs_NPC_Control, NPC_iPS_vs_NPC_Control, NPC_EV_vs_NPC_Control]
