# Supplementary material for: Small and Long Non-Coding RNA Analysis for Human Trophoblast-Derived Extracellular Vesicles and Their Effect on the Transcriptome Profile of Human Neural Progenitor Cells
Source: Cells. 2024 Nov 11;13(22):1867. doi: 10.3390/cells13221867 (PMC11593255; doi:10.3390/cells13221867)
Supplement: Supplementary file 1 [file cells-13-01867-s001.zip › Supplementary File S1_7_27_24.xlsx]

## Sheet: deseq_dif
miRNA Name	baseMean	log2FoldChange	Fold Change	lfcSE	stat	pvalue	padj	Directionality TB EV vs iPS EV
hsa-let-7a-2-3p	0	NA		NA	NA	NA	NA
hsa-let-7a-3p	0	NA		NA	NA	NA	NA
hsa-let-7a-5p/7c-5p	10.1103	-1.18027		3.11038	-0.379463	0.704344	0.868463
hsa-let-7b-3p	0	NA		NA	NA	NA	NA
hsa-let-7b-5p	0	NA		NA	NA	NA	NA
hsa-let-7c-3p	0	NA		NA	NA	NA	NA
hsa-let-7d-3p	0	NA		NA	NA	NA	NA
hsa-let-7d-5p	0	NA		NA	NA	NA	NA
hsa-let-7e-3p	0	NA		NA	NA	NA	NA
hsa-let-7e-5p	8.29452	5.63553		3.4016	1.65673	0.0975746	0.229976
hsa-let-7f-1-3p	0	NA		NA	NA	NA	NA
hsa-let-7f-2-3p	0	NA		NA	NA	NA	NA
hsa-let-7f-5p	0.837134	2.33792		3.93842	0.59362	0.552766	NA
hsa-let-7g-3p	0	NA		NA	NA	NA	NA
hsa-let-7g-5p	0	NA		NA	NA	NA	NA
hsa-let-7i-3p	0	NA		NA	NA	NA	NA
hsa-let-7i-5p	0	NA		NA	NA	NA	NA
hsa-miR-149-3p	177.251	10.0517	#REF!	2.88101	3.48896	0.000484907	0.031023	Up
hsa-miR-1-5p	0	NA		NA	NA	NA	NA
hsa-miR-100-3p	0	NA		NA	NA	NA	NA
hsa-miR-100-5p	0	NA		NA	NA	NA	NA
hsa-miR-101-2-5p	0	NA		NA	NA	NA	NA
hsa-miR-101-3p	8.26222	5.62821		3.39932	1.65569	0.097785	0.229976
hsa-miR-101-5p	0	NA		NA	NA	NA	NA
hsa-miR-10226	0	NA		NA	NA	NA	NA
hsa-miR-10392-3p	0	NA		NA	NA	NA	NA
hsa-miR-10392-5p	0	NA		NA	NA	NA	NA
hsa-miR-10393-3p	0	NA		NA	NA	NA	NA
hsa-miR-10393-5p	0	NA		NA	NA	NA	NA
hsa-miR-10394-3p	0	NA		NA	NA	NA	NA
hsa-miR-10394-5p	0	NA		NA	NA	NA	NA
hsa-miR-10395-3p	0	NA		NA	NA	NA	NA
hsa-miR-10395-5p	0	NA		NA	NA	NA	NA
hsa-miR-10396a-3p/10396b-3p	3.88126	4.54137		3.91051	1.16133	0.24551	0.371187
hsa-miR-10396a-5p/10396b-5p	24.4244	0.668469		3.1878	0.209696	0.833905	0.905179
hsa-miR-10397-3p	0	NA		NA	NA	NA	NA
hsa-miR-10397-5p	0	NA		NA	NA	NA	NA
hsa-miR-10398-3p	0	NA		NA	NA	NA	NA
hsa-miR-10398-5p	0	NA		NA	NA	NA	NA
hsa-miR-10399-3p	0	NA		NA	NA	NA	NA
hsa-miR-10399-5p	0	NA		NA	NA	NA	NA
hsa-miR-103a-1-5p/103a-2-5p	0	NA		NA	NA	NA	NA
hsa-miR-103a-3p/107	0.370913	1.15682		3.97809	0.290798	0.771206	NA
hsa-miR-103b	0	NA		NA	NA	NA	NA
hsa-miR-10400-3p	0	NA		NA	NA	NA	NA
hsa-miR-10400-5p	0	NA		NA	NA	NA	NA
hsa-miR-10401-3p	12.0177	6.16981		3.37366	1.82882	0.0674269	0.207057
hsa-miR-4788	215.302	-11.9416	0.000254228	3.42464	-3.48696	0.000488551	0.031023	Down
hsa-miR-105-3p	0	NA		NA	NA	NA	NA
hsa-miR-105-5p	0	NA		NA	NA	NA	NA
hsa-miR-10522-5p	0	NA		NA	NA	NA	NA
hsa-miR-10523-5p	0	NA		NA	NA	NA	NA
hsa-miR-10524-5p	0	NA		NA	NA	NA	NA
hsa-miR-10525-3p	0	NA		NA	NA	NA	NA
hsa-miR-10526-3p	0	NA		NA	NA	NA	NA
hsa-miR-10527-5p	1.70887	-5.01053		3.95914	-1.26556	0.20567	NA
hsa-miR-106a-3p	1.06544	2.6833		3.9317	0.682479	0.494936	NA
hsa-miR-19b-3p	152.919	9.83879	915.738	3.0126	3.26588	0.00109125	0.0461961	Up
hsa-miR-106b-3p	9.71709	0.0849203		2.75658	0.0308064	0.975424	0.975424
hsa-miR-106b-5p	0	NA		NA	NA	NA	NA
hsa-miR-10a-3p	0	NA		NA	NA	NA	NA
hsa-miR-10a-5p	0	NA		NA	NA	NA	NA
hsa-miR-10b-3p	0	NA		NA	NA	NA	NA
hsa-miR-10b-5p	0	NA		NA	NA	NA	NA
hsa-miR-11181-3p	0	NA		NA	NA	NA	NA
hsa-miR-11181-5p	0	NA		NA	NA	NA	NA
hsa-miR-11399	0	NA		NA	NA	NA	NA
hsa-miR-11400	0	NA		NA	NA	NA	NA
hsa-miR-11401	0	NA		NA	NA	NA	NA
hsa-miR-1178-3p	0	NA		NA	NA	NA	NA
hsa-miR-1178-5p	0	NA		NA	NA	NA	NA
hsa-miR-1179-3p	0	NA		NA	NA	NA	NA
hsa-miR-1179-5p	0.761031	2.20159		3.94154	0.558561	0.576461	NA
hsa-miR-1180-3p	0	NA		NA	NA	NA	NA
hsa-miR-1180-5p	0	NA		NA	NA	NA	NA
hsa-miR-1181-3p	0	NA		NA	NA	NA	NA
hsa-miR-1181-5p	0	NA		NA	NA	NA	NA
hsa-miR-1182	0	NA		NA	NA	NA	NA
hsa-miR-1183	0	NA		NA	NA	NA	NA
hsa-miR-1184	0	NA		NA	NA	NA	NA
hsa-miR-1185-1-3p/1185-2-3p	1.14155	2.78221		3.93006	0.707931	0.478988	NA
hsa-miR-1185-5p	0	NA		NA	NA	NA	NA
hsa-miR-1193-3p	0	NA		NA	NA	NA	NA
hsa-miR-1193-5p	0	NA		NA	NA	NA	NA
hsa-miR-1197	0	NA		NA	NA	NA	NA
hsa-miR-1199-3p	0	NA		NA	NA	NA	NA
hsa-miR-1199-5p	0	NA		NA	NA	NA	NA
hsa-miR-1200	0	NA		NA	NA	NA	NA
hsa-miR-1202	0	NA		NA	NA	NA	NA
hsa-miR-1203	0	NA		NA	NA	NA	NA
hsa-miR-1204	0	NA		NA	NA	NA	NA
hsa-miR-1205	0	NA		NA	NA	NA	NA
hsa-miR-1206	0	NA		NA	NA	NA	NA
hsa-miR-1207-3p	0	NA		NA	NA	NA	NA
hsa-miR-1207-5p	0	NA		NA	NA	NA	NA
hsa-miR-1208	0	NA		NA	NA	NA	NA
hsa-miR-12113	0	NA		NA	NA	NA	NA
hsa-miR-12114	0	NA		NA	NA	NA	NA
hsa-miR-12115	0	NA		NA	NA	NA	NA
hsa-miR-12116	0	NA		NA	NA	NA	NA
hsa-miR-12117	0	NA		NA	NA	NA	NA
hsa-miR-12118	0	NA		NA	NA	NA	NA
hsa-miR-12119	0	NA		NA	NA	NA	NA
hsa-miR-12120	0	NA		NA	NA	NA	NA
hsa-miR-12121	0	NA		NA	NA	NA	NA
hsa-miR-12122	0	NA		NA	NA	NA	NA
hsa-miR-12123	0	NA		NA	NA	NA	NA
hsa-miR-12124	0	NA		NA	NA	NA	NA
hsa-miR-12125	0	NA		NA	NA	NA	NA
hsa-miR-12126	0	NA		NA	NA	NA	NA
hsa-miR-12127	0	NA		NA	NA	NA	NA
hsa-miR-12128	0	NA		NA	NA	NA	NA
hsa-miR-12129	0	NA		NA	NA	NA	NA
hsa-miR-12130	0	NA		NA	NA	NA	NA
hsa-miR-12131	0	NA		NA	NA	NA	NA
hsa-miR-12132	0	NA		NA	NA	NA	NA
hsa-miR-12133	0	NA		NA	NA	NA	NA
hsa-miR-12135	0	NA		NA	NA	NA	NA
hsa-miR-12136	46.8592	-2.2314		2.45033	-0.910651	0.36248	0.523124
hsa-miR-122-3p	0	NA		NA	NA	NA	NA
hsa-miR-122-5p	0	NA		NA	NA	NA	NA
hsa-miR-1224-3p	0	NA		NA	NA	NA	NA
hsa-miR-1224-5p	0	NA		NA	NA	NA	NA
hsa-miR-1225-3p	0	NA		NA	NA	NA	NA
hsa-miR-1225-5p	0	NA		NA	NA	NA	NA
hsa-miR-1226-3p	0.837134	2.33792		3.93842	0.59362	0.552766	NA
hsa-miR-1226-5p	0	NA		NA	NA	NA	NA
hsa-miR-1227-3p	0.913238	2.46247		3.93581	0.625658	0.53154	NA
hsa-miR-1227-5p	1.44596	3.12138		3.92519	0.795217	0.426487	NA
hsa-miR-1228-3p	0	NA		NA	NA	NA	NA
hsa-miR-1228-5p	0	NA		NA	NA	NA	NA
hsa-miR-1229-3p	6.67592	5.31999		3.8774	1.37205	0.170047	0.304169
hsa-miR-1229-5p	0	NA		NA	NA	NA	NA
hsa-miR-122b-3p	0	NA		NA	NA	NA	NA
hsa-miR-122b-5p	0	NA		NA	NA	NA	NA
hsa-miR-1231-3p	0	NA		NA	NA	NA	NA
hsa-miR-1231-5p	0	NA		NA	NA	NA	NA
hsa-miR-1233-3p	0	NA		NA	NA	NA	NA
hsa-miR-1233-5p	0	NA		NA	NA	NA	NA
hsa-miR-1234-3p	0	NA		NA	NA	NA	NA
hsa-miR-1236-3p	0	NA		NA	NA	NA	NA
hsa-miR-1236-5p	0	NA		NA	NA	NA	NA
hsa-miR-1237-3p	0	NA		NA	NA	NA	NA
hsa-miR-1237-5p	0	NA		NA	NA	NA	NA
hsa-miR-1238-3p	0	NA		NA	NA	NA	NA
hsa-miR-1238-5p	0	NA		NA	NA	NA	NA
hsa-miR-124-3p	0	NA		NA	NA	NA	NA
hsa-miR-124-5p	0	NA		NA	NA	NA	NA
hsa-miR-1243	0	NA		NA	NA	NA	NA
hsa-miR-1244	0	NA		NA	NA	NA	NA
hsa-miR-1245a	0	NA		NA	NA	NA	NA
hsa-miR-1245b-3p	0	NA		NA	NA	NA	NA
hsa-miR-1245b-5p	0	NA		NA	NA	NA	NA
hsa-miR-1246	2937.49	-0.745272		2.03325	-0.366542	0.713961	0.871856
hsa-miR-23a-3p/23b-3p	455.068	8.68418	411.336	2.73533	3.17482	0.00149931	0.0462309	Up
hsa-miR-1247-5p	7.4958	5.4898		3.42859	1.60119	0.109336	0.242878
hsa-miR-1248	0	NA		NA	NA	NA	NA
hsa-miR-1249-3p	0	NA		NA	NA	NA	NA
hsa-miR-1249-5p	0	NA		NA	NA	NA	NA
hsa-miR-1250-3p	0	NA		NA	NA	NA	NA
hsa-miR-1250-5p	0	NA		NA	NA	NA	NA
hsa-miR-1251-3p	0	NA		NA	NA	NA	NA
hsa-miR-1251-5p	0	NA		NA	NA	NA	NA
hsa-miR-1252-3p	0	NA		NA	NA	NA	NA
hsa-miR-1252-5p	0	NA		NA	NA	NA	NA
hsa-miR-1253	0	NA		NA	NA	NA	NA
hsa-miR-1255a	0	NA		NA	NA	NA	NA
hsa-miR-1255b-2-3p	0	NA		NA	NA	NA	NA
hsa-miR-1255b-5p	4.54994	4.76672		3.46551	1.37547	0.168985	0.304169
hsa-miR-1256-3p	0	NA		NA	NA	NA	NA
hsa-miR-1256-5p	0	NA		NA	NA	NA	NA
hsa-miR-1257	0	NA		NA	NA	NA	NA
hsa-miR-1258	0	NA		NA	NA	NA	NA
hsa-miR-125a-3p	0	NA		NA	NA	NA	NA
hsa-miR-125a-5p	1.90258	3.5156		3.92079	0.896655	0.369903	NA
hsa-miR-125b-1-3p	0	NA		NA	NA	NA	NA
hsa-miR-125b-2-3p	0	NA		NA	NA	NA	NA
hsa-miR-125b-5p	0.532722	1.6924		3.95614	0.427791	0.668803	NA
hsa-miR-126-3p	2.3592	3.82488		3.91809	0.976211	0.32896	NA
hsa-miR-126-5p	12.8614	6.26792		3.84615	1.62966	NA	NA
hsa-miR-1260a/1260b	29.1785	2.6942		2.44609	1.10143	0.270709	0.399768
hsa-miR-1261	0	NA		NA	NA	NA	NA
hsa-miR-574-3p	93.2115	9.12463	558.195	2.92633	3.11812	0.00182011	0.0462309	Up
hsa-miR-1263-3p	0	NA		NA	NA	NA	NA
hsa-miR-1263-5p	0	NA		NA	NA	NA	NA
hsa-miR-1264	0	NA		NA	NA	NA	NA
hsa-miR-1265-3p	0	NA		NA	NA	NA	NA
hsa-miR-1265-5p	0	NA		NA	NA	NA	NA
hsa-miR-1266-3p	0	NA		NA	NA	NA	NA
hsa-miR-1266-5p	0	NA		NA	NA	NA	NA
hsa-miR-1267	3.27243	4.29571		3.91494	1.09726	0.272527	NA
hsa-miR-92a-3p	450.356	7.29972	157.556	2.4138	3.02417	0.00249319	0.0527726	Up
hsa-miR-1269a-3p	0	NA		NA	NA	NA	NA
hsa-miR-1269a-5p	0	NA		NA	NA	NA	NA
hsa-miR-1269b	0	NA		NA	NA	NA	NA
hsa-miR-127-3p	0	NA		NA	NA	NA	NA
hsa-miR-127-5p	0	NA		NA	NA	NA	NA
hsa-miR-1270-3p	1.97868	3.57198		3.92026	0.911158	0.362212	NA
hsa-miR-1270-5p	0.608825	1.88283		3.95008	0.476656	0.633607	NA
hsa-miR-1271-3p	0	NA		NA	NA	NA	NA
hsa-miR-1271-5p	0	NA		NA	NA	NA	NA
hsa-miR-1272	0	NA		NA	NA	NA	NA
hsa-miR-1273c	0	NA		NA	NA	NA	NA
hsa-miR-1273h-3p	0	NA		NA	NA	NA	NA
hsa-miR-1273h-5p	0	NA		NA	NA	NA	NA
hsa-miR-1275	168.276	0.908732		2.04736	0.443856	0.657147	0.834577
hsa-miR-1276	0	NA		NA	NA	NA	NA
hsa-miR-1277-3p	0	NA		NA	NA	NA	NA
hsa-miR-1277-5p	0	NA		NA	NA	NA	NA
hsa-miR-1278	0	NA		NA	NA	NA	NA
hsa-miR-1279	0	NA		NA	NA	NA	NA
hsa-miR-128-1-5p	0	NA		NA	NA	NA	NA
hsa-miR-128-2-5p	0	NA		NA	NA	NA	NA
hsa-miR-128-3p	5.02281	4.91275		3.88159	1.26565	0.205638	0.33482
hsa-miR-1281	0	NA		NA	NA	NA	NA
hsa-miR-1282	0	NA		NA	NA	NA	NA
hsa-miR-1283	0	NA		NA	NA	NA	NA
hsa-miR-1284-3p	0	NA		NA	NA	NA	NA
hsa-miR-1284-5p	0	NA		NA	NA	NA	NA
hsa-miR-1285-3p	0	NA		NA	NA	NA	NA
hsa-miR-1285-5p	1.99106	3.57217		3.92026	0.911207	0.362186	NA
hsa-miR-1286-3p	0	NA		NA	NA	NA	NA
hsa-miR-1286-5p	0	NA		NA	NA	NA	NA
hsa-miR-1287-3p	0	NA		NA	NA	NA	NA
hsa-miR-1287-5p	0	NA		NA	NA	NA	NA
hsa-miR-1288-3p	0	NA		NA	NA	NA	NA
hsa-miR-1288-5p	0	NA		NA	NA	NA	NA
hsa-miR-1289-3p	0	NA		NA	NA	NA	NA
hsa-miR-1289-5p	0	NA		NA	NA	NA	NA
hsa-miR-129-1-3p/129-2-3p	0	NA		NA	NA	NA	NA
hsa-miR-129-5p	0	NA		NA	NA	NA	NA
hsa-miR-1290	70.6454	1.9493		2.8038	0.695235	0.486908	0.650919
hsa-miR-1291	0	NA		NA	NA	NA	NA
hsa-miR-1292-3p	0	NA		NA	NA	NA	NA
hsa-miR-1292-5p	2.62448	3.97276		3.91699	1.01424	0.31047	NA
hsa-miR-1293-3p	0	NA		NA	NA	NA	NA
hsa-miR-1293-5p	0	NA		NA	NA	NA	NA
hsa-miR-1294-3p	0	NA		NA	NA	NA	NA
hsa-miR-1294-5p	0	NA		NA	NA	NA	NA
hsa-miR-1295a	0	NA		NA	NA	NA	NA
hsa-miR-1295b-3p	0	NA		NA	NA	NA	NA
hsa-miR-1295b-5p	0	NA		NA	NA	NA	NA
hsa-miR-1296-3p	0	NA		NA	NA	NA	NA
hsa-miR-1296-5p	0	NA		NA	NA	NA	NA
hsa-miR-1297	0	NA		NA	NA	NA	NA
hsa-miR-1298-3p	0	NA		NA	NA	NA	NA
hsa-miR-1298-5p	0	NA		NA	NA	NA	NA
hsa-miR-1299	0	NA		NA	NA	NA	NA
hsa-miR-1301-3p	0	NA		NA	NA	NA	NA
hsa-miR-1301-5p	0	NA		NA	NA	NA	NA
hsa-miR-1302-3p	0	NA		NA	NA	NA	NA
hsa-miR-1302-5p	0	NA		NA	NA	NA	NA
hsa-miR-1303-3p	0	NA		NA	NA	NA	NA
hsa-miR-1303-5p	0	NA		NA	NA	NA	NA
hsa-miR-1304-3p	0	NA		NA	NA	NA	NA
hsa-miR-1304-5p	0	NA		NA	NA	NA	NA
hsa-miR-1305-3p	0	NA		NA	NA	NA	NA
hsa-miR-1305-5p	0	NA		NA	NA	NA	NA
hsa-miR-1306-3p	0	NA		NA	NA	NA	NA
hsa-miR-1306-5p	5.70774	5.09693		3.87138	1.31656	NA	NA
hsa-miR-1307-3p	10.2888	-0.903747		3.52228	-0.25658	0.797503	0.886527
hsa-miR-1307-5p	0	NA		NA	NA	NA	NA
hsa-miR-130a-3p	38.2642	1.70973		2.36852	0.721854	0.470384	0.635519
hsa-miR-130a-5p	0	NA		NA	NA	NA	NA
hsa-miR-130b-3p	7.37865	5.46523		2.96414	1.84378	0.0652151	0.207057
hsa-miR-151a-3p	373.602	6.44821	87.3184	2.42082	2.66365	0.00772971	0.0734158	Up
hsa-miR-132-3p	0.228309	0.491642		4.01915	0.122325	0.902642	NA
hsa-miR-132-5p	0	NA		NA	NA	NA	NA
hsa-miR-1321	0	NA		NA	NA	NA	NA
hsa-miR-1322	0	NA		NA	NA	NA	NA
hsa-miR-1323	15.0568	1.325		3.18597	0.415884	0.677495	0.851899
hsa-miR-1324	0	NA		NA	NA	NA	NA
hsa-miR-133a-3p/133b	0	NA		NA	NA	NA	NA
hsa-miR-133a-5p	0	NA		NA	NA	NA	NA
hsa-miR-134-3p	0	NA		NA	NA	NA	NA
hsa-miR-134-5p	0.684928	2.051		3.94534	0.519853	0.603166	NA
hsa-miR-1343-3p	1.6403	3.29387		3.92312	0.839604	0.40113	NA
hsa-miR-1343-5p	0	NA		NA	NA	NA	NA
hsa-miR-135a-2-3p	0	NA		NA	NA	NA	NA
hsa-miR-135a-3p	0	NA		NA	NA	NA	NA
hsa-miR-135a-5p	0	NA		NA	NA	NA	NA
hsa-miR-135b-3p	0	NA		NA	NA	NA	NA
hsa-miR-135b-5p	2.4353	3.87055		3.91774	0.987955	0.323175	NA
hsa-miR-136-3p	0	NA		NA	NA	NA	NA
hsa-miR-136-5p	0	NA		NA	NA	NA	NA
hsa-miR-137-3p	0	NA		NA	NA	NA	NA
hsa-miR-137-5p	0	NA		NA	NA	NA	NA
hsa-miR-138-1-3p	0	NA		NA	NA	NA	NA
hsa-miR-138-2-3p	0	NA		NA	NA	NA	NA
hsa-miR-138-5p	0	NA		NA	NA	NA	NA
hsa-miR-139-3p	0	NA		NA	NA	NA	NA
hsa-miR-139-5p	0	NA		NA	NA	NA	NA
hsa-miR-140-3p	0.98418	2.55546		3.93401	0.649583	0.515962	NA
hsa-miR-140-5p	0	NA		NA	NA	NA	NA
hsa-miR-141-3p	0	NA		NA	NA	NA	NA
hsa-miR-141-5p	0	NA		NA	NA	NA	NA
hsa-miR-142-3p	0	NA		NA	NA	NA	NA
hsa-miR-142-5p	0	NA		NA	NA	NA	NA
hsa-miR-143-3p	0	NA		NA	NA	NA	NA
hsa-miR-143-5p	0	NA		NA	NA	NA	NA
hsa-miR-144-3p	0	NA		NA	NA	NA	NA
hsa-miR-144-5p	0	NA		NA	NA	NA	NA
hsa-miR-145-3p	0	NA		NA	NA	NA	NA
hsa-miR-145-5p	0	NA		NA	NA	NA	NA
hsa-miR-1468-3p	0	NA		NA	NA	NA	NA
hsa-miR-1468-5p	0	NA		NA	NA	NA	NA
hsa-miR-1469	0	NA		NA	NA	NA	NA
hsa-miR-146a-3p	0	NA		NA	NA	NA	NA
hsa-miR-146a-5p	0.456619	1.47291		3.96418	0.371554	0.710225	NA
hsa-miR-146b-3p	0	NA		NA	NA	NA	NA
hsa-miR-146b-5p	5.99294	5.16748		3.46411	1.49172	0.135772	0.2737
hsa-miR-1470	0	NA		NA	NA	NA	NA
hsa-miR-1471	0	NA		NA	NA	NA	NA
hsa-miR-147a	0	NA		NA	NA	NA	NA
hsa-miR-147b-3p	0	NA		NA	NA	NA	NA
hsa-miR-147b-5p	0	NA		NA	NA	NA	NA
hsa-miR-148a-3p	1.59817	3.26509		3.92345	0.8322	0.405296	NA
hsa-miR-148a-5p	0	NA		NA	NA	NA	NA
hsa-miR-148b-3p	0	NA		NA	NA	NA	NA
hsa-miR-148b-5p	0	NA		NA	NA	NA	NA
hsa-miR-19a-3p	76.9274	8.84757	460.662	3.39938	2.6027	0.00924924	0.0734158	Up
hsa-miR-149-5p	4.14726	4.63669		3.46343	1.33876	0.18065	0.318609
hsa-miR-150-3p	0	NA		NA	NA	NA	NA
hsa-miR-150-5p	0	NA		NA	NA	NA	NA
hsa-miR-21-5p	47.4465	8.15048	284.144	2.98218	2.73306	0.00627482	0.0734158	Up
hsa-miR-151a-5p/151b	0.913238	2.46247		3.93581	0.625658	0.53154	NA
hsa-miR-152-3p	0	NA		NA	NA	NA	NA
hsa-miR-152-5p	0	NA		NA	NA	NA	NA
hsa-miR-153-3p	0	NA		NA	NA	NA	NA
hsa-miR-153-5p	0	NA		NA	NA	NA	NA
hsa-miR-1537-3p	0	NA		NA	NA	NA	NA
hsa-miR-1537-5p	0	NA		NA	NA	NA	NA
hsa-miR-1538	0	NA		NA	NA	NA	NA
hsa-miR-1539	0	NA		NA	NA	NA	NA
hsa-miR-154-3p	0	NA		NA	NA	NA	NA
hsa-miR-154-5p	0	NA		NA	NA	NA	NA
hsa-miR-155-3p	0	NA		NA	NA	NA	NA
hsa-miR-155-5p	0	NA		NA	NA	NA	NA
hsa-miR-1587	0	NA		NA	NA	NA	NA
hsa-miR-15a-3p	0	NA		NA	NA	NA	NA
hsa-miR-15a-5p	0	NA		NA	NA	NA	NA
hsa-miR-15b-3p	4.18567	4.65012		3.90016	1.19229	0.233148	0.361094
hsa-miR-15b-5p	1.75481	3.39636		3.64584	0.931572	0.351558	NA
hsa-miR-16-1-3p	0	NA		NA	NA	NA	NA
hsa-miR-16-2-3p	0	NA		NA	NA	NA	NA
hsa-miR-16-5p	12.3287	6.20693		3.84599	1.61387	NA	NA
hsa-miR-17-3p	0	NA		NA	NA	NA	NA
hsa-miR-181a-2-3p	0	NA		NA	NA	NA	NA
hsa-miR-181a-3p	0	NA		NA	NA	NA	NA
hsa-miR-181a-5p	0	NA		NA	NA	NA	NA
hsa-miR-181b-2-3p	0	NA		NA	NA	NA	NA
hsa-miR-181b-3p	0	NA		NA	NA	NA	NA
hsa-miR-181b-5p	0	NA		NA	NA	NA	NA
hsa-miR-181c-3p	0	NA		NA	NA	NA	NA
hsa-miR-181c-5p	0	NA		NA	NA	NA	NA
hsa-miR-181d-3p	0	NA		NA	NA	NA	NA
hsa-miR-181d-5p	0	NA		NA	NA	NA	NA
hsa-miR-182-3p	0	NA		NA	NA	NA	NA
hsa-miR-182-5p	1.75037	3.39578		3.92201	0.865826	0.386586	NA
hsa-miR-1825	0	NA		NA	NA	NA	NA
hsa-miR-1827	0	NA		NA	NA	NA	NA
hsa-miR-183-3p	1.59817	3.26509		3.92345	0.8322	0.405296	NA
hsa-miR-183-5p	259.297	1.82818		2.21225	0.826392	0.408582	0.583032
hsa-miR-184	2.12547	3.66989		3.5886	1.02265	0.306472	NA
hsa-miR-1843	0	NA		NA	NA	NA	NA
hsa-miR-185-3p	0	NA		NA	NA	NA	NA
hsa-miR-185-5p	12.0441	0.847371		2.75312	0.307786	0.758245	0.886527
hsa-miR-186-3p	0	NA		NA	NA	NA	NA
hsa-miR-186-5p	0.152206	-0.0418275		4.06307	-0.0102945	0.991786	NA
hsa-miR-187-3p	1.90258	3.5156		3.92079	0.896655	0.369903	NA
hsa-miR-187-5p	0	NA		NA	NA	NA	NA
hsa-miR-188-3p	0	NA		NA	NA	NA	NA
hsa-miR-188-5p	0	NA		NA	NA	NA	NA
hsa-miR-18a-3p	1.06544	2.6833		3.9317	0.682479	0.494936	NA
hsa-miR-18a-5p	4.41398	4.72662		3.89372	1.21391	0.224783	0.352438
hsa-miR-18b-3p	0	NA		NA	NA	NA	NA
hsa-miR-18b-5p	0	NA		NA	NA	NA	NA
hsa-miR-1908-3p	0	NA		NA	NA	NA	NA
hsa-miR-1908-5p	0	NA		NA	NA	NA	NA
hsa-miR-1909-3p	0	NA		NA	NA	NA	NA
hsa-miR-1909-5p	0	NA		NA	NA	NA	NA
hsa-miR-190a-3p	0	NA		NA	NA	NA	NA
hsa-miR-190a-5p	0.532722	1.6924		3.95614	0.427791	0.668803	NA
hsa-miR-190b-3p	0	NA		NA	NA	NA	NA
hsa-miR-190b-5p	0.228309	0.491642		4.01915	0.122325	0.902642	NA
hsa-miR-191-3p	1.44596	3.12138		3.92519	0.795217	0.426487	NA
hsa-miR-191-5p	24.3911	2.64893		2.70122	0.980641	0.32677	0.477008
hsa-miR-1910-3p	2.96802	4.15518		3.91578	1.06114	0.288627	NA
hsa-miR-1910-5p	0	NA		NA	NA	NA	NA
hsa-miR-1911-3p	0	NA		NA	NA	NA	NA
hsa-miR-1911-5p	0	NA		NA	NA	NA	NA
hsa-miR-1912-3p	0	NA		NA	NA	NA	NA
hsa-miR-1912-5p	0	NA		NA	NA	NA	NA
hsa-miR-1913-3p	0	NA		NA	NA	NA	NA
hsa-miR-1913-5p	0	NA		NA	NA	NA	NA
hsa-miR-1914-3p	0	NA		NA	NA	NA	NA
hsa-miR-1914-5p	0	NA		NA	NA	NA	NA
hsa-miR-1915-3p	0	NA		NA	NA	NA	NA
hsa-miR-1915-5p	0	NA		NA	NA	NA	NA
hsa-miR-192-3p	0	NA		NA	NA	NA	NA
hsa-miR-192-5p/215-5p	3.34854	4.32881		3.91475	1.10577	0.268827	NA
hsa-miR-193a-3p	0	NA		NA	NA	NA	NA
hsa-miR-193a-5p	0	NA		NA	NA	NA	NA
hsa-miR-193b-3p	0	NA		NA	NA	NA	NA
hsa-miR-193b-5p	92.0662	-0.200245		2.0591	-0.0972488	0.922529	0.94735
hsa-miR-194-3p	0	NA		NA	NA	NA	NA
hsa-miR-194-5p	1.21765	2.87477		3.92862	0.731751	0.464321	NA
hsa-miR-195-3p	0	NA		NA	NA	NA	NA
hsa-miR-195-5p	3.86501	4.53077		3.91371	1.15767	0.247001	NA
hsa-miR-196a-1-3p	0	NA		NA	NA	NA	NA
hsa-miR-196a-3p	0	NA		NA	NA	NA	NA
hsa-miR-196a-5p	0	NA		NA	NA	NA	NA
hsa-miR-196b-3p	0	NA		NA	NA	NA	NA
hsa-miR-196b-5p	0	NA		NA	NA	NA	NA
hsa-miR-197-3p	0	NA		NA	NA	NA	NA
hsa-miR-197-5p	13.8879	6.37756		3.85983	1.65229	NA	NA
hsa-miR-1972	0	NA		NA	NA	NA	NA
hsa-miR-1973	2.67569	-1.67259		3.57349	-0.468056	0.639745	NA
hsa-miR-1976	0	NA		NA	NA	NA	NA
hsa-miR-198	0	NA		NA	NA	NA	NA
hsa-miR-199a-3p/199b-3p	0	NA		NA	NA	NA	NA
hsa-miR-199a-5p	0	NA		NA	NA	NA	NA
hsa-miR-199b-5p	0	NA		NA	NA	NA	NA
hsa-miR-24-3p	1560.63	6.92379	121.414	2.53749	2.72859	0.00636052	0.0734158	Up
hsa-miR-19a-5p	0	NA		NA	NA	NA	NA
hsa-miR-19b-1-5p	0	NA		NA	NA	NA	NA
hsa-miR-19b-2-5p	0	NA		NA	NA	NA	NA
hsa-miR-28-3p	33.7162	7.65761	201.916	2.93666	2.6076	0.00911805	0.0734158	Up
hsa-miR-200a-3p	0	NA		NA	NA	NA	NA
hsa-miR-200a-5p	0	NA		NA	NA	NA	NA
hsa-miR-200b-3p	0.684928	2.051		3.94534	0.519853	0.603166	NA
hsa-miR-200b-5p	2.72495	4.03036		3.51951	1.14515	0.252148	NA
hsa-miR-302a-5p	36.9465	7.78962	221.264	2.91771	2.66977	0.00759028	0.0734158	Up
hsa-miR-200c-5p	1.14155	2.78221		3.93006	0.707931	0.478988	NA
hsa-miR-202-3p	0	NA		NA	NA	NA	NA
hsa-miR-202-5p	0	NA		NA	NA	NA	NA
hsa-miR-203a-3p	5.66932	5.08728		3.43901	1.47929	0.139064	0.275955
hsa-miR-203a-5p	0	NA		NA	NA	NA	NA
hsa-miR-203b-3p	0	NA		NA	NA	NA	NA
hsa-miR-203b-5p	0	NA		NA	NA	NA	NA
hsa-miR-204-3p	0	NA		NA	NA	NA	NA
hsa-miR-204-5p	0	NA		NA	NA	NA	NA
hsa-miR-205-3p	0	NA		NA	NA	NA	NA
hsa-miR-205-5p	1.6595	3.31307		3.67553	0.901387	0.367383	NA
hsa-miR-2052	0	NA		NA	NA	NA	NA
hsa-miR-2053	0	NA		NA	NA	NA	NA
hsa-miR-2054	0	NA		NA	NA	NA	NA
hsa-miR-206	0.32806	0.963573		3.98819	0.241607	0.809085	NA
hsa-miR-208a-3p	0	NA		NA	NA	NA	NA
hsa-miR-208a-5p	0	NA		NA	NA	NA	NA
hsa-miR-208b-3p	0	NA		NA	NA	NA	NA
hsa-miR-208b-5p	0	NA		NA	NA	NA	NA
hsa-miR-20a-3p	0.608825	1.88283		3.95008	0.476656	0.633607	NA
hsa-miR-20a-5p	6.24046	5.2255		3.86392	1.35238	NA	NA
hsa-miR-20b-3p	0	NA		NA	NA	NA	NA
hsa-miR-20b-5p	4.52154	0.881296		3.52834	0.249776	0.80276	0.886527
hsa-miR-21-3p	0	NA		NA	NA	NA	NA
hsa-miR-335-5p	49.5908	8.21429	296.994	2.95283	2.78184	0.00540517	0.0734158	Up
hsa-miR-210-3p	0	NA		NA	NA	NA	NA
hsa-miR-210-5p	0	NA		NA	NA	NA	NA
hsa-miR-211-3p	0	NA		NA	NA	NA	NA
hsa-miR-211-5p	0	NA		NA	NA	NA	NA
hsa-miR-2110	0.837134	2.33792		3.93842	0.59362	0.552766	NA
hsa-miR-2113-3p	0	NA		NA	NA	NA	NA
hsa-miR-2113-5p	0	NA		NA	NA	NA	NA
hsa-miR-2114-3p	0	NA		NA	NA	NA	NA
hsa-miR-2114-5p	0	NA		NA	NA	NA	NA
hsa-miR-2115-3p	0	NA		NA	NA	NA	NA
hsa-miR-2115-5p	0	NA		NA	NA	NA	NA
hsa-miR-2116-3p	0.989341	2.57711		3.9336	0.655152	0.51237	NA
hsa-miR-2116-5p	0	NA		NA	NA	NA	NA
hsa-miR-2117-3p	0	NA		NA	NA	NA	NA
hsa-miR-2117-5p	0	NA		NA	NA	NA	NA
hsa-miR-212-3p	0	NA		NA	NA	NA	NA
hsa-miR-212-5p	0	NA		NA	NA	NA	NA
hsa-miR-214-3p	0.546766	1.70464		3.95573	0.430929	0.66652	NA
hsa-miR-214-5p	0	NA		NA	NA	NA	NA
hsa-miR-215-3p	0	NA		NA	NA	NA	NA
hsa-miR-216a-3p	0	NA		NA	NA	NA	NA
hsa-miR-216a-5p	0	NA		NA	NA	NA	NA
hsa-miR-216b-3p	0	NA		NA	NA	NA	NA
hsa-miR-216b-5p	0	NA		NA	NA	NA	NA
hsa-miR-217-3p	0	NA		NA	NA	NA	NA
hsa-miR-217-5p	0	NA		NA	NA	NA	NA
hsa-miR-218-1-3p	0	NA		NA	NA	NA	NA
hsa-miR-218-2-3p	0	NA		NA	NA	NA	NA
hsa-miR-218-5p	0	NA		NA	NA	NA	NA
hsa-miR-219a-1-3p	0	NA		NA	NA	NA	NA
hsa-miR-219a-2-3p	0	NA		NA	NA	NA	NA
hsa-miR-219a-5p	0	NA		NA	NA	NA	NA
hsa-miR-219b-3p	0	NA		NA	NA	NA	NA
hsa-miR-219b-5p	0	NA		NA	NA	NA	NA
hsa-miR-22-3p	0	NA		NA	NA	NA	NA
hsa-miR-22-5p	0	NA		NA	NA	NA	NA
hsa-miR-221-3p	8.85201	5.72811		2.95297	1.93978	0.0524063	0.184878
hsa-miR-221-5p	0	NA		NA	NA	NA	NA
hsa-miR-222-3p	9.75008	5.8687		3.40482	1.72365	0.0847719	0.219715
hsa-miR-222-5p	0.761031	2.20159		3.94154	0.558561	0.576461	NA
hsa-miR-223-3p	0.913238	2.46247		3.93581	0.625658	0.53154	NA
hsa-miR-223-5p	0	NA		NA	NA	NA	NA
hsa-miR-224-3p	0	NA		NA	NA	NA	NA
hsa-miR-224-5p	9.53207	5.83557		2.99196	1.95042	0.0511266	0.184878
hsa-miR-2276-3p	0	NA		NA	NA	NA	NA
hsa-miR-2276-5p	0	NA		NA	NA	NA	NA
hsa-miR-2277-3p	0	NA		NA	NA	NA	NA
hsa-miR-2277-5p	0	NA		NA	NA	NA	NA
hsa-miR-2278-3p	0	NA		NA	NA	NA	NA
hsa-miR-2278-5p	0	NA		NA	NA	NA	NA
hsa-miR-2355-3p	0	NA		NA	NA	NA	NA
hsa-miR-2355-5p	0	NA		NA	NA	NA	NA
hsa-miR-2392	0	NA		NA	NA	NA	NA
hsa-miR-4497	21.5003	-8.62284	0.00253668	3.30612	-2.60815	0.00910335	0.0734158	Down
hsa-miR-23a-5p	11.2616	6.07482		3.39162	1.79113	0.0732726	0.207057
hsa-miR-23b-5p	1.52206	3.19503		3.92428	0.814169	0.415548	NA
hsa-miR-23c	0	NA		NA	NA	NA	NA
hsa-miR-24-1-5p	0	NA		NA	NA	NA	NA
hsa-miR-24-2-5p	7.78238	5.5415		3.42538	1.61778	0.105711	0.239737
hsa-miR-489-3p	51.848	8.27829	310.465	3.00589	2.75402	0.00588676	0.0734158	Up
hsa-miR-2467-3p	0	NA		NA	NA	NA	NA
hsa-miR-2467-5p	0	NA		NA	NA	NA	NA
hsa-miR-25-3p	577.661	3.67358		2.1204	1.7325	0.0831853	0.219715
hsa-miR-25-5p	0	NA		NA	NA	NA	NA
hsa-miR-2681-3p	0	NA		NA	NA	NA	NA
hsa-miR-2681-5p	0	NA		NA	NA	NA	NA
hsa-miR-2682-3p	0	NA		NA	NA	NA	NA
hsa-miR-2682-5p	0	NA		NA	NA	NA	NA
hsa-miR-26a-1-3p	0	NA		NA	NA	NA	NA
hsa-miR-26a-2-3p	0	NA		NA	NA	NA	NA
hsa-miR-26a-5p	0	NA		NA	NA	NA	NA
hsa-miR-26b-3p	3.63076	4.44046		3.91416	1.13446	0.256602	NA
hsa-miR-26b-5p	1.59817	3.26509		3.92345	0.8322	0.405296	NA
hsa-miR-27a-3p/27b-3p	6.54487	5.29414		3.86111	1.37114	NA	NA
hsa-miR-27a-5p	0	NA		NA	NA	NA	NA
hsa-miR-27b-5p	0.437413	1.38115		3.96792	0.34808	0.72778	NA
hsa-miR-625-3p	65.8697	8.62389	394.501	3.01597	2.8594	0.00424438	0.0734158	Up
hsa-miR-28-5p	1.56936	3.23566		3.68939	0.877019	0.380476	NA
hsa-miR-2861-3p	0	NA		NA	NA	NA	NA
hsa-miR-2861-5p	0	NA		NA	NA	NA	NA
hsa-miR-2909	0	NA		NA	NA	NA	NA
hsa-miR-296-3p	18.71	0.646181		2.44135	0.264682	0.791255	0.886527
hsa-miR-296-5p	0	NA		NA	NA	NA	NA
hsa-miR-297	0	NA		NA	NA	NA	NA
hsa-miR-298-3p	0	NA		NA	NA	NA	NA
hsa-miR-298-5p	0	NA		NA	NA	NA	NA
hsa-miR-299-3p	0	NA		NA	NA	NA	NA
hsa-miR-299-5p	0	NA		NA	NA	NA	NA
hsa-miR-29a-3p	3.80516	4.51285		3.91294	1.15332	0.248781	NA
hsa-miR-29a-5p	0	NA		NA	NA	NA	NA
hsa-miR-29b-1-5p	0.228309	0.491642		4.01915	0.122325	0.902642	NA
hsa-miR-29b-2-5p	0	NA		NA	NA	NA	NA
hsa-miR-29b-3p	1.36986	3.04376		3.92621	0.775243	0.438196	NA
hsa-miR-29c-3p	0	NA		NA	NA	NA	NA
hsa-miR-29c-5p	0	NA		NA	NA	NA	NA
hsa-miR-300	0	NA		NA	NA	NA	NA
hsa-miR-301a-3p	0	NA		NA	NA	NA	NA
hsa-miR-301a-5p	0	NA		NA	NA	NA	NA
hsa-miR-301b-3p	0	NA		NA	NA	NA	NA
hsa-miR-301b-5p	0	NA		NA	NA	NA	NA
hsa-miR-302a-3p	10.7236	1.07051		3.51968	0.30415	NA	NA
hsa-miR-935	35.6558	7.73812	213.504	3.01187	2.56921	0.0101931	0.0761487	Up
hsa-miR-302b-3p	7.3878	1.67018		3.12714	0.534091	0.593279	0.784859
hsa-miR-302b-5p	0	NA		NA	NA	NA	NA
hsa-miR-302c-3p	0	NA		NA	NA	NA	NA
hsa-miR-302c-5p	0	NA		NA	NA	NA	NA
hsa-miR-302d-3p	7.382	5.4676		3.85523	1.41823	NA	NA
hsa-miR-302d-5p	0.532722	1.6924		3.95614	0.427791	0.668803	NA
hsa-miR-302e	0	NA		NA	NA	NA	NA
hsa-miR-302f	0	NA		NA	NA	NA	NA
hsa-miR-3059-3p	0	NA		NA	NA	NA	NA
hsa-miR-3059-5p	0	NA		NA	NA	NA	NA
hsa-miR-3064-3p	0	NA		NA	NA	NA	NA
hsa-miR-3064-5p	0	NA		NA	NA	NA	NA
hsa-miR-3065-3p	0	NA		NA	NA	NA	NA
hsa-miR-3065-5p	0	NA		NA	NA	NA	NA
hsa-miR-3074-3p	1.06544	2.6833		3.9317	0.682479	0.494936	NA
hsa-miR-3074-5p	0	NA		NA	NA	NA	NA
hsa-miR-3085-3p	0	NA		NA	NA	NA	NA
hsa-miR-3085-5p	0	NA		NA	NA	NA	NA
hsa-miR-30a-3p	8.86494	5.73122		3.38845	1.6914	0.0907609	0.226013
hsa-miR-30a-5p	0.989341	2.57711		3.9336	0.655152	0.51237	NA
hsa-miR-30b-3p	2.47299	3.89118		3.54624	1.09727	0.272524	NA
hsa-miR-30b-5p/30c-5p	2.12547	3.66989		3.5886	1.02265	0.306472	NA
hsa-miR-30c-1-3p	0	NA		NA	NA	NA	NA
hsa-miR-30c-2-3p	0	NA		NA	NA	NA	NA
hsa-miR-30d-3p	0	NA		NA	NA	NA	NA
hsa-miR-30d-5p	0	NA		NA	NA	NA	NA
hsa-miR-10401-5p	54.683	8.35519	327.464	3.38494	2.46834	0.0135742	0.0861959	Up
hsa-miR-30e-5p	4.35479	4.70369		3.0751	1.52961	0.126114	0.258331
hsa-miR-31-3p	0	NA		NA	NA	NA	NA
hsa-miR-31-5p	0	NA		NA	NA	NA	NA
hsa-miR-3115	0	NA		NA	NA	NA	NA
hsa-miR-3116	0	NA		NA	NA	NA	NA
hsa-miR-3117-3p	0	NA		NA	NA	NA	NA
hsa-miR-3117-5p	0	NA		NA	NA	NA	NA
hsa-miR-3118	0	NA		NA	NA	NA	NA
hsa-miR-3119	0	NA		NA	NA	NA	NA
hsa-miR-3120-3p	0	NA		NA	NA	NA	NA
hsa-miR-3120-5p	0	NA		NA	NA	NA	NA
hsa-miR-3121-3p	0	NA		NA	NA	NA	NA
hsa-miR-3121-5p	0	NA		NA	NA	NA	NA
hsa-miR-3122	0	NA		NA	NA	NA	NA
hsa-miR-3123	0	NA		NA	NA	NA	NA
hsa-miR-3124-3p	0	NA		NA	NA	NA	NA
hsa-miR-3124-5p	0	NA		NA	NA	NA	NA
hsa-miR-3125-3p	0	NA		NA	NA	NA	NA
hsa-miR-3125-5p	0	NA		NA	NA	NA	NA
hsa-miR-3126-3p	0	NA		NA	NA	NA	NA
hsa-miR-3126-5p	0	NA		NA	NA	NA	NA
hsa-miR-3127-3p	0	NA		NA	NA	NA	NA
hsa-miR-3127-5p	0	NA		NA	NA	NA	NA
hsa-miR-3128	0	NA		NA	NA	NA	NA
hsa-miR-3129-3p	0	NA		NA	NA	NA	NA
hsa-miR-3129-5p	0	NA		NA	NA	NA	NA
hsa-miR-3130-3p	0	NA		NA	NA	NA	NA
hsa-miR-3130-5p	0	NA		NA	NA	NA	NA
hsa-miR-3131	0	NA		NA	NA	NA	NA
hsa-miR-3132	0	NA		NA	NA	NA	NA
hsa-miR-3133	0	NA		NA	NA	NA	NA
hsa-miR-3134	0	NA		NA	NA	NA	NA
hsa-miR-3135a	0	NA		NA	NA	NA	NA
hsa-miR-3135b	0	NA		NA	NA	NA	NA
hsa-miR-3136-3p	0	NA		NA	NA	NA	NA
hsa-miR-3136-5p	0	NA		NA	NA	NA	NA
hsa-miR-3137	0	NA		NA	NA	NA	NA
hsa-miR-3138-3p	0	NA		NA	NA	NA	NA
hsa-miR-3138-5p	0	NA		NA	NA	NA	NA
hsa-miR-3139-3p	0	NA		NA	NA	NA	NA
hsa-miR-3139-5p	0	NA		NA	NA	NA	NA
hsa-miR-3140-3p	0	NA		NA	NA	NA	NA
hsa-miR-3140-5p	0	NA		NA	NA	NA	NA
hsa-miR-3141	0	NA		NA	NA	NA	NA
hsa-miR-3142	0	NA		NA	NA	NA	NA
hsa-miR-3143	0.532722	1.6924		3.95614	0.427791	0.668803	NA
hsa-miR-3144-3p	0	NA		NA	NA	NA	NA
hsa-miR-3144-5p	0	NA		NA	NA	NA	NA
hsa-miR-3145-3p	0	NA		NA	NA	NA	NA
hsa-miR-3145-5p	0	NA		NA	NA	NA	NA
hsa-miR-3146	0	NA		NA	NA	NA	NA
hsa-miR-3147	0	NA		NA	NA	NA	NA
hsa-miR-3148	0	NA		NA	NA	NA	NA
hsa-miR-3149	0	NA		NA	NA	NA	NA
hsa-miR-3150a-3p	0	NA		NA	NA	NA	NA
hsa-miR-3150a-5p	0	NA		NA	NA	NA	NA
hsa-miR-3150b-3p	0	NA		NA	NA	NA	NA
hsa-miR-3150b-5p	0	NA		NA	NA	NA	NA
hsa-miR-3151-3p	0	NA		NA	NA	NA	NA
hsa-miR-3151-5p	0	NA		NA	NA	NA	NA
hsa-miR-3152-3p	0	NA		NA	NA	NA	NA
hsa-miR-3152-5p	0	NA		NA	NA	NA	NA
hsa-miR-3153-3p	0	NA		NA	NA	NA	NA
hsa-miR-3153-5p	0	NA		NA	NA	NA	NA
hsa-miR-3154	0	NA		NA	NA	NA	NA
hsa-miR-3155a-3p/3155b	0	NA		NA	NA	NA	NA
hsa-miR-3155a-5p	0	NA		NA	NA	NA	NA
hsa-miR-3156-3p	0	NA		NA	NA	NA	NA
hsa-miR-3156-5p	0	NA		NA	NA	NA	NA
hsa-miR-3157-3p	0	NA		NA	NA	NA	NA
hsa-miR-3157-5p	0	NA		NA	NA	NA	NA
hsa-miR-3158-3p	0	NA		NA	NA	NA	NA
hsa-miR-3158-5p	0	NA		NA	NA	NA	NA
hsa-miR-3159	0	NA		NA	NA	NA	NA
hsa-miR-3160-3p	0	NA		NA	NA	NA	NA
hsa-miR-3160-5p	0	NA		NA	NA	NA	NA
hsa-miR-3161-3p	0	NA		NA	NA	NA	NA
hsa-miR-3161-5p	0	NA		NA	NA	NA	NA
hsa-miR-3162-3p	0	NA		NA	NA	NA	NA
hsa-miR-3162-5p	0	NA		NA	NA	NA	NA
hsa-miR-3163	0	NA		NA	NA	NA	NA
hsa-miR-3164-3p	0	NA		NA	NA	NA	NA
hsa-miR-3164-5p	0	NA		NA	NA	NA	NA
hsa-miR-3165-3p	0	NA		NA	NA	NA	NA
hsa-miR-3165-5p	0	NA		NA	NA	NA	NA
hsa-miR-3166	0	NA		NA	NA	NA	NA
hsa-miR-3167	0	NA		NA	NA	NA	NA
hsa-miR-3168	0	NA		NA	NA	NA	NA
hsa-miR-3169-3p	0	NA		NA	NA	NA	NA
hsa-miR-3169-5p	0	NA		NA	NA	NA	NA
hsa-miR-3170	0	NA		NA	NA	NA	NA
hsa-miR-3171	0	NA		NA	NA	NA	NA
hsa-miR-3173-3p	0	NA		NA	NA	NA	NA
hsa-miR-3173-5p	1.06544	2.6833		3.9317	0.682479	0.494936	NA
hsa-miR-3174	0	NA		NA	NA	NA	NA
hsa-miR-3175-3p	0	NA		NA	NA	NA	NA
hsa-miR-3175-5p	0	NA		NA	NA	NA	NA
hsa-miR-3176-3p	0	NA		NA	NA	NA	NA
hsa-miR-3176-5p	0	NA		NA	NA	NA	NA
hsa-miR-3177-3p	0	NA		NA	NA	NA	NA
hsa-miR-3177-5p	0	NA		NA	NA	NA	NA
hsa-miR-3178	0	NA		NA	NA	NA	NA
hsa-miR-3179-3p	0.989341	2.57711		3.9336	0.655152	0.51237	NA
hsa-miR-3179-5p	0	NA		NA	NA	NA	NA
hsa-miR-3180-5p	0	NA		NA	NA	NA	NA
hsa-miR-3180/3180-3p	1.08746	-4.38081		3.98681	-1.09883	0.271844	NA
hsa-miR-3181	0	NA		NA	NA	NA	NA
hsa-miR-3182	0	NA		NA	NA	NA	NA
hsa-miR-3183-3p	0	NA		NA	NA	NA	NA
hsa-miR-3183-5p	0	NA		NA	NA	NA	NA
hsa-miR-3184-3p	0	NA		NA	NA	NA	NA
hsa-miR-3184-5p	0	NA		NA	NA	NA	NA
hsa-miR-3185	0	NA		NA	NA	NA	NA
hsa-miR-3186-3p	0	NA		NA	NA	NA	NA
hsa-miR-3186-5p	0	NA		NA	NA	NA	NA
hsa-miR-3187-3p	0	NA		NA	NA	NA	NA
hsa-miR-3187-5p	0	NA		NA	NA	NA	NA
hsa-miR-3188-3p	0	NA		NA	NA	NA	NA
hsa-miR-3188-5p	0	NA		NA	NA	NA	NA
hsa-miR-3189-3p	0	NA		NA	NA	NA	NA
hsa-miR-3189-5p	0	NA		NA	NA	NA	NA
hsa-miR-3190-3p	4.34985	-6.33318		3.80944	-1.6625	0.0964135	0.229976
hsa-miR-3190-5p	0	NA		NA	NA	NA	NA
hsa-miR-3191-3p	0	NA		NA	NA	NA	NA
hsa-miR-3191-5p	0	NA		NA	NA	NA	NA
hsa-miR-3192-3p	0	NA		NA	NA	NA	NA
hsa-miR-3192-5p	0	NA		NA	NA	NA	NA
hsa-miR-3193	0	NA		NA	NA	NA	NA
hsa-miR-3194-3p	0	NA		NA	NA	NA	NA
hsa-miR-3194-5p	0	NA		NA	NA	NA	NA
hsa-miR-3195	0	NA		NA	NA	NA	NA
hsa-miR-3196	175.048	-0.403445		2.48971	-0.162045	0.871271	0.923296
hsa-miR-3197-3p	0	NA		NA	NA	NA	NA
hsa-miR-3197-5p	0	NA		NA	NA	NA	NA
hsa-miR-3198-3p	0	NA		NA	NA	NA	NA
hsa-miR-3198-5p	0	NA		NA	NA	NA	NA
hsa-miR-3199-3p	0	NA		NA	NA	NA	NA
hsa-miR-3199-5p	0	NA		NA	NA	NA	NA
hsa-miR-32-3p	2.22531	3.73299		3.91883	0.952577	0.340804	NA
hsa-miR-32-5p	0	NA		NA	NA	NA	NA
hsa-miR-3200-3p	0	NA		NA	NA	NA	NA
hsa-miR-3200-5p	0	NA		NA	NA	NA	NA
hsa-miR-3201	0	NA		NA	NA	NA	NA
hsa-miR-3202	0	NA		NA	NA	NA	NA
hsa-miR-320a-3p/320b/320c/320d/320e	11.4052	6.09425		3.37856	1.8038	0.0712624	0.207057
hsa-miR-320a-5p	0	NA		NA	NA	NA	NA
hsa-miR-323a-3p	13.7747	6.36683		3.84834	1.65444	NA	NA
hsa-miR-323a-5p	2.33028	-5.44688		3.93727	-1.38341	0.166538	NA
hsa-miR-323b-3p	1.36986	3.04376		3.92621	0.775243	0.438196	NA
hsa-miR-323b-5p	0	NA		NA	NA	NA	NA
hsa-miR-324-3p	0	NA		NA	NA	NA	NA
hsa-miR-324-5p	0	NA		NA	NA	NA	NA
hsa-miR-325-3p	0	NA		NA	NA	NA	NA
hsa-miR-325-5p	0	NA		NA	NA	NA	NA
hsa-miR-326-3p	0	NA		NA	NA	NA	NA
hsa-miR-326-5p	0	NA		NA	NA	NA	NA
hsa-miR-328-3p	2.20699	3.72897		3.91887	0.951544	0.341329	NA
hsa-miR-328-5p	0	NA		NA	NA	NA	NA
hsa-miR-329-3p	2.73971	4.04		3.91652	1.03153	0.302294	NA
hsa-miR-329-5p	0	NA		NA	NA	NA	NA
hsa-miR-330-3p	2.20699	3.72897		3.91887	0.951544	0.341329	NA
hsa-miR-330-5p	0	NA		NA	NA	NA	NA
hsa-miR-331-3p	9.23933	2.40803		3.10039	0.776685	0.437344	0.60601
hsa-miR-331-5p	0	NA		NA	NA	NA	NA
hsa-miR-335-3p	3.8857	4.54291		3.47516	1.30725	0.191126	0.319382
hsa-miR-30e-3p	27.7257	7.37572	166.079	2.97801	2.47673	0.0132594	0.0861959	Up
hsa-miR-337-3p	5.93604	5.15344		3.86872	1.33208	NA	NA
hsa-miR-337-5p	0	NA		NA	NA	NA	NA
hsa-miR-338-3p	0	NA		NA	NA	NA	NA
hsa-miR-338-5p	0	NA		NA	NA	NA	NA
hsa-miR-339-3p	0	NA		NA	NA	NA	NA
hsa-miR-339-5p	0	NA		NA	NA	NA	NA
hsa-miR-33a-3p	0	NA		NA	NA	NA	NA
hsa-miR-33a-5p	0.546766	1.70464		3.95573	0.430929	0.66652	NA
hsa-miR-33b-3p	0	NA		NA	NA	NA	NA
hsa-miR-33b-5p	0	NA		NA	NA	NA	NA
hsa-miR-340-3p	4.07028	-1.22933		3.53224	-0.34803	0.727818	0.877966
hsa-miR-340-5p	0	NA		NA	NA	NA	NA
hsa-miR-374b-5p	28.9437	7.43744	173.338	2.97711	2.49821	0.0124821	0.0861959	Up
hsa-miR-342-5p	2.10208	3.65747		3.59441	1.01754	0.308895	NA
hsa-miR-345-3p	0	NA		NA	NA	NA	NA
hsa-miR-345-5p	0	NA		NA	NA	NA	NA
hsa-miR-346	0	NA		NA	NA	NA	NA
hsa-miR-34a-3p	0	NA		NA	NA	NA	NA
hsa-miR-34a-5p	0.437413	1.38115		3.96792	0.34808	0.72778	NA
hsa-miR-130b-5p	27.0699	7.3404	162.061	3.05836	2.40011	0.0163902	0.0933241	Up
hsa-miR-34b-5p	0	NA		NA	NA	NA	NA
hsa-miR-34c-3p	0	NA		NA	NA	NA	NA
hsa-miR-34c-5p	0	NA		NA	NA	NA	NA
hsa-miR-3529-3p	0	NA		NA	NA	NA	NA
hsa-miR-3529-5p	0	NA		NA	NA	NA	NA
hsa-miR-3605-3p	0	NA		NA	NA	NA	NA
hsa-miR-3605-5p	0	NA		NA	NA	NA	NA
hsa-miR-3606-3p	0	NA		NA	NA	NA	NA
hsa-miR-3606-5p	0	NA		NA	NA	NA	NA
hsa-miR-3609	0	NA		NA	NA	NA	NA
hsa-miR-361-3p	0.837134	2.33792		3.93842	0.59362	0.552766	NA
hsa-miR-361-5p	1.29375	2.96174		3.92734	0.754134	0.450769	NA
hsa-miR-3610	0	NA		NA	NA	NA	NA
hsa-miR-3611-3p	0	NA		NA	NA	NA	NA
hsa-miR-3611-5p	0	NA		NA	NA	NA	NA
hsa-miR-3612	0	NA		NA	NA	NA	NA
hsa-miR-3613-3p	0	NA		NA	NA	NA	NA
hsa-miR-3613-5p	0	NA		NA	NA	NA	NA
hsa-miR-3614-3p	0	NA		NA	NA	NA	NA
hsa-miR-3614-5p	0	NA		NA	NA	NA	NA
hsa-miR-3615-3p	1.97868	3.57198		3.92026	0.911158	0.362212	NA
hsa-miR-3615-5p	0	NA		NA	NA	NA	NA
hsa-miR-3616-3p	0	NA		NA	NA	NA	NA
hsa-miR-3616-5p	0	NA		NA	NA	NA	NA
hsa-miR-3617-3p	0	NA		NA	NA	NA	NA
hsa-miR-3617-5p	0	NA		NA	NA	NA	NA
hsa-miR-3618	0	NA		NA	NA	NA	NA
hsa-miR-3619-3p	0	NA		NA	NA	NA	NA
hsa-miR-3619-5p	0	NA		NA	NA	NA	NA
hsa-miR-362-3p	0.228309	0.491642		4.01915	0.122325	0.902642	NA
hsa-miR-362-5p	0	NA		NA	NA	NA	NA
hsa-miR-3620-3p	0	NA		NA	NA	NA	NA
hsa-miR-3620-5p	0	NA		NA	NA	NA	NA
hsa-miR-3621	0	NA		NA	NA	NA	NA
hsa-miR-3622a-3p	0	NA		NA	NA	NA	NA
hsa-miR-3622a-5p	0	NA		NA	NA	NA	NA
hsa-miR-3622b-3p	0	NA		NA	NA	NA	NA
hsa-miR-3622b-5p	0	NA		NA	NA	NA	NA
hsa-miR-363-3p	0	NA		NA	NA	NA	NA
hsa-miR-363-5p	0.456619	1.47291		3.96418	0.371554	0.710225	NA
hsa-miR-3646	0	NA		NA	NA	NA	NA
hsa-miR-3648-3p	10.3171	0.165828		3.55306	0.0466719	0.962775	0.970416
hsa-miR-3648-5p	0	NA		NA	NA	NA	NA
hsa-miR-3649	0	NA		NA	NA	NA	NA
hsa-miR-3650	0	NA		NA	NA	NA	NA
hsa-miR-3651	3.27492	-0.740251		3.16631	-0.23379	0.815148	NA
hsa-miR-3652-3p	0	NA		NA	NA	NA	NA
hsa-miR-3652-5p	2.48563	-5.53823		3.91868	-1.41329	0.15757	NA
hsa-miR-3654	1.70887	-5.01053		3.95914	-1.26556	0.20567	NA
hsa-miR-3655	0	NA		NA	NA	NA	NA
hsa-miR-3657	0	NA		NA	NA	NA	NA
hsa-miR-3658	0	NA		NA	NA	NA	NA
hsa-miR-3659-3p	0	NA		NA	NA	NA	NA
hsa-miR-3659-5p	0	NA		NA	NA	NA	NA
hsa-miR-365a-3p/365b-3p	0	NA		NA	NA	NA	NA
hsa-miR-365a-5p	2.56314	3.94136		3.53364	1.11538	0.264686	NA
hsa-miR-365b-5p	0.837134	2.33792		3.93842	0.59362	0.552766	NA
hsa-miR-3660	0	NA		NA	NA	NA	NA
hsa-miR-3661	0	NA		NA	NA	NA	NA
hsa-miR-3662	0	NA		NA	NA	NA	NA
hsa-miR-3663-3p	0	NA		NA	NA	NA	NA
hsa-miR-3663-5p	0	NA		NA	NA	NA	NA
hsa-miR-3664-3p	0	NA		NA	NA	NA	NA
hsa-miR-3664-5p	0	NA		NA	NA	NA	NA
hsa-miR-3665	0	NA		NA	NA	NA	NA
hsa-miR-3666	0	NA		NA	NA	NA	NA
hsa-miR-3667-3p	0	NA		NA	NA	NA	NA
hsa-miR-3667-5p	0	NA		NA	NA	NA	NA
hsa-miR-3668-3p	0	NA		NA	NA	NA	NA
hsa-miR-3668-5p	0	NA		NA	NA	NA	NA
hsa-miR-367-3p	16.3221	-0.969487		3.21503	-0.301548	0.762996	0.886527
hsa-miR-367-5p	0	NA		NA	NA	NA	NA
hsa-miR-3670	0	NA		NA	NA	NA	NA
hsa-miR-3671	0	NA		NA	NA	NA	NA
hsa-miR-3672-3p	0	NA		NA	NA	NA	NA
hsa-miR-3672-5p	0	NA		NA	NA	NA	NA
hsa-miR-3674	0	NA		NA	NA	NA	NA
hsa-miR-3675-3p	0	NA		NA	NA	NA	NA
hsa-miR-3675-5p	0	NA		NA	NA	NA	NA
hsa-miR-3677-3p	0	NA		NA	NA	NA	NA
hsa-miR-3677-5p	0	NA		NA	NA	NA	NA
hsa-miR-3678-3p	0	NA		NA	NA	NA	NA
hsa-miR-3678-5p	0	NA		NA	NA	NA	NA
hsa-miR-3679-3p	0	NA		NA	NA	NA	NA
hsa-miR-3679-5p	0	NA		NA	NA	NA	NA
hsa-miR-3680-3p	0	NA		NA	NA	NA	NA
hsa-miR-3680-5p	0	NA		NA	NA	NA	NA
hsa-miR-3681-3p	0	NA		NA	NA	NA	NA
hsa-miR-3681-5p	0	NA		NA	NA	NA	NA
hsa-miR-3682-3p	0	NA		NA	NA	NA	NA
hsa-miR-3682-5p	0	NA		NA	NA	NA	NA
hsa-miR-3683-3p	0	NA		NA	NA	NA	NA
hsa-miR-3683-5p	0	NA		NA	NA	NA	NA
hsa-miR-3684	0	NA		NA	NA	NA	NA
hsa-miR-3685	0	NA		NA	NA	NA	NA
hsa-miR-3686	95.0477	-24.7033		3.88633	-6.35647	NA	NA
hsa-miR-3688-3p	0	NA		NA	NA	NA	NA
hsa-miR-3688-5p	0	NA		NA	NA	NA	NA
hsa-miR-3689a-3p	0	NA		NA	NA	NA	NA
hsa-miR-3689a-5p/3689b-5p/3689e	0	NA		NA	NA	NA	NA
hsa-miR-3689b-3p/3689c	0	NA		NA	NA	NA	NA
hsa-miR-3689d	0	NA		NA	NA	NA	NA
hsa-miR-3689f	0	NA		NA	NA	NA	NA
hsa-miR-369-3p	0	NA		NA	NA	NA	NA
hsa-miR-369-5p	0	NA		NA	NA	NA	NA
hsa-miR-3690	0	NA		NA	NA	NA	NA
hsa-miR-3691-3p	0	NA		NA	NA	NA	NA
hsa-miR-3691-5p	0	NA		NA	NA	NA	NA
hsa-miR-3692-3p	0	NA		NA	NA	NA	NA
hsa-miR-3692-5p	0	NA		NA	NA	NA	NA
hsa-miR-370-3p	0	NA		NA	NA	NA	NA
hsa-miR-370-5p	0	NA		NA	NA	NA	NA
hsa-miR-3713	0	NA		NA	NA	NA	NA
hsa-miR-3714-3p	0	NA		NA	NA	NA	NA
hsa-miR-3714-5p	0	NA		NA	NA	NA	NA
hsa-miR-371a-3p	2.73971	4.04		3.91652	1.03153	0.302294	NA
hsa-miR-371a-5p	0	NA		NA	NA	NA	NA
hsa-miR-371b-3p	0	NA		NA	NA	NA	NA
hsa-miR-371b-5p	0	NA		NA	NA	NA	NA
hsa-miR-372-3p	0	NA		NA	NA	NA	NA
hsa-miR-372-5p	0	NA		NA	NA	NA	NA
hsa-miR-373-3p	0	NA		NA	NA	NA	NA
hsa-miR-373-5p	2.3592	3.82488		3.91809	0.976211	0.32896	NA
hsa-miR-374a-3p	2.13089	3.67851		3.9193	0.938564	0.347954	NA
hsa-miR-374a-5p	0	NA		NA	NA	NA	NA
hsa-miR-374b-3p	0	NA		NA	NA	NA	NA
hsa-miR-342-3p	46.0465	8.10729	275.763	3.3938	2.38885	0.0169012	0.0933241	Up
hsa-miR-374c-3p	0	NA		NA	NA	NA	NA
hsa-miR-374c-5p	0.608825	1.88283		3.95008	0.476656	0.633607	NA
hsa-miR-375-3p	1.5073	3.17353		3.72328	0.852348	0.394021	NA
hsa-miR-375-5p	0	NA		NA	NA	NA	NA
hsa-miR-376a-2-5p	0	NA		NA	NA	NA	NA
hsa-miR-376a-3p/376b-3p	0.532722	1.6924		3.95614	0.427791	0.668803	NA
hsa-miR-376a-5p	0	NA		NA	NA	NA	NA
hsa-miR-376b-5p/376c-5p	0	NA		NA	NA	NA	NA
hsa-miR-376c-3p	0	NA		NA	NA	NA	NA
hsa-miR-377-3p	0	NA		NA	NA	NA	NA
hsa-miR-377-5p	0	NA		NA	NA	NA	NA
hsa-miR-378a-3p/378c/378d/378e	0.837134	2.33792		3.93842	0.59362	0.552766	NA
hsa-miR-378a-5p	0	NA		NA	NA	NA	NA
hsa-miR-378b	0	NA		NA	NA	NA	NA
hsa-miR-378f	0	NA		NA	NA	NA	NA
hsa-miR-378g	0	NA		NA	NA	NA	NA
hsa-miR-378h	0	NA		NA	NA	NA	NA
hsa-miR-378i	0	NA		NA	NA	NA	NA
hsa-miR-378j	0	NA		NA	NA	NA	NA
hsa-miR-379-3p	0	NA		NA	NA	NA	NA
hsa-miR-379-5p	1.59817	3.26509		3.92345	0.8322	0.405296	NA
hsa-miR-380-3p	0.761031	2.20159		3.94154	0.558561	0.576461	NA
hsa-miR-380-5p	0	NA		NA	NA	NA	NA
hsa-miR-381-3p	0	NA		NA	NA	NA	NA
hsa-miR-381-5p	0	NA		NA	NA	NA	NA
hsa-miR-382-3p	1.82648	3.45693		3.92138	0.881562	0.378014	NA
hsa-miR-382-5p	10.0828	-0.331037		3.5152	-0.0941729	0.924972	0.94735
hsa-miR-383-3p	0	NA		NA	NA	NA	NA
hsa-miR-383-5p	0	NA		NA	NA	NA	NA
hsa-miR-384	0	NA		NA	NA	NA	NA
hsa-miR-3907	0	NA		NA	NA	NA	NA
hsa-miR-3908	0	NA		NA	NA	NA	NA
hsa-miR-3909-3p	0	NA		NA	NA	NA	NA
hsa-miR-3909-5p	0	NA		NA	NA	NA	NA
hsa-miR-3910	0	NA		NA	NA	NA	NA
hsa-miR-3911	0	NA		NA	NA	NA	NA
hsa-miR-3912-3p	0	NA		NA	NA	NA	NA
hsa-miR-3912-5p	0	NA		NA	NA	NA	NA
hsa-miR-3913-3p	0	NA		NA	NA	NA	NA
hsa-miR-3913-5p	0	NA		NA	NA	NA	NA
hsa-miR-3914	0	NA		NA	NA	NA	NA
hsa-miR-3915	0	NA		NA	NA	NA	NA
hsa-miR-3916	0	NA		NA	NA	NA	NA
hsa-miR-3917	0	NA		NA	NA	NA	NA
hsa-miR-3918-3p	0	NA		NA	NA	NA	NA
hsa-miR-3918-5p	0	NA		NA	NA	NA	NA
hsa-miR-3919	0	NA		NA	NA	NA	NA
hsa-miR-3920	0	NA		NA	NA	NA	NA
hsa-miR-3921-3p	0	NA		NA	NA	NA	NA
hsa-miR-3921-5p	0	NA		NA	NA	NA	NA
hsa-miR-3922-3p	0	NA		NA	NA	NA	NA
hsa-miR-3922-5p	0	NA		NA	NA	NA	NA
hsa-miR-3923	0	NA		NA	NA	NA	NA
hsa-miR-3924-3p	0	NA		NA	NA	NA	NA
hsa-miR-3924-5p	0	NA		NA	NA	NA	NA
hsa-miR-3925-3p	0	NA		NA	NA	NA	NA
hsa-miR-3925-5p	0	NA		NA	NA	NA	NA
hsa-miR-3926	0	NA		NA	NA	NA	NA
hsa-miR-3927-3p	0	NA		NA	NA	NA	NA
hsa-miR-3927-5p	0	NA		NA	NA	NA	NA
hsa-miR-3928-3p	0	NA		NA	NA	NA	NA
hsa-miR-3928-5p	0	NA		NA	NA	NA	NA
hsa-miR-3929	0	NA		NA	NA	NA	NA
hsa-miR-3934-3p	0	NA		NA	NA	NA	NA
hsa-miR-3934-5p	0	NA		NA	NA	NA	NA
hsa-miR-3935	0	NA		NA	NA	NA	NA
hsa-miR-3936-3p	0	NA		NA	NA	NA	NA
hsa-miR-3936-5p	0	NA		NA	NA	NA	NA
hsa-miR-3937-3p	0	NA		NA	NA	NA	NA
hsa-miR-3937-5p	0	NA		NA	NA	NA	NA
hsa-miR-3938	0	NA		NA	NA	NA	NA
hsa-miR-3939-3p	0	NA		NA	NA	NA	NA
hsa-miR-3939-5p	0	NA		NA	NA	NA	NA
hsa-miR-3940-3p	0.65612	1.96872		3.94759	0.498715	0.61798	NA
hsa-miR-3940-5p	0	NA		NA	NA	NA	NA
hsa-miR-3941-3p	0	NA		NA	NA	NA	NA
hsa-miR-3941-5p	0	NA		NA	NA	NA	NA
hsa-miR-3942-3p	0	NA		NA	NA	NA	NA
hsa-miR-3942-5p	0	NA		NA	NA	NA	NA
hsa-miR-3943-3p	0	NA		NA	NA	NA	NA
hsa-miR-3943-5p	0	NA		NA	NA	NA	NA
hsa-miR-3944-3p	0	NA		NA	NA	NA	NA
hsa-miR-3944-5p	0	NA		NA	NA	NA	NA
hsa-miR-3945-3p	0	NA		NA	NA	NA	NA
hsa-miR-3945-5p	0	NA		NA	NA	NA	NA
hsa-miR-3960	0	NA		NA	NA	NA	NA
hsa-miR-3972	0	NA		NA	NA	NA	NA
hsa-miR-3973	0	NA		NA	NA	NA	NA
hsa-miR-3974	0	NA		NA	NA	NA	NA
hsa-miR-3975	0	NA		NA	NA	NA	NA
hsa-miR-3976	0	NA		NA	NA	NA	NA
hsa-miR-3977	0	NA		NA	NA	NA	NA
hsa-miR-3978	0	NA		NA	NA	NA	NA
hsa-miR-409-3p	17.5163	4.64214		3.54317	1.31017	NA	NA
hsa-miR-409-5p	0	NA		NA	NA	NA	NA
hsa-miR-410-3p	0	NA		NA	NA	NA	NA
hsa-miR-410-5p	0	NA		NA	NA	NA	NA
hsa-miR-411-3p	0.532722	1.6924		3.95614	0.427791	0.668803	NA
hsa-miR-411-5p	0	NA		NA	NA	NA	NA
hsa-miR-412-3p	0	NA		NA	NA	NA	NA
hsa-miR-412-5p	0	NA		NA	NA	NA	NA
hsa-miR-421	34.3685	2.32095		2.85825	0.81202	0.41678	0.588123
hsa-miR-422a	0	NA		NA	NA	NA	NA
hsa-miR-423-3p	3.04413	4.19161		3.91555	1.0705	0.284392	NA
hsa-miR-423-5p	142.205	1.4084		2.82907	0.497832	0.618603	0.801658
hsa-miR-424-3p	14.2926	6.4202		3.41914	1.87772	0.0604194	0.201928
hsa-miR-424-5p	2.57667	3.94492		3.91719	1.00708	0.313897	NA
hsa-miR-425-3p	3.72905	4.48376		3.91394	1.14559	0.251966	NA
hsa-miR-425-5p	0.765473	2.19187		3.94177	0.556063	0.578168	NA
hsa-miR-4251	0	NA		NA	NA	NA	NA
hsa-miR-4252	0	NA		NA	NA	NA	NA
hsa-miR-4253	0	NA		NA	NA	NA	NA
hsa-miR-4254-3p	0	NA		NA	NA	NA	NA
hsa-miR-4254-5p	0	NA		NA	NA	NA	NA
hsa-miR-4255	0	NA		NA	NA	NA	NA
hsa-miR-4256	0	NA		NA	NA	NA	NA
hsa-miR-4257	0	NA		NA	NA	NA	NA
hsa-miR-4258-3p	0	NA		NA	NA	NA	NA
hsa-miR-4258-5p	0	NA		NA	NA	NA	NA
hsa-miR-4259	0	NA		NA	NA	NA	NA
hsa-miR-4260	0	NA		NA	NA	NA	NA
hsa-miR-4261	0	NA		NA	NA	NA	NA
hsa-miR-4262	0	NA		NA	NA	NA	NA
hsa-miR-4263	0	NA		NA	NA	NA	NA
hsa-miR-4264	0	NA		NA	NA	NA	NA
hsa-miR-4265	0	NA		NA	NA	NA	NA
hsa-miR-4266	0	NA		NA	NA	NA	NA
hsa-miR-4267	0	NA		NA	NA	NA	NA
hsa-miR-4268	0	NA		NA	NA	NA	NA
hsa-miR-4269	0	NA		NA	NA	NA	NA
hsa-miR-4270	0	NA		NA	NA	NA	NA
hsa-miR-4271	0	NA		NA	NA	NA	NA
hsa-miR-4272	0	NA		NA	NA	NA	NA
hsa-miR-4273	0	NA		NA	NA	NA	NA
hsa-miR-4274	0	NA		NA	NA	NA	NA
hsa-miR-4275	0	NA		NA	NA	NA	NA
hsa-miR-4276	0	NA		NA	NA	NA	NA
hsa-miR-4277	0	NA		NA	NA	NA	NA
hsa-miR-4278	0	NA		NA	NA	NA	NA
hsa-miR-4279	0	NA		NA	NA	NA	NA
hsa-miR-4280	0	NA		NA	NA	NA	NA
hsa-miR-4281	0	NA		NA	NA	NA	NA
hsa-miR-4282	0	NA		NA	NA	NA	NA
hsa-miR-4283	0	NA		NA	NA	NA	NA
hsa-miR-4284	61.4706	-4.16416		2.12653	-1.95819	0.0502077	0.184878
hsa-miR-4285	0	NA		NA	NA	NA	NA
hsa-miR-4286	9.04749	3.52943		3.09833	1.13914	0.254645	0.38047
hsa-miR-4287	0	NA		NA	NA	NA	NA
hsa-miR-4288	0	NA		NA	NA	NA	NA
hsa-miR-4289	0	NA		NA	NA	NA	NA
hsa-miR-429	7.05592	5.40052		3.40601	1.58559	0.112833	0.242878
hsa-miR-4290	0	NA		NA	NA	NA	NA
hsa-miR-4291	0	NA		NA	NA	NA	NA
hsa-miR-4292	0	NA		NA	NA	NA	NA
hsa-miR-4293	0	NA		NA	NA	NA	NA
hsa-miR-4294	0	NA		NA	NA	NA	NA
hsa-miR-4295	0	NA		NA	NA	NA	NA
hsa-miR-4296	0	NA		NA	NA	NA	NA
hsa-miR-4297	0	NA		NA	NA	NA	NA
hsa-miR-4298	0	NA		NA	NA	NA	NA
hsa-miR-4299	0	NA		NA	NA	NA	NA
hsa-miR-4300	0	NA		NA	NA	NA	NA
hsa-miR-4301	0	NA		NA	NA	NA	NA
hsa-miR-4302	0	NA		NA	NA	NA	NA
hsa-miR-4303	0	NA		NA	NA	NA	NA
hsa-miR-4304	0	NA		NA	NA	NA	NA
hsa-miR-4305	0	NA		NA	NA	NA	NA
hsa-miR-4306	0	NA		NA	NA	NA	NA
hsa-miR-4307	0	NA		NA	NA	NA	NA
hsa-miR-4308	0	NA		NA	NA	NA	NA
hsa-miR-4309	0	NA		NA	NA	NA	NA
hsa-miR-431-3p	0	NA		NA	NA	NA	NA
hsa-miR-431-5p	0	NA		NA	NA	NA	NA
hsa-miR-4310-3p	0	NA		NA	NA	NA	NA
hsa-miR-4310-5p	0	NA		NA	NA	NA	NA
hsa-miR-4311	0	NA		NA	NA	NA	NA
hsa-miR-4312	0	NA		NA	NA	NA	NA
hsa-miR-4313	0	NA		NA	NA	NA	NA
hsa-miR-4314	0	NA		NA	NA	NA	NA
hsa-miR-4315-3p	0	NA		NA	NA	NA	NA
hsa-miR-4315-5p	0	NA		NA	NA	NA	NA
hsa-miR-4316	0	NA		NA	NA	NA	NA
hsa-miR-4317	0	NA		NA	NA	NA	NA
hsa-miR-4318	0	NA		NA	NA	NA	NA
hsa-miR-4319	0	NA		NA	NA	NA	NA
hsa-miR-432-3p	0	NA		NA	NA	NA	NA
hsa-miR-432-5p	3.88126	4.54137		3.91051	1.16133	0.24551	0.371187
hsa-miR-4320	0	NA		NA	NA	NA	NA
hsa-miR-4321	0	NA		NA	NA	NA	NA
hsa-miR-4322	0	NA		NA	NA	NA	NA
hsa-miR-4323	0	NA		NA	NA	NA	NA
hsa-miR-4324	0	NA		NA	NA	NA	NA
hsa-miR-4325	0	NA		NA	NA	NA	NA
hsa-miR-4326	0	NA		NA	NA	NA	NA
hsa-miR-4327	0	NA		NA	NA	NA	NA
hsa-miR-4328	0	NA		NA	NA	NA	NA
hsa-miR-4329	0	NA		NA	NA	NA	NA
hsa-miR-433-3p	0	NA		NA	NA	NA	NA
hsa-miR-433-5p	0	NA		NA	NA	NA	NA
hsa-miR-4330	0	NA		NA	NA	NA	NA
hsa-miR-4418	0	NA		NA	NA	NA	NA
hsa-miR-4420-3p	0	NA		NA	NA	NA	NA
hsa-miR-4420-5p	0	NA		NA	NA	NA	NA
hsa-miR-4421	0	NA		NA	NA	NA	NA
hsa-miR-4422-3p	0	NA		NA	NA	NA	NA
hsa-miR-4422-5p	0	NA		NA	NA	NA	NA
hsa-miR-4423-3p	0	NA		NA	NA	NA	NA
hsa-miR-4423-5p	2.81582	4.07942		3.91626	1.04166	0.297568	NA
hsa-miR-4424	0	NA		NA	NA	NA	NA
hsa-miR-4425-3p	0	NA		NA	NA	NA	NA
hsa-miR-4425-5p	0	NA		NA	NA	NA	NA
hsa-miR-4426	0	NA		NA	NA	NA	NA
hsa-miR-4427	0	NA		NA	NA	NA	NA
hsa-miR-4428	0	NA		NA	NA	NA	NA
hsa-miR-4429	0	NA		NA	NA	NA	NA
hsa-miR-4430	0	NA		NA	NA	NA	NA
hsa-miR-4431-3p	0	NA		NA	NA	NA	NA
hsa-miR-4431-5p	0	NA		NA	NA	NA	NA
hsa-miR-4432	0	NA		NA	NA	NA	NA
hsa-miR-4433a-3p	0	NA		NA	NA	NA	NA
hsa-miR-4433a-5p	0	NA		NA	NA	NA	NA
hsa-miR-4433b-3p	0	NA		NA	NA	NA	NA
hsa-miR-4433b-5p	0	NA		NA	NA	NA	NA
hsa-miR-4434	0	NA		NA	NA	NA	NA
hsa-miR-4435-3p	0	NA		NA	NA	NA	NA
hsa-miR-4435-5p	0	NA		NA	NA	NA	NA
hsa-miR-4436a	0	NA		NA	NA	NA	NA
hsa-miR-4436b-3p	0	NA		NA	NA	NA	NA
hsa-miR-4436b-5p	0	NA		NA	NA	NA	NA
hsa-miR-4437	0	NA		NA	NA	NA	NA
hsa-miR-4438	0	NA		NA	NA	NA	NA
hsa-miR-4439	0	NA		NA	NA	NA	NA
hsa-miR-4440	0	NA		NA	NA	NA	NA
hsa-miR-4441	0	NA		NA	NA	NA	NA
hsa-miR-4442	0	NA		NA	NA	NA	NA
hsa-miR-4443	0	NA		NA	NA	NA	NA
hsa-miR-4444	0	NA		NA	NA	NA	NA
hsa-miR-4445-3p	0	NA		NA	NA	NA	NA
hsa-miR-4445-5p	0	NA		NA	NA	NA	NA
hsa-miR-4446-3p	0	NA		NA	NA	NA	NA
hsa-miR-4446-5p	0	NA		NA	NA	NA	NA
hsa-miR-4447	0	NA		NA	NA	NA	NA
hsa-miR-4448	0	NA		NA	NA	NA	NA
hsa-miR-4449	468.073	0.528833		2.0904	0.252982	0.800282	0.886527
hsa-miR-4450	0	NA		NA	NA	NA	NA
hsa-miR-4451	0	NA		NA	NA	NA	NA
hsa-miR-4452-3p	0	NA		NA	NA	NA	NA
hsa-miR-4452-5p	0	NA		NA	NA	NA	NA
hsa-miR-4453	0	NA		NA	NA	NA	NA
hsa-miR-4454	9.19629	2.40268		3.1047	0.773885	0.438999	0.60601
hsa-miR-4455	0	NA		NA	NA	NA	NA
hsa-miR-4456	0	NA		NA	NA	NA	NA
hsa-miR-4457	0	NA		NA	NA	NA	NA
hsa-miR-4458	0	NA		NA	NA	NA	NA
hsa-miR-4460	0	NA		NA	NA	NA	NA
hsa-miR-4462	0	NA		NA	NA	NA	NA
hsa-miR-4463	165.163	-4.45293		3.23054	-1.37839	0.168084	0.304169
hsa-miR-4464-3p	0	NA		NA	NA	NA	NA
hsa-miR-4464-5p	0	NA		NA	NA	NA	NA
hsa-miR-4465	0	NA		NA	NA	NA	NA
hsa-miR-4466	9.37971	-7.40818		3.81008	-1.94436	0.0518515	0.184878
hsa-miR-4467-3p	0	NA		NA	NA	NA	NA
hsa-miR-4467-5p	0	NA		NA	NA	NA	NA
hsa-miR-4468	0	NA		NA	NA	NA	NA
hsa-miR-4469-3p	0	NA		NA	NA	NA	NA
hsa-miR-4469-5p	0	NA		NA	NA	NA	NA
hsa-miR-4470-3p	0	NA		NA	NA	NA	NA
hsa-miR-4470-5p	0	NA		NA	NA	NA	NA
hsa-miR-4471	0	NA		NA	NA	NA	NA
hsa-miR-4472	0	NA		NA	NA	NA	NA
hsa-miR-4473-3p	0	NA		NA	NA	NA	NA
hsa-miR-4473-5p	0	NA		NA	NA	NA	NA
hsa-miR-4474-3p	0	NA		NA	NA	NA	NA
hsa-miR-4474-5p	0	NA		NA	NA	NA	NA
hsa-miR-4475	0	NA		NA	NA	NA	NA
hsa-miR-4476	0	NA		NA	NA	NA	NA
hsa-miR-4477a	0	NA		NA	NA	NA	NA
hsa-miR-4477b-3p	0	NA		NA	NA	NA	NA
hsa-miR-4477b-5p	0	NA		NA	NA	NA	NA
hsa-miR-4478	0	NA		NA	NA	NA	NA
hsa-miR-4479-3p	0	NA		NA	NA	NA	NA
hsa-miR-4479-5p	0	NA		NA	NA	NA	NA
hsa-miR-448	0	NA		NA	NA	NA	NA
hsa-miR-4480	0	NA		NA	NA	NA	NA
hsa-miR-4481	0	NA		NA	NA	NA	NA
hsa-miR-4482-3p	0	NA		NA	NA	NA	NA
hsa-miR-4482-5p	0	NA		NA	NA	NA	NA
hsa-miR-4483	0	NA		NA	NA	NA	NA
hsa-miR-4484	0	NA		NA	NA	NA	NA
hsa-miR-4485-3p	174.529	-4.24963		2.59835	-1.63551	0.101942	0.235394
hsa-miR-4485-5p	5.1396	4.94304		3.89266	1.26984	0.204143	0.33482
hsa-miR-4486	0	NA		NA	NA	NA	NA
hsa-miR-4487	0	NA		NA	NA	NA	NA
hsa-miR-4488	73.0273	-24.3464		3.8454	-6.3313	NA	NA
hsa-miR-4489	0	NA		NA	NA	NA	NA
hsa-miR-4490	0	NA		NA	NA	NA	NA
hsa-miR-4491	0	NA		NA	NA	NA	NA
hsa-miR-4492	142.63	-0.465492		2.04784	-0.227309	0.820184	0.89796
hsa-miR-4493	0	NA		NA	NA	NA	NA
hsa-miR-4494	0	NA		NA	NA	NA	NA
hsa-miR-4495	0	NA		NA	NA	NA	NA
hsa-miR-4496	0	NA		NA	NA	NA	NA
hsa-miR-93-5p	22.5486	7.07721	135.037	2.95228	2.39721	0.0165206	0.0933241	Up
hsa-miR-4498	0	NA		NA	NA	NA	NA
hsa-miR-4499	0	NA		NA	NA	NA	NA
hsa-miR-449a/449b-5p	0	NA		NA	NA	NA	NA
hsa-miR-449b-3p	0	NA		NA	NA	NA	NA
hsa-miR-449c-3p	0	NA		NA	NA	NA	NA
hsa-miR-449c-5p	0	NA		NA	NA	NA	NA
hsa-miR-4500	0	NA		NA	NA	NA	NA
hsa-miR-4501	0	NA		NA	NA	NA	NA
hsa-miR-4502	0	NA		NA	NA	NA	NA
hsa-miR-4503	0	NA		NA	NA	NA	NA
hsa-miR-4504-3p	0	NA		NA	NA	NA	NA
hsa-miR-4504-5p	0	NA		NA	NA	NA	NA
hsa-miR-4505	0	NA		NA	NA	NA	NA
hsa-miR-4506	0	NA		NA	NA	NA	NA
hsa-miR-4507	0	NA		NA	NA	NA	NA
hsa-miR-4508	22.3157	-0.439948		3.18194	-0.138264	0.890032	0.934165
hsa-miR-4509	0	NA		NA	NA	NA	NA
hsa-miR-450a-1-3p	0	NA		NA	NA	NA	NA
hsa-miR-450a-2-3p	0	NA		NA	NA	NA	NA
hsa-miR-450a-5p	0	NA		NA	NA	NA	NA
hsa-miR-450b-3p	0	NA		NA	NA	NA	NA
hsa-miR-450b-5p	0	NA		NA	NA	NA	NA
hsa-miR-4510	0	NA		NA	NA	NA	NA
hsa-miR-4511-3p	0	NA		NA	NA	NA	NA
hsa-miR-4511-5p	0	NA		NA	NA	NA	NA
hsa-miR-4512-3p	0	NA		NA	NA	NA	NA
hsa-miR-4512-5p	0	NA		NA	NA	NA	NA
hsa-miR-4513	0	NA		NA	NA	NA	NA
hsa-miR-4514	0	NA		NA	NA	NA	NA
hsa-miR-4515	0	NA		NA	NA	NA	NA
hsa-miR-4516	1252.67	0.860051		3.07189	0.279975	0.779497	0.886527
hsa-miR-4517	0	NA		NA	NA	NA	NA
hsa-miR-4518	0	NA		NA	NA	NA	NA
hsa-miR-4519	0	NA		NA	NA	NA	NA
hsa-miR-451a	0	NA		NA	NA	NA	NA
hsa-miR-451b-3p	0	NA		NA	NA	NA	NA
hsa-miR-451b-5p	0	NA		NA	NA	NA	NA
hsa-miR-452-3p	0	NA		NA	NA	NA	NA
hsa-miR-452-5p	0	NA		NA	NA	NA	NA
hsa-miR-4520-2-3p/4520-3p	0	NA		NA	NA	NA	NA
hsa-miR-4520-5p	0	NA		NA	NA	NA	NA
hsa-miR-4521	0	NA		NA	NA	NA	NA
hsa-miR-4522	0	NA		NA	NA	NA	NA
hsa-miR-4523-3p	0	NA		NA	NA	NA	NA
hsa-miR-4523-5p	0	NA		NA	NA	NA	NA
hsa-miR-4524a-3p	0	NA		NA	NA	NA	NA
hsa-miR-4524a-5p	0	NA		NA	NA	NA	NA
hsa-miR-4524b-3p	0	NA		NA	NA	NA	NA
hsa-miR-4524b-5p	0	NA		NA	NA	NA	NA
hsa-miR-4525-3p	0	NA		NA	NA	NA	NA
hsa-miR-4525-5p	0	NA		NA	NA	NA	NA
hsa-miR-4526-3p	0	NA		NA	NA	NA	NA
hsa-miR-4526-5p	0	NA		NA	NA	NA	NA
hsa-miR-4527	0	NA		NA	NA	NA	NA
hsa-miR-4528-3p	0	NA		NA	NA	NA	NA
hsa-miR-4528-5p	0	NA		NA	NA	NA	NA
hsa-miR-4529-3p	0	NA		NA	NA	NA	NA
hsa-miR-4529-5p	0	NA		NA	NA	NA	NA
hsa-miR-4530	0	NA		NA	NA	NA	NA
hsa-miR-4531	0	NA		NA	NA	NA	NA
hsa-miR-4533-3p	0	NA		NA	NA	NA	NA
hsa-miR-4533-5p	0	NA		NA	NA	NA	NA
hsa-miR-4534	0	NA		NA	NA	NA	NA
hsa-miR-4535	0	NA		NA	NA	NA	NA
hsa-miR-4536-3p	0	NA		NA	NA	NA	NA
hsa-miR-4536-5p	0	NA		NA	NA	NA	NA
hsa-miR-4537	0	NA		NA	NA	NA	NA
hsa-miR-4538	0	NA		NA	NA	NA	NA
hsa-miR-4539	0	NA		NA	NA	NA	NA
hsa-miR-454-3p	4.7945	4.84573		3.88593	1.24699	0.2124	0.341453
hsa-miR-454-5p	5.18249	4.95434		3.47918	1.424	0.154447	0.295387
hsa-miR-4540	0	NA		NA	NA	NA	NA
hsa-miR-455-3p	2.16858	3.7016		3.57971	1.03405	0.301113	NA
hsa-miR-455-5p	0	NA		NA	NA	NA	NA
hsa-miR-4632-3p	0	NA		NA	NA	NA	NA
hsa-miR-4632-5p	0	NA		NA	NA	NA	NA
hsa-miR-4633-3p	0	NA		NA	NA	NA	NA
hsa-miR-4633-5p	0	NA		NA	NA	NA	NA
hsa-miR-4634	0	NA		NA	NA	NA	NA
hsa-miR-4635	0	NA		NA	NA	NA	NA
hsa-miR-4636-3p	0	NA		NA	NA	NA	NA
hsa-miR-4636-5p	0	NA		NA	NA	NA	NA
hsa-miR-4637	0	NA		NA	NA	NA	NA
hsa-miR-4638-3p	0	NA		NA	NA	NA	NA
hsa-miR-4638-5p	0	NA		NA	NA	NA	NA
hsa-miR-4639-3p	0	NA		NA	NA	NA	NA
hsa-miR-4639-5p	0	NA		NA	NA	NA	NA
hsa-miR-4640-3p	0	NA		NA	NA	NA	NA
hsa-miR-4640-5p	0	NA		NA	NA	NA	NA
hsa-miR-4641	0	NA		NA	NA	NA	NA
hsa-miR-4642	0	NA		NA	NA	NA	NA
hsa-miR-4643	0	NA		NA	NA	NA	NA
hsa-miR-4644-3p	0	NA		NA	NA	NA	NA
hsa-miR-4644-5p	0	NA		NA	NA	NA	NA
hsa-miR-4645-3p	0	NA		NA	NA	NA	NA
hsa-miR-4645-5p	0	NA		NA	NA	NA	NA
hsa-miR-4646-3p	0	NA		NA	NA	NA	NA
hsa-miR-4646-5p	0	NA		NA	NA	NA	NA
hsa-miR-4647-3p	0	NA		NA	NA	NA	NA
hsa-miR-4647-5p	0	NA		NA	NA	NA	NA
hsa-miR-4648	0	NA		NA	NA	NA	NA
hsa-miR-4649-3p	0	NA		NA	NA	NA	NA
hsa-miR-4649-5p	0	NA		NA	NA	NA	NA
hsa-miR-4650-3p	0	NA		NA	NA	NA	NA
hsa-miR-4650-5p	0	NA		NA	NA	NA	NA
hsa-miR-4651	0	NA		NA	NA	NA	NA
hsa-miR-4652-3p	0	NA		NA	NA	NA	NA
hsa-miR-4652-5p	0	NA		NA	NA	NA	NA
hsa-miR-4653-3p	0	NA		NA	NA	NA	NA
hsa-miR-4653-5p	0	NA		NA	NA	NA	NA
hsa-miR-4654	0	NA		NA	NA	NA	NA
hsa-miR-4655-3p	0	NA		NA	NA	NA	NA
hsa-miR-4655-5p	0	NA		NA	NA	NA	NA
hsa-miR-4656	0	NA		NA	NA	NA	NA
hsa-miR-4657	0	NA		NA	NA	NA	NA
hsa-miR-4658	0	NA		NA	NA	NA	NA
hsa-miR-4659a-3p/4659b-3p	0	NA		NA	NA	NA	NA
hsa-miR-4659a-5p/4659b-5p	0	NA		NA	NA	NA	NA
hsa-miR-466	0	NA		NA	NA	NA	NA
hsa-miR-4660	0	NA		NA	NA	NA	NA
hsa-miR-4661-3p	0	NA		NA	NA	NA	NA
hsa-miR-4661-5p	0	NA		NA	NA	NA	NA
hsa-miR-4662a-3p	0	NA		NA	NA	NA	NA
hsa-miR-4662a-5p	0	NA		NA	NA	NA	NA
hsa-miR-4662b	0	NA		NA	NA	NA	NA
hsa-miR-4663	0	NA		NA	NA	NA	NA
hsa-miR-4664-3p	0	NA		NA	NA	NA	NA
hsa-miR-4664-5p	0	NA		NA	NA	NA	NA
hsa-miR-4665-3p	0	NA		NA	NA	NA	NA
hsa-miR-4665-5p	0	NA		NA	NA	NA	NA
hsa-miR-4666a-3p	0	NA		NA	NA	NA	NA
hsa-miR-4666a-5p	0	NA		NA	NA	NA	NA
hsa-miR-4666b	0	NA		NA	NA	NA	NA
hsa-miR-4667-3p	0	NA		NA	NA	NA	NA
hsa-miR-4667-5p	0	NA		NA	NA	NA	NA
hsa-miR-4668-3p	0	NA		NA	NA	NA	NA
hsa-miR-4668-5p	0	NA		NA	NA	NA	NA
hsa-miR-4669	0	NA		NA	NA	NA	NA
hsa-miR-4670-3p	0	NA		NA	NA	NA	NA
hsa-miR-4670-5p	0	NA		NA	NA	NA	NA
hsa-miR-4671-3p	0	NA		NA	NA	NA	NA
hsa-miR-4671-5p	0	NA		NA	NA	NA	NA
hsa-miR-4672-3p	0	NA		NA	NA	NA	NA
hsa-miR-4672-5p	0	NA		NA	NA	NA	NA
hsa-miR-4673	0	NA		NA	NA	NA	NA
hsa-miR-4674	0	NA		NA	NA	NA	NA
hsa-miR-4675	0	NA		NA	NA	NA	NA
hsa-miR-4676-3p	0	NA		NA	NA	NA	NA
hsa-miR-4676-5p	0	NA		NA	NA	NA	NA
hsa-miR-4677-3p	0	NA		NA	NA	NA	NA
hsa-miR-4677-5p	0	NA		NA	NA	NA	NA
hsa-miR-4678-3p	0	NA		NA	NA	NA	NA
hsa-miR-4678-5p	0	NA		NA	NA	NA	NA
hsa-miR-4679	0	NA		NA	NA	NA	NA
hsa-miR-4680-3p	0	NA		NA	NA	NA	NA
hsa-miR-4680-5p	0	NA		NA	NA	NA	NA
hsa-miR-4681-3p	0	NA		NA	NA	NA	NA
hsa-miR-4681-5p	0	NA		NA	NA	NA	NA
hsa-miR-4682-3p	0	NA		NA	NA	NA	NA
hsa-miR-4682-5p	0	NA		NA	NA	NA	NA
hsa-miR-4683	0	NA		NA	NA	NA	NA
hsa-miR-4684-3p	0	NA		NA	NA	NA	NA
hsa-miR-4684-5p	0	NA		NA	NA	NA	NA
hsa-miR-4685-3p	0	NA		NA	NA	NA	NA
hsa-miR-4685-5p	0	NA		NA	NA	NA	NA
hsa-miR-4686	0	NA		NA	NA	NA	NA
hsa-miR-4687-3p	0	NA		NA	NA	NA	NA
hsa-miR-4687-5p	0	NA		NA	NA	NA	NA
hsa-miR-4688-3p/4688-5p	0	NA		NA	NA	NA	NA
hsa-miR-4689-3p	0	NA		NA	NA	NA	NA
hsa-miR-4689-5p	0	NA		NA	NA	NA	NA
hsa-miR-4690-3p	0	NA		NA	NA	NA	NA
hsa-miR-4690-5p	0	NA		NA	NA	NA	NA
hsa-miR-4691-3p	0	NA		NA	NA	NA	NA
hsa-miR-4691-5p	0	NA		NA	NA	NA	NA
hsa-miR-4692	0	NA		NA	NA	NA	NA
hsa-miR-4693-3p	0	NA		NA	NA	NA	NA
hsa-miR-4693-5p	0	NA		NA	NA	NA	NA
hsa-miR-4694-3p	0	NA		NA	NA	NA	NA
hsa-miR-4694-5p	0	NA		NA	NA	NA	NA
hsa-miR-4695-3p	0	NA		NA	NA	NA	NA
hsa-miR-4695-5p	0	NA		NA	NA	NA	NA
hsa-miR-4696	0	NA		NA	NA	NA	NA
hsa-miR-4697-3p	0	NA		NA	NA	NA	NA
hsa-miR-4697-5p	0	NA		NA	NA	NA	NA
hsa-miR-4698	0	NA		NA	NA	NA	NA
hsa-miR-4699-3p	0	NA		NA	NA	NA	NA
hsa-miR-4699-5p	0	NA		NA	NA	NA	NA
hsa-miR-4700-3p	0	NA		NA	NA	NA	NA
hsa-miR-4700-5p	0	NA		NA	NA	NA	NA
hsa-miR-4701-3p	0	NA		NA	NA	NA	NA
hsa-miR-4701-5p	0	NA		NA	NA	NA	NA
hsa-miR-4703-3p	0	NA		NA	NA	NA	NA
hsa-miR-4703-5p	0	NA		NA	NA	NA	NA
hsa-miR-4704-3p	0	NA		NA	NA	NA	NA
hsa-miR-4704-5p	0	NA		NA	NA	NA	NA
hsa-miR-4705	0	NA		NA	NA	NA	NA
hsa-miR-4706-3p	0	NA		NA	NA	NA	NA
hsa-miR-4706-5p	0	NA		NA	NA	NA	NA
hsa-miR-4707-3p	0	NA		NA	NA	NA	NA
hsa-miR-4707-5p	0	NA		NA	NA	NA	NA
hsa-miR-4708-3p	0	NA		NA	NA	NA	NA
hsa-miR-4708-5p	0	NA		NA	NA	NA	NA
hsa-miR-4709-3p	0	NA		NA	NA	NA	NA
hsa-miR-4709-5p	0	NA		NA	NA	NA	NA
hsa-miR-4710	6.79983	5.34781		3.40073	1.57255	0.115823	0.245159
hsa-miR-4711-3p	0	NA		NA	NA	NA	NA
hsa-miR-4711-5p	0	NA		NA	NA	NA	NA
hsa-miR-4712-3p	0	NA		NA	NA	NA	NA
hsa-miR-4712-5p	0	NA		NA	NA	NA	NA
hsa-miR-4713-3p	0	NA		NA	NA	NA	NA
hsa-miR-4713-5p	0	NA		NA	NA	NA	NA
hsa-miR-4714-3p	0	NA		NA	NA	NA	NA
hsa-miR-4714-5p	0	NA		NA	NA	NA	NA
hsa-miR-4715-3p	0	NA		NA	NA	NA	NA
hsa-miR-4715-5p	0	NA		NA	NA	NA	NA
hsa-miR-4716-3p	0	NA		NA	NA	NA	NA
hsa-miR-4716-5p	0	NA		NA	NA	NA	NA
hsa-miR-4717-3p	0	NA		NA	NA	NA	NA
hsa-miR-4717-5p	0	NA		NA	NA	NA	NA
hsa-miR-4718	0	NA		NA	NA	NA	NA
hsa-miR-4719-3p	0	NA		NA	NA	NA	NA
hsa-miR-4719-5p	0	NA		NA	NA	NA	NA
hsa-miR-4720-3p	0	NA		NA	NA	NA	NA
hsa-miR-4720-5p	0	NA		NA	NA	NA	NA
hsa-miR-4721-3p/4721-5p	0	NA		NA	NA	NA	NA
hsa-miR-4722-3p	0	NA		NA	NA	NA	NA
hsa-miR-4722-5p	0	NA		NA	NA	NA	NA
hsa-miR-4723-3p	0.874826	2.38509		3.9374	0.605752	0.544679	NA
hsa-miR-4723-5p	0	NA		NA	NA	NA	NA
hsa-miR-4724-3p	0	NA		NA	NA	NA	NA
hsa-miR-4724-5p	0	NA		NA	NA	NA	NA
hsa-miR-4725-3p	0	NA		NA	NA	NA	NA
hsa-miR-4725-5p	0	NA		NA	NA	NA	NA
hsa-miR-4726-3p	0	NA		NA	NA	NA	NA
hsa-miR-4726-5p	0	NA		NA	NA	NA	NA
hsa-miR-4727-3p	0	NA		NA	NA	NA	NA
hsa-miR-4727-5p	0	NA		NA	NA	NA	NA
hsa-miR-4728-3p	0	NA		NA	NA	NA	NA
hsa-miR-4728-5p	0	NA		NA	NA	NA	NA
hsa-miR-4729-3p	0	NA		NA	NA	NA	NA
hsa-miR-4729-5p	0	NA		NA	NA	NA	NA
hsa-miR-4730-3p	0	NA		NA	NA	NA	NA
hsa-miR-4730-5p	0	NA		NA	NA	NA	NA
hsa-miR-4731-3p	0	NA		NA	NA	NA	NA
hsa-miR-4731-5p	0	NA		NA	NA	NA	NA
hsa-miR-4732-3p	0	NA		NA	NA	NA	NA
hsa-miR-4732-5p	0	NA		NA	NA	NA	NA
hsa-miR-4733-3p	0	NA		NA	NA	NA	NA
hsa-miR-4733-5p	0	NA		NA	NA	NA	NA
hsa-miR-4734-3p	0	NA		NA	NA	NA	NA
hsa-miR-4734-5p	0	NA		NA	NA	NA	NA
hsa-miR-4735-3p	0	NA		NA	NA	NA	NA
hsa-miR-4735-5p	0	NA		NA	NA	NA	NA
hsa-miR-4736	0	NA		NA	NA	NA	NA
hsa-miR-4737-3p	0	NA		NA	NA	NA	NA
hsa-miR-4737-5p	0	NA		NA	NA	NA	NA
hsa-miR-4738-3p	0	NA		NA	NA	NA	NA
hsa-miR-4738-5p	0	NA		NA	NA	NA	NA
hsa-miR-4739	0	NA		NA	NA	NA	NA
hsa-miR-4740-3p	0	NA		NA	NA	NA	NA
hsa-miR-4740-5p	0	NA		NA	NA	NA	NA
hsa-miR-4741	0	NA		NA	NA	NA	NA
hsa-miR-4742-3p	0	NA		NA	NA	NA	NA
hsa-miR-4742-5p	0	NA		NA	NA	NA	NA
hsa-miR-4743-3p	0	NA		NA	NA	NA	NA
hsa-miR-4743-5p	0	NA		NA	NA	NA	NA
hsa-miR-4744	0	NA		NA	NA	NA	NA
hsa-miR-4745-3p	0	NA		NA	NA	NA	NA
hsa-miR-4745-5p	0	NA		NA	NA	NA	NA
hsa-miR-4746-3p	0	NA		NA	NA	NA	NA
hsa-miR-4746-5p	0	NA		NA	NA	NA	NA
hsa-miR-4747-3p	0	NA		NA	NA	NA	NA
hsa-miR-4747-5p	0	NA		NA	NA	NA	NA
hsa-miR-4748-3p	0	NA		NA	NA	NA	NA
hsa-miR-4748-5p	0	NA		NA	NA	NA	NA
hsa-miR-4749-3p	0	NA		NA	NA	NA	NA
hsa-miR-4749-5p	0	NA		NA	NA	NA	NA
hsa-miR-4750-3p	0	NA		NA	NA	NA	NA
hsa-miR-4750-5p	0	NA		NA	NA	NA	NA
hsa-miR-4751	0	NA		NA	NA	NA	NA
hsa-miR-4752	0	NA		NA	NA	NA	NA
hsa-miR-4753-3p	0	NA		NA	NA	NA	NA
hsa-miR-4753-5p	0	NA		NA	NA	NA	NA
hsa-miR-4754-3p	0	NA		NA	NA	NA	NA
hsa-miR-4754-5p	0	NA		NA	NA	NA	NA
hsa-miR-4755-3p	0	NA		NA	NA	NA	NA
hsa-miR-4755-5p	0	NA		NA	NA	NA	NA
hsa-miR-4756-3p	0	NA		NA	NA	NA	NA
hsa-miR-4756-5p	0	NA		NA	NA	NA	NA
hsa-miR-4757-3p	0	NA		NA	NA	NA	NA
hsa-miR-4757-5p	0	NA		NA	NA	NA	NA
hsa-miR-4758-3p	0	NA		NA	NA	NA	NA
hsa-miR-4758-5p	0	NA		NA	NA	NA	NA
hsa-miR-4759	0	NA		NA	NA	NA	NA
hsa-miR-4760-3p	0	NA		NA	NA	NA	NA
hsa-miR-4760-5p	0	NA		NA	NA	NA	NA
hsa-miR-4761-3p	0	NA		NA	NA	NA	NA
hsa-miR-4761-5p	0	NA		NA	NA	NA	NA
hsa-miR-4762-3p	0	NA		NA	NA	NA	NA
hsa-miR-4762-5p	0	NA		NA	NA	NA	NA
hsa-miR-4763-3p	0	NA		NA	NA	NA	NA
hsa-miR-4763-5p	0	NA		NA	NA	NA	NA
hsa-miR-4764-3p	0	NA		NA	NA	NA	NA
hsa-miR-4764-5p	0	NA		NA	NA	NA	NA
hsa-miR-4765-3p	0	NA		NA	NA	NA	NA
hsa-miR-4765-5p	0	NA		NA	NA	NA	NA
hsa-miR-4766-3p	0	NA		NA	NA	NA	NA
hsa-miR-4766-5p	0	NA		NA	NA	NA	NA
hsa-miR-4767	0	NA		NA	NA	NA	NA
hsa-miR-4768-3p	0	NA		NA	NA	NA	NA
hsa-miR-4768-5p	0	NA		NA	NA	NA	NA
hsa-miR-4769-3p	0	NA		NA	NA	NA	NA
hsa-miR-4769-5p	0	NA		NA	NA	NA	NA
hsa-miR-4770	0	NA		NA	NA	NA	NA
hsa-miR-4771-3p	0	NA		NA	NA	NA	NA
hsa-miR-4771-5p	0	NA		NA	NA	NA	NA
hsa-miR-4772-3p	0	NA		NA	NA	NA	NA
hsa-miR-4772-5p	0	NA		NA	NA	NA	NA
hsa-miR-4773	0	NA		NA	NA	NA	NA
hsa-miR-4774-3p	0	NA		NA	NA	NA	NA
hsa-miR-4774-5p	0	NA		NA	NA	NA	NA
hsa-miR-4775	0	NA		NA	NA	NA	NA
hsa-miR-4776-3p	0	NA		NA	NA	NA	NA
hsa-miR-4776-5p	0	NA		NA	NA	NA	NA
hsa-miR-4777-3p	0	NA		NA	NA	NA	NA
hsa-miR-4777-5p	0	NA		NA	NA	NA	NA
hsa-miR-4778-3p	0	NA		NA	NA	NA	NA
hsa-miR-4778-5p	0	NA		NA	NA	NA	NA
hsa-miR-4779-3p	0	NA		NA	NA	NA	NA
hsa-miR-4779-5p	0	NA		NA	NA	NA	NA
hsa-miR-4780	0	NA		NA	NA	NA	NA
hsa-miR-4781-3p	0	NA		NA	NA	NA	NA
hsa-miR-4781-5p	0	NA		NA	NA	NA	NA
hsa-miR-4782-3p	0	NA		NA	NA	NA	NA
hsa-miR-4782-5p	0	NA		NA	NA	NA	NA
hsa-miR-4783-3p	0	NA		NA	NA	NA	NA
hsa-miR-4783-5p	0	NA		NA	NA	NA	NA
hsa-miR-4784	0	NA		NA	NA	NA	NA
hsa-miR-4785	0	NA		NA	NA	NA	NA
hsa-miR-4786-3p	0	NA		NA	NA	NA	NA
hsa-miR-4786-5p	0	NA		NA	NA	NA	NA
hsa-miR-4787-3p	1.90258	3.5156		3.92079	0.896655	0.369903	NA
hsa-miR-4787-5p	0	NA		NA	NA	NA	NA
hsa-miR-1247-3p	20.673	6.95154	123.772	2.95109	2.35559	0.0184934	0.0978609	Up
hsa-miR-4789-3p	0	NA		NA	NA	NA	NA
hsa-miR-4789-5p	0	NA		NA	NA	NA	NA
hsa-miR-4790-3p	0	NA		NA	NA	NA	NA
hsa-miR-4790-5p	0	NA		NA	NA	NA	NA
hsa-miR-4791	0	NA		NA	NA	NA	NA
hsa-miR-4793-3p	0	NA		NA	NA	NA	NA
hsa-miR-4793-5p	0	NA		NA	NA	NA	NA
hsa-miR-4794	0	NA		NA	NA	NA	NA
hsa-miR-4795-3p	0	NA		NA	NA	NA	NA
hsa-miR-4795-5p	0	NA		NA	NA	NA	NA
hsa-miR-4796-3p	0	NA		NA	NA	NA	NA
hsa-miR-4796-5p	0	NA		NA	NA	NA	NA
hsa-miR-4797-3p	0	NA		NA	NA	NA	NA
hsa-miR-4797-5p	0	NA		NA	NA	NA	NA
hsa-miR-4798-3p	0	NA		NA	NA	NA	NA
hsa-miR-4798-5p	0	NA		NA	NA	NA	NA
hsa-miR-4799-3p	0	NA		NA	NA	NA	NA
hsa-miR-4799-5p	0	NA		NA	NA	NA	NA
hsa-miR-4800-3p	0	NA		NA	NA	NA	NA
hsa-miR-4800-5p	0	NA		NA	NA	NA	NA
hsa-miR-4801-3p	0	NA		NA	NA	NA	NA
hsa-miR-4801-5p	0	NA		NA	NA	NA	NA
hsa-miR-4802-3p	0	NA		NA	NA	NA	NA
hsa-miR-4802-5p	0	NA		NA	NA	NA	NA
hsa-miR-4803	0	NA		NA	NA	NA	NA
hsa-miR-4804-3p	0	NA		NA	NA	NA	NA
hsa-miR-4804-5p	0	NA		NA	NA	NA	NA
hsa-miR-483-3p	8.90407	5.7378		3.84917	1.49066	NA	NA
hsa-miR-483-5p	0	NA		NA	NA	NA	NA
hsa-miR-484	8.85623	3.83118		3.10255	1.23485	0.216886	0.344307
hsa-miR-485-3p	0	NA		NA	NA	NA	NA
hsa-miR-485-5p	2.73971	4.04		3.91652	1.03153	0.302294	NA
hsa-miR-486-3p	0	NA		NA	NA	NA	NA
hsa-miR-486-5p	11.0252	6.04505		3.37574	1.79073	0.0733359	0.207057
hsa-miR-487a-3p	0	NA		NA	NA	NA	NA
hsa-miR-487a-5p	0.456619	1.47291		3.96418	0.371554	0.710225	NA
hsa-miR-487b-3p	1.97868	3.57198		3.92026	0.911158	0.362212	NA
hsa-miR-487b-5p	0	NA		NA	NA	NA	NA
hsa-miR-488-3p	0	NA		NA	NA	NA	NA
hsa-miR-488-5p	0	NA		NA	NA	NA	NA
hsa-miR-200c-3p	19.5258	6.86953	116.932	2.93762	2.33847	0.0193631	0.0983645	Up
hsa-miR-489-5p	0	NA		NA	NA	NA	NA
hsa-miR-490-3p	0	NA		NA	NA	NA	NA
hsa-miR-490-5p	0	NA		NA	NA	NA	NA
hsa-miR-491-3p	0	NA		NA	NA	NA	NA
hsa-miR-491-5p	0	NA		NA	NA	NA	NA
hsa-miR-492	0	NA		NA	NA	NA	NA
hsa-miR-493-3p	0	NA		NA	NA	NA	NA
hsa-miR-493-5p	0.837134	2.33792		3.93842	0.59362	0.552766	NA
hsa-miR-494-3p	3.27243	4.29571		3.91494	1.09726	0.272527	NA
hsa-miR-494-5p	0	NA		NA	NA	NA	NA
hsa-miR-495-3p	0	NA		NA	NA	NA	NA
hsa-miR-495-5p	0	NA		NA	NA	NA	NA
hsa-miR-496	0	NA		NA	NA	NA	NA
hsa-miR-497-3p	0	NA		NA	NA	NA	NA
hsa-miR-497-5p	0	NA		NA	NA	NA	NA
hsa-miR-498-3p	0	NA		NA	NA	NA	NA
hsa-miR-498-5p	9.96951	5.90072		3.84711	1.53381	NA	NA
hsa-miR-4999-3p	0	NA		NA	NA	NA	NA
hsa-miR-4999-5p	0	NA		NA	NA	NA	NA
hsa-miR-499a-3p	0	NA		NA	NA	NA	NA
hsa-miR-499a-5p	0	NA		NA	NA	NA	NA
hsa-miR-499b-3p	0	NA		NA	NA	NA	NA
hsa-miR-499b-5p	0	NA		NA	NA	NA	NA
hsa-miR-5000-3p	0	NA		NA	NA	NA	NA
hsa-miR-5000-5p	0	NA		NA	NA	NA	NA
hsa-miR-5001-3p	0	NA		NA	NA	NA	NA
hsa-miR-5001-5p	0	NA		NA	NA	NA	NA
hsa-miR-5002-3p	0	NA		NA	NA	NA	NA
hsa-miR-5002-5p	0	NA		NA	NA	NA	NA
hsa-miR-5003-3p	0	NA		NA	NA	NA	NA
hsa-miR-5003-5p	0	NA		NA	NA	NA	NA
hsa-miR-5004-3p	0	NA		NA	NA	NA	NA
hsa-miR-5004-5p	0	NA		NA	NA	NA	NA
hsa-miR-5006-3p	0	NA		NA	NA	NA	NA
hsa-miR-5006-5p	0	NA		NA	NA	NA	NA
hsa-miR-5007-3p	0	NA		NA	NA	NA	NA
hsa-miR-5007-5p	0	NA		NA	NA	NA	NA
hsa-miR-5008-3p	0	NA		NA	NA	NA	NA
hsa-miR-5008-5p	0	NA		NA	NA	NA	NA
hsa-miR-5009-3p	0	NA		NA	NA	NA	NA
hsa-miR-5009-5p	0	NA		NA	NA	NA	NA
hsa-miR-500a-3p/502-3p	0.913238	2.46247		3.93581	0.625658	0.53154	NA
hsa-miR-500a-5p/500b-5p	0	NA		NA	NA	NA	NA
hsa-miR-500b-3p	0	NA		NA	NA	NA	NA
hsa-miR-501-3p	0	NA		NA	NA	NA	NA
hsa-miR-501-5p	0	NA		NA	NA	NA	NA
hsa-miR-5010-3p	0	NA		NA	NA	NA	NA
hsa-miR-5010-5p	0	NA		NA	NA	NA	NA
hsa-miR-5011-3p	0	NA		NA	NA	NA	NA
hsa-miR-5011-5p	0	NA		NA	NA	NA	NA
hsa-miR-502-5p	0	NA		NA	NA	NA	NA
hsa-miR-503-3p	0	NA		NA	NA	NA	NA
hsa-miR-503-5p	1.53095	3.19418		3.92429	0.813951	0.415673	NA
hsa-miR-504-3p	37.398	2.06006		2.73321	0.753713	0.451021	0.615911
hsa-miR-504-5p	0	NA		NA	NA	NA	NA
hsa-miR-5047	0	NA		NA	NA	NA	NA
hsa-miR-505-3p	4.61348	4.79042		3.46397	1.38293	0.166686	0.304169
hsa-miR-505-5p	49.954	-0.854658		2.50327	-0.341416	0.732791	0.877966
hsa-miR-506-3p	0	NA		NA	NA	NA	NA
hsa-miR-506-5p	0	NA		NA	NA	NA	NA
hsa-miR-507	0	NA		NA	NA	NA	NA
hsa-miR-508-3p	0	NA		NA	NA	NA	NA
hsa-miR-508-5p	0	NA		NA	NA	NA	NA
hsa-miR-5087	0	NA		NA	NA	NA	NA
hsa-miR-5088-3p	0	NA		NA	NA	NA	NA
hsa-miR-5088-5p	0	NA		NA	NA	NA	NA
hsa-miR-5089-3p	0	NA		NA	NA	NA	NA
hsa-miR-5089-5p	0	NA		NA	NA	NA	NA
hsa-miR-509-3-5p	0	NA		NA	NA	NA	NA
hsa-miR-509-3p	0	NA		NA	NA	NA	NA
hsa-miR-509-5p	0	NA		NA	NA	NA	NA
hsa-miR-5090-3p	0	NA		NA	NA	NA	NA
hsa-miR-5090-5p	0	NA		NA	NA	NA	NA
hsa-miR-5091	0	NA		NA	NA	NA	NA
hsa-miR-5092-3p	0	NA		NA	NA	NA	NA
hsa-miR-5092-5p	0	NA		NA	NA	NA	NA
hsa-miR-5093	0	NA		NA	NA	NA	NA
hsa-miR-5094-3p	0	NA		NA	NA	NA	NA
hsa-miR-5094-5p	0	NA		NA	NA	NA	NA
hsa-miR-510-3p	0	NA		NA	NA	NA	NA
hsa-miR-510-5p	0	NA		NA	NA	NA	NA
hsa-miR-5100	6.10129	5.19087		3.03838	1.70843	0.087556	0.222392
hsa-miR-511-3p	0	NA		NA	NA	NA	NA
hsa-miR-511-5p	0	NA		NA	NA	NA	NA
hsa-miR-512-3p	0	NA		NA	NA	NA	NA
hsa-miR-512-5p	0	NA		NA	NA	NA	NA
hsa-miR-513a-3p/513c-3p	0	NA		NA	NA	NA	NA
hsa-miR-513a-5p	0	NA		NA	NA	NA	NA
hsa-miR-513b-3p	0	NA		NA	NA	NA	NA
hsa-miR-513b-5p	0	NA		NA	NA	NA	NA
hsa-miR-513c-5p	0	NA		NA	NA	NA	NA
hsa-miR-514a-3p	0	NA		NA	NA	NA	NA
hsa-miR-514a-5p	0	NA		NA	NA	NA	NA
hsa-miR-514b-3p	0	NA		NA	NA	NA	NA
hsa-miR-514b-5p	0	NA		NA	NA	NA	NA
hsa-miR-515-3p	0	NA		NA	NA	NA	NA
hsa-miR-515-5p	1.21765	2.87477		3.92862	0.731751	0.464321	NA
hsa-miR-516a-3p/516b-3p	0	NA		NA	NA	NA	NA
hsa-miR-516a-5p	0	NA		NA	NA	NA	NA
hsa-miR-516b-5p	1.70887	-5.01053		3.95914	-1.26556	0.20567	NA
hsa-miR-517-5p	0	NA		NA	NA	NA	NA
hsa-miR-517a-3p/517b-3p	0.152206	-0.0418275		4.06307	-0.0102945	0.991786	NA
hsa-miR-517c-3p	0	NA		NA	NA	NA	NA
hsa-miR-5186	0	NA		NA	NA	NA	NA
hsa-miR-5187-3p	0	NA		NA	NA	NA	NA
hsa-miR-5187-5p	0	NA		NA	NA	NA	NA
hsa-miR-5188-3p	0	NA		NA	NA	NA	NA
hsa-miR-5188-5p	0	NA		NA	NA	NA	NA
hsa-miR-5189-3p	0	NA		NA	NA	NA	NA
hsa-miR-5189-5p	0	NA		NA	NA	NA	NA
hsa-miR-518a-3p	0	NA		NA	NA	NA	NA
hsa-miR-518a-5p/527-5p	0	NA		NA	NA	NA	NA
hsa-miR-518b	0	NA		NA	NA	NA	NA
hsa-miR-518c-3p/518f-3p	0	NA		NA	NA	NA	NA
hsa-miR-518c-5p	0	NA		NA	NA	NA	NA
hsa-miR-518d-3p	0	NA		NA	NA	NA	NA
hsa-miR-518d-5p/518f-5p/520c-5p/526a-5p	0	NA		NA	NA	NA	NA
hsa-miR-518e-3p	0	NA		NA	NA	NA	NA
hsa-miR-518e-5p/519a-5p/519b-5p/519c-5p/522-5p/523-5p	0.621407	-3.71177		4.01659	-0.924111	0.355429	NA
hsa-miR-5190-3p	0	NA		NA	NA	NA	NA
hsa-miR-5190-5p	0	NA		NA	NA	NA	NA
hsa-miR-5191-3p	0	NA		NA	NA	NA	NA
hsa-miR-5191-5p	0	NA		NA	NA	NA	NA
hsa-miR-5192-3p	0	NA		NA	NA	NA	NA
hsa-miR-5192-5p	0	NA		NA	NA	NA	NA
hsa-miR-5193-3p	0	NA		NA	NA	NA	NA
hsa-miR-5193-5p	0	NA		NA	NA	NA	NA
hsa-miR-5194-3p	0	NA		NA	NA	NA	NA
hsa-miR-5194-5p	0	NA		NA	NA	NA	NA
hsa-miR-5195-3p	0	NA		NA	NA	NA	NA
hsa-miR-5195-5p	0	NA		NA	NA	NA	NA
hsa-miR-5196-3p	0	NA		NA	NA	NA	NA
hsa-miR-5196-5p	0	NA		NA	NA	NA	NA
hsa-miR-5197-3p	0	NA		NA	NA	NA	NA
hsa-miR-5197-5p	0	NA		NA	NA	NA	NA
hsa-miR-519a-2-5p/520b-5p	0	NA		NA	NA	NA	NA
hsa-miR-519a-3p/519b-3p	0	NA		NA	NA	NA	NA
hsa-miR-519c-3p	0	NA		NA	NA	NA	NA
hsa-miR-519d-3p	0	NA		NA	NA	NA	NA
hsa-miR-519d-5p	0	NA		NA	NA	NA	NA
hsa-miR-519e-3p	0	NA		NA	NA	NA	NA
hsa-miR-519e-5p	0	NA		NA	NA	NA	NA
hsa-miR-520a-3p	0	NA		NA	NA	NA	NA
hsa-miR-520a-5p	0	NA		NA	NA	NA	NA
hsa-miR-520b-3p/520c-3p/520f-3p/526b-3p	0	NA		NA	NA	NA	NA
hsa-miR-520d-3p	0	NA		NA	NA	NA	NA
hsa-miR-520d-5p	0	NA		NA	NA	NA	NA
hsa-miR-520e-3p	0	NA		NA	NA	NA	NA
hsa-miR-520e-5p	0	NA		NA	NA	NA	NA
hsa-miR-520f-5p	0	NA		NA	NA	NA	NA
hsa-miR-520g-3p/520h	0	NA		NA	NA	NA	NA
hsa-miR-520g-5p	0	NA		NA	NA	NA	NA
hsa-miR-521-3p	0	NA		NA	NA	NA	NA
hsa-miR-521-5p	0	NA		NA	NA	NA	NA
hsa-miR-522-3p	0	NA		NA	NA	NA	NA
hsa-miR-523-3p	0	NA		NA	NA	NA	NA
hsa-miR-524-3p	0	NA		NA	NA	NA	NA
hsa-miR-524-5p	5.15396	-6.53519		3.42582	-1.90763	0.0564392	0.193724
hsa-miR-525-3p	0	NA		NA	NA	NA	NA
hsa-miR-525-5p	0.532722	1.6924		3.95614	0.427791	0.668803	NA
hsa-miR-526a-3p	0	NA		NA	NA	NA	NA
hsa-miR-526b-5p	0	NA		NA	NA	NA	NA
hsa-miR-527-3p	0	NA		NA	NA	NA	NA
hsa-miR-532-3p	3.65295	4.45407		3.91409	1.13796	0.255138	NA
hsa-miR-532-5p	5.0797	4.92927		3.47322	1.41922	0.155834	0.295387
hsa-miR-539-3p	0	NA		NA	NA	NA	NA
hsa-miR-539-5p	0	NA		NA	NA	NA	NA
hsa-miR-541-3p	0	NA		NA	NA	NA	NA
hsa-miR-541-5p	0	NA		NA	NA	NA	NA
hsa-miR-542-3p	1.29375	2.96174		3.92734	0.754134	0.450769	NA
hsa-miR-542-5p	0	NA		NA	NA	NA	NA
hsa-miR-543	0	NA		NA	NA	NA	NA
hsa-miR-544a	0	NA		NA	NA	NA	NA
hsa-miR-544b-3p	0	NA		NA	NA	NA	NA
hsa-miR-544b-5p	0	NA		NA	NA	NA	NA
hsa-miR-545-3p	0	NA		NA	NA	NA	NA
hsa-miR-545-5p	0	NA		NA	NA	NA	NA
hsa-miR-548a-3p	0	NA		NA	NA	NA	NA
hsa-miR-548a-5p	0	NA		NA	NA	NA	NA
hsa-miR-548aa/548ap-3p/548t-3p	0.152206	-0.0418275		4.06307	-0.0102945	0.991786	NA
hsa-miR-548ab/548n	0	NA		NA	NA	NA	NA
hsa-miR-548ac	0	NA		NA	NA	NA	NA
hsa-miR-548ad-3p	0	NA		NA	NA	NA	NA
hsa-miR-548ad-5p/548ae-5p/548ay-5p/548b-5p/548d-5p	0	NA		NA	NA	NA	NA
hsa-miR-548ae-3p/548aj-3p/548aq-3p/548x-3p	0	NA		NA	NA	NA	NA
hsa-miR-548ag-3p	0	NA		NA	NA	NA	NA
hsa-miR-548ag-5p	0	NA		NA	NA	NA	NA
hsa-miR-548ah-3p/548am-3p	0	NA		NA	NA	NA	NA
hsa-miR-548ah-5p	0	NA		NA	NA	NA	NA
hsa-miR-548ai/570-5p	0	NA		NA	NA	NA	NA
hsa-miR-548aj-5p/548g-5p/548x-5p	0	NA		NA	NA	NA	NA
hsa-miR-548ak/548w	0	NA		NA	NA	NA	NA
hsa-miR-548al	0	NA		NA	NA	NA	NA
hsa-miR-548am-5p/548au-5p/548c-5p/548o-5p	0	NA		NA	NA	NA	NA
hsa-miR-548an	0	NA		NA	NA	NA	NA
hsa-miR-548ao-3p	0	NA		NA	NA	NA	NA
hsa-miR-548ao-5p	0	NA		NA	NA	NA	NA
hsa-miR-548ap-5p/548j-5p	0	NA		NA	NA	NA	NA
hsa-miR-548aq-5p	0	NA		NA	NA	NA	NA
hsa-miR-548ar-3p	0	NA		NA	NA	NA	NA
hsa-miR-548ar-5p	0	NA		NA	NA	NA	NA
hsa-miR-548as-3p	0	NA		NA	NA	NA	NA
hsa-miR-548as-5p	0	NA		NA	NA	NA	NA
hsa-miR-548at-3p	0	NA		NA	NA	NA	NA
hsa-miR-548at-5p	0	NA		NA	NA	NA	NA
hsa-miR-548au-3p	0	NA		NA	NA	NA	NA
hsa-miR-548av-3p	0	NA		NA	NA	NA	NA
hsa-miR-548av-5p/548k	0	NA		NA	NA	NA	NA
hsa-miR-548aw	0	NA		NA	NA	NA	NA
hsa-miR-548ax	0	NA		NA	NA	NA	NA
hsa-miR-548ay-3p	0	NA		NA	NA	NA	NA
hsa-miR-548az-3p	0	NA		NA	NA	NA	NA
hsa-miR-548az-5p	0	NA		NA	NA	NA	NA
hsa-miR-548b-3p	0	NA		NA	NA	NA	NA
hsa-miR-548ba	0	NA		NA	NA	NA	NA
hsa-miR-548bb-3p	0	NA		NA	NA	NA	NA
hsa-miR-548bb-5p	0	NA		NA	NA	NA	NA
hsa-miR-548bc	0	NA		NA	NA	NA	NA
hsa-miR-548c-3p	0	NA		NA	NA	NA	NA
hsa-miR-548d-3p	0	NA		NA	NA	NA	NA
hsa-miR-548e-3p	0	NA		NA	NA	NA	NA
hsa-miR-548e-5p	0	NA		NA	NA	NA	NA
hsa-miR-548f-3p/548g-3p	0	NA		NA	NA	NA	NA
hsa-miR-548f-5p	0	NA		NA	NA	NA	NA
hsa-miR-548h-3p/548z	0	NA		NA	NA	NA	NA
hsa-miR-548h-5p	0	NA		NA	NA	NA	NA
hsa-miR-548i	0	NA		NA	NA	NA	NA
hsa-miR-548j-3p	0	NA		NA	NA	NA	NA
hsa-miR-548l	0	NA		NA	NA	NA	NA
hsa-miR-548m	0	NA		NA	NA	NA	NA
hsa-miR-548o-3p	0	NA		NA	NA	NA	NA
hsa-miR-548p	0	NA		NA	NA	NA	NA
hsa-miR-548q	0	NA		NA	NA	NA	NA
hsa-miR-548s	0	NA		NA	NA	NA	NA
hsa-miR-548t-5p	0	NA		NA	NA	NA	NA
hsa-miR-548u-3p	0	NA		NA	NA	NA	NA
hsa-miR-548u-5p	0	NA		NA	NA	NA	NA
hsa-miR-548v	0	NA		NA	NA	NA	NA
hsa-miR-548y	0	NA		NA	NA	NA	NA
hsa-miR-549a-3p	0	NA		NA	NA	NA	NA
hsa-miR-549a-5p	0	NA		NA	NA	NA	NA
hsa-miR-550a-3-5p/550a-5p/550b-2-5p	0	NA		NA	NA	NA	NA
hsa-miR-550a-3p	0	NA		NA	NA	NA	NA
hsa-miR-550b-3p	0	NA		NA	NA	NA	NA
hsa-miR-551a	0	NA		NA	NA	NA	NA
hsa-miR-551b-3p	0	NA		NA	NA	NA	NA
hsa-miR-551b-5p	0	NA		NA	NA	NA	NA
hsa-miR-552-3p	0	NA		NA	NA	NA	NA
hsa-miR-552-5p	0	NA		NA	NA	NA	NA
hsa-miR-553	0	NA		NA	NA	NA	NA
hsa-miR-554	0	NA		NA	NA	NA	NA
hsa-miR-555	0	NA		NA	NA	NA	NA
hsa-miR-556-3p	2.05478	3.62623		3.91976	0.925115	0.354906	NA
hsa-miR-556-5p	0	NA		NA	NA	NA	NA
hsa-miR-557	0	NA		NA	NA	NA	NA
hsa-miR-5571-3p	0	NA		NA	NA	NA	NA
hsa-miR-5571-5p	0	NA		NA	NA	NA	NA
hsa-miR-5572	0	NA		NA	NA	NA	NA
hsa-miR-5579-3p	0	NA		NA	NA	NA	NA
hsa-miR-5579-5p	0	NA		NA	NA	NA	NA
hsa-miR-558	0	NA		NA	NA	NA	NA
hsa-miR-5580-3p	0	NA		NA	NA	NA	NA
hsa-miR-5580-5p	0	NA		NA	NA	NA	NA
hsa-miR-5581-3p	0	NA		NA	NA	NA	NA
hsa-miR-5581-5p	0	NA		NA	NA	NA	NA
hsa-miR-5582-3p	0	NA		NA	NA	NA	NA
hsa-miR-5582-5p	0	NA		NA	NA	NA	NA
hsa-miR-5583-3p	0	NA		NA	NA	NA	NA
hsa-miR-5583-5p	0	NA		NA	NA	NA	NA
hsa-miR-5584-3p	0	NA		NA	NA	NA	NA
hsa-miR-5584-5p	0	NA		NA	NA	NA	NA
hsa-miR-5585-3p	0	NA		NA	NA	NA	NA
hsa-miR-5585-5p	0	NA		NA	NA	NA	NA
hsa-miR-5586-3p	0	NA		NA	NA	NA	NA
hsa-miR-5586-5p	0	NA		NA	NA	NA	NA
hsa-miR-5587-3p	0	NA		NA	NA	NA	NA
hsa-miR-5587-5p	0	NA		NA	NA	NA	NA
hsa-miR-5588-3p	0	NA		NA	NA	NA	NA
hsa-miR-5588-5p	1.28834	2.94227		3.92762	0.749123	0.453783	NA
hsa-miR-5589-3p	0	NA		NA	NA	NA	NA
hsa-miR-5589-5p	0	NA		NA	NA	NA	NA
hsa-miR-559-3p	0	NA		NA	NA	NA	NA
hsa-miR-559-5p	0	NA		NA	NA	NA	NA
hsa-miR-5590-3p	0	NA		NA	NA	NA	NA
hsa-miR-5590-5p	0	NA		NA	NA	NA	NA
hsa-miR-5591-3p	0	NA		NA	NA	NA	NA
hsa-miR-5591-5p	0	NA		NA	NA	NA	NA
hsa-miR-561-3p	0	NA		NA	NA	NA	NA
hsa-miR-561-5p	0	NA		NA	NA	NA	NA
hsa-miR-562	0	NA		NA	NA	NA	NA
hsa-miR-563-3p	0	NA		NA	NA	NA	NA
hsa-miR-563-5p	0	NA		NA	NA	NA	NA
hsa-miR-564	0	NA		NA	NA	NA	NA
hsa-miR-567-3p	0	NA		NA	NA	NA	NA
hsa-miR-567-5p	0	NA		NA	NA	NA	NA
hsa-miR-568	0	NA		NA	NA	NA	NA
hsa-miR-5680	0	NA		NA	NA	NA	NA
hsa-miR-5681a	0	NA		NA	NA	NA	NA
hsa-miR-5681b	0	NA		NA	NA	NA	NA
hsa-miR-5682	0	NA		NA	NA	NA	NA
hsa-miR-5683	0	NA		NA	NA	NA	NA
hsa-miR-5684	0	NA		NA	NA	NA	NA
hsa-miR-5685	0	NA		NA	NA	NA	NA
hsa-miR-5687-3p	0	NA		NA	NA	NA	NA
hsa-miR-5687-5p	0	NA		NA	NA	NA	NA
hsa-miR-5688	0	NA		NA	NA	NA	NA
hsa-miR-5689	0	NA		NA	NA	NA	NA
hsa-miR-569	0	NA		NA	NA	NA	NA
hsa-miR-5690	0	NA		NA	NA	NA	NA
hsa-miR-5691	0	NA		NA	NA	NA	NA
hsa-miR-5692a	0	NA		NA	NA	NA	NA
hsa-miR-5692b/5692c	0	NA		NA	NA	NA	NA
hsa-miR-5693-3p	0	NA		NA	NA	NA	NA
hsa-miR-5693-5p	0	NA		NA	NA	NA	NA
hsa-miR-5694	0	NA		NA	NA	NA	NA
hsa-miR-5695-3p	0	NA		NA	NA	NA	NA
hsa-miR-5695-5p	0	NA		NA	NA	NA	NA
hsa-miR-5696	0	NA		NA	NA	NA	NA
hsa-miR-5697-3p	0	NA		NA	NA	NA	NA
hsa-miR-5697-5p	0	NA		NA	NA	NA	NA
hsa-miR-5698	0	NA		NA	NA	NA	NA
hsa-miR-5699-3p	0	NA		NA	NA	NA	NA
hsa-miR-5699-5p	0	NA		NA	NA	NA	NA
hsa-miR-570-3p	0	NA		NA	NA	NA	NA
hsa-miR-5700	0	NA		NA	NA	NA	NA
hsa-miR-5701	0	NA		NA	NA	NA	NA
hsa-miR-5702-3p	0	NA		NA	NA	NA	NA
hsa-miR-5702-5p	0	NA		NA	NA	NA	NA
hsa-miR-5703	0	NA		NA	NA	NA	NA
hsa-miR-5704	0	NA		NA	NA	NA	NA
hsa-miR-5705	0	NA		NA	NA	NA	NA
hsa-miR-5706	0	NA		NA	NA	NA	NA
hsa-miR-5707	0	NA		NA	NA	NA	NA
hsa-miR-5708	0	NA		NA	NA	NA	NA
hsa-miR-571	0	NA		NA	NA	NA	NA
hsa-miR-572	0	NA		NA	NA	NA	NA
hsa-miR-573	0	NA		NA	NA	NA	NA
hsa-miR-5739	0	NA		NA	NA	NA	NA
hsa-miR-1268a/1268b	15.5934	6.54503	93.3793	2.91281	2.24698	0.0246413	0.117963	Up
hsa-miR-574-5p	44.3439	4.55361		2.63533	1.72791	0.084004	0.219715
hsa-miR-575	0	NA		NA	NA	NA	NA
hsa-miR-576-3p	0	NA		NA	NA	NA	NA
hsa-miR-576-5p	0.456619	1.47291		3.96418	0.371554	0.710225	NA
hsa-miR-577-3p	0	NA		NA	NA	NA	NA
hsa-miR-577-5p	0.456619	1.47291		3.96418	0.371554	0.710225	NA
hsa-miR-578-3p	0	NA		NA	NA	NA	NA
hsa-miR-578-5p	0	NA		NA	NA	NA	NA
hsa-miR-5787	0	NA		NA	NA	NA	NA
hsa-miR-579-3p	0	NA		NA	NA	NA	NA
hsa-miR-579-5p	0	NA		NA	NA	NA	NA
hsa-miR-580-3p	0	NA		NA	NA	NA	NA
hsa-miR-580-5p	0	NA		NA	NA	NA	NA
hsa-miR-581-3p	0	NA		NA	NA	NA	NA
hsa-miR-581-5p	0	NA		NA	NA	NA	NA
hsa-miR-582-3p	0	NA		NA	NA	NA	NA
hsa-miR-582-5p	0	NA		NA	NA	NA	NA
hsa-miR-583	0	NA		NA	NA	NA	NA
hsa-miR-584-3p	0	NA		NA	NA	NA	NA
hsa-miR-584-5p	0	NA		NA	NA	NA	NA
hsa-miR-585-3p	0	NA		NA	NA	NA	NA
hsa-miR-585-5p	4.00535	4.58266		3.48211	1.31606	0.188155	0.318609
hsa-miR-586	0	NA		NA	NA	NA	NA
hsa-miR-587	0	NA		NA	NA	NA	NA
hsa-miR-588-3p	0	NA		NA	NA	NA	NA
hsa-miR-588-5p	0	NA		NA	NA	NA	NA
hsa-miR-589-3p	0	NA		NA	NA	NA	NA
hsa-miR-589-5p	0	NA		NA	NA	NA	NA
hsa-miR-590-3p	0	NA		NA	NA	NA	NA
hsa-miR-590-5p	1.06544	2.6833		3.9317	0.682479	0.494936	NA
hsa-miR-591	0	NA		NA	NA	NA	NA
hsa-miR-592	0	NA		NA	NA	NA	NA
hsa-miR-593-3p	0	NA		NA	NA	NA	NA
hsa-miR-593-5p	0	NA		NA	NA	NA	NA
hsa-miR-595	1.29375	2.96174		3.92734	0.754134	0.450769	NA
hsa-miR-596	0	NA		NA	NA	NA	NA
hsa-miR-597-3p	0	NA		NA	NA	NA	NA
hsa-miR-597-5p	0	NA		NA	NA	NA	NA
hsa-miR-598-3p	7.09591	5.41009		3.40197	1.59028	0.111772	0.242878
hsa-miR-598-5p	0	NA		NA	NA	NA	NA
hsa-miR-599	0	NA		NA	NA	NA	NA
hsa-miR-600-3p	0	NA		NA	NA	NA	NA
hsa-miR-600-5p	0	NA		NA	NA	NA	NA
hsa-miR-601	0	NA		NA	NA	NA	NA
hsa-miR-602-3p	0	NA		NA	NA	NA	NA
hsa-miR-602-5p	0	NA		NA	NA	NA	NA
hsa-miR-603	0	NA		NA	NA	NA	NA
hsa-miR-604	0	NA		NA	NA	NA	NA
hsa-miR-605-3p	0	NA		NA	NA	NA	NA
hsa-miR-605-5p	0	NA		NA	NA	NA	NA
hsa-miR-606-3p	0	NA		NA	NA	NA	NA
hsa-miR-606-5p	0	NA		NA	NA	NA	NA
hsa-miR-6068	0	NA		NA	NA	NA	NA
hsa-miR-6069	0	NA		NA	NA	NA	NA
hsa-miR-607	0	NA		NA	NA	NA	NA
hsa-miR-6070	0	NA		NA	NA	NA	NA
hsa-miR-6071	0	NA		NA	NA	NA	NA
hsa-miR-6072	0	NA		NA	NA	NA	NA
hsa-miR-6073	0	NA		NA	NA	NA	NA
hsa-miR-6074	0	NA		NA	NA	NA	NA
hsa-miR-6075	0	NA		NA	NA	NA	NA
hsa-miR-6076	0	NA		NA	NA	NA	NA
hsa-miR-6077	0	NA		NA	NA	NA	NA
hsa-miR-6078	0	NA		NA	NA	NA	NA
hsa-miR-6079	0	NA		NA	NA	NA	NA
hsa-miR-608	0	NA		NA	NA	NA	NA
hsa-miR-6080	0	NA		NA	NA	NA	NA
hsa-miR-6081	0	NA		NA	NA	NA	NA
hsa-miR-6082	0	NA		NA	NA	NA	NA
hsa-miR-6083	0	NA		NA	NA	NA	NA
hsa-miR-6084	0	NA		NA	NA	NA	NA
[truncated: 732 more rows]
