# Supplementary material for: Small and Long Non-Coding RNA Analysis for Human Trophoblast-Derived Extracellular Vesicles and Their Effect on the Transcriptome Profile of Human Neural Progenitor Cells
Source: Cells. 2024 Nov 11;13(22):1867. doi: 10.3390/cells13221867 (PMC11593255; doi:10.3390/cells13221867)
Supplement: Supplementary file 1 [file cells-13-01867-s001.zip › Supplementary File S3_7_27_24.xlsx]

## Sheet: in
Id_Species	Id	Database	Database_ID	Mapping	Description	Type	baseMean	log2FoldChange	lfcSE	stat	pvalue	padj	Significant	Expression
URS00008B3FAD_9606	URS00008B3FAD	GENECARDS	lnc-NKX6-2-5	GENECARDS:lnc-NKX6-2-5:URS00008B3FAD_9606	Homo sapiens (human) non-protein coding lnc-NKX6-2-5:1	lncRNA	268.068	5.40382	0.45487	11.8799	1.50537e-32	6.36789e-28	TRUE	UP
URS00008B3FAD_9606	URS00008B3FAD	LNCBOOK	HSALNG0081840	HSALNT0170510	Homo sapiens (human) non-protein coding lnc-NKX6-2-5:1	lncRNA	268.068	5.40382	0.45487	11.8799	1.50537e-32	6.36789e-28	TRUE	UP
URS00008B3FAD_9606	URS00008B3FAD	LNCIPEDIA	lnc-NKX6-2-5	lnc-NKX6-2-5:1	Homo sapiens (human) non-protein coding lnc-NKX6-2-5:1	lncRNA	268.068	5.40382	0.45487	11.8799	1.50537e-32	6.36789e-28	TRUE	UP
URS00008B3FAD_9606	URS00008B3FAD	NONCODE	NONHSAG007232.2	NONHSAT017094.2	Homo sapiens (human) non-protein coding lnc-NKX6-2-5:1	lncRNA	268.068	5.40382	0.45487	11.8799	1.50537e-32	6.36789e-28	TRUE	UP
URS0000EB921D_9606	URS0000EB921D	GENECARDS	HSALNG0133398	GENECARDS:HSALNG0133398:URS0000EB921D_9606	Homo sapiens (human) HSALNT0274195	lncRNA	1120.48	6.47704	0.620498	10.4385	1.65482e-25	3.50002e-21	TRUE	UP
URS0000EB921D_9606	URS0000EB921D	LNCBOOK	HSALNG0133398	HSALNT0274195	Homo sapiens (human) HSALNT0274195	lncRNA	1120.48	6.47704	0.620498	10.4385	1.65482e-25	3.50002e-21	TRUE	UP
URS00008BD8B8_9606	URS00008BD8B8	GENECARDS	lnc-MAGOH-4	GENECARDS:lnc-MAGOH-4:URS00008BD8B8_9606	Homo sapiens (human) non-protein coding lnc-MAGOH-4:1	lncRNA	148.247	6.50829	0.637767	10.2048	1.88682e-24	2.66048e-20	TRUE	UP
URS00008BD8B8_9606	URS00008BD8B8	LNCBOOK	HSALNG0003692	HSALNT0006924	Homo sapiens (human) non-protein coding lnc-MAGOH-4:1	lncRNA	148.247	6.50829	0.637767	10.2048	1.88682e-24	2.66048e-20	TRUE	UP
URS00008BD8B8_9606	URS00008BD8B8	LNCIPEDIA	lnc-MAGOH-4	lnc-MAGOH-4:1	Homo sapiens (human) non-protein coding lnc-MAGOH-4:1	lncRNA	148.247	6.50829	0.637767	10.2048	1.88682e-24	2.66048e-20	TRUE	UP
URS00008BD8B8_9606	URS00008BD8B8	NONCODE	NONHSAG001510.2	NONHSAT003311.2	Homo sapiens (human) non-protein coding lnc-MAGOH-4:1	lncRNA	148.247	6.50829	0.637767	10.2048	1.88682e-24	2.66048e-20	TRUE	UP
URS0000EB0857_9606	URS0000EB0857	GENECARDS	HSALNG0130499	GENECARDS:HSALNG0130499:URS0000EB0857_9606	Homo sapiens (human) HSALNT0267935	lncRNA	412.949	3.82339	0.380131	10.0581	8.46098e-24	8.9477e-20	TRUE	UP
URS0000EB0857_9606	URS0000EB0857	LNCBOOK	HSALNG0130499	HSALNT0267935	Homo sapiens (human) HSALNT0267935	lncRNA	412.949	3.82339	0.380131	10.0581	8.46098e-24	8.9477e-20	TRUE	UP
URS0000D56DA8_9606	URS0000D56DA8	GENECARDS	lnc-SERPINH1-3	GENECARDS:lnc-SERPINH1-3:URS0000D56DA8_9606	Homo sapiens (human) non-protein coding lnc-SERPINH1-3:1	lncRNA	3807.73	5.24422	0.532541	9.84753	7.0246e-23	5.94295e-19	TRUE	UP
URS0000D56DA8_9606	URS0000D56DA8	LNCBOOK	HSALNG0085789	HSALNT0363807	Homo sapiens (human) non-protein coding lnc-SERPINH1-3:1	lncRNA	3807.73	5.24422	0.532541	9.84753	7.0246e-23	5.94295e-19	TRUE	UP
URS0000D56DA8_9606	URS0000D56DA8	LNCIPEDIA	lnc-SERPINH1-3	lnc-SERPINH1-3:1	Homo sapiens (human) non-protein coding lnc-SERPINH1-3:1	lncRNA	3807.73	5.24422	0.532541	9.84753	7.0246e-23	5.94295e-19	TRUE	UP
URS00023457E0_9606	URS00023457E0	GENECARDS	HSALNG0105989	GENECARDS:HSALNG0105989:URS00023457E0_9606	Homo sapiens (human) HSALNT0220409	lncRNA	161.067	-5.57748	0.571529	-9.75888	1.69016e-22	1.19159e-18	TRUE	DOWN
URS00023457E0_9606	URS00023457E0	LNCBOOK	HSALNG0105989	HSALNT0220409	Homo sapiens (human) HSALNT0220409	lncRNA	161.067	-5.57748	0.571529	-9.75888	1.69016e-22	1.19159e-18	TRUE	DOWN
URS00009AD4F4_9606	URS00009AD4F4	GENECARDS	NONHSAG004837.2	GENECARDS:NONHSAG004837.2:URS00009AD4F4_9606	Homo sapiens (human) HSALNT0025062	lncRNA	292.159	4.42066	0.460627	9.59705	8.22668e-22	4.91162e-18	TRUE	UP
URS00009AD4F4_9606	URS00009AD4F4	LNCBOOK	HSALNG0012027	HSALNT0025062	Homo sapiens (human) HSALNT0025062	lncRNA	292.159	4.42066	0.460627	9.59705	8.22668e-22	4.91162e-18	TRUE	UP
URS00009AD4F4_9606	URS00009AD4F4	NONCODE	NONHSAG004837.2	NONHSAT150858.1	Homo sapiens (human) HSALNT0025062	lncRNA	292.159	4.42066	0.460627	9.59705	8.22668e-22	4.91162e-18	TRUE	UP
URS0002347747_9606	URS0002347747	GENECARDS	lnc-PICK1-5	GENECARDS:lnc-PICK1-5:URS0002347747_9606	Homo sapiens (human) HSALNT0406031	lncRNA	2101.69	4.91325	0.512623	9.58452	9.2889e-22	4.91162e-18	TRUE	UP
URS0002347747_9606	URS0002347747	LNCBOOK	HSALNG0135381	HSALNT0406031	Homo sapiens (human) HSALNT0406031	lncRNA	2101.69	4.91325	0.512623	9.58452	9.2889e-22	4.91162e-18	TRUE	UP
URS00008C2519_9606	URS00008C2519	GENECARDS	lnc-TIAL1-1	GENECARDS:lnc-TIAL1-1:URS00008C2519_9606	Homo sapiens (human) non-protein coding lnc-TIAL1-1:3	lncRNA	571.619	4.92113	0.515573	9.54497	1.36146e-21	6.39903e-18	TRUE	UP
URS00008C2519_9606	URS00008C2519	LNCBOOK	HSALNG0081063	HSALNT0169006	Homo sapiens (human) non-protein coding lnc-TIAL1-1:3	lncRNA	571.619	4.92113	0.515573	9.54497	1.36146e-21	6.39903e-18	TRUE	UP
URS00008C2519_9606	URS00008C2519	LNCIPEDIA	lnc-TIAL1-1	lnc-TIAL1-1:3	Homo sapiens (human) non-protein coding lnc-TIAL1-1:3	lncRNA	571.619	4.92113	0.515573	9.54497	1.36146e-21	6.39903e-18	TRUE	UP
URS00008C2519_9606	URS00008C2519	NONCODE	NONHSAG007019.2	NONHSAT016647.2	Homo sapiens (human) non-protein coding lnc-TIAL1-1:3	lncRNA	571.619	4.92113	0.515573	9.54497	1.36146e-21	6.39903e-18	TRUE	UP
URS00002D40C8_9606	URS00002D40C8	ENA		AH003013.2:1288..1359:tRNA	Homo sapiens (human) tRNA-Pro (anticodon TGG) 3-1 (TRP-TGG3 1 to 5)	tRNA	2427.99	3.69868	0.392706	9.41843	4.57871e-21	1.93684e-17	TRUE	UP
URS00002D40C8_9606	URS00002D40C8	ENA	tRNA-Pro-TGG-3-2	HG983997.1:1..72:tRNA	Homo sapiens (human) tRNA-Pro (anticodon TGG) 3-1 (TRP-TGG3 1 to 5)	tRNA	2427.99	3.69868	0.392706	9.41843	4.57871e-21	1.93684e-17	TRUE	UP
URS00002D40C8_9606	URS00002D40C8	ENA	tRNA-Pro-TGG-3-3	HG983998.1:1..72:tRNA	Homo sapiens (human) tRNA-Pro (anticodon TGG) 3-1 (TRP-TGG3 1 to 5)	tRNA	2427.99	3.69868	0.392706	9.41843	4.57871e-21	1.93684e-17	TRUE	UP
URS00002D40C8_9606	URS00002D40C8	ENA	tRNA-Pro-TGG-3-4	HG983999.1:1..72:tRNA	Homo sapiens (human) tRNA-Pro (anticodon TGG) 3-1 (TRP-TGG3 1 to 5)	tRNA	2427.99	3.69868	0.392706	9.41843	4.57871e-21	1.93684e-17	TRUE	UP
URS00002D40C8_9606	URS00002D40C8	ENA	tRNA-Pro-TGG-3-5	HG984000.1:1..72:tRNA	Homo sapiens (human) tRNA-Pro (anticodon TGG) 3-1 (TRP-TGG3 1 to 5)	tRNA	2427.99	3.69868	0.392706	9.41843	4.57871e-21	1.93684e-17	TRUE	UP
URS00002D40C8_9606	URS00002D40C8	ENA	tRNA-Pro-TGG-3-1	HG984001.1:1..72:tRNA	Homo sapiens (human) tRNA-Pro (anticodon TGG) 3-1 (TRP-TGG3 1 to 5)	tRNA	2427.99	3.69868	0.392706	9.41843	4.57871e-21	1.93684e-17	TRUE	UP
URS00002D40C8_9606	URS00002D40C8	GENECARDS	TRP-TGG3-1	GENECARDS:TRP-TGG3-1:URS00002D40C8_9606	Homo sapiens (human) tRNA-Pro (anticodon TGG) 3-1 (TRP-TGG3 1 to 5)	tRNA	2427.99	3.69868	0.392706	9.41843	4.57871e-21	1.93684e-17	TRUE	UP
URS00002D40C8_9606	URS00002D40C8	GENECARDS	TRP-TGG3-2	GENECARDS:TRP-TGG3-2:URS00002D40C8_9606	Homo sapiens (human) tRNA-Pro (anticodon TGG) 3-1 (TRP-TGG3 1 to 5)	tRNA	2427.99	3.69868	0.392706	9.41843	4.57871e-21	1.93684e-17	TRUE	UP
URS00002D40C8_9606	URS00002D40C8	GENECARDS	TRP-TGG3-3	GENECARDS:TRP-TGG3-3:URS00002D40C8_9606	Homo sapiens (human) tRNA-Pro (anticodon TGG) 3-1 (TRP-TGG3 1 to 5)	tRNA	2427.99	3.69868	0.392706	9.41843	4.57871e-21	1.93684e-17	TRUE	UP
URS00002D40C8_9606	URS00002D40C8	GENECARDS	TRP-TGG3-4	GENECARDS:TRP-TGG3-4:URS00002D40C8_9606	Homo sapiens (human) tRNA-Pro (anticodon TGG) 3-1 (TRP-TGG3 1 to 5)	tRNA	2427.99	3.69868	0.392706	9.41843	4.57871e-21	1.93684e-17	TRUE	UP
URS00002D40C8_9606	URS00002D40C8	GENECARDS	TRP-TGG3-5	GENECARDS:TRP-TGG3-5:URS00002D40C8_9606	Homo sapiens (human) tRNA-Pro (anticodon TGG) 3-1 (TRP-TGG3 1 to 5)	tRNA	2427.99	3.69868	0.392706	9.41843	4.57871e-21	1.93684e-17	TRUE	UP
URS00002D40C8_9606	URS00002D40C8	GTRNADB	tRNA-Pro-TGG-3-1	GTRNADB:tRNA-Pro-TGG-3-1:CM000667.1:180615854-180615925	Homo sapiens (human) tRNA-Pro (anticodon TGG) 3-1 (TRP-TGG3 1 to 5)	tRNA	2427.99	3.69868	0.392706	9.41843	4.57871e-21	1.93684e-17	TRUE	UP
URS00002D40C8_9606	URS00002D40C8	GTRNADB	tRNA-Pro-TGG-3-1	GTRNADB:tRNA-Pro-TGG-3-1:CM000667.2:181188854-181188925	Homo sapiens (human) tRNA-Pro (anticodon TGG) 3-1 (TRP-TGG3 1 to 5)	tRNA	2427.99	3.69868	0.392706	9.41843	4.57871e-21	1.93684e-17	TRUE	UP
URS00002D40C8_9606	URS00002D40C8	GTRNADB	tRNA-Pro-TGG-3-2	GTRNADB:tRNA-Pro-TGG-3-2:CM000676.1:21152175-21152246	Homo sapiens (human) tRNA-Pro (anticodon TGG) 3-1 (TRP-TGG3 1 to 5)	tRNA	2427.99	3.69868	0.392706	9.41843	4.57871e-21	1.93684e-17	TRUE	UP
URS00002D40C8_9606	URS00002D40C8	GTRNADB	tRNA-Pro-TGG-3-2	GTRNADB:tRNA-Pro-TGG-3-2:CM000676.2:20684016-20684087	Homo sapiens (human) tRNA-Pro (anticodon TGG) 3-1 (TRP-TGG3 1 to 5)	tRNA	2427.99	3.69868	0.392706	9.41843	4.57871e-21	1.93684e-17	TRUE	UP
URS00002D40C8_9606	URS00002D40C8	GTRNADB	tRNA-Pro-TGG-3-3	GTRNADB:tRNA-Pro-TGG-3-3:CM000678.1:3208923-3208994	Homo sapiens (human) tRNA-Pro (anticodon TGG) 3-1 (TRP-TGG3 1 to 5)	tRNA	2427.99	3.69868	0.392706	9.41843	4.57871e-21	1.93684e-17	TRUE	UP
URS00002D40C8_9606	URS00002D40C8	GTRNADB	tRNA-Pro-TGG-3-3	GTRNADB:tRNA-Pro-TGG-3-3:CM000678.2:3158922-3158993	Homo sapiens (human) tRNA-Pro (anticodon TGG) 3-1 (TRP-TGG3 1 to 5)	tRNA	2427.99	3.69868	0.392706	9.41843	4.57871e-21	1.93684e-17	TRUE	UP
URS00002D40C8_9606	URS00002D40C8	GTRNADB	tRNA-Pro-TGG-3-4	GTRNADB:tRNA-Pro-TGG-3-4:CM000678.1:3234133-3234204	Homo sapiens (human) tRNA-Pro (anticodon TGG) 3-1 (TRP-TGG3 1 to 5)	tRNA	2427.99	3.69868	0.392706	9.41843	4.57871e-21	1.93684e-17	TRUE	UP
URS00002D40C8_9606	URS00002D40C8	GTRNADB	tRNA-Pro-TGG-3-4	GTRNADB:tRNA-Pro-TGG-3-4:CM000678.2:3184133-3184204	Homo sapiens (human) tRNA-Pro (anticodon TGG) 3-1 (TRP-TGG3 1 to 5)	tRNA	2427.99	3.69868	0.392706	9.41843	4.57871e-21	1.93684e-17	TRUE	UP
URS00002D40C8_9606	URS00002D40C8	GTRNADB	tRNA-Pro-TGG-3-5	GTRNADB:tRNA-Pro-TGG-3-5:CM000678.1:3238094-3238165	Homo sapiens (human) tRNA-Pro (anticodon TGG) 3-1 (TRP-TGG3 1 to 5)	tRNA	2427.99	3.69868	0.392706	9.41843	4.57871e-21	1.93684e-17	TRUE	UP
URS00002D40C8_9606	URS00002D40C8	GTRNADB	tRNA-Pro-TGG-3-5	GTRNADB:tRNA-Pro-TGG-3-5:CM000678.2:3188094-3188165	Homo sapiens (human) tRNA-Pro (anticodon TGG) 3-1 (TRP-TGG3 1 to 5)	tRNA	2427.99	3.69868	0.392706	9.41843	4.57871e-21	1.93684e-17	TRUE	UP
URS00002D40C8_9606	URS00002D40C8	HGNC	TRP-TGG3-1	HGNC:12332	Homo sapiens (human) tRNA-Pro (anticodon TGG) 3-1 (TRP-TGG3 1 to 5)	tRNA	2427.99	3.69868	0.392706	9.41843	4.57871e-21	1.93684e-17	TRUE	UP
URS00002D40C8_9606	URS00002D40C8	HGNC	TRP-TGG3-2	HGNC:34648	Homo sapiens (human) tRNA-Pro (anticodon TGG) 3-1 (TRP-TGG3 1 to 5)	tRNA	2427.99	3.69868	0.392706	9.41843	4.57871e-21	1.93684e-17	TRUE	UP
URS00002D40C8_9606	URS00002D40C8	HGNC	TRP-TGG3-5	HGNC:34847	Homo sapiens (human) tRNA-Pro (anticodon TGG) 3-1 (TRP-TGG3 1 to 5)	tRNA	2427.99	3.69868	0.392706	9.41843	4.57871e-21	1.93684e-17	TRUE	UP
URS00002D40C8_9606	URS00002D40C8	HGNC	TRP-TGG3-3	HGNC:34903	Homo sapiens (human) tRNA-Pro (anticodon TGG) 3-1 (TRP-TGG3 1 to 5)	tRNA	2427.99	3.69868	0.392706	9.41843	4.57871e-21	1.93684e-17	TRUE	UP
URS00002D40C8_9606	URS00002D40C8	HGNC	TRP-TGG3-4	HGNC:34956	Homo sapiens (human) tRNA-Pro (anticodon TGG) 3-1 (TRP-TGG3 1 to 5)	tRNA	2427.99	3.69868	0.392706	9.41843	4.57871e-21	1.93684e-17	TRUE	UP
URS00002D40C8_9606	URS00002D40C8	RFAM		RF00005	Homo sapiens (human) tRNA-Pro (anticodon TGG) 3-1 (TRP-TGG3 1 to 5)	tRNA	2427.99	3.69868	0.392706	9.41843	4.57871e-21	1.93684e-17	TRUE	UP
URS00002C1823_9606	URS00002C1823	ENA		JA662185.1:1..2361:misc_RNA	Homo sapiens (human) miscellaneous RNA	misc_RNA	2348.9	4.24476	0.451257	9.40652	5.12819e-21	1.97207e-17	TRUE	UP
URS0000E9A05E_9606	URS0000E9A05E	GENECARDS	HSALNG0091216	GENECARDS:HSALNG0091216:URS0000E9A05E_9606	Homo sapiens (human) HSALNT0189250	lncRNA	582.958	4.08069	0.434319	9.39562	5.68828e-21	2.00517e-17	TRUE	UP
URS0000E9A05E_9606	URS0000E9A05E	LNCBOOK	HSALNG0091216	HSALNT0189250	Homo sapiens (human) HSALNT0189250	lncRNA	582.958	4.08069	0.434319	9.39562	5.68828e-21	2.00517e-17	TRUE	UP
URS0000E992D0_9606	URS0000E992D0	GENECARDS	HSALNG0002155	GENECARDS:HSALNG0002155:URS0000E992D0_9606	Homo sapiens (human) HSALNT0004081	lncRNA	344.831	5.42083	0.590222	9.18438	4.13904e-20	1.34681e-16	TRUE	UP
URS0000E992D0_9606	URS0000E992D0	LNCBOOK	HSALNG0002155	HSALNT0004081	Homo sapiens (human) HSALNT0004081	lncRNA	344.831	5.42083	0.590222	9.18438	4.13904e-20	1.34681e-16	TRUE	UP
URS00008B2B61_9606	URS00008B2B61	GENECARDS	lnc-NDUFAF4-2	GENECARDS:lnc-NDUFAF4-2:URS00008B2B61_9606	Homo sapiens (human) non-protein coding lnc-NDUFAF4-2:1	lncRNA	744.373	5.99769	0.656988	9.12907	6.90916e-20	2.0876e-16	TRUE	UP
URS00008B2B61_9606	URS00008B2B61	LNCBOOK	HSALNG0052113	HSALNT0110284	Homo sapiens (human) non-protein coding lnc-NDUFAF4-2:1	lncRNA	744.373	5.99769	0.656988	9.12907	6.90916e-20	2.0876e-16	TRUE	UP
URS00008B2B61_9606	URS00008B2B61	LNCIPEDIA	lnc-NDUFAF4-2	lnc-NDUFAF4-2:1	Homo sapiens (human) non-protein coding lnc-NDUFAF4-2:1	lncRNA	744.373	5.99769	0.656988	9.12907	6.90916e-20	2.0876e-16	TRUE	UP
URS00008B2B61_9606	URS00008B2B61	NONCODE	NONHSAG044412.2	NONHSAT114072.2	Homo sapiens (human) non-protein coding lnc-NDUFAF4-2:1	lncRNA	744.373	5.99769	0.656988	9.12907	6.90916e-20	2.0876e-16	TRUE	UP
URS00006E65B2_9606	URS00006E65B2	GENECARDS	RF00003-033	GENECARDS:RF00003-033:URS00006E65B2_9606	Homo sapiens U1 spliceosomal RNA	snRNA	235.876	4.72136	0.51887	9.0993	9.09133e-20	2.56382e-16	TRUE	UP
URS00006E65B2_9606	URS00006E65B2	RFAM		RF00003	Homo sapiens U1 spliceosomal RNA	snRNA	235.876	4.72136	0.51887	9.0993	9.09133e-20	2.56382e-16	TRUE	UP
URS00023499DB_9606	URS00023499DB	GENECARDS	HSALNG0141648	GENECARDS:HSALNG0141648:URS00023499DB_9606	Homo sapiens (human) HSALNT0289799	lncRNA	1149.71	3.5174	0.389074	9.04044	1.56039e-19	4.12538e-16	TRUE	UP
URS00023499DB_9606	URS00023499DB	LNCBOOK	HSALNG0141648	HSALNT0289799	Homo sapiens (human) HSALNT0289799	lncRNA	1149.71	3.5174	0.389074	9.04044	1.56039e-19	4.12538e-16	TRUE	UP
URS00019D6574_9606	URS00019D6574	ENA		MN309590.1:1..388:ncRNA	Homo sapiens (human) LNC_000953	lncRNA	3732.33	-3.39335	0.378073	-8.97539	2.82341e-19	7.02548e-16	TRUE	DOWN
URS00019D6574_9606	URS00019D6574	GENECARDS	lnc-USP44-3	GENECARDS:lnc-USP44-3:URS00019D6574_9606	Homo sapiens (human) LNC_000953	lncRNA	3732.33	-3.39335	0.378073	-8.97539	2.82341e-19	7.02548e-16	TRUE	DOWN
URS00019E6752_9606	URS00019E6752	ENA		MN309089.1:1..1261:ncRNA	Homo sapiens (human) LNC_000452	lncRNA	653.218	3.16723	0.354748	8.92811	4.33354e-19	1.01841e-15	TRUE	UP
URS00019E6752_9606	URS00019E6752	GENECARDS	MN309089	GENECARDS:MN309089:URS00019E6752_9606	Homo sapiens (human) LNC_000452	lncRNA	653.218	3.16723	0.354748	8.92811	4.33354e-19	1.01841e-15	TRUE	UP
URS00008C2980_9606	URS00008C2980	GENECARDS	NONHSAG011732.2	GENECARDS:NONHSAG011732.2:URS00008C2980_9606	Homo sapiens (human) HSALNT0191731	lncRNA	203.534	-3.82718	0.43031	-8.894	5.8949e-19	1.31242e-15	TRUE	DOWN
URS00008C2980_9606	URS00008C2980	NONCODE	NONHSAG011732.2	NONHSAT029556.2	Homo sapiens (human) HSALNT0191731	lncRNA	203.534	-3.82718	0.43031	-8.894	5.8949e-19	1.31242e-15	TRUE	DOWN
URS0002336696_9606	URS0002336696	GENECARDS	HSALNG0025720	GENECARDS:HSALNG0025720:URS0002336696_9606	Homo sapiens (human) HSALNT0054044	lncRNA	3430.25	4.80811	0.541125	8.88539	6.36987e-19	1.34726e-15	TRUE	UP
URS0002336696_9606	URS0002336696	LNCBOOK	HSALNG0025720	HSALNT0054044	Homo sapiens (human) HSALNT0054044	lncRNA	3430.25	4.80811	0.541125	8.88539	6.36987e-19	1.34726e-15	TRUE	UP
URS0000CFF2F3_9606	URS0000CFF2F3	GENECARDS	lnc-PNMA1-2	GENECARDS:lnc-PNMA1-2:URS0000CFF2F3_9606	Homo sapiens (human) non-protein coding lnc-PNMA1-2:1	lncRNA	157.564	3.77192	0.430202	8.7678	1.82192e-18	3.66996e-15	TRUE	UP
URS0000CFF2F3_9606	URS0000CFF2F3	LNCIPEDIA	lnc-PNMA1-2	lnc-PNMA1-2:1	Homo sapiens (human) non-protein coding lnc-PNMA1-2:1	lncRNA	157.564	3.77192	0.430202	8.7678	1.82192e-18	3.66996e-15	TRUE	UP
URS0000EA8409_9606	URS0000EA8409	GENECARDS	HSALNG0110160	GENECARDS:HSALNG0110160:URS0000EA8409_9606	Homo sapiens (human) HSALNT0228738	lncRNA	2714.26	4.97985	0.568573	8.7585	1.97871e-18	3.8046e-15	TRUE	UP
URS0000EA8409_9606	URS0000EA8409	LNCBOOK	HSALNG0110160	HSALNT0228738	Homo sapiens (human) HSALNT0228738	lncRNA	2714.26	4.97985	0.568573	8.7585	1.97871e-18	3.8046e-15	TRUE	UP
URS0000EA2AA5_9606	URS0000EA2AA5	GENECARDS	HSALNG0032221	GENECARDS:HSALNG0032221:URS0000EA2AA5_9606	Homo sapiens (human) HSALNT0067884	lncRNA	330.191	4.02353	0.465306	8.64707	5.28369e-18	9.71763e-15	TRUE	UP
URS0000EA2AA5_9606	URS0000EA2AA5	LNCBOOK	HSALNG0032221	HSALNT0067884	Homo sapiens (human) HSALNT0067884	lncRNA	330.191	4.02353	0.465306	8.64707	5.28369e-18	9.71763e-15	TRUE	UP
URS0000E96B85_9606	URS0000E96B85	GENECARDS	HSALNG0094427	GENECARDS:HSALNG0094427:URS0000E96B85_9606	Homo sapiens (human) HSALNT0195746	lncRNA	564.233	3.99997	0.468769	8.53292	1.42695e-17	2.4895e-14	TRUE	UP
URS0000E96B85_9606	URS0000E96B85	LNCBOOK	HSALNG0094427	HSALNT0195746	Homo sapiens (human) HSALNT0195746	lncRNA	564.233	3.99997	0.468769	8.53292	1.42695e-17	2.4895e-14	TRUE	UP
URS00009C3248_9606	URS00009C3248	GENECARDS	ENSG00000262721	GENECARDS:ENSG00000262721:URS00009C3248_9606	Homo sapiens (human) non-protein coding lnc-BCL7C-1:3	lncRNA	407.89	3.177	0.372597	8.52662	1.50691e-17	2.4895e-14	TRUE	UP
URS00009C3248_9606	URS00009C3248	LNCBOOK	HSALNG0110785	HSALNT0229791	Homo sapiens (human) non-protein coding lnc-BCL7C-1:3	lncRNA	407.89	3.177	0.372597	8.52662	1.50691e-17	2.4895e-14	TRUE	UP
URS00009C3248_9606	URS00009C3248	LNCIPEDIA	lnc-BCL7C-1	lnc-BCL7C-1:3	Homo sapiens (human) non-protein coding lnc-BCL7C-1:3	lncRNA	407.89	3.177	0.372597	8.52662	1.50691e-17	2.4895e-14	TRUE	UP
URS00009C3248_9606	URS00009C3248	NONCODE	NONHSAG019122.2	NONHSAT141816.2	Homo sapiens (human) non-protein coding lnc-BCL7C-1:3	lncRNA	407.89	3.177	0.372597	8.52662	1.50691e-17	2.4895e-14	TRUE	UP
URS0002336FFB_9606	URS0002336FFB	GENECARDS	HSALNG0147472	GENECARDS:HSALNG0147472:URS0002336FFB_9606	Homo sapiens (human) HSALNT0310730	lncRNA	574.9	2.74528	0.322033	8.52484	1.53015e-17	2.4895e-14	TRUE	UP
URS0002336FFB_9606	URS0002336FFB	LNCBOOK	HSALNG0147472	HSALNT0310730	Homo sapiens (human) HSALNT0310730	lncRNA	574.9	2.74528	0.322033	8.52484	1.53015e-17	2.4895e-14	TRUE	UP
URS0000D5BA9D_9606	URS0000D5BA9D	GENECARDS	lnc-GPATCH2-11	GENECARDS:lnc-GPATCH2-11:URS0000D5BA9D_9606	Homo sapiens (human) non-protein coding lnc-GPATCH2-11:1	lncRNA	404.857	3.13202	0.367648	8.51907	1.60839e-17	2.51986e-14	TRUE	UP
URS0000D5BA9D_9606	URS0000D5BA9D	LNCBOOK	HSALNG0010597	HSALNT0021959	Homo sapiens (human) non-protein coding lnc-GPATCH2-11:1	lncRNA	404.857	3.13202	0.367648	8.51907	1.60839e-17	2.51986e-14	TRUE	UP
URS0000D5BA9D_9606	URS0000D5BA9D	LNCIPEDIA	lnc-GPATCH2-11	lnc-GPATCH2-11:1	Homo sapiens (human) non-protein coding lnc-GPATCH2-11:1	lncRNA	404.857	3.13202	0.367648	8.51907	1.60839e-17	2.51986e-14	TRUE	UP
URS0000EAD58C_9606	URS0000EAD58C	GENECARDS	HSALNG0077186	GENECARDS:HSALNG0077186:URS0000EAD58C_9606	Homo sapiens (human) HSALNT0161098	lncRNA	71.2301	6.96719	0.818561	8.51151	1.71678e-17	2.59363e-14	TRUE	UP
URS0000EAD58C_9606	URS0000EAD58C	LNCBOOK	HSALNG0077186	HSALNT0161098	Homo sapiens (human) HSALNT0161098	lncRNA	71.2301	6.96719	0.818561	8.51151	1.71678e-17	2.59363e-14	TRUE	UP
URS0002343DB1_9606	URS0002343DB1	GENECARDS	HSALNG0147821	GENECARDS:HSALNG0147821:URS0002343DB1_9606	Homo sapiens (human) HSALNT0312049	lncRNA	1819.28	2.7673	0.327819	8.44155	3.13152e-17	4.56781e-14	TRUE	UP
URS0002343DB1_9606	URS0002343DB1	LNCBOOK	HSALNG0147821	HSALNT0312049	Homo sapiens (human) HSALNT0312049	lncRNA	1819.28	2.7673	0.327819	8.44155	3.13152e-17	4.56781e-14	TRUE	UP
URS00008C0008_9606	URS00008C0008	GENECARDS	lnc-SLC46A3-4	GENECARDS:lnc-SLC46A3-4:URS00008C0008_9606	Homo sapiens (human) non-protein coding lnc-SLC46A3-4:3	lncRNA	202.632	4.8263	0.576527	8.37134	5.69658e-17	7.99847e-14	TRUE	UP
URS00008C0008_9606	URS00008C0008	LNCBOOK	HSALNG0096042	HSALNT0199180	Homo sapiens (human) non-protein coding lnc-SLC46A3-4:3	lncRNA	202.632	4.8263	0.576527	8.37134	5.69658e-17	7.99847e-14	TRUE	UP
URS00008C0008_9606	URS00008C0008	LNCIPEDIA	lnc-SLC46A3-4	lnc-SLC46A3-4:3	Homo sapiens (human) non-protein coding lnc-SLC46A3-4:3	lncRNA	202.632	4.8263	0.576527	8.37134	5.69658e-17	7.99847e-14	TRUE	UP
URS00006EA995_9606	URS00006EA995	GENECARDS	RF00019-090	GENECARDS:RF00019-090:URS00006EA995_9606	Homo sapiens Y RNA	Y_RNA	13408.9	7.27393	0.869258	8.36798	5.86162e-17	7.99847e-14	TRUE	UP
URS00006EA995_9606	URS00006EA995	RFAM		RF00019	Homo sapiens Y RNA	Y_RNA	13408.9	7.27393	0.869258	8.36798	5.86162e-17	7.99847e-14	TRUE	UP
URS0000E9A4AD_9606	URS0000E9A4AD	GENECARDS	HSALNG0131843	GENECARDS:HSALNG0131843:URS0000E9A4AD_9606	Homo sapiens (human) HSALNT0270860	lncRNA	1147.18	3.87536	0.464728	8.33897	7.49381e-17	9.90612e-14	TRUE	UP
URS0000E9A4AD_9606	URS0000E9A4AD	LNCBOOK	HSALNG0131843	HSALNT0270860	Homo sapiens (human) HSALNT0270860	lncRNA	1147.18	3.87536	0.464728	8.33897	7.49381e-17	9.90612e-14	TRUE	UP
URS0000EACB4B_9606	URS0000EACB4B	GENECARDS	lnc-ZFAND2A-4	GENECARDS:lnc-ZFAND2A-4:URS0000EACB4B_9606	Homo sapiens (human) HSALNT0117768	lncRNA	554.898	4.32564	0.521329	8.29733	1.06477e-16	1.36487e-13	TRUE	UP
URS0000EACB4B_9606	URS0000EACB4B	LNCBOOK	HSALNG0055620	HSALNT0117768	Homo sapiens (human) HSALNT0117768	lncRNA	554.898	4.32564	0.521329	8.29733	1.06477e-16	1.36487e-13	TRUE	UP
URS00008C004F_9606	URS00008C004F	GENECARDS	KCNIP2-AS1	GENECARDS:KCNIP2-AS1:URS00008C004F_9606	Homo sapiens long non-coding RNA NONHSAT016077.2	lncRNA	83.7288	5.43288	0.663805	8.18446	2.7353e-16	3.3129e-13	TRUE	UP
URS00008C004F_9606	URS00008C004F	NONCODE	NONHSAG006735.2	NONHSAT016077.2	Homo sapiens long non-coding RNA NONHSAT016077.2	lncRNA	83.7288	5.43288	0.663805	8.18446	2.7353e-16	3.3129e-13	TRUE	UP
URS0000E9575A_9606	URS0000E9575A	GENECARDS	lnc-BNIP1-5	GENECARDS:lnc-BNIP1-5:URS0000E9575A_9606	Homo sapiens (human) HSALNT0097945	lncRNA	1071.14	2.50896	0.306562	8.1842	2.74111e-16	3.3129e-13	TRUE	UP
URS0000E9575A_9606	URS0000E9575A	LNCBOOK	HSALNG0046688	HSALNT0097945	Homo sapiens (human) HSALNT0097945	lncRNA	1071.14	2.50896	0.306562	8.1842	2.74111e-16	3.3129e-13	TRUE	UP
URS0000E99BF7_9606	URS0000E99BF7	GENECARDS	LOC124909362	GENECARDS:LOC124909362:URS0000E99BF7_9606	Homo sapiens (human) HSALNT0052785	lncRNA	163.294	4.39881	0.540158	8.14356	3.83812e-16	4.50989e-13	TRUE	UP
URS0000E99BF7_9606	URS0000E99BF7	LNCBOOK	HSALNG0025053	HSALNT0052785	Homo sapiens (human) HSALNT0052785	lncRNA	163.294	4.39881	0.540158	8.14356	3.83812e-16	4.50989e-13	TRUE	UP
URS0000E9CEF1_9606	URS0000E9CEF1	GENECARDS	HSALNG0025801	GENECARDS:HSALNG0025801:URS0000E9CEF1_9606	Homo sapiens (human) HSALNT0054150	lncRNA	353.002	3.8546	0.474388	8.12542	4.45803e-16	5.09673e-13	TRUE	UP
URS0000E9CEF1_9606	URS0000E9CEF1	LNCBOOK	HSALNG0025801	HSALNT0054150	Homo sapiens (human) HSALNT0054150	lncRNA	353.002	3.8546	0.474388	8.12542	4.45803e-16	5.09673e-13	TRUE	UP
URS000028E2F8_9606	URS000028E2F8	ENA	piR-56229	DQ589117.1:1..29:ncRNA	Homo sapiens (human) piR-56229	piRNA	99.5334	-5.88872	0.726417	-8.10653	5.20867e-16	5.78322e-13	TRUE	DOWN
URS000028E2F8_9606	URS000028E2F8	GENECARDS	piR-56229-001	GENECARDS:piR-56229-001:URS000028E2F8_9606	Homo sapiens (human) piR-56229	piRNA	99.5334	-5.88872	0.726417	-8.10653	5.20867e-16	5.78322e-13	TRUE	DOWN
URS000028E2F8_9606	URS000028E2F8	GENECARDS	piR-56229-002	GENECARDS:piR-56229-002:URS000028E2F8_9606	Homo sapiens (human) piR-56229	piRNA	99.5334	-5.88872	0.726417	-8.10653	5.20867e-16	5.78322e-13	TRUE	DOWN
URS000028E2F8_9606	URS000028E2F8	GENECARDS	piR-56229-003	GENECARDS:piR-56229-003:URS000028E2F8_9606	Homo sapiens (human) piR-56229	piRNA	99.5334	-5.88872	0.726417	-8.10653	5.20867e-16	5.78322e-13	TRUE	DOWN
URS000028E2F8_9606	URS000028E2F8	GENECARDS	piR-56229-004	GENECARDS:piR-56229-004:URS000028E2F8_9606	Homo sapiens (human) piR-56229	piRNA	99.5334	-5.88872	0.726417	-8.10653	5.20867e-16	5.78322e-13	TRUE	DOWN
URS000028E2F8_9606	URS000028E2F8	GENECARDS	piR-56229-005	GENECARDS:piR-56229-005:URS000028E2F8_9606	Homo sapiens (human) piR-56229	piRNA	99.5334	-5.88872	0.726417	-8.10653	5.20867e-16	5.78322e-13	TRUE	DOWN
URS000028E2F8_9606	URS000028E2F8	GENECARDS	piR-56229-006	GENECARDS:piR-56229-006:URS000028E2F8_9606	Homo sapiens (human) piR-56229	piRNA	99.5334	-5.88872	0.726417	-8.10653	5.20867e-16	5.78322e-13	TRUE	DOWN
URS000028E2F8_9606	URS000028E2F8	GENECARDS	piR-56229-007	GENECARDS:piR-56229-007:URS000028E2F8_9606	Homo sapiens (human) piR-56229	piRNA	99.5334	-5.88872	0.726417	-8.10653	5.20867e-16	5.78322e-13	TRUE	DOWN
URS000028E2F8_9606	URS000028E2F8	GENECARDS	piR-56229-008	GENECARDS:piR-56229-008:URS000028E2F8_9606	Homo sapiens (human) piR-56229	piRNA	99.5334	-5.88872	0.726417	-8.10653	5.20867e-16	5.78322e-13	TRUE	DOWN
URS000028E2F8_9606	URS000028E2F8	GENECARDS	piR-56229-009	GENECARDS:piR-56229-009:URS000028E2F8_9606	Homo sapiens (human) piR-56229	piRNA	99.5334	-5.88872	0.726417	-8.10653	5.20867e-16	5.78322e-13	TRUE	DOWN
URS000028E2F8_9606	URS000028E2F8	GENECARDS	piR-56229-010	GENECARDS:piR-56229-010:URS000028E2F8_9606	Homo sapiens (human) piR-56229	piRNA	99.5334	-5.88872	0.726417	-8.10653	5.20867e-16	5.78322e-13	TRUE	DOWN
URS000028E2F8_9606	URS000028E2F8	GENECARDS	piR-56229-011	GENECARDS:piR-56229-011:URS000028E2F8_9606	Homo sapiens (human) piR-56229	piRNA	99.5334	-5.88872	0.726417	-8.10653	5.20867e-16	5.78322e-13	TRUE	DOWN
URS000028E2F8_9606	URS000028E2F8	GENECARDS	piR-56229-012	GENECARDS:piR-56229-012:URS000028E2F8_9606	Homo sapiens (human) piR-56229	piRNA	99.5334	-5.88872	0.726417	-8.10653	5.20867e-16	5.78322e-13	TRUE	DOWN
URS000028E2F8_9606	URS000028E2F8	GENECARDS	piR-56229-013	GENECARDS:piR-56229-013:URS000028E2F8_9606	Homo sapiens (human) piR-56229	piRNA	99.5334	-5.88872	0.726417	-8.10653	5.20867e-16	5.78322e-13	TRUE	DOWN
URS000028E2F8_9606	URS000028E2F8	GENECARDS	piR-56229-014	GENECARDS:piR-56229-014:URS000028E2F8_9606	Homo sapiens (human) piR-56229	piRNA	99.5334	-5.88872	0.726417	-8.10653	5.20867e-16	5.78322e-13	TRUE	DOWN
URS000028E2F8_9606	URS000028E2F8	GENECARDS	piR-56229-015	GENECARDS:piR-56229-015:URS000028E2F8_9606	Homo sapiens (human) piR-56229	piRNA	99.5334	-5.88872	0.726417	-8.10653	5.20867e-16	5.78322e-13	TRUE	DOWN
URS000028E2F8_9606	URS000028E2F8	GENECARDS	piR-56229-016	GENECARDS:piR-56229-016:URS000028E2F8_9606	Homo sapiens (human) piR-56229	piRNA	99.5334	-5.88872	0.726417	-8.10653	5.20867e-16	5.78322e-13	TRUE	DOWN
URS000028E2F8_9606	URS000028E2F8	GENECARDS	piR-56229-017	GENECARDS:piR-56229-017:URS000028E2F8_9606	Homo sapiens (human) piR-56229	piRNA	99.5334	-5.88872	0.726417	-8.10653	5.20867e-16	5.78322e-13	TRUE	DOWN
URS000028E2F8_9606	URS000028E2F8	GENECARDS	piR-56229-018	GENECARDS:piR-56229-018:URS000028E2F8_9606	Homo sapiens (human) piR-56229	piRNA	99.5334	-5.88872	0.726417	-8.10653	5.20867e-16	5.78322e-13	TRUE	DOWN
URS000028E2F8_9606	URS000028E2F8	GENECARDS	piR-56229-019	GENECARDS:piR-56229-019:URS000028E2F8_9606	Homo sapiens (human) piR-56229	piRNA	99.5334	-5.88872	0.726417	-8.10653	5.20867e-16	5.78322e-13	TRUE	DOWN
URS000028E2F8_9606	URS000028E2F8	GENECARDS	piR-56229-020	GENECARDS:piR-56229-020:URS000028E2F8_9606	Homo sapiens (human) piR-56229	piRNA	99.5334	-5.88872	0.726417	-8.10653	5.20867e-16	5.78322e-13	TRUE	DOWN
URS000028E2F8_9606	URS000028E2F8	GENECARDS	piR-56229-021	GENECARDS:piR-56229-021:URS000028E2F8_9606	Homo sapiens (human) piR-56229	piRNA	99.5334	-5.88872	0.726417	-8.10653	5.20867e-16	5.78322e-13	TRUE	DOWN
URS000028E2F8_9606	URS000028E2F8	GENECARDS	piR-56229-022	GENECARDS:piR-56229-022:URS000028E2F8_9606	Homo sapiens (human) piR-56229	piRNA	99.5334	-5.88872	0.726417	-8.10653	5.20867e-16	5.78322e-13	TRUE	DOWN
URS000028E2F8_9606	URS000028E2F8	GENECARDS	piR-56229-023	GENECARDS:piR-56229-023:URS000028E2F8_9606	Homo sapiens (human) piR-56229	piRNA	99.5334	-5.88872	0.726417	-8.10653	5.20867e-16	5.78322e-13	TRUE	DOWN
URS000028E2F8_9606	URS000028E2F8	GENECARDS	piR-56229-024	GENECARDS:piR-56229-024:URS000028E2F8_9606	Homo sapiens (human) piR-56229	piRNA	99.5334	-5.88872	0.726417	-8.10653	5.20867e-16	5.78322e-13	TRUE	DOWN
URS000028E2F8_9606	URS000028E2F8	GENECARDS	piR-56229-025	GENECARDS:piR-56229-025:URS000028E2F8_9606	Homo sapiens (human) piR-56229	piRNA	99.5334	-5.88872	0.726417	-8.10653	5.20867e-16	5.78322e-13	TRUE	DOWN
URS000028E2F8_9606	URS000028E2F8	GENECARDS	piR-56229-026	GENECARDS:piR-56229-026:URS000028E2F8_9606	Homo sapiens (human) piR-56229	piRNA	99.5334	-5.88872	0.726417	-8.10653	5.20867e-16	5.78322e-13	TRUE	DOWN
URS000028E2F8_9606	URS000028E2F8	GENECARDS	piR-56229-027	GENECARDS:piR-56229-027:URS000028E2F8_9606	Homo sapiens (human) piR-56229	piRNA	99.5334	-5.88872	0.726417	-8.10653	5.20867e-16	5.78322e-13	TRUE	DOWN
URS000028E2F8_9606	URS000028E2F8	GENECARDS	piR-56229-028	GENECARDS:piR-56229-028:URS000028E2F8_9606	Homo sapiens (human) piR-56229	piRNA	99.5334	-5.88872	0.726417	-8.10653	5.20867e-16	5.78322e-13	TRUE	DOWN
URS000028E2F8_9606	URS000028E2F8	GENECARDS	piR-56229-029	GENECARDS:piR-56229-029:URS000028E2F8_9606	Homo sapiens (human) piR-56229	piRNA	99.5334	-5.88872	0.726417	-8.10653	5.20867e-16	5.78322e-13	TRUE	DOWN
URS000028E2F8_9606	URS000028E2F8	GENECARDS	piR-56229-030	GENECARDS:piR-56229-030:URS000028E2F8_9606	Homo sapiens (human) piR-56229	piRNA	99.5334	-5.88872	0.726417	-8.10653	5.20867e-16	5.78322e-13	TRUE	DOWN
URS000028E2F8_9606	URS000028E2F8	GENECARDS	piR-56229-031	GENECARDS:piR-56229-031:URS000028E2F8_9606	Homo sapiens (human) piR-56229	piRNA	99.5334	-5.88872	0.726417	-8.10653	5.20867e-16	5.78322e-13	TRUE	DOWN
URS000028E2F8_9606	URS000028E2F8	GENECARDS	piR-56229-032	GENECARDS:piR-56229-032:URS000028E2F8_9606	Homo sapiens (human) piR-56229	piRNA	99.5334	-5.88872	0.726417	-8.10653	5.20867e-16	5.78322e-13	TRUE	DOWN
URS000028E2F8_9606	URS000028E2F8	GENECARDS	piR-56229-033	GENECARDS:piR-56229-033:URS000028E2F8_9606	Homo sapiens (human) piR-56229	piRNA	99.5334	-5.88872	0.726417	-8.10653	5.20867e-16	5.78322e-13	TRUE	DOWN
URS000028E2F8_9606	URS000028E2F8	GENECARDS	piR-56229-034	GENECARDS:piR-56229-034:URS000028E2F8_9606	Homo sapiens (human) piR-56229	piRNA	99.5334	-5.88872	0.726417	-8.10653	5.20867e-16	5.78322e-13	TRUE	DOWN
URS000028E2F8_9606	URS000028E2F8	GENECARDS	piR-56229-035	GENECARDS:piR-56229-035:URS000028E2F8_9606	Homo sapiens (human) piR-56229	piRNA	99.5334	-5.88872	0.726417	-8.10653	5.20867e-16	5.78322e-13	TRUE	DOWN
URS000028E2F8_9606	URS000028E2F8	GENECARDS	piR-56229-036	GENECARDS:piR-56229-036:URS000028E2F8_9606	Homo sapiens (human) piR-56229	piRNA	99.5334	-5.88872	0.726417	-8.10653	5.20867e-16	5.78322e-13	TRUE	DOWN
URS000028E2F8_9606	URS000028E2F8	GENECARDS	piR-56229-037	GENECARDS:piR-56229-037:URS000028E2F8_9606	Homo sapiens (human) piR-56229	piRNA	99.5334	-5.88872	0.726417	-8.10653	5.20867e-16	5.78322e-13	TRUE	DOWN
URS000028E2F8_9606	URS000028E2F8	GENECARDS	piR-56229-038	GENECARDS:piR-56229-038:URS000028E2F8_9606	Homo sapiens (human) piR-56229	piRNA	99.5334	-5.88872	0.726417	-8.10653	5.20867e-16	5.78322e-13	TRUE	DOWN
URS000028E2F8_9606	URS000028E2F8	GENECARDS	piR-56229-039	GENECARDS:piR-56229-039:URS000028E2F8_9606	Homo sapiens (human) piR-56229	piRNA	99.5334	-5.88872	0.726417	-8.10653	5.20867e-16	5.78322e-13	TRUE	DOWN
URS000028E2F8_9606	URS000028E2F8	GENECARDS	piR-56229-040	GENECARDS:piR-56229-040:URS000028E2F8_9606	Homo sapiens (human) piR-56229	piRNA	99.5334	-5.88872	0.726417	-8.10653	5.20867e-16	5.78322e-13	TRUE	DOWN
URS000028E2F8_9606	URS000028E2F8	GENECARDS	piR-56229-041	GENECARDS:piR-56229-041:URS000028E2F8_9606	Homo sapiens (human) piR-56229	piRNA	99.5334	-5.88872	0.726417	-8.10653	5.20867e-16	5.78322e-13	TRUE	DOWN
URS000028E2F8_9606	URS000028E2F8	GENECARDS	piR-56229-042	GENECARDS:piR-56229-042:URS000028E2F8_9606	Homo sapiens (human) piR-56229	piRNA	99.5334	-5.88872	0.726417	-8.10653	5.20867e-16	5.78322e-13	TRUE	DOWN
URS000028E2F8_9606	URS000028E2F8	GENECARDS	piR-56229-043	GENECARDS:piR-56229-043:URS000028E2F8_9606	Homo sapiens (human) piR-56229	piRNA	99.5334	-5.88872	0.726417	-8.10653	5.20867e-16	5.78322e-13	TRUE	DOWN
URS000028E2F8_9606	URS000028E2F8	GENECARDS	piR-56229-044	GENECARDS:piR-56229-044:URS000028E2F8_9606	Homo sapiens (human) piR-56229	piRNA	99.5334	-5.88872	0.726417	-8.10653	5.20867e-16	5.78322e-13	TRUE	DOWN
URS000028E2F8_9606	URS000028E2F8	GENECARDS	piR-56229-045	GENECARDS:piR-56229-045:URS000028E2F8_9606	Homo sapiens (human) piR-56229	piRNA	99.5334	-5.88872	0.726417	-8.10653	5.20867e-16	5.78322e-13	TRUE	DOWN
URS000028E2F8_9606	URS000028E2F8	GENECARDS	piR-56229-046	GENECARDS:piR-56229-046:URS000028E2F8_9606	Homo sapiens (human) piR-56229	piRNA	99.5334	-5.88872	0.726417	-8.10653	5.20867e-16	5.78322e-13	TRUE	DOWN
URS000028E2F8_9606	URS000028E2F8	GENECARDS	piR-56229-047	GENECARDS:piR-56229-047:URS000028E2F8_9606	Homo sapiens (human) piR-56229	piRNA	99.5334	-5.88872	0.726417	-8.10653	5.20867e-16	5.78322e-13	TRUE	DOWN
URS000028E2F8_9606	URS000028E2F8	GENECARDS	piR-56229-048	GENECARDS:piR-56229-048:URS000028E2F8_9606	Homo sapiens (human) piR-56229	piRNA	99.5334	-5.88872	0.726417	-8.10653	5.20867e-16	5.78322e-13	TRUE	DOWN
URS000028E2F8_9606	URS000028E2F8	GENECARDS	piR-56229-049	GENECARDS:piR-56229-049:URS000028E2F8_9606	Homo sapiens (human) piR-56229	piRNA	99.5334	-5.88872	0.726417	-8.10653	5.20867e-16	5.78322e-13	TRUE	DOWN
URS000028E2F8_9606	URS000028E2F8	GENECARDS	piR-56229-050	GENECARDS:piR-56229-050:URS000028E2F8_9606	Homo sapiens (human) piR-56229	piRNA	99.5334	-5.88872	0.726417	-8.10653	5.20867e-16	5.78322e-13	TRUE	DOWN
URS000028E2F8_9606	URS000028E2F8	GENECARDS	piR-56229-051	GENECARDS:piR-56229-051:URS000028E2F8_9606	Homo sapiens (human) piR-56229	piRNA	99.5334	-5.88872	0.726417	-8.10653	5.20867e-16	5.78322e-13	TRUE	DOWN
URS000028E2F8_9606	URS000028E2F8	GENECARDS	piR-56229-052	GENECARDS:piR-56229-052:URS000028E2F8_9606	Homo sapiens (human) piR-56229	piRNA	99.5334	-5.88872	0.726417	-8.10653	5.20867e-16	5.78322e-13	TRUE	DOWN
URS000028E2F8_9606	URS000028E2F8	GENECARDS	piR-56229-053	GENECARDS:piR-56229-053:URS000028E2F8_9606	Homo sapiens (human) piR-56229	piRNA	99.5334	-5.88872	0.726417	-8.10653	5.20867e-16	5.78322e-13	TRUE	DOWN
URS000028E2F8_9606	URS000028E2F8	GENECARDS	piR-56229-054	GENECARDS:piR-56229-054:URS000028E2F8_9606	Homo sapiens (human) piR-56229	piRNA	99.5334	-5.88872	0.726417	-8.10653	5.20867e-16	5.78322e-13	TRUE	DOWN
URS000028E2F8_9606	URS000028E2F8	GENECARDS	piR-56229-055	GENECARDS:piR-56229-055:URS000028E2F8_9606	Homo sapiens (human) piR-56229	piRNA	99.5334	-5.88872	0.726417	-8.10653	5.20867e-16	5.78322e-13	TRUE	DOWN
URS000028E2F8_9606	URS000028E2F8	GENECARDS	piR-56229-056	GENECARDS:piR-56229-056:URS000028E2F8_9606	Homo sapiens (human) piR-56229	piRNA	99.5334	-5.88872	0.726417	-8.10653	5.20867e-16	5.78322e-13	TRUE	DOWN
URS000028E2F8_9606	URS000028E2F8	GENECARDS	piR-56229-057	GENECARDS:piR-56229-057:URS000028E2F8_9606	Homo sapiens (human) piR-56229	piRNA	99.5334	-5.88872	0.726417	-8.10653	5.20867e-16	5.78322e-13	TRUE	DOWN
URS000028E2F8_9606	URS000028E2F8	GENECARDS	piR-56229-058	GENECARDS:piR-56229-058:URS000028E2F8_9606	Homo sapiens (human) piR-56229	piRNA	99.5334	-5.88872	0.726417	-8.10653	5.20867e-16	5.78322e-13	TRUE	DOWN
URS000028E2F8_9606	URS000028E2F8	GENECARDS	piR-56229-059	GENECARDS:piR-56229-059:URS000028E2F8_9606	Homo sapiens (human) piR-56229	piRNA	99.5334	-5.88872	0.726417	-8.10653	5.20867e-16	5.78322e-13	TRUE	DOWN
URS000028E2F8_9606	URS000028E2F8	GENECARDS	piR-56229-060	GENECARDS:piR-56229-060:URS000028E2F8_9606	Homo sapiens (human) piR-56229	piRNA	99.5334	-5.88872	0.726417	-8.10653	5.20867e-16	5.78322e-13	TRUE	DOWN
URS000028E2F8_9606	URS000028E2F8	GENECARDS	piR-56229-061	GENECARDS:piR-56229-061:URS000028E2F8_9606	Homo sapiens (human) piR-56229	piRNA	99.5334	-5.88872	0.726417	-8.10653	5.20867e-16	5.78322e-13	TRUE	DOWN
URS000028E2F8_9606	URS000028E2F8	GENECARDS	piR-56229-062	GENECARDS:piR-56229-062:URS000028E2F8_9606	Homo sapiens (human) piR-56229	piRNA	99.5334	-5.88872	0.726417	-8.10653	5.20867e-16	5.78322e-13	TRUE	DOWN
URS000028E2F8_9606	URS000028E2F8	GENECARDS	piR-56229-063	GENECARDS:piR-56229-063:URS000028E2F8_9606	Homo sapiens (human) piR-56229	piRNA	99.5334	-5.88872	0.726417	-8.10653	5.20867e-16	5.78322e-13	TRUE	DOWN
URS000028E2F8_9606	URS000028E2F8	GENECARDS	piR-56229-064	GENECARDS:piR-56229-064:URS000028E2F8_9606	Homo sapiens (human) piR-56229	piRNA	99.5334	-5.88872	0.726417	-8.10653	5.20867e-16	5.78322e-13	TRUE	DOWN
URS000028E2F8_9606	URS000028E2F8	GENECARDS	piR-56229-065	GENECARDS:piR-56229-065:URS000028E2F8_9606	Homo sapiens (human) piR-56229	piRNA	99.5334	-5.88872	0.726417	-8.10653	5.20867e-16	5.78322e-13	TRUE	DOWN
URS000028E2F8_9606	URS000028E2F8	GENECARDS	piR-56229-066	GENECARDS:piR-56229-066:URS000028E2F8_9606	Homo sapiens (human) piR-56229	piRNA	99.5334	-5.88872	0.726417	-8.10653	5.20867e-16	5.78322e-13	TRUE	DOWN
URS000028E2F8_9606	URS000028E2F8	GENECARDS	piR-56229-067	GENECARDS:piR-56229-067:URS000028E2F8_9606	Homo sapiens (human) piR-56229	piRNA	99.5334	-5.88872	0.726417	-8.10653	5.20867e-16	5.78322e-13	TRUE	DOWN
URS000028E2F8_9606	URS000028E2F8	GENECARDS	piR-56229-068	GENECARDS:piR-56229-068:URS000028E2F8_9606	Homo sapiens (human) piR-56229	piRNA	99.5334	-5.88872	0.726417	-8.10653	5.20867e-16	5.78322e-13	TRUE	DOWN
URS000028E2F8_9606	URS000028E2F8	GENECARDS	piR-56229-069	GENECARDS:piR-56229-069:URS000028E2F8_9606	Homo sapiens (human) piR-56229	piRNA	99.5334	-5.88872	0.726417	-8.10653	5.20867e-16	5.78322e-13	TRUE	DOWN
URS000028E2F8_9606	URS000028E2F8	GENECARDS	piR-56229-070	GENECARDS:piR-56229-070:URS000028E2F8_9606	Homo sapiens (human) piR-56229	piRNA	99.5334	-5.88872	0.726417	-8.10653	5.20867e-16	5.78322e-13	TRUE	DOWN
URS000028E2F8_9606	URS000028E2F8	GENECARDS	piR-56229-071	GENECARDS:piR-56229-071:URS000028E2F8_9606	Homo sapiens (human) piR-56229	piRNA	99.5334	-5.88872	0.726417	-8.10653	5.20867e-16	5.78322e-13	TRUE	DOWN
URS000028E2F8_9606	URS000028E2F8	GENECARDS	piR-56229-072	GENECARDS:piR-56229-072:URS000028E2F8_9606	Homo sapiens (human) piR-56229	piRNA	99.5334	-5.88872	0.726417	-8.10653	5.20867e-16	5.78322e-13	TRUE	DOWN
URS000028E2F8_9606	URS000028E2F8	GENECARDS	piR-56229-073	GENECARDS:piR-56229-073:URS000028E2F8_9606	Homo sapiens (human) piR-56229	piRNA	99.5334	-5.88872	0.726417	-8.10653	5.20867e-16	5.78322e-13	TRUE	DOWN
URS000028E2F8_9606	URS000028E2F8	GENECARDS	piR-56229-074	GENECARDS:piR-56229-074:URS000028E2F8_9606	Homo sapiens (human) piR-56229	piRNA	99.5334	-5.88872	0.726417	-8.10653	5.20867e-16	5.78322e-13	TRUE	DOWN
URS000028E2F8_9606	URS000028E2F8	GENECARDS	piR-56229-075	GENECARDS:piR-56229-075:URS000028E2F8_9606	Homo sapiens (human) piR-56229	piRNA	99.5334	-5.88872	0.726417	-8.10653	5.20867e-16	5.78322e-13	TRUE	DOWN
URS000028E2F8_9606	URS000028E2F8	GENECARDS	piR-56229-076	GENECARDS:piR-56229-076:URS000028E2F8_9606	Homo sapiens (human) piR-56229	piRNA	99.5334	-5.88872	0.726417	-8.10653	5.20867e-16	5.78322e-13	TRUE	DOWN
URS000028E2F8_9606	URS000028E2F8	GENECARDS	piR-56229-077	GENECARDS:piR-56229-077:URS000028E2F8_9606	Homo sapiens (human) piR-56229	piRNA	99.5334	-5.88872	0.726417	-8.10653	5.20867e-16	5.78322e-13	TRUE	DOWN
URS000028E2F8_9606	URS000028E2F8	GENECARDS	piR-56229-078	GENECARDS:piR-56229-078:URS000028E2F8_9606	Homo sapiens (human) piR-56229	piRNA	99.5334	-5.88872	0.726417	-8.10653	5.20867e-16	5.78322e-13	TRUE	DOWN
URS000028E2F8_9606	URS000028E2F8	GENECARDS	piR-56229-079	GENECARDS:piR-56229-079:URS000028E2F8_9606	Homo sapiens (human) piR-56229	piRNA	99.5334	-5.88872	0.726417	-8.10653	5.20867e-16	5.78322e-13	TRUE	DOWN
URS000028E2F8_9606	URS000028E2F8	GENECARDS	piR-56229-080	GENECARDS:piR-56229-080:URS000028E2F8_9606	Homo sapiens (human) piR-56229	piRNA	99.5334	-5.88872	0.726417	-8.10653	5.20867e-16	5.78322e-13	TRUE	DOWN
URS000028E2F8_9606	URS000028E2F8	GENECARDS	piR-56229-081	GENECARDS:piR-56229-081:URS000028E2F8_9606	Homo sapiens (human) piR-56229	piRNA	99.5334	-5.88872	0.726417	-8.10653	5.20867e-16	5.78322e-13	TRUE	DOWN
URS000028E2F8_9606	URS000028E2F8	GENECARDS	piR-56229-082	GENECARDS:piR-56229-082:URS000028E2F8_9606	Homo sapiens (human) piR-56229	piRNA	99.5334	-5.88872	0.726417	-8.10653	5.20867e-16	5.78322e-13	TRUE	DOWN
URS000028E2F8_9606	URS000028E2F8	GENECARDS	piR-56229-083	GENECARDS:piR-56229-083:URS000028E2F8_9606	Homo sapiens (human) piR-56229	piRNA	99.5334	-5.88872	0.726417	-8.10653	5.20867e-16	5.78322e-13	TRUE	DOWN
URS000028E2F8_9606	URS000028E2F8	GENECARDS	piR-56229-084	GENECARDS:piR-56229-084:URS000028E2F8_9606	Homo sapiens (human) piR-56229	piRNA	99.5334	-5.88872	0.726417	-8.10653	5.20867e-16	5.78322e-13	TRUE	DOWN
URS000028E2F8_9606	URS000028E2F8	GENECARDS	piR-56229-085	GENECARDS:piR-56229-085:URS000028E2F8_9606	Homo sapiens (human) piR-56229	piRNA	99.5334	-5.88872	0.726417	-8.10653	5.20867e-16	5.78322e-13	TRUE	DOWN
URS000028E2F8_9606	URS000028E2F8	GENECARDS	piR-56229-086	GENECARDS:piR-56229-086:URS000028E2F8_9606	Homo sapiens (human) piR-56229	piRNA	99.5334	-5.88872	0.726417	-8.10653	5.20867e-16	5.78322e-13	TRUE	DOWN
URS000028E2F8_9606	URS000028E2F8	GENECARDS	piR-56229-087	GENECARDS:piR-56229-087:URS000028E2F8_9606	Homo sapiens (human) piR-56229	piRNA	99.5334	-5.88872	0.726417	-8.10653	5.20867e-16	5.78322e-13	TRUE	DOWN
URS000028E2F8_9606	URS000028E2F8	GENECARDS	piR-56229-088	GENECARDS:piR-56229-088:URS000028E2F8_9606	Homo sapiens (human) piR-56229	piRNA	99.5334	-5.88872	0.726417	-8.10653	5.20867e-16	5.78322e-13	TRUE	DOWN
URS000028E2F8_9606	URS000028E2F8	GENECARDS	piR-56229-089	GENECARDS:piR-56229-089:URS000028E2F8_9606	Homo sapiens (human) piR-56229	piRNA	99.5334	-5.88872	0.726417	-8.10653	5.20867e-16	5.78322e-13	TRUE	DOWN
URS000028E2F8_9606	URS000028E2F8	GENECARDS	piR-56229-090	GENECARDS:piR-56229-090:URS000028E2F8_9606	Homo sapiens (human) piR-56229	piRNA	99.5334	-5.88872	0.726417	-8.10653	5.20867e-16	5.78322e-13	TRUE	DOWN
URS000028E2F8_9606	URS000028E2F8	GENECARDS	piR-56229-091	GENECARDS:piR-56229-091:URS000028E2F8_9606	Homo sapiens (human) piR-56229	piRNA	99.5334	-5.88872	0.726417	-8.10653	5.20867e-16	5.78322e-13	TRUE	DOWN
URS000028E2F8_9606	URS000028E2F8	GENECARDS	piR-56229-092	GENECARDS:piR-56229-092:URS000028E2F8_9606	Homo sapiens (human) piR-56229	piRNA	99.5334	-5.88872	0.726417	-8.10653	5.20867e-16	5.78322e-13	TRUE	DOWN
URS000028E2F8_9606	URS000028E2F8	GENECARDS	piR-56229-093	GENECARDS:piR-56229-093:URS000028E2F8_9606	Homo sapiens (human) piR-56229	piRNA	99.5334	-5.88872	0.726417	-8.10653	5.20867e-16	5.78322e-13	TRUE	DOWN
URS000028E2F8_9606	URS000028E2F8	GENECARDS	piR-56229-094	GENECARDS:piR-56229-094:URS000028E2F8_9606	Homo sapiens (human) piR-56229	piRNA	99.5334	-5.88872	0.726417	-8.10653	5.20867e-16	5.78322e-13	TRUE	DOWN
URS000028E2F8_9606	URS000028E2F8	GENECARDS	piR-56229-095	GENECARDS:piR-56229-095:URS000028E2F8_9606	Homo sapiens (human) piR-56229	piRNA	99.5334	-5.88872	0.726417	-8.10653	5.20867e-16	5.78322e-13	TRUE	DOWN
URS000028E2F8_9606	URS000028E2F8	GENECARDS	piR-56229-096	GENECARDS:piR-56229-096:URS000028E2F8_9606	Homo sapiens (human) piR-56229	piRNA	99.5334	-5.88872	0.726417	-8.10653	5.20867e-16	5.78322e-13	TRUE	DOWN
URS000028E2F8_9606	URS000028E2F8	GENECARDS	piR-56229-097	GENECARDS:piR-56229-097:URS000028E2F8_9606	Homo sapiens (human) piR-56229	piRNA	99.5334	-5.88872	0.726417	-8.10653	5.20867e-16	5.78322e-13	TRUE	DOWN
URS000028E2F8_9606	URS000028E2F8	GENECARDS	piR-56229-098	GENECARDS:piR-56229-098:URS000028E2F8_9606	Homo sapiens (human) piR-56229	piRNA	99.5334	-5.88872	0.726417	-8.10653	5.20867e-16	5.78322e-13	TRUE	DOWN
URS000028E2F8_9606	URS000028E2F8	GENECARDS	piR-56229-099	GENECARDS:piR-56229-099:URS000028E2F8_9606	Homo sapiens (human) piR-56229	piRNA	99.5334	-5.88872	0.726417	-8.10653	5.20867e-16	5.78322e-13	TRUE	DOWN
URS000028E2F8_9606	URS000028E2F8	GENECARDS	piR-56229-100	GENECARDS:piR-56229-100:URS000028E2F8_9606	Homo sapiens (human) piR-56229	piRNA	99.5334	-5.88872	0.726417	-8.10653	5.20867e-16	5.78322e-13	TRUE	DOWN
URS000028E2F8_9606	URS000028E2F8	GENECARDS	piR-56229-101	GENECARDS:piR-56229-101:URS000028E2F8_9606	Homo sapiens (human) piR-56229	piRNA	99.5334	-5.88872	0.726417	-8.10653	5.20867e-16	5.78322e-13	TRUE	DOWN
URS000028E2F8_9606	URS000028E2F8	GENECARDS	piR-56229-102	GENECARDS:piR-56229-102:URS000028E2F8_9606	Homo sapiens (human) piR-56229	piRNA	99.5334	-5.88872	0.726417	-8.10653	5.20867e-16	5.78322e-13	TRUE	DOWN
URS000028E2F8_9606	URS000028E2F8	GENECARDS	piR-56229-103	GENECARDS:piR-56229-103:URS000028E2F8_9606	Homo sapiens (human) piR-56229	piRNA	99.5334	-5.88872	0.726417	-8.10653	5.20867e-16	5.78322e-13	TRUE	DOWN
URS000028E2F8_9606	URS000028E2F8	GENECARDS	piR-56229-104	GENECARDS:piR-56229-104:URS000028E2F8_9606	Homo sapiens (human) piR-56229	piRNA	99.5334	-5.88872	0.726417	-8.10653	5.20867e-16	5.78322e-13	TRUE	DOWN
URS000028E2F8_9606	URS000028E2F8	GENECARDS	piR-56229-105	GENECARDS:piR-56229-105:URS000028E2F8_9606	Homo sapiens (human) piR-56229	piRNA	99.5334	-5.88872	0.726417	-8.10653	5.20867e-16	5.78322e-13	TRUE	DOWN
URS000028E2F8_9606	URS000028E2F8	GENECARDS	piR-56229-106	GENECARDS:piR-56229-106:URS000028E2F8_9606	Homo sapiens (human) piR-56229	piRNA	99.5334	-5.88872	0.726417	-8.10653	5.20867e-16	5.78322e-13	TRUE	DOWN
URS000028E2F8_9606	URS000028E2F8	PIRBASE		piR-hsa-19399	Homo sapiens (human) piR-56229	piRNA	99.5334	-5.88872	0.726417	-8.10653	5.20867e-16	5.78322e-13	TRUE	DOWN
URS00000A292E_9606	URS00000A292E	ENA	piR-44312	DQ576200.1:1..28:ncRNA	Homo sapiens (human) piR-44312	piRNA	4194.77	8.01377	0.988905	8.10368	5.33192e-16	5.78322e-13	TRUE	UP
URS00000A292E_9606	URS00000A292E	GENECARDS	piR-44312-001	GENECARDS:piR-44312-001:URS00000A292E_9606	Homo sapiens (human) piR-44312	piRNA	4194.77	8.01377	0.988905	8.10368	5.33192e-16	5.78322e-13	TRUE	UP
URS00000A292E_9606	URS00000A292E	GENECARDS	piR-44312-002	GENECARDS:piR-44312-002:URS00000A292E_9606	Homo sapiens (human) piR-44312	piRNA	4194.77	8.01377	0.988905	8.10368	5.33192e-16	5.78322e-13	TRUE	UP
URS00000A292E_9606	URS00000A292E	GENECARDS	piR-44312-003	GENECARDS:piR-44312-003:URS00000A292E_9606	Homo sapiens (human) piR-44312	piRNA	4194.77	8.01377	0.988905	8.10368	5.33192e-16	5.78322e-13	TRUE	UP
URS00000A292E_9606	URS00000A292E	GENECARDS	piR-44312-004	GENECARDS:piR-44312-004:URS00000A292E_9606	Homo sapiens (human) piR-44312	piRNA	4194.77	8.01377	0.988905	8.10368	5.33192e-16	5.78322e-13	TRUE	UP
URS00000A292E_9606	URS00000A292E	PIRBASE		piR-hsa-6463	Homo sapiens (human) piR-44312	piRNA	4194.77	8.01377	0.988905	8.10368	5.33192e-16	5.78322e-13	TRUE	UP
URS0000EAB909_9606	URS0000EAB909	GENECARDS	HSALNG0029240	GENECARDS:HSALNG0029240:URS0000EAB909_9606	Homo sapiens (human) HSALNT0061073	lncRNA	164.274	3.84759	0.478467	8.0415	8.87469e-16	9.3852e-13	TRUE	UP
URS0000EAB909_9606	URS0000EAB909	LNCBOOK	HSALNG0029240	HSALNT0061073	Homo sapiens (human) HSALNT0061073	lncRNA	164.274	3.84759	0.478467	8.0415	8.87469e-16	9.3852e-13	TRUE	UP
URS0000EB8DA8_9606	URS0000EB8DA8	GENECARDS	HSALNG0126944	GENECARDS:HSALNG0126944:URS0000EB8DA8_9606	Homo sapiens (human) HSALNT0261250	lncRNA	2329.73	3.72701	0.463984	8.03262	9.54148e-16	9.84425e-13	TRUE	UP
URS0000EB8DA8_9606	URS0000EB8DA8	LNCBOOK	HSALNG0126944	HSALNT0261250	Homo sapiens (human) HSALNT0261250	lncRNA	2329.73	3.72701	0.463984	8.03262	9.54148e-16	9.84425e-13	TRUE	UP
URS0000D5758C_9606	URS0000D5758C	GENECARDS	lnc-ZNF398-3	GENECARDS:lnc-ZNF398-3:URS0000D5758C_9606	Homo sapiens (human) non-protein coding lnc-ZNF398-3:4	lncRNA	309.019	-3.41273	0.425596	-8.01869	1.06878e-15	1.07644e-12	TRUE	DOWN
URS0000D5758C_9606	URS0000D5758C	LNCBOOK	HSALNG0062112	HSALNT0344013	Homo sapiens (human) non-protein coding lnc-ZNF398-3:4	lncRNA	309.019	-3.41273	0.425596	-8.01869	1.06878e-15	1.07644e-12	TRUE	DOWN
URS0000D5758C_9606	URS0000D5758C	LNCIPEDIA	lnc-ZNF398-3	lnc-ZNF398-3:4	Homo sapiens (human) non-protein coding lnc-ZNF398-3:4	lncRNA	309.019	-3.41273	0.425596	-8.01869	1.06878e-15	1.07644e-12	TRUE	DOWN
URS0000EB3D55_9606	URS0000EB3D55	GENECARDS	RYR3-DT	GENECARDS:RYR3-DT:URS0000EB3D55_9606	Homo sapiens (human) HSALNT0218278	lncRNA	129.628	4.18776	0.5254	7.97061	1.57897e-15	1.5533e-12	TRUE	UP
URS0000EB3D55_9606	URS0000EB3D55	LNCBOOK	HSALNG0104905	HSALNT0218278	Homo sapiens (human) HSALNT0218278	lncRNA	129.628	4.18776	0.5254	7.97061	1.57897e-15	1.5533e-12	TRUE	UP
URS00008B4D14_9606	URS00008B4D14	GENECARDS	lnc-EDN2-5	GENECARDS:lnc-EDN2-5:URS00008B4D14_9606	Homo sapiens (human) non-protein coding lnc-EDN2-5:1	lncRNA	287.555	3.77484	0.475785	7.93392	2.12331e-15	2.04132e-12	TRUE	UP
URS00008B4D14_9606	URS00008B4D14	LNCBOOK	HSALNG0002957	HSALNT0005646	Homo sapiens (human) non-protein coding lnc-EDN2-5:1	lncRNA	287.555	3.77484	0.475785	7.93392	2.12331e-15	2.04132e-12	TRUE	UP
URS00008B4D14_9606	URS00008B4D14	LNCIPEDIA	lnc-EDN2-5	lnc-EDN2-5:1	Homo sapiens (human) non-protein coding lnc-EDN2-5:1	lncRNA	287.555	3.77484	0.475785	7.93392	2.12331e-15	2.04132e-12	TRUE	UP
URS00008B4D14_9606	URS00008B4D14	NONCODE	NONHSAG001196.2	NONHSAT002714.2	Homo sapiens (human) non-protein coding lnc-EDN2-5:1	lncRNA	287.555	3.77484	0.475785	7.93392	2.12331e-15	2.04132e-12	TRUE	UP
URS00009B6562_9606	URS00009B6562	GENECARDS	NONHSAG005873.2	GENECARDS:NONHSAG005873.2:URS00009B6562_9606	Homo sapiens long non-coding RNA NONHSAT013314.2	lncRNA	1111.57	2.72434	0.345466	7.88597	3.12102e-15	2.93383e-12	TRUE	UP
URS00009B6562_9606	URS00009B6562	NONCODE	NONHSAG005873.2	NONHSAT013314.2	Homo sapiens long non-coding RNA NONHSAT013314.2	lncRNA	1111.57	2.72434	0.345466	7.88597	3.12102e-15	2.93383e-12	TRUE	UP
URS00008C1936_9606	URS00008C1936	GENECARDS	lnc-ZNF583-4	GENECARDS:lnc-ZNF583-4:URS00008C1936_9606	Homo sapiens (human) non-protein coding lnc-ZNF583-4:10	lncRNA	121.621	3.53423	0.449119	7.86925	3.56762e-15	3.28074e-12	TRUE	UP
URS00008C1936_9606	URS00008C1936	LNCIPEDIA	lnc-ZNF583-4	lnc-ZNF583-4:10	Homo sapiens (human) non-protein coding lnc-ZNF583-4:10	lncRNA	121.621	3.53423	0.449119	7.86925	3.56762e-15	3.28074e-12	TRUE	UP
URS00008C1936_9606	URS00008C1936	NONCODE	NONHSAG026624.2	NONHSAT068120.2	Homo sapiens (human) non-protein coding lnc-ZNF583-4:10	lncRNA	121.621	3.53423	0.449119	7.86925	3.56762e-15	3.28074e-12	TRUE	UP
URS0002340DF5_9606	URS0002340DF5	GENECARDS	lnc-CMTR1-10	GENECARDS:lnc-CMTR1-10:URS0002340DF5_9606	Homo sapiens (human) HSALNT0334096	lncRNA	8019.97	5.65497	0.724693	7.80326	6.03258e-15	5.42945e-12	TRUE	UP
URS0002340DF5_9606	URS0002340DF5	LNCBOOK	HSALNG0049846	HSALNT0334096	Homo sapiens (human) HSALNT0334096	lncRNA	8019.97	5.65497	0.724693	7.80326	6.03258e-15	5.42945e-12	TRUE	UP
URS000073A2F5_9606	URS000073A2F5	ENA	tRNA-Val-AAC-5-1	HG984108.1:1..73:tRNA	Homo sapiens (human) tRNA-Val (anticodon AAC) 5-1 (TRV-AAC5-1)	tRNA	17068.8	8.2639	1.06412	7.76593	8.10453e-15	7.14229e-12	TRUE	UP
URS000073A2F5_9606	URS000073A2F5	GENECARDS	TRV-AAC5-1	GENECARDS:TRV-AAC5-1:URS000073A2F5_9606	Homo sapiens (human) tRNA-Val (anticodon AAC) 5-1 (TRV-AAC5-1)	tRNA	17068.8	8.2639	1.06412	7.76593	8.10453e-15	7.14229e-12	TRUE	UP
URS000073A2F5_9606	URS000073A2F5	GTRNADB	tRNA-Val-AAC-5-1	GTRNADB:tRNA-Val-AAC-5-1:CM000668.1:27203288-27203360	Homo sapiens (human) tRNA-Val (anticodon AAC) 5-1 (TRV-AAC5-1)	tRNA	17068.8	8.2639	1.06412	7.76593	8.10453e-15	7.14229e-12	TRUE	UP
URS000073A2F5_9606	URS000073A2F5	GTRNADB	tRNA-Val-AAC-5-1	GTRNADB:tRNA-Val-AAC-5-1:CM000668.2:27235509-27235581	Homo sapiens (human) tRNA-Val (anticodon AAC) 5-1 (TRV-AAC5-1)	tRNA	17068.8	8.2639	1.06412	7.76593	8.10453e-15	7.14229e-12	TRUE	UP
URS000073A2F5_9606	URS000073A2F5	HGNC	TRV-AAC5-1	HGNC:34573	Homo sapiens (human) tRNA-Val (anticodon AAC) 5-1 (TRV-AAC5-1)	tRNA	17068.8	8.2639	1.06412	7.76593	8.10453e-15	7.14229e-12	TRUE	UP
URS00009B101F_9606	URS00009B101F	GENECARDS	NONHSAG031601.2	GENECARDS:NONHSAG031601.2:URS00009B101F_9606	Homo sapiens (human) HSALNT0266359	lncRNA	9162.25	3.06248	0.395019	7.75274	8.99302e-15	7.76354e-12	TRUE	UP
URS00009B101F_9606	URS00009B101F	LNCBOOK	HSALNG0129565	HSALNT0266359	Homo sapiens (human) HSALNT0266359	lncRNA	9162.25	3.06248	0.395019	7.75274	8.99302e-15	7.76354e-12	TRUE	UP
URS00009B101F_9606	URS00009B101F	NONCODE	NONHSAG031601.2	NONHSAT079348.2	Homo sapiens (human) HSALNT0266359	lncRNA	9162.25	3.06248	0.395019	7.75274	8.99302e-15	7.76354e-12	TRUE	UP
URS0000EACEE9_9606	URS0000EACEE9	GENECARDS	LOC101927495	GENECARDS:LOC101927495:URS0000EACEE9_9606	Homo sapiens (human) HSALNT0175855	lncRNA	68.5225	5.97059	0.771572	7.73822	1.00822e-14	8.52973e-12	TRUE	UP
URS0000EACEE9_9606	URS0000EACEE9	LNCBOOK	HSALNG0084546	HSALNT0175855	Homo sapiens (human) HSALNT0175855	lncRNA	68.5225	5.97059	0.771572	7.73822	1.00822e-14	8.52973e-12	TRUE	UP
URS0000E9E53A_9606	URS0000E9E53A	GENECARDS	HSALNG0131343	GENECARDS:HSALNG0131343:URS0000E9E53A_9606	Homo sapiens (human) HSALNT0269889	lncRNA	214.283	-3.50582	0.455954	-7.68897	1.48322e-14	1.23023e-11	TRUE	DOWN
URS0000E9E53A_9606	URS0000E9E53A	LNCBOOK	HSALNG0131343	HSALNT0269889	Homo sapiens (human) HSALNT0269889	lncRNA	214.283	-3.50582	0.455954	-7.68897	1.48322e-14	1.23023e-11	TRUE	DOWN
URS0000EA1AD3_9606	URS0000EA1AD3	GENECARDS	HSALNG0031133	GENECARDS:HSALNG0031133:URS0000EA1AD3_9606	Homo sapiens (human) HSALNT0065358	lncRNA	394.301	4.7717	0.620842	7.68585	1.51984e-14	1.23636e-11	TRUE	UP
URS0000EA1AD3_9606	URS0000EA1AD3	LNCBOOK	HSALNG0031133	HSALNT0065358	Homo sapiens (human) HSALNT0065358	lncRNA	394.301	4.7717	0.620842	7.68585	1.51984e-14	1.23636e-11	TRUE	UP
URS00001510FE_9606	URS00001510FE	ENA		EU071072.1:1..120:ncRNA	Homo sapiens (human) small NF90 (ILF3) associated RNA E (SNAR-E)	ncRNA	2143.48	-4.47321	0.58268	-7.67696	1.62911e-14	1.30024e-11	TRUE	DOWN
URS00001510FE_9606	URS00001510FE	GENECARDS	SNAR-E	GENECARDS:SNAR-E:URS00001510FE_9606	Homo sapiens (human) small NF90 (ILF3) associated RNA E (SNAR-E)	ncRNA	2143.48	-4.47321	0.58268	-7.67696	1.62911e-14	1.30024e-11	TRUE	DOWN
URS00001510FE_9606	URS00001510FE	HGNC	SNAR-E	HGNC:34325	Homo sapiens (human) small NF90 (ILF3) associated RNA E (SNAR-E)	ncRNA	2143.48	-4.47321	0.58268	-7.67696	1.62911e-14	1.30024e-11	TRUE	DOWN
URS00001510FE_9606	URS00001510FE	REFSEQ	SNAR-E	NR_024258	Homo sapiens (human) small NF90 (ILF3) associated RNA E (SNAR-E)	ncRNA	2143.48	-4.47321	0.58268	-7.67696	1.62911e-14	1.30024e-11	TRUE	DOWN
URS0000E9B748_9606	URS0000E9B748	GENECARDS	HSALNG0072126	GENECARDS:HSALNG0072126:URS0000E9B748_9606	Homo sapiens (human) HSALNT0150727	lncRNA	317.646	-3.12119	0.411398	-7.5868	3.27906e-14	2.56866e-11	TRUE	DOWN
URS0000E9B748_9606	URS0000E9B748	LNCBOOK	HSALNG0072126	HSALNT0150727	Homo sapiens (human) HSALNT0150727	lncRNA	317.646	-3.12119	0.411398	-7.5868	3.27906e-14	2.56866e-11	TRUE	DOWN
URS00009ADA8B_9606	URS00009ADA8B	GENECARDS	lnc-DPPA4-1-001	GENECARDS:lnc-DPPA4-1-001:URS00009ADA8B_9606	Homo sapiens (human) non-protein coding lnc-DPPA4-1:2	lncRNA	1573.99	-3.92108	0.518535	-7.56184	3.97396e-14	3.05641e-11	TRUE	DOWN
URS00009ADA8B_9606	URS00009ADA8B	LNCBOOK	HSALNG0027939	HSALNT0058491	Homo sapiens (human) non-protein coding lnc-DPPA4-1:2	lncRNA	1573.99	-3.92108	0.518535	-7.56184	3.97396e-14	3.05641e-11	TRUE	DOWN
URS00009ADA8B_9606	URS00009ADA8B	LNCIPEDIA	lnc-DPPA4-1	lnc-DPPA4-1:2	Homo sapiens (human) non-protein coding lnc-DPPA4-1:2	lncRNA	1573.99	-3.92108	0.518535	-7.56184	3.97396e-14	3.05641e-11	TRUE	DOWN
URS00009ADA8B_9606	URS00009ADA8B	NONCODE	NONHSAG035703.2	NONHSAT196088.1	Homo sapiens (human) non-protein coding lnc-DPPA4-1:2	lncRNA	1573.99	-3.92108	0.518535	-7.56184	3.97396e-14	3.05641e-11	TRUE	DOWN
URS00008B7370_9606	URS00008B7370	GENECARDS	lnc-ENOX1-1	GENECARDS:lnc-ENOX1-1:URS00008B7370_9606	Homo sapiens (human) non-protein coding lnc-ENOX1-1:1	lncRNA	354.698	3.87473	0.513397	7.54724	4.44569e-14	3.35816e-11	TRUE	UP
URS00008B7370_9606	URS00008B7370	LNCBOOK	HSALNG0096710	HSALNT0200746	Homo sapiens (human) non-protein coding lnc-ENOX1-1:1	lncRNA	354.698	3.87473	0.513397	7.54724	4.44569e-14	3.35816e-11	TRUE	UP
URS00008B7370_9606	URS00008B7370	LNCIPEDIA	lnc-ENOX1-1	lnc-ENOX1-1:1	Homo sapiens (human) non-protein coding lnc-ENOX1-1:1	lncRNA	354.698	3.87473	0.513397	7.54724	4.44569e-14	3.35816e-11	TRUE	UP
URS00025D5669_9606	URS00025D5669	ENA		CM021587.2:29840504..29848909:ncRNA	Homo sapiens (human) non-coding RNA	lncRNA	239.67	2.44596	0.324353	7.54105	4.66187e-14	3.40599e-11	TRUE	UP
URS00025D5669_9606	URS00025D5669	ENA		CM034970.1:31088020..31096425:ncRNA	Homo sapiens (human) non-coding RNA	lncRNA	239.67	2.44596	0.324353	7.54105	4.66187e-14	3.40599e-11	TRUE	UP
URS00025D5669_9606	URS00025D5669	GENECARDS	CM021587-011	GENECARDS:CM021587-011:URS00025D5669_9606	Homo sapiens (human) non-coding RNA	lncRNA	239.67	2.44596	0.324353	7.54105	4.66187e-14	3.40599e-11	TRUE	UP
URS00008C1662_9606	URS00008C1662	GENECARDS	lnc-PF4-1	GENECARDS:lnc-PF4-1:URS00008C1662_9606	Homo sapiens (human) non-protein coding lnc-PF4-1:1	lncRNA	101.094	5.56154	0.737524	7.54083	4.67005e-14	3.40599e-11	TRUE	UP
URS00008C1662_9606	URS00008C1662	LNCIPEDIA	lnc-PF4-1	lnc-PF4-1:1	Homo sapiens (human) non-protein coding lnc-PF4-1:1	lncRNA	101.094	5.56154	0.737524	7.54083	4.67005e-14	3.40599e-11	TRUE	UP
URS00008C1662_9606	URS00008C1662	NONCODE	NONHSAG038189.2	NONHSAT096875.2	Homo sapiens (human) non-protein coding lnc-PF4-1:1	lncRNA	101.094	5.56154	0.737524	7.54083	4.67005e-14	3.40599e-11	TRUE	UP
URS00021FE0AA_9606	URS00021FE0AA	ENA		OA987232.1:1..1161:ncRNA	Homo sapiens (human) PREDICTED lncRNA (TCONS_00149441)	lncRNA	1883.02	3.02324	0.401823	7.5238	5.32054e-14	3.81029e-11	TRUE	UP
URS00021FE0AA_9606	URS00021FE0AA	GENECARDS	HSALNG0016603	GENECARDS:HSALNG0016603:URS00021FE0AA_9606	Homo sapiens (human) PREDICTED lncRNA (TCONS_00149441)	lncRNA	1883.02	3.02324	0.401823	7.5238	5.32054e-14	3.81029e-11	TRUE	UP
URS00009B9B13_9606	URS00009B9B13	GENECARDS	lnc-PRPS1L1-3	GENECARDS:lnc-PRPS1L1-3:URS00009B9B13_9606	Homo sapiens long non-coding RNA NONHSAT213231.1	lncRNA	4741.39	3.20975	0.426728	7.52176	5.40453e-14	3.81029e-11	TRUE	UP
URS00009B9B13_9606	URS00009B9B13	NONCODE	NONHSAG047027.2	NONHSAT213231.1	Homo sapiens long non-coding RNA NONHSAT213231.1	lncRNA	4741.39	3.20975	0.426728	7.52176	5.40453e-14	3.81029e-11	TRUE	UP
URS00008BBD92_9606	URS00008BBD92	GENECARDS	lnc-NUB1-5	GENECARDS:lnc-NUB1-5:URS00008BBD92_9606	Homo sapiens (human) non-protein coding lnc-NUB1-5:1	lncRNA	1271.45	7.33183	0.976413	7.50894	5.96069e-14	4.1335e-11	TRUE	UP
URS00008BBD92_9606	URS00008BBD92	LNCBOOK	HSALNG0062372	HSALNT0130837	Homo sapiens (human) non-protein coding lnc-NUB1-5:1	lncRNA	1271.45	7.33183	0.976413	7.50894	5.96069e-14	4.1335e-11	TRUE	UP
URS00008BBD92_9606	URS00008BBD92	LNCIPEDIA	lnc-NUB1-5	lnc-NUB1-5:1	Homo sapiens (human) non-protein coding lnc-NUB1-5:1	lncRNA	1271.45	7.33183	0.976413	7.50894	5.96069e-14	4.1335e-11	TRUE	UP
URS0002339C93_9606	URS0002339C93	GENECARDS	HSALNG0151010	GENECARDS:HSALNG0151010:URS0002339C93_9606	Homo sapiens (human) HSALNT0355402	lncRNA	124.012	7.05512	0.943856	7.47479	7.73296e-14	5.276e-11	TRUE	UP
URS0002339C93_9606	URS0002339C93	LNCBOOK	HSALNG0151010	HSALNT0355402	Homo sapiens (human) HSALNT0355402	lncRNA	124.012	7.05512	0.943856	7.47479	7.73296e-14	5.276e-11	TRUE	UP
URS0000EC1989_9606	URS0000EC1989	GENECARDS	HSALNG0124041	GENECARDS:HSALNG0124041:URS0000EC1989_9606	Homo sapiens (human) HSALNT0255826	lncRNA	645.391	4.96206	0.665273	7.45868	8.73967e-14	5.86821e-11	TRUE	UP
URS0000EC1989_9606	URS0000EC1989	LNCBOOK	HSALNG0124041	HSALNT0255826	Homo sapiens (human) HSALNT0255826	lncRNA	645.391	4.96206	0.665273	7.45868	8.73967e-14	5.86821e-11	TRUE	UP
URS0000E9A034_9606	URS0000E9A034	GENECARDS	HSALNG0130339	GENECARDS:HSALNG0130339:URS0000E9A034_9606	Homo sapiens (human) HSALNT0267712	lncRNA	24937.7	5.33108	0.716447	7.44099	9.99312e-14	6.60498e-11	TRUE	UP
URS0000E9A034_9606	URS0000E9A034	LNCBOOK	HSALNG0130339	HSALNT0267712	Homo sapiens (human) HSALNT0267712	lncRNA	24937.7	5.33108	0.716447	7.44099	9.99312e-14	6.60498e-11	TRUE	UP
URS0000EB5133_9606	URS0000EB5133	GENECARDS	HSALNG0065229	GENECARDS:HSALNG0065229:URS0000EB5133_9606	Homo sapiens (human) HSALNT0136683	lncRNA	104.833	3.784	0.510046	7.41895	1.18057e-13	7.68294e-11	TRUE	UP
URS0000EB5133_9606	URS0000EB5133	LNCBOOK	HSALNG0065229	HSALNT0136683	Homo sapiens (human) HSALNT0136683	lncRNA	104.833	3.784	0.510046	7.41895	1.18057e-13	7.68294e-11	TRUE	UP
URS0000EBBBFE_9606	URS0000EBBBFE	GENECARDS	HSALNG0094366	GENECARDS:HSALNG0094366:URS0000EBBBFE_9606	Homo sapiens (human) HSALNT0195654	lncRNA	224.47	4.54703	0.613993	7.40568	1.30479e-13	8.27642e-11	TRUE	UP
URS0000EBBBFE_9606	URS0000EBBBFE	LNCBOOK	HSALNG0094366	HSALNT0195654	Homo sapiens (human) HSALNT0195654	lncRNA	224.47	4.54703	0.613993	7.40568	1.30479e-13	8.27642e-11	TRUE	UP
URS00009B2492_9606	URS00009B2492	GENECARDS	lnc-ZNF414-1	GENECARDS:lnc-ZNF414-1:URS00009B2492_9606	Homo sapiens long non-coding RNA NONHSAT180152.1	lncRNA	549.321	3.82104	0.516003	7.40506	1.31089e-13	8.27642e-11	TRUE	UP
URS00009B2492_9606	URS00009B2492	NONCODE	NONHSAG024704.2	NONHSAT180152.1	Homo sapiens long non-coding RNA NONHSAT180152.1	lncRNA	549.321	3.82104	0.516003	7.40506	1.31089e-13	8.27642e-11	TRUE	UP
URS0000EB1737_9606	URS0000EB1737	GENECARDS	HSALNG0008647	GENECARDS:HSALNG0008647:URS0000EB1737_9606	Homo sapiens (human) HSALNT0017957	lncRNA	162.07	5.69237	0.770649	7.38646	1.50787e-13	9.38006e-11	TRUE	UP
URS0000EB1737_9606	URS0000EB1737	LNCBOOK	HSALNG0008647	HSALNT0017957	Homo sapiens (human) HSALNT0017957	lncRNA	162.07	5.69237	0.770649	7.38646	1.50787e-13	9.38006e-11	TRUE	UP
URS00023387F0_9606	URS00023387F0	GENECARDS	HSALNG0147994	GENECARDS:HSALNG0147994:URS00023387F0_9606	Homo sapiens (human) HSALNT0316789	lncRNA	4476.21	3.23174	0.438178	7.37541	1.63835e-13	1.0044e-10	TRUE	UP
URS00023387F0_9606	URS00023387F0	LNCBOOK	HSALNG0147994	HSALNT0316789	Homo sapiens (human) HSALNT0316789	lncRNA	4476.21	3.23174	0.438178	7.37541	1.63835e-13	1.0044e-10	TRUE	UP
URS000075AEF2_9606	URS000075AEF2	GENECARDS	STX16-NPEPL1	GENECARDS:STX16-NPEPL1:URS000075AEF2_9606	Homo sapiens STX16-NPEPL1 readthrough (NMD candidate) (STX16-NPEPL1)	lncRNA	3383.23	3.20277	0.435656	7.3516	1.95842e-13	1.18347e-10	TRUE	UP
URS000075AEF2_9606	URS000075AEF2	MALACARDS	STX16-NPEPL1	MALACARDS:STX16-NPEPL1:URS000075AEF2_9606	Homo sapiens STX16-NPEPL1 readthrough (NMD candidate) (STX16-NPEPL1)	lncRNA	3383.23	3.20277	0.435656	7.3516	1.95842e-13	1.18347e-10	TRUE	UP
URS000075AEF2_9606	URS000075AEF2	REFSEQ	STX16-NPEPL1	NR_037945	Homo sapiens STX16-NPEPL1 readthrough (NMD candidate) (STX16-NPEPL1)	lncRNA	3383.23	3.20277	0.435656	7.3516	1.95842e-13	1.18347e-10	TRUE	UP
URS0000D6E81E_9606	URS0000D6E81E	GENECARDS	GPR199P	GENECARDS:GPR199P:URS0000D6E81E_9606	Homo sapiens (human) non-protein coding lnc-TMEM35B-1:4	lncRNA	483.819	2.83742	0.387501	7.32236	2.4365e-13	1.45164e-10	TRUE	UP
URS0000D6E81E_9606	URS0000D6E81E	LNCBOOK	HSALNG0142163	HSALNT0291359	Homo sapiens (human) non-protein coding lnc-TMEM35B-1:4	lncRNA	483.819	2.83742	0.387501	7.32236	2.4365e-13	1.45164e-10	TRUE	UP
URS0000D6E81E_9606	URS0000D6E81E	LNCIPEDIA	lnc-TMEM35B-1	lnc-TMEM35B-1:4	Homo sapiens (human) non-protein coding lnc-TMEM35B-1:4	lncRNA	483.819	2.83742	0.387501	7.32236	2.4365e-13	1.45164e-10	TRUE	UP
URS0000DB6B22_9606	URS0000DB6B22	ENA		CM021568.2:11638846..11642669:ncRNA	Homo sapiens (human) novel transcript, antisense to TNFRSF8	lncRNA	570.036	4.1428	0.566726	7.31006	2.6702e-13	1.52638e-10	TRUE	UP
URS0000DB6B22_9606	URS0000DB6B22	ENA		CM034951.1:11601412..11605231:ncRNA	Homo sapiens (human) novel transcript, antisense to TNFRSF8	lncRNA	570.036	4.1428	0.566726	7.31006	2.6702e-13	1.52638e-10	TRUE	UP
URS0000DB6B22_9606	URS0000DB6B22	ENSEMBL	ENSG00000285604.1	ENST00000647616	Homo sapiens (human) novel transcript, antisense to TNFRSF8	lncRNA	570.036	4.1428	0.566726	7.31006	2.6702e-13	1.52638e-10	TRUE	UP
URS0000DB6B22_9606	URS0000DB6B22	ENSEMBL_GENCODE	ENSG00000285604.1	ENST00000647616	Homo sapiens (human) novel transcript, antisense to TNFRSF8	lncRNA	570.036	4.1428	0.566726	7.31006	2.6702e-13	1.52638e-10	TRUE	UP
URS0000DB6B22_9606	URS0000DB6B22	GENECARDS	ENSG00000285604	GENECARDS:ENSG00000285604:URS0000DB6B22_9606	Homo sapiens (human) novel transcript, antisense to TNFRSF8	lncRNA	570.036	4.1428	0.566726	7.31006	2.6702e-13	1.52638e-10	TRUE	UP
URS0000DB6B22_9606	URS0000DB6B22	LNCBOOK	HSALNG0142114	HSALNT0290314	Homo sapiens (human) novel transcript, antisense to TNFRSF8	lncRNA	570.036	4.1428	0.566726	7.31006	2.6702e-13	1.52638e-10	TRUE	UP
URS0000D576D5_9606	URS0000D576D5	GENECARDS	ENSG00000286836	GENECARDS:ENSG00000286836:URS0000D576D5_9606	Homo sapiens (human) non-protein coding lnc-FN1-6:1	lncRNA	94.3219	9.59679	1.31258	7.31137	2.64427e-13	1.52638e-10	TRUE	UP
URS0000D576D5_9606	URS0000D576D5	LNCBOOK	HSALNG0022058	HSALNT0308743	Homo sapiens (human) non-protein coding lnc-FN1-6:1	lncRNA	94.3219	9.59679	1.31258	7.31137	2.64427e-13	1.52638e-10	TRUE	UP
URS0000D576D5_9606	URS0000D576D5	LNCIPEDIA	lnc-FN1-6	lnc-FN1-6:1	Homo sapiens (human) non-protein coding lnc-FN1-6:1	lncRNA	94.3219	9.59679	1.31258	7.31137	2.64427e-13	1.52638e-10	TRUE	UP
URS00008BEC7B_9606	URS00008BEC7B	GENECARDS	lnc-TFIP11-2	GENECARDS:lnc-TFIP11-2:URS00008BEC7B_9606	Homo sapiens (human) non-protein coding lnc-TFIP11-2:1	lncRNA	222.162	3.80929	0.521068	7.31054	2.66066e-13	1.52638e-10	TRUE	UP
URS00008BEC7B_9606	URS00008BEC7B	LNCIPEDIA	lnc-TFIP11-2	lnc-TFIP11-2:1	Homo sapiens (human) non-protein coding lnc-TFIP11-2:1	lncRNA	222.162	3.80929	0.521068	7.31054	2.66066e-13	1.52638e-10	TRUE	UP
URS0000EAFFD5_9606	URS0000EAFFD5	GENECARDS	HSALNG0026368	GENECARDS:HSALNG0026368:URS0000EAFFD5_9606	Homo sapiens (human) HSALNT0055045	lncRNA	559.783	-2.56751	0.353981	-7.25324	4.06933e-13	2.29516e-10	TRUE	DOWN
URS0000EAFFD5_9606	URS0000EAFFD5	LNCBOOK	HSALNG0026368	HSALNT0055045	Homo sapiens (human) HSALNT0055045	lncRNA	559.783	-2.56751	0.353981	-7.25324	4.06933e-13	2.29516e-10	TRUE	DOWN
URS00008C1FEE_9606	URS00008C1FEE	GENECARDS	lnc-ADAT3-3	GENECARDS:lnc-ADAT3-3:URS00008C1FEE_9606	Homo sapiens (human) non-protein coding lnc-ADAT3-3:1	lncRNA	57.5549	4.7147	0.650407	7.24884	4.20352e-13	2.33964e-10	TRUE	UP
URS00008C1FEE_9606	URS00008C1FEE	LNCBOOK	HSALNG0123104	HSALNT0254355	Homo sapiens (human) non-protein coding lnc-ADAT3-3:1	lncRNA	57.5549	4.7147	0.650407	7.24884	4.20352e-13	2.33964e-10	TRUE	UP
URS00008C1FEE_9606	URS00008C1FEE	LNCIPEDIA	lnc-ADAT3-3	lnc-ADAT3-3:1	Homo sapiens (human) non-protein coding lnc-ADAT3-3:1	lncRNA	57.5549	4.7147	0.650407	7.24884	4.20352e-13	2.33964e-10	TRUE	UP
URS00008C1FEE_9606	URS00008C1FEE	NONCODE	NONHSAG024403.2	NONHSAT060377.2	Homo sapiens (human) non-protein coding lnc-ADAT3-3:1	lncRNA	57.5549	4.7147	0.650407	7.24884	4.20352e-13	2.33964e-10	TRUE	UP
URS0000EB6CD0_9606	URS0000EB6CD0	GENECARDS	HSALNG0118684	GENECARDS:HSALNG0118684:URS0000EB6CD0_9606	Homo sapiens (human) HSALNT0245187	lncRNA	301.495	4.07313	0.562504	7.24107	4.45172e-13	2.44561e-10	TRUE	UP
URS0000EB6CD0_9606	URS0000EB6CD0	LNCBOOK	HSALNG0118684	HSALNT0245187	Homo sapiens (human) HSALNT0245187	lncRNA	301.495	4.07313	0.562504	7.24107	4.45172e-13	2.44561e-10	TRUE	UP
URS0002348AD4_9606	URS0002348AD4	GENECARDS	HSALNG0150317	GENECARDS:HSALNG0150317:URS0002348AD4_9606	Homo sapiens (human) HSALNT0350719	lncRNA	752.283	2.15701	0.298424	7.228	4.90172e-13	2.6583e-10	TRUE	UP
URS0002348AD4_9606	URS0002348AD4	LNCBOOK	HSALNG0150317	HSALNT0350719	Homo sapiens (human) HSALNT0350719	lncRNA	752.283	2.15701	0.298424	7.228	4.90172e-13	2.6583e-10	TRUE	UP
URS0000E966A1_9606	URS0000E966A1	GENECARDS	HSALNG0072946	GENECARDS:HSALNG0072946:URS0000E966A1_9606	Homo sapiens (human) HSALNT0152478	lncRNA	441.003	2.9929	0.414738	7.21637	5.33952e-13	2.85907e-10	TRUE	UP
URS0000E966A1_9606	URS0000E966A1	LNCBOOK	HSALNG0072946	HSALNT0152478	Homo sapiens (human) HSALNT0152478	lncRNA	441.003	2.9929	0.414738	7.21637	5.33952e-13	2.85907e-10	TRUE	UP
URS0000E99A5E_9606	URS0000E99A5E	GENECARDS	HSALNG0038201	GENECARDS:HSALNG0038201:URS0000E99A5E_9606	Homo sapiens (human) HSALNT0080120	lncRNA	96.0535	3.87635	0.537361	7.21368	5.44614e-13	2.87971e-10	TRUE	UP
URS0000E99A5E_9606	URS0000E99A5E	LNCBOOK	HSALNG0038201	HSALNT0080120	Homo sapiens (human) HSALNT0080120	lncRNA	96.0535	3.87635	0.537361	7.21368	5.44614e-13	2.87971e-10	TRUE	UP
URS0000EBE03E_9606	URS0000EBE03E	GENECARDS	HSALNG0001872	GENECARDS:HSALNG0001872:URS0000EBE03E_9606	Homo sapiens (human) HSALNT0003576	lncRNA	523.909	4.51173	0.626693	7.19926	6.05386e-13	3.09288e-10	TRUE	UP
URS0000EBE03E_9606	URS0000EBE03E	LNCBOOK	HSALNG0001872	HSALNT0003576	Homo sapiens (human) HSALNT0003576	lncRNA	523.909	4.51173	0.626693	7.19926	6.05386e-13	3.09288e-10	TRUE	UP
URS00023475E9_9606	URS00023475E9	GENECARDS	HSALNG0082509-001	GENECARDS:HSALNG0082509-001:URS00023475E9_9606	Homo sapiens (human) HSALNT0361209	lncRNA	1026.13	3.78901	0.526266	7.19981	6.02987e-13	3.09288e-10	TRUE	UP
URS00023475E9_9606	URS00023475E9	LNCBOOK	HSALNG0082509	HSALNT0361209	Homo sapiens (human) HSALNT0361209	lncRNA	1026.13	3.78901	0.526266	7.19981	6.02987e-13	3.09288e-10	TRUE	UP
URS0000EBF8B2_9606	URS0000EBF8B2	GENECARDS	HSALNG0083093	GENECARDS:HSALNG0083093:URS0000EBF8B2_9606	Homo sapiens (human) HSALNT0172894	lncRNA	651.354	3.3123	0.46011	7.19893	6.06862e-13	3.09288e-10	TRUE	UP
URS0000EBF8B2_9606	URS0000EBF8B2	LNCBOOK	HSALNG0083093	HSALNT0172894	Homo sapiens (human) HSALNT0172894	lncRNA	651.354	3.3123	0.46011	7.19893	6.06862e-13	3.09288e-10	TRUE	UP
URS0000E9322C_9606	URS0000E9322C	GENECARDS	ENSG00000203279	GENECARDS:ENSG00000203279:URS0000E9322C_9606	Homo sapiens (human) HSALNT0152731	lncRNA	610.777	-4.49023	0.625367	-7.18015	6.96326e-13	3.50658e-10	TRUE	DOWN
URS0000E9322C_9606	URS0000E9322C	LNCBOOK	HSALNG0073097	HSALNT0152731	Homo sapiens (human) HSALNT0152731	lncRNA	610.777	-4.49023	0.625367	-7.18015	6.96326e-13	3.50658e-10	TRUE	DOWN
URS00009B7977_9606	URS00009B7977	GENECARDS	NONHSAG052292.2-002	GENECARDS:NONHSAG052292.2-002:URS00009B7977_9606	Homo sapiens long non-coding RNA NONHSAT219561.1	lncRNA	95.9764	4.2408	0.592026	7.16319	7.88194e-13	3.92252e-10	TRUE	UP
URS00009B7977_9606	URS00009B7977	NONCODE	NONHSAG052292.2	NONHSAT219561.1	Homo sapiens long non-coding RNA NONHSAT219561.1	lncRNA	95.9764	4.2408	0.592026	7.16319	7.88194e-13	3.92252e-10	TRUE	UP
URS000016BD35_9606	URS000016BD35	ENA	piR-42602	DQ574490.1:1..29:ncRNA	Homo sapiens (human) piR-42602	piRNA	234.986	-5.44443	0.760242	-7.16144	7.98323e-13	3.92673e-10	TRUE	DOWN
URS000016BD35_9606	URS000016BD35	GENECARDS	piR-42602	GENECARDS:piR-42602:URS000016BD35_9606	Homo sapiens (human) piR-42602	piRNA	234.986	-5.44443	0.760242	-7.16144	7.98323e-13	3.92673e-10	TRUE	DOWN
URS000016BD35_9606	URS000016BD35	PIRBASE		piR-hsa-4723	Homo sapiens (human) piR-42602	piRNA	234.986	-5.44443	0.760242	-7.16144	7.98323e-13	3.92673e-10	TRUE	DOWN
URS0002345BE2_9606	URS0002345BE2	GENECARDS	HSALNG0146091	GENECARDS:HSALNG0146091:URS0002345BE2_9606	Homo sapiens (human) HSALNT0302438	lncRNA	4482.97	2.84291	0.399457	7.11695	1.10344e-12	5.36515e-10	TRUE	UP
URS0002345BE2_9606	URS0002345BE2	LNCBOOK	HSALNG0146091	HSALNT0302438	Homo sapiens (human) HSALNT0302438	lncRNA	4482.97	2.84291	0.399457	7.11695	1.10344e-12	5.36515e-10	TRUE	UP
URS00008BB906_9606	URS00008BB906	GENECARDS	NONHSAG051723.2	GENECARDS:NONHSAG051723.2:URS00008BB906_9606	Homo sapiens (human) HSALNT0146337	lncRNA	118.584	3.47846	0.489655	7.10391	1.21278e-12	5.82977e-10	TRUE	UP
URS00008BB906_9606	URS00008BB906	LNCBOOK	HSALNG0069808	HSALNT0146337	Homo sapiens (human) HSALNT0146337	lncRNA	118.584	3.47846	0.489655	7.10391	1.21278e-12	5.82977e-10	TRUE	UP
URS00008BB906_9606	URS00008BB906	NONCODE	NONHSAG051723.2	NONHSAT130113.2	Homo sapiens (human) HSALNT0146337	lncRNA	118.584	3.47846	0.489655	7.10391	1.21278e-12	5.82977e-10	TRUE	UP
URS0000EB5D45_9606	URS0000EB5D45	GENECARDS	ENSG00000269400	GENECARDS:ENSG00000269400:URS0000EB5D45_9606	Homo sapiens (human) HSALNT0255465	lncRNA	190.656	4.60035	0.648024	7.09904	1.25631e-12	5.97113e-10	TRUE	UP
URS0000EB5D45_9606	URS0000EB5D45	LNCBOOK	HSALNG0123794	HSALNT0255465	Homo sapiens (human) HSALNT0255465	lncRNA	190.656	4.60035	0.648024	7.09904	1.25631e-12	5.97113e-10	TRUE	UP
URS0000EC1A97_9606	URS0000EC1A97	GENECARDS	HSALNG0021643	GENECARDS:HSALNG0021643:URS0000EC1A97_9606	Homo sapiens (human) HSALNT0046002	lncRNA	1462.86	3.14409	0.444165	7.07865	1.4557e-12	6.84196e-10	TRUE	UP
URS0000EC1A97_9606	URS0000EC1A97	LNCBOOK	HSALNG0021643	HSALNT0046002	Homo sapiens (human) HSALNT0046002	lncRNA	1462.86	3.14409	0.444165	7.07865	1.4557e-12	6.84196e-10	TRUE	UP
URS00025EB308_9606	URS00025EB308	ENSEMBL	ENSG00000289888.1	ENST00000701357	Homo sapiens (human) novel transcript, sense intronic to MTMR3	lncRNA	281.256	3.40144	0.482351	7.0518	1.76623e-12	8.21027e-10	TRUE	UP
URS00025EB308_9606	URS00025EB308	ENSEMBL_GENCODE	ENSG00000289888.1	ENST00000701357	Homo sapiens (human) novel transcript, sense intronic to MTMR3	lncRNA	281.256	3.40144	0.482351	7.0518	1.76623e-12	8.21027e-10	TRUE	UP
URS00025EB308_9606	URS00025EB308	GENECARDS	ENSG00000289888	GENECARDS:ENSG00000289888:URS00025EB308_9606	Homo sapiens (human) novel transcript, sense intronic to MTMR3	lncRNA	281.256	3.40144	0.482351	7.0518	1.76623e-12	8.21027e-10	TRUE	UP
URS00008B56B8_9606	URS00008B56B8	GENECARDS	lnc-NRIP1-9	GENECARDS:lnc-NRIP1-9:URS00008B56B8_9606	Homo sapiens (human) non-protein coding lnc-NRIP1-9:1	lncRNA	6832	4.5679	0.649042	7.03791	1.95143e-12	8.97253e-10	TRUE	UP
URS00008B56B8_9606	URS00008B56B8	LNCBOOK	HSALNG0132011	HSALNT0271216	Homo sapiens (human) non-protein coding lnc-NRIP1-9:1	lncRNA	6832	4.5679	0.649042	7.03791	1.95143e-12	8.97253e-10	TRUE	UP
URS00008B56B8_9606	URS00008B56B8	LNCIPEDIA	lnc-NRIP1-9	lnc-NRIP1-9:1	Homo sapiens (human) non-protein coding lnc-NRIP1-9:1	lncRNA	6832	4.5679	0.649042	7.03791	1.95143e-12	8.97253e-10	TRUE	UP
URS0000639DBE_9606	URS0000639DBE	ENA	tRNA-Glu-TTC-1-2	HG983777.1:1..72:tRNA	Homo sapiens (human) tRNA-Glu (anticodon TTC) 1-1 (TRE-TTC1-1, TRE-TTC1-2)	tRNA	1210.27	6.3525	0.903133	7.03385	2.00907e-12	9.13822e-10	TRUE	UP
URS0000639DBE_9606	URS0000639DBE	ENA	tRNA-Glu-TTC-1-1	HG983778.1:1..72:tRNA	Homo sapiens (human) tRNA-Glu (anticodon TTC) 1-1 (TRE-TTC1-1, TRE-TTC1-2)	tRNA	1210.27	6.3525	0.903133	7.03385	2.00907e-12	9.13822e-10	TRUE	UP
URS0000639DBE_9606	URS0000639DBE	GENECARDS	TRE-TTC1-1	GENECARDS:TRE-TTC1-1:URS0000639DBE_9606	Homo sapiens (human) tRNA-Glu (anticodon TTC) 1-1 (TRE-TTC1-1, TRE-TTC1-2)	tRNA	1210.27	6.3525	0.903133	7.03385	2.00907e-12	9.13822e-10	TRUE	UP
URS0000639DBE_9606	URS0000639DBE	GENECARDS	TRE-TTC1-2	GENECARDS:TRE-TTC1-2:URS0000639DBE_9606	Homo sapiens (human) tRNA-Glu (anticodon TTC) 1-1 (TRE-TTC1-1, TRE-TTC1-2)	tRNA	1210.27	6.3525	0.903133	7.03385	2.00907e-12	9.13822e-10	TRUE	UP
URS0000639DBE_9606	URS0000639DBE	GTRNADB	tRNA-Glu-TTC-1-1	GTRNADB:tRNA-Glu-TTC-1-1:CM000664.1:131094701-131094772	Homo sapiens (human) tRNA-Glu (anticodon TTC) 1-1 (TRE-TTC1-1, TRE-TTC1-2)	tRNA	1210.27	6.3525	0.903133	7.03385	2.00907e-12	9.13822e-10	TRUE	UP
URS0000639DBE_9606	URS0000639DBE	GTRNADB	tRNA-Glu-TTC-1-1	GTRNADB:tRNA-Glu-TTC-1-1:CM000664.2:130337128-130337199	Homo sapiens (human) tRNA-Glu (anticodon TTC) 1-1 (TRE-TTC1-1, TRE-TTC1-2)	tRNA	1210.27	6.3525	0.903133	7.03385	2.00907e-12	9.13822e-10	TRUE	UP
URS0000639DBE_9606	URS0000639DBE	GTRNADB	tRNA-Glu-TTC-1-2	GTRNADB:tRNA-Glu-TTC-1-2:CM000675.1:41634874-41634945	Homo sapiens (human) tRNA-Glu (anticodon TTC) 1-1 (TRE-TTC1-1, TRE-TTC1-2)	tRNA	1210.27	6.3525	0.903133	7.03385	2.00907e-12	9.13822e-10	TRUE	UP
URS0000639DBE_9606	URS0000639DBE	GTRNADB	tRNA-Glu-TTC-1-2	GTRNADB:tRNA-Glu-TTC-1-2:CM000675.2:41060738-41060809	Homo sapiens (human) tRNA-Glu (anticodon TTC) 1-1 (TRE-TTC1-1, TRE-TTC1-2)	tRNA	1210.27	6.3525	0.903133	7.03385	2.00907e-12	9.13822e-10	TRUE	UP
URS0000639DBE_9606	URS0000639DBE	HGNC	TRE-TTC1-2	HGNC:34901	Homo sapiens (human) tRNA-Glu (anticodon TTC) 1-1 (TRE-TTC1-1, TRE-TTC1-2)	tRNA	1210.27	6.3525	0.903133	7.03385	2.00907e-12	9.13822e-10	TRUE	UP
URS0000639DBE_9606	URS0000639DBE	HGNC	TRE-TTC1-1	HGNC:34987	Homo sapiens (human) tRNA-Glu (anticodon TTC) 1-1 (TRE-TTC1-1, TRE-TTC1-2)	tRNA	1210.27	6.3525	0.903133	7.03385	2.00907e-12	9.13822e-10	TRUE	UP
URS0000639DBE_9606	URS0000639DBE	RFAM		RF00005	Homo sapiens (human) tRNA-Glu (anticodon TTC) 1-1 (TRE-TTC1-1, TRE-TTC1-2)	tRNA	1210.27	6.3525	0.903133	7.03385	2.00907e-12	9.13822e-10	TRUE	UP
URS0001A14C95_9606	URS0001A14C95	ENA		MN309221.1:1..3221:ncRNA	Homo sapiens (human) LNC_000584	lncRNA	373.044	4.39257	0.624811	7.03024	2.06177e-12	9.27817e-10	TRUE	UP
URS0001A14C95_9606	URS0001A14C95	GENECARDS	HSALNG0082195	GENECARDS:HSALNG0082195:URS0001A14C95_9606	Homo sapiens (human) LNC_000584	lncRNA	373.044	4.39257	0.624811	7.03024	2.06177e-12	9.27817e-10	TRUE	UP
URS0000E98411_9606	URS0000E98411	GENECARDS	HSALNG0131543	GENECARDS:HSALNG0131543:URS0000E98411_9606	Homo sapiens (human) HSALNT0270317	lncRNA	300.128	4.21442	0.599694	7.02761	2.101e-12	9.35519e-10	TRUE	UP
URS0000E98411_9606	URS0000E98411	LNCBOOK	HSALNG0131543	HSALNT0270317	Homo sapiens (human) HSALNT0270317	lncRNA	300.128	4.21442	0.599694	7.02761	2.101e-12	9.35519e-10	TRUE	UP
URS00008BCC3B_9606	URS00008BCC3B	GENECARDS	lnc-CCDC93-4	GENECARDS:lnc-CCDC93-4:URS00008BCC3B_9606	Homo sapiens (human) non-protein coding lnc-CCDC93-4:3	lncRNA	3180.86	-2.83002	0.402805	-7.02577	2.12886e-12	9.38052e-10	TRUE	DOWN
URS00008BCC3B_9606	URS00008BCC3B	LNCBOOK	HSALNG0018235	HSALNT0038510	Homo sapiens (human) non-protein coding lnc-CCDC93-4:3	lncRNA	3180.86	-2.83002	0.402805	-7.02577	2.12886e-12	9.38052e-10	TRUE	DOWN
URS00008BCC3B_9606	URS00008BCC3B	LNCIPEDIA	lnc-CCDC93-4	lnc-CCDC93-4:3	Homo sapiens (human) non-protein coding lnc-CCDC93-4:3	lncRNA	3180.86	-2.83002	0.402805	-7.02577	2.12886e-12	9.38052e-10	TRUE	DOWN
URS000067708D_9606	URS000067708D	GENECARDS	RF00003-003	GENECARDS:RF00003-003:URS000067708D_9606	Homo sapiens U1 spliceosomal RNA	snRNA	7925.75	5.43826	0.775665	7.01109	2.36465e-12	1.01464e-09	TRUE	UP
URS000067708D_9606	URS000067708D	RFAM		RF00003	Homo sapiens U1 spliceosomal RNA	snRNA	7925.75	5.43826	0.775665	7.01109	2.36465e-12	1.01464e-09	TRUE	UP
URS0000EA3CC3_9606	URS0000EA3CC3	GENECARDS	HSALNG0006241	GENECARDS:HSALNG0006241:URS0000EA3CC3_9606	Homo sapiens (human) HSALNT0013059	lncRNA	409.437	4.01625	0.572891	7.0105	2.37463e-12	1.01464e-09	TRUE	UP
URS0000EA3CC3_9606	URS0000EA3CC3	LNCBOOK	HSALNG0006241	HSALNT0013059	Homo sapiens (human) HSALNT0013059	lncRNA	409.437	4.01625	0.572891	7.0105	2.37463e-12	1.01464e-09	TRUE	UP
URS00008B6368_9606	URS00008B6368	GENECARDS	lnc-CD209-1	GENECARDS:lnc-CD209-1:URS00008B6368_9606	Homo sapiens (human) non-protein coding lnc-CD209-1:1	lncRNA	153.852	3.8148	0.544053	7.01182	2.35235e-12	1.01464e-09	TRUE	UP
URS00008B6368_9606	URS00008B6368	LNCIPEDIA	lnc-CD209-1	lnc-CD209-1:1	Homo sapiens (human) non-protein coding lnc-CD209-1:1	lncRNA	153.852	3.8148	0.544053	7.01182	2.35235e-12	1.01464e-09	TRUE	UP
URS00008C3FD2_9606	URS00008C3FD2	GENECARDS	lnc-BTBD2-2	GENECARDS:lnc-BTBD2-2:URS00008C3FD2_9606	Homo sapiens (human) non-protein coding lnc-BTBD2-2:3	lncRNA	6043.16	3.63795	0.519076	7.00851	2.40872e-12	1.01891e-09	TRUE	UP
URS00008C3FD2_9606	URS00008C3FD2	LNCBOOK	HSALNG0123117	HSALNT0254369	Homo sapiens (human) non-protein coding lnc-BTBD2-2:3	lncRNA	6043.16	3.63795	0.519076	7.00851	2.40872e-12	1.01891e-09	TRUE	UP
URS00008C3FD2_9606	URS00008C3FD2	LNCIPEDIA	lnc-BTBD2-2	lnc-BTBD2-2:3	Homo sapiens (human) non-protein coding lnc-BTBD2-2:3	lncRNA	6043.16	3.63795	0.519076	7.00851	2.40872e-12	1.01891e-09	TRUE	UP
URS00008C3FD2_9606	URS00008C3FD2	NONCODE	NONHSAG024409.2	NONHSAT060392.2	Homo sapiens (human) non-protein coding lnc-BTBD2-2:3	lncRNA	6043.16	3.63795	0.519076	7.00851	2.40872e-12	1.01891e-09	TRUE	UP
URS0000EA1E5D_9606	URS0000EA1E5D	GENECARDS	HSALNG0095166	GENECARDS:HSALNG0095166:URS0000EA1E5D_9606	Homo sapiens (human) HSALNT0197525	lncRNA	53.3251	3.88559	0.554801	7.00358	2.49507e-12	1.04499e-09	TRUE	UP
URS0000EA1E5D_9606	URS0000EA1E5D	LNCBOOK	HSALNG0095166	HSALNT0197525	Homo sapiens (human) HSALNT0197525	lncRNA	53.3251	3.88559	0.554801	7.00358	2.49507e-12	1.04499e-09	TRUE	UP
URS0000EBD105_9606	URS0000EBD105	GENECARDS	HSALNG0029040	GENECARDS:HSALNG0029040:URS0000EBD105_9606	Homo sapiens (human) HSALNT0060712	lncRNA	4659.61	-3.05983	0.437108	-7.00018	2.55628e-12	1.06013e-09	TRUE	DOWN
URS0000EBD105_9606	URS0000EBD105	LNCBOOK	HSALNG0029040	HSALNT0060712	Homo sapiens (human) HSALNT0060712	lncRNA	4659.61	-3.05983	0.437108	-7.00018	2.55628e-12	1.06013e-09	TRUE	DOWN
URS0000EB983D_9606	URS0000EB983D	GENECARDS	HSALNG0078727	GENECARDS:HSALNG0078727:URS0000EB983D_9606	Homo sapiens (human) HSALNT0164159	lncRNA	362.044	3.98863	0.570086	6.99654	2.62361e-12	1.07749e-09	TRUE	UP
URS0000EB983D_9606	URS0000EB983D	LNCBOOK	HSALNG0078727	HSALNT0164159	Homo sapiens (human) HSALNT0164159	lncRNA	362.044	3.98863	0.570086	6.99654	2.62361e-12	1.07749e-09	TRUE	UP
URS0002349235_9606	URS0002349235	GENECARDS	HSALNG0051754	GENECARDS:HSALNG0051754:URS0002349235_9606	Homo sapiens (human) HSALNT0335522	lncRNA	106.594	10.7387	1.54281	6.96052	3.39018e-12	1.37892e-09	TRUE	UP
URS0002349235_9606	URS0002349235	LNCBOOK	HSALNG0051754	HSALNT0335522	Homo sapiens (human) HSALNT0335522	lncRNA	106.594	10.7387	1.54281	6.96052	3.39018e-12	1.37892e-09	TRUE	UP
URS00008B8E21_9606	URS00008B8E21	GENECARDS	lnc-C12orf73-2	GENECARDS:lnc-C12orf73-2:URS00008B8E21_9606	Homo sapiens (human) non-protein coding lnc-C12orf73-2:3	lncRNA	627.452	2.76235	0.397152	6.95539	3.51585e-12	1.41642e-09	TRUE	UP
URS00008B8E21_9606	URS00008B8E21	LNCBOOK	HSALNG0093630	HSALNT0194231	Homo sapiens (human) non-protein coding lnc-C12orf73-2:3	lncRNA	627.452	2.76235	0.397152	6.95539	3.51585e-12	1.41642e-09	TRUE	UP
URS00008B8E21_9606	URS00008B8E21	LNCIPEDIA	lnc-C12orf73-2	lnc-C12orf73-2:3	Homo sapiens (human) non-protein coding lnc-C12orf73-2:3	lncRNA	627.452	2.76235	0.397152	6.95539	3.51585e-12	1.41642e-09	TRUE	UP
URS00008B8E21_9606	URS00008B8E21	NONCODE	NONHSAG012130.2	NONHSAT030398.2	Homo sapiens (human) non-protein coding lnc-C12orf73-2:3	lncRNA	627.452	2.76235	0.397152	6.95539	3.51585e-12	1.41642e-09	TRUE	UP
URS0000EC00CE_9606	URS0000EC00CE	GENECARDS	HSALNG0079276	GENECARDS:HSALNG0079276:URS0000EC00CE_9606	Homo sapiens (human) HSALNT0165417	lncRNA	523.448	-2.50582	0.360366	-6.95356	3.56191e-12	1.42144e-09	TRUE	DOWN
URS0000EC00CE_9606	URS0000EC00CE	LNCBOOK	HSALNG0079276	HSALNT0165417	Homo sapiens (human) HSALNT0165417	lncRNA	523.448	-2.50582	0.360366	-6.95356	3.56191e-12	1.42144e-09	TRUE	DOWN
URS00023434F8_9606	URS00023434F8	GENECARDS	ENSG00000250734	GENECARDS:ENSG00000250734:URS00023434F8_9606	Homo sapiens (human) HSALNT0295733	lncRNA	10141.4	3.38901	0.487501	6.9518	3.60654e-12	1.4258e-09	TRUE	UP
URS00023434F8_9606	URS00023434F8	LNCBOOK	HSALNG0142346	HSALNT0295733	Homo sapiens (human) HSALNT0295733	lncRNA	10141.4	3.38901	0.487501	6.9518	3.60654e-12	1.4258e-09	TRUE	UP
URS000233AD2B_9606	URS000233AD2B	GENECARDS	HSALNG0122851	GENECARDS:HSALNG0122851:URS000233AD2B_9606	Homo sapiens (human) HSALNT0253983	lncRNA	107.638	4.24637	0.613602	6.9204	4.50363e-12	1.76396e-09	TRUE	UP
URS000233AD2B_9606	URS000233AD2B	LNCBOOK	HSALNG0122851	HSALNT0253983	Homo sapiens (human) HSALNT0253983	lncRNA	107.638	4.24637	0.613602	6.9204	4.50363e-12	1.76396e-09	TRUE	UP
URS0000E9E33E_9606	URS0000E9E33E	GENECARDS	HSALNG0116443	GENECARDS:HSALNG0116443:URS0000E9E33E_9606	Homo sapiens (human) HSALNT0240663	lncRNA	247.22	3.06045	0.442488	6.91646	4.63063e-12	1.79707e-09	TRUE	UP
URS0000E9E33E_9606	URS0000E9E33E	LNCBOOK	HSALNG0116443	HSALNT0240663	Homo sapiens (human) HSALNT0240663	lncRNA	247.22	3.06045	0.442488	6.91646	4.63063e-12	1.79707e-09	TRUE	UP
URS0000EB8618_9606	URS0000EB8618	GENECARDS	HSALNG0128064	GENECARDS:HSALNG0128064:URS0000EB8618_9606	Homo sapiens (human) HSALNT0263295	lncRNA	99.3728	3.14777	0.4555	6.91058	4.82692e-12	1.85622e-09	TRUE	UP
URS0000EB8618_9606	URS0000EB8618	LNCBOOK	HSALNG0128064	HSALNT0263295	Homo sapiens (human) HSALNT0263295	lncRNA	99.3728	3.14777	0.4555	6.91058	4.82692e-12	1.85622e-09	TRUE	UP
URS0000EAC3B4_9606	URS0000EAC3B4	GENECARDS	HSALNG0017562	GENECARDS:HSALNG0017562:URS0000EAC3B4_9606	Homo sapiens (human) HSALNT0037085	lncRNA	93.9735	4.94774	0.716448	6.90594	4.98732e-12	1.90062e-09	TRUE	UP
URS0000EAC3B4_9606	URS0000EAC3B4	LNCBOOK	HSALNG0017562	HSALNT0037085	Homo sapiens (human) HSALNT0037085	lncRNA	93.9735	4.94774	0.716448	6.90594	4.98732e-12	1.90062e-09	TRUE	UP
URS0002345467_9606	URS0002345467	GENECARDS	HSALNG0144822	GENECARDS:HSALNG0144822:URS0002345467_9606	Homo sapiens (human) HSALNT0387786	lncRNA	138.713	5.11224	0.742139	6.88853	5.63719e-12	2.1291e-09	TRUE	UP
URS0002345467_9606	URS0002345467	LNCBOOK	HSALNG0144822	HSALNT0387786	Homo sapiens (human) HSALNT0387786	lncRNA	138.713	5.11224	0.742139	6.88853	5.63719e-12	2.1291e-09	TRUE	UP
URS0000EB4FB6_9606	URS0000EB4FB6	GENECARDS	HSALNG0048965	GENECARDS:HSALNG0048965:URS0000EB4FB6_9606	Homo sapiens (human) HSALNT0103286	lncRNA	766.223	-4.92406	0.71558	-6.88121	5.93466e-12	2.22161e-09	TRUE	DOWN
URS0000EB4FB6_9606	URS0000EB4FB6	LNCBOOK	HSALNG0048965	HSALNT0103286	Homo sapiens (human) HSALNT0103286	lncRNA	766.223	-4.92406	0.71558	-6.88121	5.93466e-12	2.22161e-09	TRUE	DOWN
URS0000EB1607_9606	URS0000EB1607	GENECARDS	HSALNG0118215	GENECARDS:HSALNG0118215:URS0000EB1607_9606	Homo sapiens (human) HSALNT0244044	lncRNA	880.052	-3.48543	0.50888	-6.84921	7.42581e-12	2.75543e-09	TRUE	DOWN
URS0000EB1607_9606	URS0000EB1607	LNCBOOK	HSALNG0118215	HSALNT0244044	Homo sapiens (human) HSALNT0244044	lncRNA	880.052	-3.48543	0.50888	-6.84921	7.42581e-12	2.75543e-09	TRUE	DOWN
URS00008B47A2_9606	URS00008B47A2	GENECARDS	lnc-EXPH5-3	GENECARDS:lnc-EXPH5-3:URS00008B47A2_9606	Homo sapiens (human) non-protein coding lnc-EXPH5-3:1	lncRNA	86.2302	3.44898	0.50391	6.84442	7.6784e-12	2.82438e-09	TRUE	UP
URS00008B47A2_9606	URS00008B47A2	LNCBOOK	HSALNG0087008	HSALNT0180842	Homo sapiens (human) non-protein coding lnc-EXPH5-3:1	lncRNA	86.2302	3.44898	0.50391	6.84442	7.6784e-12	2.82438e-09	TRUE	UP
URS00008B47A2_9606	URS00008B47A2	LNCIPEDIA	lnc-EXPH5-3	lnc-EXPH5-3:1	Homo sapiens (human) non-protein coding lnc-EXPH5-3:1	lncRNA	86.2302	3.44898	0.50391	6.84442	7.6784e-12	2.82438e-09	TRUE	UP
URS00008B47A2_9606	URS00008B47A2	NONCODE	NONHSAG009555.2	NONHSAT024037.2	Homo sapiens (human) non-protein coding lnc-EXPH5-3:1	lncRNA	86.2302	3.44898	0.50391	6.84442	7.6784e-12	2.82438e-09	TRUE	UP
URS0000EB4DC3_9606	URS0000EB4DC3	GENECARDS	LY86-AS1	GENECARDS:LY86-AS1:URS0000EB4DC3_9606	Homo sapiens (human) HSALNT0100666	lncRNA	2836.09	3.71893	0.54469	6.82761	8.63389e-12	3.14847e-09	TRUE	UP
URS0000EB4DC3_9606	URS0000EB4DC3	LNCBOOK	HSALNG0047822	HSALNT0100666	Homo sapiens (human) HSALNT0100666	lncRNA	2836.09	3.71893	0.54469	6.82761	8.63389e-12	3.14847e-09	TRUE	UP
URS0000EB847C_9606	URS0000EB847C	GENECARDS	HSALNG0011895	GENECARDS:HSALNG0011895:URS0000EB847C_9606	Homo sapiens (human) HSALNT0024748	lncRNA	105.993	-4.1392	0.606661	-6.82293	8.9203e-12	3.22511e-09	TRUE	DOWN
URS0000EB847C_9606	URS0000EB847C	LNCBOOK	HSALNG0011895	HSALNT0024748	Homo sapiens (human) HSALNT0024748	lncRNA	105.993	-4.1392	0.606661	-6.82293	8.9203e-12	3.22511e-09	TRUE	DOWN
URS0000EA0C24_9606	URS0000EA0C24	GENECARDS	HSALNG0067905	GENECARDS:HSALNG0067905:URS0000EA0C24_9606	Homo sapiens (human) HSALNT0142295	lncRNA	206.291	-2.97649	0.436836	-6.81376	9.50833e-12	3.40857e-09	TRUE	DOWN
URS0000EA0C24_9606	URS0000EA0C24	LNCBOOK	HSALNG0067905	HSALNT0142295	Homo sapiens (human) HSALNT0142295	lncRNA	206.291	-2.97649	0.436836	-6.81376	9.50833e-12	3.40857e-09	TRUE	DOWN
URS0000E97BF2_9606	URS0000E97BF2	GENECARDS	HSALNG0093853	GENECARDS:HSALNG0093853:URS0000E97BF2_9606	Homo sapiens (human) HSALNT0194619	lncRNA	170.007	3.63005	0.533459	6.80475	1.01228e-11	3.59834e-09	TRUE	UP
URS0000E97BF2_9606	URS0000E97BF2	LNCBOOK	HSALNG0093853	HSALNT0194619	Homo sapiens (human) HSALNT0194619	lncRNA	170.007	3.63005	0.533459	6.80475	1.01228e-11	3.59834e-09	TRUE	UP
URS00009C4CB0_9606	URS00009C4CB0	GENECARDS	lnc-PYGM-2	GENECARDS:lnc-PYGM-2:URS00009C4CB0_9606	Homo sapiens long non-coding RNA NONHSAT160415.1	lncRNA	1502.71	2.54828	0.374848	6.79818	1.0595e-11	3.73482e-09	TRUE	UP
URS00009C4CB0_9606	URS00009C4CB0	NONCODE	NONHSAG008623.2	NONHSAT160415.1	Homo sapiens long non-coding RNA NONHSAT160415.1	lncRNA	1502.71	2.54828	0.374848	6.79818	1.0595e-11	3.73482e-09	TRUE	UP
URS0000E93C9E_9606	URS0000E93C9E	GENECARDS	HSALNG0093621	GENECARDS:HSALNG0093621:URS0000E93C9E_9606	Homo sapiens (human) HSALNT0194218	lncRNA	642.719	-5.48873	0.810317	-6.77355	1.25657e-11	4.3929e-09	TRUE	DOWN
URS0000E93C9E_9606	URS0000E93C9E	LNCBOOK	HSALNG0093621	HSALNT0194218	Homo sapiens (human) HSALNT0194218	lncRNA	642.719	-5.48873	0.810317	-6.77355	1.25657e-11	4.3929e-09	TRUE	DOWN
URS0000EA0DFA_9606	URS0000EA0DFA	GENECARDS	HSALNG0078758	GENECARDS:HSALNG0078758:URS0000EA0DFA_9606	Homo sapiens (human) HSALNT0164199	lncRNA	159.939	2.99676	0.44304	6.76409	1.34147e-11	4.65126e-09	TRUE	UP
URS0000EA0DFA_9606	URS0000EA0DFA	LNCBOOK	HSALNG0078758	HSALNT0164199	Homo sapiens (human) HSALNT0164199	lncRNA	159.939	2.99676	0.44304	6.76409	1.34147e-11	4.65126e-09	TRUE	UP
URS00008B9763_9606	URS00008B9763	GENECARDS	lnc-CCNF-1	GENECARDS:lnc-CCNF-1:URS00008B9763_9606	Homo sapiens (human) non-protein coding lnc-CCNF-1:1	lncRNA	185.582	4.98878	0.738027	6.75963	1.38349e-11	4.75798e-09	TRUE	UP
URS00008B9763_9606	URS00008B9763	LNCIPEDIA	lnc-CCNF-1	lnc-CCNF-1:1	Homo sapiens (human) non-protein coding lnc-CCNF-1:1	lncRNA	185.582	4.98878	0.738027	6.75963	1.38349e-11	4.75798e-09	TRUE	UP
URS00008B9763_9606	URS00008B9763	NONCODE	NONHSAG018330.2	NONHSAT052107.2	Homo sapiens (human) non-protein coding lnc-CCNF-1:1	lncRNA	185.582	4.98878	0.738027	6.75963	1.38349e-11	4.75798e-09	TRUE	UP
URS0000EB6122_9606	URS0000EB6122	GENECARDS	CNTN4-AS2	GENECARDS:CNTN4-AS2:URS0000EB6122_9606	Homo sapiens (human) HSALNT0050232	lncRNA	706.651	4.86157	0.720046	6.75175	1.46075e-11	4.98317e-09	TRUE	UP
URS0000EB6122_9606	URS0000EB6122	LNCBOOK	HSALNG0023821	HSALNT0050232	Homo sapiens (human) HSALNT0050232	lncRNA	706.651	4.86157	0.720046	6.75175	1.46075e-11	4.98317e-09	TRUE	UP
URS0000EB6122_9606	URS0000EB6122	MALACARDS	CNTN4-AS2	MALACARDS:CNTN4-AS2:URS0000EB6122_9606	Homo sapiens (human) HSALNT0050232	lncRNA	706.651	4.86157	0.720046	6.75175	1.46075e-11	4.98317e-09	TRUE	UP
URS000047716D_9606	URS000047716D	ENA		CM021587.2:33278872..33280774:ncRNA	Homo sapiens (human) apoptotic BCL2L1-antisense long non-coding RNA (ABALON)	lncRNA	1861.76	5.62007	0.833778	6.74049	1.57852e-11	5.34183e-09	TRUE	UP
URS000047716D_9606	URS000047716D	ENA		CM034970.1:34533628..34535530:ncRNA	Homo sapiens (human) apoptotic BCL2L1-antisense long non-coding RNA (ABALON)	lncRNA	1861.76	5.62007	0.833778	6.74049	1.57852e-11	5.34183e-09	TRUE	UP
URS000047716D_9606	URS000047716D	ENA		KC505631.1:1..1903:ncRNA	Homo sapiens (human) apoptotic BCL2L1-antisense long non-coding RNA (ABALON)	lncRNA	1861.76	5.62007	0.833778	6.74049	1.57852e-11	5.34183e-09	TRUE	UP
URS000047716D_9606	URS000047716D	ENSEMBL	ENSG00000281376.1	ENST00000629058	Homo sapiens (human) apoptotic BCL2L1-antisense long non-coding RNA (ABALON)	lncRNA	1861.76	5.62007	0.833778	6.74049	1.57852e-11	5.34183e-09	TRUE	UP
URS000047716D_9606	URS000047716D	ENSEMBL_GENCODE	ENSG00000281376.1	ENST00000629058	Homo sapiens (human) apoptotic BCL2L1-antisense long non-coding RNA (ABALON)	lncRNA	1861.76	5.62007	0.833778	6.74049	1.57852e-11	5.34183e-09	TRUE	UP
URS000047716D_9606	URS000047716D	GENECARDS	ABALON	GENECARDS:ABALON:URS000047716D_9606	Homo sapiens (human) apoptotic BCL2L1-antisense long non-coding RNA (ABALON)	lncRNA	1861.76	5.62007	0.833778	6.74049	1.57852e-11	5.34183e-09	TRUE	UP
URS000047716D_9606	URS000047716D	HGNC	ABALON	HGNC:49667	Homo sapiens (human) apoptotic BCL2L1-antisense long non-coding RNA (ABALON)	lncRNA	1861.76	5.62007	0.833778	6.74049	1.57852e-11	5.34183e-09	TRUE	UP
URS000047716D_9606	URS000047716D	LNCBOOK	HSALNG0129511	HSALNT0266298	Homo sapiens (human) apoptotic BCL2L1-antisense long non-coding RNA (ABALON)	lncRNA	1861.76	5.62007	0.833778	6.74049	1.57852e-11	5.34183e-09	TRUE	UP
URS000047716D_9606	URS000047716D	MALACARDS	ABALON	MALACARDS:ABALON:URS000047716D_9606	Homo sapiens (human) apoptotic BCL2L1-antisense long non-coding RNA (ABALON)	lncRNA	1861.76	5.62007	0.833778	6.74049	1.57852e-11	5.34183e-09	TRUE	UP
URS000047716D_9606	URS000047716D	REFSEQ	ABALON	NR_131907	Homo sapiens (human) apoptotic BCL2L1-antisense long non-coding RNA (ABALON)	lncRNA	1861.76	5.62007	0.833778	6.74049	1.57852e-11	5.34183e-09	TRUE	UP
URS00008B8F13_9606	URS00008B8F13	GENECARDS	lnc-PKMYT1-2	GENECARDS:lnc-PKMYT1-2:URS00008B8F13_9606	Homo sapiens (human) non-protein coding lnc-PKMYT1-2:1	lncRNA	3988.64	5.77568	0.859488	6.7199	1.81843e-11	6.10488e-09	TRUE	UP
URS00008B8F13_9606	URS00008B8F13	LNCIPEDIA	lnc-PKMYT1-2	lnc-PKMYT1-2:1	Homo sapiens (human) non-protein coding lnc-PKMYT1-2:1	lncRNA	3988.64	5.77568	0.859488	6.7199	1.81843e-11	6.10488e-09	TRUE	UP
URS0000EB53AE_9606	URS0000EB53AE	GENECARDS	HSALNG0074949	GENECARDS:HSALNG0074949:URS0000EB53AE_9606	Homo sapiens (human) HSALNT0156339	lncRNA	152.652	2.92832	0.436084	6.71503	1.88021e-11	6.26259e-09	TRUE	UP
URS0000EB53AE_9606	URS0000EB53AE	LNCBOOK	HSALNG0074949	HSALNT0156339	Homo sapiens (human) HSALNT0156339	lncRNA	152.652	2.92832	0.436084	6.71503	1.88021e-11	6.26259e-09	TRUE	UP
URS0000EB05CD_9606	URS0000EB05CD	GENECARDS	HSALNG0088666	GENECARDS:HSALNG0088666:URS0000EB05CD_9606	Homo sapiens (human) HSALNT0184401	lncRNA	141.83	-3.37866	0.503897	-6.70506	2.01329e-11	6.65347e-09	TRUE	DOWN
URS0000EB05CD_9606	URS0000EB05CD	LNCBOOK	HSALNG0088666	HSALNT0184401	Homo sapiens (human) HSALNT0184401	lncRNA	141.83	-3.37866	0.503897	-6.70506	2.01329e-11	6.65347e-09	TRUE	DOWN
URS0000EB8FB8_9606	URS0000EB8FB8	GENECARDS	HSALNG0098186	GENECARDS:HSALNG0098186:URS0000EB8FB8_9606	Homo sapiens (human) HSALNT0204323	lncRNA	231.519	3.00398	0.448298	6.70085	2.07206e-11	6.7946e-09	TRUE	UP
URS0000EB8FB8_9606	URS0000EB8FB8	LNCBOOK	HSALNG0098186	HSALNT0204323	Homo sapiens (human) HSALNT0204323	lncRNA	231.519	3.00398	0.448298	6.70085	2.07206e-11	6.7946e-09	TRUE	UP
URS00009C4068_9606	URS00009C4068	GENECARDS	NONHSAG040135.2	GENECARDS:NONHSAG040135.2:URS00009C4068_9606	Homo sapiens (human) HSALNT0086214	lncRNA	536.144	4.30666	0.644632	6.6808	2.37642e-11	7.7327e-09	TRUE	UP
URS00009C4068_9606	URS00009C4068	LNCBOOK	HSALNG0040980	HSALNT0086214	Homo sapiens (human) HSALNT0086214	lncRNA	536.144	4.30666	0.644632	6.6808	2.37642e-11	7.7327e-09	TRUE	UP
URS00009C4068_9606	URS00009C4068	NONCODE	NONHSAG040135.2	NONHSAT202453.1	Homo sapiens (human) HSALNT0086214	lncRNA	536.144	4.30666	0.644632	6.6808	2.37642e-11	7.7327e-09	TRUE	UP
URS0000E98DDE_9606	URS0000E98DDE	ENSEMBL	ENSG00000277278.4	ENST00000612383	Homo sapiens (human) HECT and RLD domain containing E3 ubiquitin protein ligase 2 (ENSG00000277278.4)	misc_RNA	1348.45	3.26791	0.489666	6.67375	2.49343e-11	8.05149e-09	TRUE	UP
URS000233F4FD_9606	URS000233F4FD	GENECARDS	HSALNG0149625	GENECARDS:HSALNG0149625:URS000233F4FD_9606	Homo sapiens (human) HSALNT0339931	lncRNA	389.449	3.86744	0.580508	6.66217	2.69816e-11	8.64659e-09	TRUE	UP
URS000233F4FD_9606	URS000233F4FD	LNCBOOK	HSALNG0149625	HSALNT0339931	Homo sapiens (human) HSALNT0339931	lncRNA	389.449	3.86744	0.580508	6.66217	2.69816e-11	8.64659e-09	TRUE	UP
URS0000EB527F_9606	URS0000EB527F	GENECARDS	HSALNG0059850	GENECARDS:HSALNG0059850:URS0000EB527F_9606	Homo sapiens (human) HSALNT0126157	lncRNA	139.684	3.21475	0.482754	6.65918	2.7536e-11	8.75789e-09	TRUE	UP
URS0000EB527F_9606	URS0000EB527F	LNCBOOK	HSALNG0059850	HSALNT0126157	Homo sapiens (human) HSALNT0126157	lncRNA	139.684	3.21475	0.482754	6.65918	2.7536e-11	8.75789e-09	TRUE	UP
URS0000E91B5D_9606	URS0000E91B5D	GENECARDS	HSALNG0053042	GENECARDS:HSALNG0053042:URS0000E91B5D_9606	Homo sapiens (human) HSALNT0112248	lncRNA	327.356	2.63888	0.396437	6.6565	2.80433e-11	8.85269e-09	TRUE	UP
URS0000E91B5D_9606	URS0000E91B5D	LNCBOOK	HSALNG0053042	HSALNT0112248	Homo sapiens (human) HSALNT0112248	lncRNA	327.356	2.63888	0.396437	6.6565	2.80433e-11	8.85269e-09	TRUE	UP
URS0002617CCA_9606	URS0002617CCA	ENSEMBL	ENSG00000290226.1	ENST00000703636	Homo sapiens (human) novel transcript	lncRNA	4614.15	3.09174	0.464869	6.65077	2.91563e-11	9.13586e-09	TRUE	UP
URS0002617CCA_9606	URS0002617CCA	ENSEMBL_GENCODE	ENSG00000290226.1	ENST00000703636	Homo sapiens (human) novel transcript	lncRNA	4614.15	3.09174	0.464869	6.65077	2.91563e-11	9.13586e-09	TRUE	UP
URS0002617CCA_9606	URS0002617CCA	GENECARDS	ENSG00000290226	GENECARDS:ENSG00000290226:URS0002617CCA_9606	Homo sapiens (human) novel transcript	lncRNA	4614.15	3.09174	0.464869	6.65077	2.91563e-11	9.13586e-09	TRUE	UP
URS0000EACEBD_9606	URS0000EACEBD	GENECARDS	HSALNG0088348	GENECARDS:HSALNG0088348:URS0000EACEBD_9606	Homo sapiens (human) HSALNT0183771	lncRNA	1271.57	-3.95238	0.594943	-6.6433	3.06743e-11	9.54084e-09	TRUE	DOWN
URS0000EACEBD_9606	URS0000EACEBD	LNCBOOK	HSALNG0088348	HSALNT0183771	Homo sapiens (human) HSALNT0183771	lncRNA	1271.57	-3.95238	0.594943	-6.6433	3.06743e-11	9.54084e-09	TRUE	DOWN
URS0002345C7F_9606	URS0002345C7F	GENECARDS	HSALNG0147879	GENECARDS:HSALNG0147879:URS0002345C7F_9606	Homo sapiens (human) HSALNT0313705	lncRNA	481.749	3.4387	0.517712	6.64211	3.09232e-11	9.54804e-09	TRUE	UP
URS0002345C7F_9606	URS0002345C7F	LNCBOOK	HSALNG0147879	HSALNT0313705	Homo sapiens (human) HSALNT0313705	lncRNA	481.749	3.4387	0.517712	6.64211	3.09232e-11	9.54804e-09	TRUE	UP
URS0000EB1287_9606	URS0000EB1287	GENECARDS	HSALNG0040079	GENECARDS:HSALNG0040079:URS0000EB1287_9606	Homo sapiens (human) HSALNT0084350	lncRNA	5350.6	-3.19491	0.482153	-6.62635	3.44086e-11	1.05472e-08	TRUE	DOWN
URS0000EB1287_9606	URS0000EB1287	LNCBOOK	HSALNG0040079	HSALNT0084350	Homo sapiens (human) HSALNT0084350	lncRNA	5350.6	-3.19491	0.482153	-6.62635	3.44086e-11	1.05472e-08	TRUE	DOWN
URS0000EA3995_9606	URS0000EA3995	GENECARDS	HSALNG0122669	GENECARDS:HSALNG0122669:URS0000EA3995_9606	Homo sapiens (human) HSALNT0253610	lncRNA	134.355	5.05075	0.762536	6.62363	3.50493e-11	1.06663e-08	TRUE	UP
URS0000EA3995_9606	URS0000EA3995	LNCBOOK	HSALNG0122669	HSALNT0253610	Homo sapiens (human) HSALNT0253610	lncRNA	134.355	5.05075	0.762536	6.62363	3.50493e-11	1.06663e-08	TRUE	UP
URS0000D5DD87_9606	URS0000D5DD87	GENECARDS	GFOD1-AS1	GENECARDS:GFOD1-AS1:URS0000D5DD87_9606	Homo sapiens (human) HSALNT0332630	lncRNA	447.818	5.41494	0.817866	6.62081	3.5724e-11	1.0794e-08	TRUE	UP
URS0000D5DD87_9606	URS0000D5DD87	LNCBOOK	HSALNG0149084	HSALNT0332630	Homo sapiens (human) HSALNT0332630	lncRNA	447.818	5.41494	0.817866	6.62081	3.5724e-11	1.0794e-08	TRUE	UP
URS00008C1700_9606	URS00008C1700	GENECARDS	NONHSAG027765.2	GENECARDS:NONHSAG027765.2:URS00008C1700_9606	Homo sapiens long non-coding RNA NONHSAT070712.2	lncRNA	318.18	4.85292	0.733176	6.61904	3.61546e-11	1.08466e-08	TRUE	UP
URS00008C1700_9606	URS00008C1700	NONCODE	NONHSAG027765.2	NONHSAT070712.2	Homo sapiens long non-coding RNA NONHSAT070712.2	lncRNA	318.18	4.85292	0.733176	6.61904	3.61546e-11	1.08466e-08	TRUE	UP
URS00023380A0_9606	URS00023380A0	GENECARDS	ENSG00000268584	GENECARDS:ENSG00000268584:URS00023380A0_9606	Homo sapiens (human) HSALNT0358462	lncRNA	1944.69	3.93879	0.595389	6.6155	3.7031e-11	1.10313e-08	TRUE	UP
URS00023380A0_9606	URS00023380A0	GENECARDS	ENSG00000272791	GENECARDS:ENSG00000272791:URS00023380A0_9606	Homo sapiens (human) HSALNT0358462	lncRNA	1944.69	3.93879	0.595389	6.6155	3.7031e-11	1.10313e-08	TRUE	UP
URS00023380A0_9606	URS00023380A0	LNCBOOK	HSALNG0078852	HSALNT0358462	Homo sapiens (human) HSALNT0358462	lncRNA	1944.69	3.93879	0.595389	6.6155	3.7031e-11	1.10313e-08	TRUE	UP
URS00019E43D6_9606	URS00019E43D6	ENA		MN309387.1:1..350:ncRNA	Homo sapiens (human) LNC_000750	lncRNA	3201.58	3.69115	0.558227	6.61227	3.78479e-11	1.11924e-08	TRUE	UP
URS00019E43D6_9606	URS00019E43D6	GENECARDS	MN309387	GENECARDS:MN309387:URS00019E43D6_9606	Homo sapiens (human) LNC_000750	lncRNA	3201.58	3.69115	0.558227	6.61227	3.78479e-11	1.11924e-08	TRUE	UP
URS0000EAE25D_9606	URS0000EAE25D	GENECARDS	HSALNG0107089	GENECARDS:HSALNG0107089:URS0000EAE25D_9606	Homo sapiens (human) HSALNT0222483	lncRNA	1258.9	3.61568	0.546896	6.61128	3.8101e-11	1.11924e-08	TRUE	UP
URS0000EAE25D_9606	URS0000EAE25D	LNCBOOK	HSALNG0107089	HSALNT0222483	Homo sapiens (human) HSALNT0222483	lncRNA	1258.9	3.61568	0.546896	6.61128	3.8101e-11	1.11924e-08	TRUE	UP
URS0000EA8C82_9606	URS0000EA8C82	GENECARDS	HSALNG0000744	GENECARDS:HSALNG0000744:URS0000EA8C82_9606	Homo sapiens (human) HSALNT0001554	lncRNA	217.842	2.88838	0.437676	6.59936	4.1294e-11	1.19642e-08	TRUE	UP
URS0000EA8C82_9606	URS0000EA8C82	LNCBOOK	HSALNG0000744	HSALNT0001554	Homo sapiens (human) HSALNT0001554	lncRNA	217.842	2.88838	0.437676	6.59936	4.1294e-11	1.19642e-08	TRUE	UP
URS0000E9AB67_9606	URS0000E9AB67	GENECARDS	HSALNG0030796	GENECARDS:HSALNG0030796:URS0000E9AB67_9606	Homo sapiens (human) HSALNT0064312	lncRNA	76.5378	-3.96362	0.60057	-6.59976	4.11825e-11	1.19642e-08	TRUE	DOWN
URS0000E9AB67_9606	URS0000E9AB67	LNCBOOK	HSALNG0030796	HSALNT0064312	Homo sapiens (human) HSALNT0064312	lncRNA	76.5378	-3.96362	0.60057	-6.59976	4.11825e-11	1.19642e-08	TRUE	DOWN
URS00008BFE77_9606	URS00008BFE77	GENECARDS	lnc-RASSF8-4	GENECARDS:lnc-RASSF8-4:URS00008BFE77_9606	Homo sapiens (human) non-protein coding lnc-RASSF8-4:1	lncRNA	537.625	-4.82929	0.732557	-6.59237	4.32847e-11	1.23715e-08	TRUE	DOWN
URS00008BFE77_9606	URS00008BFE77	LNCBOOK	HSALNG0089970	HSALNT0186938	Homo sapiens (human) non-protein coding lnc-RASSF8-4:1	lncRNA	537.625	-4.82929	0.732557	-6.59237	4.32847e-11	1.23715e-08	TRUE	DOWN
URS00008BFE77_9606	URS00008BFE77	LNCIPEDIA	lnc-RASSF8-4	lnc-RASSF8-4:1	Homo sapiens (human) non-protein coding lnc-RASSF8-4:1	lncRNA	537.625	-4.82929	0.732557	-6.59237	4.32847e-11	1.23715e-08	TRUE	DOWN
URS0000EB4CA6_9606	URS0000EB4CA6	GENECARDS	lnc-AVIL-1	GENECARDS:lnc-AVIL-1:URS0000EB4CA6_9606	Homo sapiens (human) HSALNT0190046	lncRNA	322.236	-3.31409	0.502673	-6.59294	4.31214e-11	1.23715e-08	TRUE	DOWN
URS0000EB4CA6_9606	URS0000EB4CA6	LNCBOOK	HSALNG0091663	HSALNT0190046	Homo sapiens (human) HSALNT0190046	lncRNA	322.236	-3.31409	0.502673	-6.59294	4.31214e-11	1.23715e-08	TRUE	DOWN
URS00019A4CDF_9606	URS00019A4CDF	ENA		MN309613.1:1..456:ncRNA	Homo sapiens (human) LNC_000976	lncRNA	294.565	-2.58495	0.392716	-6.58223	4.63434e-11	1.31569e-08	TRUE	DOWN
URS00019A4CDF_9606	URS00019A4CDF	GENECARDS	MN309613	GENECARDS:MN309613:URS00019A4CDF_9606	Homo sapiens (human) LNC_000976	lncRNA	294.565	-2.58495	0.392716	-6.58223	4.63434e-11	1.31569e-08	TRUE	DOWN
URS00019C4C80_9606	URS00019C4C80	ENA		MN309275.1:1..253:ncRNA	Homo sapiens (human) LNC_000638	lncRNA	372.153	5.73953	0.873207	6.57293	4.93342e-11	1.39126e-08	TRUE	UP
URS00019C4C80_9606	URS00019C4C80	GENECARDS	HSALNG0085206	GENECARDS:HSALNG0085206:URS00019C4C80_9606	Homo sapiens (human) LNC_000638	lncRNA	372.153	5.73953	0.873207	6.57293	4.93342e-11	1.39126e-08	TRUE	UP
URS00008B55C9_9606	URS00008B55C9	GENECARDS	lnc-SELPLG-2	GENECARDS:lnc-SELPLG-2:URS00008B55C9_9606	Homo sapiens (human) non-protein coding lnc-SELPLG-2:1	lncRNA	671.683	3.79258	0.577343	6.56902	5.06464e-11	1.4188e-08	TRUE	UP
URS00008B55C9_9606	URS00008B55C9	LNCBOOK	HSALNG0093834	HSALNT0194595	Homo sapiens (human) non-protein coding lnc-SELPLG-2:1	lncRNA	671.683	3.79258	0.577343	6.56902	5.06464e-11	1.4188e-08	TRUE	UP
URS00008B55C9_9606	URS00008B55C9	LNCIPEDIA	lnc-SELPLG-2	lnc-SELPLG-2:1	Homo sapiens (human) non-protein coding lnc-SELPLG-2:1	lncRNA	671.683	3.79258	0.577343	6.56902	5.06464e-11	1.4188e-08	TRUE	UP
URS00008B55C9_9606	URS00008B55C9	NONCODE	NONHSAG012215.2	NONHSAT030561.2	Homo sapiens (human) non-protein coding lnc-SELPLG-2:1	lncRNA	671.683	3.79258	0.577343	6.56902	5.06464e-11	1.4188e-08	TRUE	UP
URS000233E590_9606	URS000233E590	GENECARDS	MIR762HG	GENECARDS:MIR762HG:URS000233E590_9606	Homo sapiens (human) HSALNT0385352	lncRNA	40.6378	3.52685	0.537362	6.56327	5.264e-11	1.46495e-08	TRUE	UP
URS000233E590_9606	URS000233E590	LNCBOOK	HSALNG0110791	HSALNT0385352	Homo sapiens (human) HSALNT0385352	lncRNA	40.6378	3.52685	0.537362	6.56327	5.264e-11	1.46495e-08	TRUE	UP
URS000224DBAE_9606	URS000224DBAE	ENA		OA987519.1:1..1358:ncRNA	Homo sapiens (human) PREDICTED lncRNA (TCONS_00169702)	lncRNA	4114.45	-3.28996	0.501364	-6.56202	5.30848e-11	1.46767e-08	TRUE	DOWN
URS000224DBAE_9606	URS000224DBAE	GENECARDS	OA987519	GENECARDS:OA987519:URS000224DBAE_9606	Homo sapiens (human) PREDICTED lncRNA (TCONS_00169702)	lncRNA	4114.45	-3.28996	0.501364	-6.56202	5.30848e-11	1.46767e-08	TRUE	DOWN
URS0002343D64_9606	URS0002343D64	GENECARDS	HSALNG0091142	GENECARDS:HSALNG0091142:URS0002343D64_9606	Homo sapiens (human) HSALNT0368218	lncRNA	96.5639	4.99021	0.761074	6.5568	5.49764e-11	1.50347e-08	TRUE	UP
URS0002343D64_9606	URS0002343D64	LNCBOOK	HSALNG0091142	HSALNT0368218	Homo sapiens (human) HSALNT0368218	lncRNA	96.5639	4.99021	0.761074	6.5568	5.49764e-11	1.50347e-08	TRUE	UP
URS00008B9EE1_9606	URS00008B9EE1	GENECARDS	lnc-FOXC1-11	GENECARDS:lnc-FOXC1-11:URS00008B9EE1_9606	Homo sapiens (human) non-protein coding lnc-FOXC1-11:1	lncRNA	370.093	-2.27759	0.347379	-6.55649	5.50902e-11	1.50347e-08	TRUE	DOWN
URS00008B9EE1_9606	URS00008B9EE1	LNCBOOK	HSALNG0047427	HSALNT0099653	Homo sapiens (human) non-protein coding lnc-FOXC1-11:1	lncRNA	370.093	-2.27759	0.347379	-6.55649	5.50902e-11	1.50347e-08	TRUE	DOWN
URS00008B9EE1_9606	URS00008B9EE1	LNCIPEDIA	lnc-FOXC1-11	lnc-FOXC1-11:1	Homo sapiens (human) non-protein coding lnc-FOXC1-11:1	lncRNA	370.093	-2.27759	0.347379	-6.55649	5.50902e-11	1.50347e-08	TRUE	DOWN
URS00008B9EE1_9606	URS00008B9EE1	NONCODE	NONHSAG042627.2	NONHSAT106574.2	Homo sapiens (human) non-protein coding lnc-FOXC1-11:1	lncRNA	370.093	-2.27759	0.347379	-6.55649	5.50902e-11	1.50347e-08	TRUE	DOWN
URS0000E956DA_9606	URS0000E956DA	GENECARDS	HSALNG0017085	GENECARDS:HSALNG0017085:URS0000E956DA_9606	Homo sapiens (human) HSALNT0036006	lncRNA	346.469	3.17819	0.486228	6.53643	6.3004e-11	1.70842e-08	TRUE	UP
URS0000E956DA_9606	URS0000E956DA	LNCBOOK	HSALNG0017085	HSALNT0036006	Homo sapiens (human) HSALNT0036006	lncRNA	346.469	3.17819	0.486228	6.53643	6.3004e-11	1.70842e-08	TRUE	UP
URS00008C0120_9606	URS00008C0120	GENECARDS	lnc-SPANXN2-3	GENECARDS:lnc-SPANXN2-3:URS00008C0120_9606	Homo sapiens (human) non-protein coding lnc-SPANXN2-3:1	lncRNA	54.8032	-5.04831	0.774411	-6.51891	7.08205e-11	1.90814e-08	TRUE	DOWN
URS00008C0120_9606	URS00008C0120	LNCBOOK	HSALNG0140492	HSALNT0287044	Homo sapiens (human) non-protein coding lnc-SPANXN2-3:1	lncRNA	54.8032	-5.04831	0.774411	-6.51891	7.08205e-11	1.90814e-08	TRUE	DOWN
URS00008C0120_9606	URS00008C0120	LNCIPEDIA	lnc-SPANXN2-3	lnc-SPANXN2-3:1	Homo sapiens (human) non-protein coding lnc-SPANXN2-3:1	lncRNA	54.8032	-5.04831	0.774411	-6.51891	7.08205e-11	1.90814e-08	TRUE	DOWN
URS0000EAFECC_9606	URS0000EAFECC	GENECARDS	HSALNG0084364	GENECARDS:HSALNG0084364:URS0000EAFECC_9606	Homo sapiens (human) HSALNT0175477	lncRNA	1376.5	-4.23975	0.652446	-6.49823	8.12705e-11	2.17584e-08	TRUE	DOWN
URS0000EAFECC_9606	URS0000EAFECC	LNCBOOK	HSALNG0084364	HSALNT0175477	Homo sapiens (human) HSALNT0175477	lncRNA	1376.5	-4.23975	0.652446	-6.49823	8.12705e-11	2.17584e-08	TRUE	DOWN
URS00019C7BEE_9606	URS00019C7BEE	ENA		MN308980.1:1..349:ncRNA	Homo sapiens (human) LNC_000343	lncRNA	235.707	-2.21953	0.341837	-6.49294	8.4177e-11	2.23948e-08	TRUE	DOWN
URS00019C7BEE_9606	URS00019C7BEE	GENECARDS	MN308980	GENECARDS:MN308980:URS00019C7BEE_9606	Homo sapiens (human) LNC_000343	lncRNA	235.707	-2.21953	0.341837	-6.49294	8.4177e-11	2.23948e-08	TRUE	DOWN
URS0002345C14_9606	URS0002345C14	GENECARDS	HSALNG0088642	GENECARDS:HSALNG0088642:URS0002345C14_9606	Homo sapiens (human) HSALNT0366179	lncRNA	273.11	3.82964	0.59261	6.46232	1.03109e-10	2.72601e-08	TRUE	UP
URS0002345C14_9606	URS0002345C14	LNCBOOK	HSALNG0088642	HSALNT0366179	Homo sapiens (human) HSALNT0366179	lncRNA	273.11	3.82964	0.59261	6.46232	1.03109e-10	2.72601e-08	TRUE	UP
URS0001BF2DFD_9606	URS0001BF2DFD	GENECARDS	HSALNG0056849	GENECARDS:HSALNG0056849:URS0001BF2DFD_9606	Homo sapiens (human) HSALNT0120310	lncRNA	607.569	5.25601	0.81471	6.45138	1.10836e-10	2.91209e-08	TRUE	UP
URS0001BF2DFD_9606	URS0001BF2DFD	LNCBOOK	HSALNG0056849	HSALNT0120310	Homo sapiens (human) HSALNT0120310	lncRNA	607.569	5.25601	0.81471	6.45138	1.10836e-10	2.91209e-08	TRUE	UP
URS000077E66D_9606	URS000077E66D	ENA		CM021568.2:146599363..146602398:ncRNA	Homo sapiens (human) novel transcript, antisense to ANKRD34A	lncRNA	1340.08	2.79758	0.433842	6.44839	1.13047e-10	2.95185e-08	TRUE	UP
URS000077E66D_9606	URS000077E66D	ENA		CM034951.1:144978253..144981287:ncRNA	Homo sapiens (human) novel transcript, antisense to ANKRD34A	lncRNA	1340.08	2.79758	0.433842	6.44839	1.13047e-10	2.95185e-08	TRUE	UP
URS000077E66D_9606	URS000077E66D	ENSEMBL	ENSG00000278431.1	ENST00000616257	Homo sapiens (human) novel transcript, antisense to ANKRD34A	lncRNA	1340.08	2.79758	0.433842	6.44839	1.13047e-10	2.95185e-08	TRUE	UP
URS000077E66D_9606	URS000077E66D	ENSEMBL_GENCODE	ENSG00000278431.1	ENST00000616257	Homo sapiens (human) novel transcript, antisense to ANKRD34A	lncRNA	1340.08	2.79758	0.433842	6.44839	1.13047e-10	2.95185e-08	TRUE	UP
URS000077E66D_9606	URS000077E66D	GENECARDS	ENSG00000278431	GENECARDS:ENSG00000278431:URS000077E66D_9606	Homo sapiens (human) novel transcript, antisense to ANKRD34A	lncRNA	1340.08	2.79758	0.433842	6.44839	1.13047e-10	2.95185e-08	TRUE	UP
URS000077E66D_9606	URS000077E66D	LNCBOOK	HSALNG0006705	HSALNT0014210	Homo sapiens (human) novel transcript, antisense to ANKRD34A	lncRNA	1340.08	2.79758	0.433842	6.44839	1.13047e-10	2.95185e-08	TRUE	UP
URS00002994E0_9606	URS00002994E0	ENA		CM021582.2:38479995..38481190:ncRNA	Homo sapiens (human) novel transcript, antisense to BAHD1	lncRNA	730.068	3.32191	0.515579	6.44307	1.17078e-10	3.03836e-08	TRUE	UP
URS00002994E0_9606	URS00002994E0	ENA		CM034965.1:38317997..38319192:ncRNA	Homo sapiens (human) novel transcript, antisense to BAHD1	lncRNA	730.068	3.32191	0.515579	6.44307	1.17078e-10	3.03836e-08	TRUE	UP
URS00002994E0_9606	URS00002994E0	ENSEMBL	ENSG00000259364.1	ENST00000558601	Homo sapiens (human) novel transcript, antisense to BAHD1	lncRNA	730.068	3.32191	0.515579	6.44307	1.17078e-10	3.03836e-08	TRUE	UP
URS00002994E0_9606	URS00002994E0	ENSEMBL_GENCODE	ENSG00000259364.1	ENST00000558601	Homo sapiens (human) novel transcript, antisense to BAHD1	lncRNA	730.068	3.32191	0.515579	6.44307	1.17078e-10	3.03836e-08	TRUE	UP
URS00002994E0_9606	URS00002994E0	GENECARDS	ENSG00000259364	GENECARDS:ENSG00000259364:URS00002994E0_9606	Homo sapiens (human) novel transcript, antisense to BAHD1	lncRNA	730.068	3.32191	0.515579	6.44307	1.17078e-10	3.03836e-08	TRUE	UP
URS00002994E0_9606	URS00002994E0	LNCBOOK	HSALNG0105249	HSALNT0219022	Homo sapiens (human) novel transcript, antisense to BAHD1	lncRNA	730.068	3.32191	0.515579	6.44307	1.17078e-10	3.03836e-08	TRUE	UP
URS00002994E0_9606	URS00002994E0	LNCIPEDIA	lnc-CCDC32-2	lnc-CCDC32-2:1	Homo sapiens (human) novel transcript, antisense to BAHD1	lncRNA	730.068	3.32191	0.515579	6.44307	1.17078e-10	3.03836e-08	TRUE	UP
URS00002994E0_9606	URS00002994E0	NONCODE	NONHSAG016600.2	NONHSAT041847.2	Homo sapiens (human) novel transcript, antisense to BAHD1	lncRNA	730.068	3.32191	0.515579	6.44307	1.17078e-10	3.03836e-08	TRUE	UP
URS0000D6E342_9606	URS0000D6E342	GENECARDS	lnc-EFHB-5	GENECARDS:lnc-EFHB-5:URS0000D6E342_9606	Homo sapiens (human) non-protein coding lnc-EFHB-5:1	lncRNA	5236.65	2.7526	0.427815	6.43408	1.24221e-10	3.2011e-08	TRUE	UP
URS0000D6E342_9606	URS0000D6E342	LNCIPEDIA	lnc-EFHB-5	lnc-EFHB-5:1	Homo sapiens (human) non-protein coding lnc-EFHB-5:1	lncRNA	5236.65	2.7526	0.427815	6.43408	1.24221e-10	3.2011e-08	TRUE	UP
URS0000EB062A_9606	URS0000EB062A	GENECARDS	HSALNG0062636	GENECARDS:HSALNG0062636:URS0000EB062A_9606	Homo sapiens (human) HSALNT0131389	lncRNA	264.56	2.97813	0.462923	6.4333	1.24863e-10	3.2011e-08	TRUE	UP
URS0000EB062A_9606	URS0000EB062A	LNCBOOK	HSALNG0062636	HSALNT0131389	Homo sapiens (human) HSALNT0131389	lncRNA	264.56	2.97813	0.462923	6.4333	1.24863e-10	3.2011e-08	TRUE	UP
URS000234241F_9606	URS000234241F	GENECARDS	HSALNG0147895	GENECARDS:HSALNG0147895:URS000234241F_9606	Homo sapiens (human) HSALNT0313921	lncRNA	101.404	4.23089	0.658237	6.4276	1.29631e-10	3.30333e-08	TRUE	UP
URS000234241F_9606	URS000234241F	LNCBOOK	HSALNG0147895	HSALNT0313921	Homo sapiens (human) HSALNT0313921	lncRNA	101.404	4.23089	0.658237	6.4276	1.29631e-10	3.30333e-08	TRUE	UP
URS00004E716D_9606	URS00004E716D	ENA	piR-35281	DQ597215.1:1..28:ncRNA	Homo sapiens (human) piR-35281	piRNA	110.71	8.81469	1.37174	6.42593	1.31065e-10	3.31987e-08	TRUE	UP
URS00004E716D_9606	URS00004E716D	GENECARDS	piR-35281	GENECARDS:piR-35281:URS00004E716D_9606	Homo sapiens (human) piR-35281	piRNA	110.71	8.81469	1.37174	6.42593	1.31065e-10	3.31987e-08	TRUE	UP
URS00004E716D_9606	URS00004E716D	PIRBASE		piR-hsa-27490	Homo sapiens (human) piR-35281	piRNA	110.71	8.81469	1.37174	6.42593	1.31065e-10	3.31987e-08	TRUE	UP
URS000233AD61_9606	URS000233AD61	GENECARDS	HSALNG0140092	GENECARDS:HSALNG0140092:URS000233AD61_9606	Homo sapiens (human) HSALNT0286295	lncRNA	326.658	4.01983	0.6267	6.41428	1.41493e-10	3.56268e-08	TRUE	UP
URS000233AD61_9606	URS000233AD61	LNCBOOK	HSALNG0140092	HSALNT0286295	Homo sapiens (human) HSALNT0286295	lncRNA	326.658	4.01983	0.6267	6.41428	1.41493e-10	3.56268e-08	TRUE	UP
URS00002034DC_9606	URS00002034DC	ENA	tRNA-Ser-GCT-4-2	HG984027.1:1..82:tRNA	Homo sapiens (human) tRNA-Ser (anticodon GCT) 4-1 (TRS-GCT4 1 to 3)	tRNA	498.705	7.49318	1.17099	6.39901	1.56391e-10	3.91449e-08	TRUE	UP
URS00002034DC_9606	URS00002034DC	ENA	tRNA-Ser-GCT-4-3	HG984028.1:1..82:tRNA	Homo sapiens (human) tRNA-Ser (anticodon GCT) 4-1 (TRS-GCT4 1 to 3)	tRNA	498.705	7.49318	1.17099	6.39901	1.56391e-10	3.91449e-08	TRUE	UP
URS00002034DC_9606	URS00002034DC	ENA	tRNA-Ser-GCT-4-1	HG984029.1:1..82:tRNA	Homo sapiens (human) tRNA-Ser (anticodon GCT) 4-1 (TRS-GCT4 1 to 3)	tRNA	498.705	7.49318	1.17099	6.39901	1.56391e-10	3.91449e-08	TRUE	UP
URS00002034DC_9606	URS00002034DC	GENECARDS	TRS-GCT4-1	GENECARDS:TRS-GCT4-1:URS00002034DC_9606	Homo sapiens (human) tRNA-Ser (anticodon GCT) 4-1 (TRS-GCT4 1 to 3)	tRNA	498.705	7.49318	1.17099	6.39901	1.56391e-10	3.91449e-08	TRUE	UP
URS00002034DC_9606	URS00002034DC	GENECARDS	TRS-GCT4-2	GENECARDS:TRS-GCT4-2:URS00002034DC_9606	Homo sapiens (human) tRNA-Ser (anticodon GCT) 4-1 (TRS-GCT4 1 to 3)	tRNA	498.705	7.49318	1.17099	6.39901	1.56391e-10	3.91449e-08	TRUE	UP
URS00002034DC_9606	URS00002034DC	GENECARDS	TRS-GCT4-3	GENECARDS:TRS-GCT4-3:URS00002034DC_9606	Homo sapiens (human) tRNA-Ser (anticodon GCT) 4-1 (TRS-GCT4 1 to 3)	tRNA	498.705	7.49318	1.17099	6.39901	1.56391e-10	3.91449e-08	TRUE	UP
URS00002034DC_9606	URS00002034DC	GTRNADB	tRNA-Ser-GCT-4-1	GTRNADB:tRNA-Ser-GCT-4-1:CM000668.1:28565117-28565198	Homo sapiens (human) tRNA-Ser (anticodon GCT) 4-1 (TRS-GCT4 1 to 3)	tRNA	498.705	7.49318	1.17099	6.39901	1.56391e-10	3.91449e-08	TRUE	UP
URS00002034DC_9606	URS00002034DC	GTRNADB	tRNA-Ser-GCT-4-1	GTRNADB:tRNA-Ser-GCT-4-1:CM000668.2:28597340-28597421	Homo sapiens (human) tRNA-Ser (anticodon GCT) 4-1 (TRS-GCT4 1 to 3)	tRNA	498.705	7.49318	1.17099	6.39901	1.56391e-10	3.91449e-08	TRUE	UP
URS00002034DC_9606	URS00002034DC	GTRNADB	tRNA-Ser-GCT-4-2	GTRNADB:tRNA-Ser-GCT-4-2:CM000677.1:40886023-40886104	Homo sapiens (human) tRNA-Ser (anticodon GCT) 4-1 (TRS-GCT4 1 to 3)	tRNA	498.705	7.49318	1.17099	6.39901	1.56391e-10	3.91449e-08	TRUE	UP
URS00002034DC_9606	URS00002034DC	GTRNADB	tRNA-Ser-GCT-4-2	GTRNADB:tRNA-Ser-GCT-4-2:CM000677.2:40593825-40593906	Homo sapiens (human) tRNA-Ser (anticodon GCT) 4-1 (TRS-GCT4 1 to 3)	tRNA	498.705	7.49318	1.17099	6.39901	1.56391e-10	3.91449e-08	TRUE	UP
URS00002034DC_9606	URS00002034DC	GTRNADB	tRNA-Ser-GCT-4-3	GTRNADB:tRNA-Ser-GCT-4-3:CM000679.1:8090184-8090265	Homo sapiens (human) tRNA-Ser (anticodon GCT) 4-1 (TRS-GCT4 1 to 3)	tRNA	498.705	7.49318	1.17099	6.39901	1.56391e-10	3.91449e-08	TRUE	UP
URS00002034DC_9606	URS00002034DC	GTRNADB	tRNA-Ser-GCT-4-3	GTRNADB:tRNA-Ser-GCT-4-3:CM000679.2:8186866-8186947	Homo sapiens (human) tRNA-Ser (anticodon GCT) 4-1 (TRS-GCT4 1 to 3)	tRNA	498.705	7.49318	1.17099	6.39901	1.56391e-10	3.91449e-08	TRUE	UP
URS00002034DC_9606	URS00002034DC	HGNC	TRS-GCT4-1	HGNC:34788	Homo sapiens (human) tRNA-Ser (anticodon GCT) 4-1 (TRS-GCT4 1 to 3)	tRNA	498.705	7.49318	1.17099	6.39901	1.56391e-10	3.91449e-08	TRUE	UP
URS00002034DC_9606	URS00002034DC	HGNC	TRS-GCT4-2	HGNC:34792	Homo sapiens (human) tRNA-Ser (anticodon GCT) 4-1 (TRS-GCT4 1 to 3)	tRNA	498.705	7.49318	1.17099	6.39901	1.56391e-10	3.91449e-08	TRUE	UP
URS00002034DC_9606	URS00002034DC	HGNC	TRS-GCT4-3	HGNC:34898	Homo sapiens (human) tRNA-Ser (anticodon GCT) 4-1 (TRS-GCT4 1 to 3)	tRNA	498.705	7.49318	1.17099	6.39901	1.56391e-10	3.91449e-08	TRUE	UP
URS00002034DC_9606	URS00002034DC	RFAM		RF00005	Homo sapiens (human) tRNA-Ser (anticodon GCT) 4-1 (TRS-GCT4 1 to 3)	tRNA	498.705	7.49318	1.17099	6.39901	1.56391e-10	3.91449e-08	TRUE	UP
URS0000EA2A0A_9606	URS0000EA2A0A	GENECARDS	LINC01076	GENECARDS:LINC01076:URS0000EA2A0A_9606	Homo sapiens (human) HSALNT0198803	lncRNA	142.624	3.29178	0.514978	6.39208	1.63644e-10	4.07194e-08	TRUE	UP
URS0000EA2A0A_9606	URS0000EA2A0A	LNCBOOK	HSALNG0095835	HSALNT0198803	Homo sapiens (human) HSALNT0198803	lncRNA	142.624	3.29178	0.514978	6.39208	1.63644e-10	4.07194e-08	TRUE	UP
URS00009C1629_9606	URS00009C1629	GENECARDS	NONHSAG019868.2	GENECARDS:NONHSAG019868.2:URS00009C1629_9606	Homo sapiens long non-coding RNA NONHSAT173223.1	lncRNA	1737.29	3.01367	0.471604	6.39025	1.6561e-10	4.09677e-08	TRUE	UP
URS00009C1629_9606	URS00009C1629	NONCODE	NONHSAG019868.2	NONHSAT173223.1	Homo sapiens long non-coding RNA NONHSAT173223.1	lncRNA	1737.29	3.01367	0.471604	6.39025	1.6561e-10	4.09677e-08	TRUE	UP
URS000042BB4F_9606	URS000042BB4F	ENA	piR-33047	DQ592935.1:1..30:ncRNA	Homo sapiens (human) piR-33047	piRNA	209.111	3.02507	0.473785	6.38491	1.715e-10	4.2178e-08	TRUE	UP
URS000042BB4F_9606	URS000042BB4F	GENECARDS	piR-33047	GENECARDS:piR-33047:URS000042BB4F_9606	Homo sapiens (human) piR-33047	piRNA	209.111	3.02507	0.473785	6.38491	1.715e-10	4.2178e-08	TRUE	UP
URS000042BB4F_9606	URS000042BB4F	PIRBASE		piR-hsa-23213	Homo sapiens (human) piR-33047	piRNA	209.111	3.02507	0.473785	6.38491	1.715e-10	4.2178e-08	TRUE	UP
URS000234038B_9606	URS000234038B	GENECARDS	HSALNG0146265-001	GENECARDS:HSALNG0146265-001:URS000234038B_9606	Homo sapiens (human) HSALNT0307154	lncRNA	9513.43	4.01004	0.628363	6.38173	1.75102e-10	4.28149e-08	TRUE	UP
URS000234038B_9606	URS000234038B	LNCBOOK	HSALNG0146265	HSALNT0307154	Homo sapiens (human) HSALNT0307154	lncRNA	9513.43	4.01004	0.628363	6.38173	1.75102e-10	4.28149e-08	TRUE	UP
URS0000EB0235_9606	URS0000EB0235	GENECARDS	HSALNG0079213	GENECARDS:HSALNG0079213:URS0000EB0235_9606	Homo sapiens (human) HSALNT0165306	lncRNA	8941.95	3.90252	0.611994	6.37672	1.80916e-10	4.37309e-08	TRUE	UP
URS0000EB0235_9606	URS0000EB0235	LNCBOOK	HSALNG0079213	HSALNT0165306	Homo sapiens (human) HSALNT0165306	lncRNA	8941.95	3.90252	0.611994	6.37672	1.80916e-10	4.37309e-08	TRUE	UP
URS0000EA4799_9606	URS0000EA4799	GENECARDS	HSALNG0069931	GENECARDS:HSALNG0069931:URS0000EA4799_9606	Homo sapiens (human) HSALNT0146534	lncRNA	183.064	-3.1998	0.501756	-6.37721	1.80349e-10	4.37309e-08	TRUE	DOWN
URS0000EA4799_9606	URS0000EA4799	LNCBOOK	HSALNG0069931	HSALNT0146534	Homo sapiens (human) HSALNT0146534	lncRNA	183.064	-3.1998	0.501756	-6.37721	1.80349e-10	4.37309e-08	TRUE	DOWN
URS0000EC05E9_9606	URS0000EC05E9	GENECARDS	lnc-KLF18-9	GENECARDS:lnc-KLF18-9:URS0000EC05E9_9606	Homo sapiens (human) HSALNT0006056	lncRNA	207.69	-3.1083	0.488194	-6.36694	1.92835e-10	4.63473e-08	TRUE	DOWN
URS0000EC05E9_9606	URS0000EC05E9	LNCBOOK	HSALNG0003154	HSALNT0006056	Homo sapiens (human) HSALNT0006056	lncRNA	207.69	-3.1083	0.488194	-6.36694	1.92835e-10	4.63473e-08	TRUE	DOWN
URS0000D6DBA7_9606	URS0000D6DBA7	GENECARDS	lnc-SETD2-2	GENECARDS:lnc-SETD2-2:URS0000D6DBA7_9606	Homo sapiens (human) non-protein coding lnc-SETD2-2:1	lncRNA	370.131	-4.62154	0.726744	-6.35924	2.02749e-10	4.84546e-08	TRUE	DOWN
URS0000D6DBA7_9606	URS0000D6DBA7	LNCIPEDIA	lnc-SETD2-2	lnc-SETD2-2:1	Homo sapiens (human) non-protein coding lnc-SETD2-2:1	lncRNA	370.131	-4.62154	0.726744	-6.35924	2.02749e-10	4.84546e-08	TRUE	DOWN
URS0000EAAFA2_9606	URS0000EAAFA2	GENECARDS	HSALNG0117758	GENECARDS:HSALNG0117758:URS0000EAAFA2_9606	Homo sapiens (human) HSALNT0243234	lncRNA	1373.41	3.87105	0.609749	6.3486	2.17289e-10	5.16378e-08	TRUE	UP
URS0000EAAFA2_9606	URS0000EAAFA2	LNCBOOK	HSALNG0117758	HSALNT0243234	Homo sapiens (human) HSALNT0243234	lncRNA	1373.41	3.87105	0.609749	6.3486	2.17289e-10	5.16378e-08	TRUE	UP
URS0000EBDA94_9606	URS0000EBDA94	GENECARDS	HSALNG0083320-001	GENECARDS:HSALNG0083320-001:URS0000EBDA94_9606	Homo sapiens (human) HSALNT0173415	lncRNA	26014.2	-3.75671	0.591831	-6.34761	2.18683e-10	5.16789e-08	TRUE	DOWN
URS0000EBDA94_9606	URS0000EBDA94	LNCBOOK	HSALNG0083320	HSALNT0173415	Homo sapiens (human) HSALNT0173415	lncRNA	26014.2	-3.75671	0.591831	-6.34761	2.18683e-10	5.16789e-08	TRUE	DOWN
URS00008BBFAC_9606	URS00008BBFAC	GENECARDS	lnc-FAM46B-1	GENECARDS:lnc-FAM46B-1:URS00008BBFAC_9606	Homo sapiens (human) non-protein coding lnc-FAM46B-1:2	lncRNA	85.5657	4.27294	0.675254	6.32791	2.48507e-10	5.84005e-08	TRUE	UP
URS00008BBFAC_9606	URS00008BBFAC	LNCIPEDIA	lnc-FAM46B-1	lnc-FAM46B-1:2	Homo sapiens (human) non-protein coding lnc-FAM46B-1:2	lncRNA	85.5657	4.27294	0.675254	6.32791	2.48507e-10	5.84005e-08	TRUE	UP
URS00008C0349_9606	URS00008C0349	GENECARDS	lnc-SLC17A7-1	GENECARDS:lnc-SLC17A7-1:URS00008C0349_9606	Homo sapiens (human) non-protein coding lnc-SLC17A7-1:1	lncRNA	63.0321	-3.96622	0.62754	-6.32026	2.61123e-10	6.10263e-08	TRUE	DOWN
URS00008C0349_9606	URS00008C0349	LNCBOOK	HSALNG0126991	HSALNT0261322	Homo sapiens (human) non-protein coding lnc-SLC17A7-1:1	lncRNA	63.0321	-3.96622	0.62754	-6.32026	2.61123e-10	6.10263e-08	TRUE	DOWN
URS00008C0349_9606	URS00008C0349	LNCIPEDIA	lnc-SLC17A7-1	lnc-SLC17A7-1:1	Homo sapiens (human) non-protein coding lnc-SLC17A7-1:1	lncRNA	63.0321	-3.96622	0.62754	-6.32026	2.61123e-10	6.10263e-08	TRUE	DOWN
URS00008C0349_9606	URS00008C0349	NONCODE	NONHSAG026239.2	NONHSAT067187.2	Homo sapiens (human) non-protein coding lnc-SLC17A7-1:1	lncRNA	63.0321	-3.96622	0.62754	-6.32026	2.61123e-10	6.10263e-08	TRUE	DOWN
URS000233AC36_9606	URS000233AC36	GENECARDS	HSALNG0146878	GENECARDS:HSALNG0146878:URS000233AC36_9606	Homo sapiens (human) HSALNT0402270	lncRNA	141.237	3.59733	0.570194	6.30896	2.8091e-10	6.52899e-08	TRUE	UP
URS000233AC36_9606	URS000233AC36	LNCBOOK	HSALNG0146878	HSALNT0402270	Homo sapiens (human) HSALNT0402270	lncRNA	141.237	3.59733	0.570194	6.30896	2.8091e-10	6.52899e-08	TRUE	UP
URS00008B39E7_9606	URS00008B39E7	GENECARDS	lnc-PABPC5-5	GENECARDS:lnc-PABPC5-5:URS00008B39E7_9606	Homo sapiens (human) non-protein coding lnc-PABPC5-5:1	lncRNA	43.2972	-4.28398	0.681668	-6.28455	3.28802e-10	7.60035e-08	TRUE	DOWN
URS00008B39E7_9606	URS00008B39E7	LNCBOOK	HSALNG0138984	HSALNT0284351	Homo sapiens (human) non-protein coding lnc-PABPC5-5:1	lncRNA	43.2972	-4.28398	0.681668	-6.28455	3.28802e-10	7.60035e-08	TRUE	DOWN
URS00008B39E7_9606	URS00008B39E7	LNCIPEDIA	lnc-PABPC5-5	lnc-PABPC5-5:1	Homo sapiens (human) non-protein coding lnc-PABPC5-5:1	lncRNA	43.2972	-4.28398	0.681668	-6.28455	3.28802e-10	7.60035e-08	TRUE	DOWN
URS00008B39E7_9606	URS00008B39E7	NONCODE	NONHSAG054907.2	NONHSAT137808.2	Homo sapiens (human) non-protein coding lnc-PABPC5-5:1	lncRNA	43.2972	-4.28398	0.681668	-6.28455	3.28802e-10	7.60035e-08	TRUE	DOWN
URS0000D58A05_9606	URS0000D58A05	GENECARDS	JMJD1C-AS1	GENECARDS:JMJD1C-AS1:URS0000D58A05_9606	Homo sapiens (human) HSALNT0358145	lncRNA	610.339	-2.44693	0.38946	-6.28287	3.32376e-10	7.6412e-08	TRUE	DOWN
URS0000D58A05_9606	URS0000D58A05	LNCBOOK	HSALNG0078365	HSALNT0358145	Homo sapiens (human) HSALNT0358145	lncRNA	610.339	-2.44693	0.38946	-6.28287	3.32376e-10	7.6412e-08	TRUE	DOWN
URS0000E92BB0_9606	URS0000E92BB0	GENECARDS	HSALNG0093966-001	GENECARDS:HSALNG0093966-001:URS0000E92BB0_9606	Homo sapiens (human) HSALNT0194801	lncRNA	31.665	6.58048	1.0494	6.27072	3.59378e-10	8.17921e-08	TRUE	UP
URS0000E92BB0_9606	URS0000E92BB0	LNCBOOK	HSALNG0093966	HSALNT0194801	Homo sapiens (human) HSALNT0194801	lncRNA	31.665	6.58048	1.0494	6.27072	3.59378e-10	8.17921e-08	TRUE	UP
URS0000D5A7CD_9606	URS0000D5A7CD	GENECARDS	lnc-C21orf2-3	GENECARDS:lnc-C21orf2-3:URS0000D5A7CD_9606	Homo sapiens (human) non-protein coding lnc-C21orf2-3:1	lncRNA	819.653	2.78114	0.443521	6.27061	3.59645e-10	8.17921e-08	TRUE	UP
URS0000D5A7CD_9606	URS0000D5A7CD	LNCBOOK	HSALNG0133520	HSALNT0274436	Homo sapiens (human) non-protein coding lnc-C21orf2-3:1	lncRNA	819.653	2.78114	0.443521	6.27061	3.59645e-10	8.17921e-08	TRUE	UP
URS0000D5A7CD_9606	URS0000D5A7CD	LNCIPEDIA	lnc-C21orf2-3	lnc-C21orf2-3:1	Homo sapiens (human) non-protein coding lnc-C21orf2-3:1	lncRNA	819.653	2.78114	0.443521	6.27061	3.59645e-10	8.17921e-08	TRUE	UP
URS0000EA70F6_9606	URS0000EA70F6	GENECARDS	lnc-ZSCAN30-9	GENECARDS:lnc-ZSCAN30-9:URS0000EA70F6_9606	Homo sapiens (human) HSALNT0249832	lncRNA	6128.56	6.34222	1.01194	6.26738	3.67183e-10	8.30598e-08	TRUE	UP
URS0000EA70F6_9606	URS0000EA70F6	LNCBOOK	HSALNG0120848	HSALNT0249832	Homo sapiens (human) HSALNT0249832	lncRNA	6128.56	6.34222	1.01194	6.26738	3.67183e-10	8.30598e-08	TRUE	UP
URS0000E9CAE3_9606	URS0000E9CAE3	GENECARDS	HSALNG0004553	GENECARDS:HSALNG0004553:URS0000E9CAE3_9606	Homo sapiens (human) HSALNT0009155	lncRNA	613.13	-2.59201	0.413776	-6.26429	3.74539e-10	8.42733e-08	TRUE	DOWN
URS0000E9CAE3_9606	URS0000E9CAE3	LNCBOOK	HSALNG0004553	HSALNT0009155	Homo sapiens (human) HSALNT0009155	lncRNA	613.13	-2.59201	0.413776	-6.26429	3.74539e-10	8.42733e-08	TRUE	DOWN
URS00009B204C_9606	URS00009B204C	GENECARDS	NONHSAG040397.2	GENECARDS:NONHSAG040397.2:URS00009B204C_9606	Homo sapiens long non-coding RNA NONHSAT101492.2	lncRNA	734.315	-5.35487	0.854951	-6.26336	3.76758e-10	8.4324e-08	TRUE	DOWN
URS00009B204C_9606	URS00009B204C	NONCODE	NONHSAG040397.2	NONHSAT101492.2	Homo sapiens long non-coding RNA NONHSAT101492.2	lncRNA	734.315	-5.35487	0.854951	-6.26336	3.76758e-10	8.4324e-08	TRUE	DOWN
URS0000EA18E8_9606	URS0000EA18E8	GENECARDS	HSALNG0001271	GENECARDS:HSALNG0001271:URS0000EA18E8_9606	Homo sapiens (human) HSALNT0002412	lncRNA	447.116	2.3418	0.374095	6.25989	3.85247e-10	8.55892e-08	TRUE	UP
URS0000EA18E8_9606	URS0000EA18E8	LNCBOOK	HSALNG0001271	HSALNT0002412	Homo sapiens (human) HSALNT0002412	lncRNA	447.116	2.3418	0.374095	6.25989	3.85247e-10	8.55892e-08	TRUE	UP
URS00023387A0_9606	URS00023387A0	GENECARDS	HSALNG0079419	GENECARDS:HSALNG0079419:URS00023387A0_9606	Homo sapiens (human) HSALNT0165744	lncRNA	36.0562	6.80679	1.08745	6.2594	3.86457e-10	8.55892e-08	TRUE	UP
URS00023387A0_9606	URS00023387A0	LNCBOOK	HSALNG0079419	HSALNT0165744	Homo sapiens (human) HSALNT0165744	lncRNA	36.0562	6.80679	1.08745	6.2594	3.86457e-10	8.55892e-08	TRUE	UP
URS00009B7672_9606	URS00009B7672	GENECARDS	NONHSAG028561.2	GENECARDS:NONHSAG028561.2:URS00009B7672_9606	Homo sapiens long non-coding RNA NONHSAT182174.1	lncRNA	3430.43	3.58401	0.572988	6.25494	3.97657e-10	8.73581e-08	TRUE	UP
URS00009B7672_9606	URS00009B7672	NONCODE	NONHSAG028561.2	NONHSAT182174.1	Homo sapiens long non-coding RNA NONHSAT182174.1	lncRNA	3430.43	3.58401	0.572988	6.25494	3.97657e-10	8.73581e-08	TRUE	UP
URS0000D59369_9606	URS0000D59369	GENECARDS	HSALNG0035192	GENECARDS:HSALNG0035192:URS0000D59369_9606	Homo sapiens (human) HSALNT0073674	lncRNA	118.138	4.4466	0.710934	6.25458	3.98575e-10	8.73581e-08	TRUE	UP
URS0000D59369_9606	URS0000D59369	LNCBOOK	HSALNG0035192	HSALNT0073674	Homo sapiens (human) HSALNT0073674	lncRNA	118.138	4.4466	0.710934	6.25458	3.98575e-10	8.73581e-08	TRUE	UP
URS000234420A_9606	URS000234420A	GENECARDS	HSALNG0144327	GENECARDS:HSALNG0144327:URS000234420A_9606	Homo sapiens (human) HSALNT0379823	lncRNA	135.965	-3.6345	0.581671	-6.24838	4.1474e-10	9.04325e-08	TRUE	DOWN
URS000234420A_9606	URS000234420A	LNCBOOK	HSALNG0144327	HSALNT0379823	Homo sapiens (human) HSALNT0379823	lncRNA	135.965	-3.6345	0.581671	-6.24838	4.1474e-10	9.04325e-08	TRUE	DOWN
URS0000E9C8A5_9606	URS0000E9C8A5	GENECARDS	HSALNG0075650	GENECARDS:HSALNG0075650:URS0000E9C8A5_9606	Homo sapiens (human) HSALNT0157603	lncRNA	86.8477	6.38005	1.02255	6.23937	4.39337e-10	9.53046e-08	TRUE	UP
URS0000E9C8A5_9606	URS0000E9C8A5	LNCBOOK	HSALNG0075650	HSALNT0157603	Homo sapiens (human) HSALNT0157603	lncRNA	86.8477	6.38005	1.02255	6.23937	4.39337e-10	9.53046e-08	TRUE	UP
URS00008B3829_9606	URS00008B3829	GENECARDS	lnc-DND1-1	GENECARDS:lnc-DND1-1:URS00008B3829_9606	Homo sapiens (human) non-protein coding lnc-DND1-1:1	lncRNA	333.787	4.67211	0.749085	6.23709	4.45795e-10	9.62122e-08	TRUE	UP
URS00008B3829_9606	URS00008B3829	LNCBOOK	HSALNG0045352	HSALNT0095317	Homo sapiens (human) non-protein coding lnc-DND1-1:1	lncRNA	333.787	4.67211	0.749085	6.23709	4.45795e-10	9.62122e-08	TRUE	UP
URS00008B3829_9606	URS00008B3829	LNCIPEDIA	lnc-DND1-1	lnc-DND1-1:1	Homo sapiens (human) non-protein coding lnc-DND1-1:1	lncRNA	333.787	4.67211	0.749085	6.23709	4.45795e-10	9.62122e-08	TRUE	UP
URS00007BE6D3_9606	URS00007BE6D3	ENSEMBL	ENSG00000278996.1	ENST00000623664	Homo sapiens (human) novel transcript	lncRNA	3099.81	-3.03847	0.487262	-6.2358	4.49477e-10	9.65144e-08	TRUE	DOWN
URS00007BE6D3_9606	URS00007BE6D3	ENSEMBL	ENSG00000280441.3	ENST00000651813	Homo sapiens (human) novel transcript	lncRNA	3099.81	-3.03847	0.487262	-6.2358	4.49477e-10	9.65144e-08	TRUE	DOWN
URS00007BE6D3_9606	URS00007BE6D3	ENSEMBL_GENCODE	ENSG00000278996.1	ENST00000623664	Homo sapiens (human) novel transcript	lncRNA	3099.81	-3.03847	0.487262	-6.2358	4.49477e-10	9.65144e-08	TRUE	DOWN
URS00007BE6D3_9606	URS00007BE6D3	ENSEMBL_GENCODE	ENSG00000280441.3	ENST00000651813	Homo sapiens (human) novel transcript	lncRNA	3099.81	-3.03847	0.487262	-6.2358	4.49477e-10	9.65144e-08	TRUE	DOWN
URS00007BE6D3_9606	URS00007BE6D3	GENECARDS	ENSG00000278996	GENECARDS:ENSG00000278996:URS00007BE6D3_9606	Homo sapiens (human) novel transcript	lncRNA	3099.81	-3.03847	0.487262	-6.2358	4.49477e-10	9.65144e-08	TRUE	DOWN
URS00007BE6D3_9606	URS00007BE6D3	GENECARDS	ENSG00000280441	GENECARDS:ENSG00000280441:URS00007BE6D3_9606	Homo sapiens (human) novel transcript	lncRNA	3099.81	-3.03847	0.487262	-6.2358	4.49477e-10	9.65144e-08	TRUE	DOWN
URS00007BE6D3_9606	URS00007BE6D3	LNCBOOK	HSALNG0147030	HSALNT0402701	Homo sapiens (human) novel transcript	lncRNA	3099.81	-3.03847	0.487262	-6.2358	4.49477e-10	9.65144e-08	TRUE	DOWN
URS00007BE6D3_9606	URS00007BE6D3	LNCBOOK	HSALNG0147033	HSALNT0402711	Homo sapiens (human) novel transcript	lncRNA	3099.81	-3.03847	0.487262	-6.2358	4.49477e-10	9.65144e-08	TRUE	DOWN
URS00007BE6D3_9606	URS00007BE6D3	LNCIPEDIA	lnc-SMIM11B-178	lnc-SMIM11B-178:1	Homo sapiens (human) novel transcript	lncRNA	3099.81	-3.03847	0.487262	-6.2358	4.49477e-10	9.65144e-08	TRUE	DOWN
URS00007BE6D3_9606	URS00007BE6D3	LNCIPEDIA	lnc-SMIM11B-179	lnc-SMIM11B-179:1	Homo sapiens (human) novel transcript	lncRNA	3099.81	-3.03847	0.487262	-6.2358	4.49477e-10	9.65144e-08	TRUE	DOWN
URS0000EAB046_9606	URS0000EAB046	GENECARDS	HSALNG0046872	GENECARDS:HSALNG0046872:URS0000EAB046_9606	Homo sapiens (human) HSALNT0098478	lncRNA	176.985	4.27561	0.686198	6.23087	4.63854e-10	9.90985e-08	TRUE	UP
URS0000EAB046_9606	URS0000EAB046	LNCBOOK	HSALNG0046872	HSALNT0098478	Homo sapiens (human) HSALNT0098478	lncRNA	176.985	4.27561	0.686198	6.23087	4.63854e-10	9.90985e-08	TRUE	UP
URS00008B8A87_9606	URS00008B8A87	GENECARDS	ENSG00000227042	GENECARDS:ENSG00000227042:URS00008B8A87_9606	Homo sapiens (human) non-protein coding lnc-CLCN4-2:1	lncRNA	1219.51	2.14368	0.344119	6.22948	4.67984e-10	9.94783e-08	TRUE	UP
URS00008B8A87_9606	URS00008B8A87	LNCBOOK	HSALNG0136621	HSALNT0280107	Homo sapiens (human) non-protein coding lnc-CLCN4-2:1	lncRNA	1219.51	2.14368	0.344119	6.22948	4.67984e-10	9.94783e-08	TRUE	UP
URS00008B8A87_9606	URS00008B8A87	LNCIPEDIA	lnc-CLCN4-2	lnc-CLCN4-2:1	Homo sapiens (human) non-protein coding lnc-CLCN4-2:1	lncRNA	1219.51	2.14368	0.344119	6.22948	4.67984e-10	9.94783e-08	TRUE	UP
URS0000D588EB_9606	URS0000D588EB	GENECARDS	lnc-USP47-4	GENECARDS:lnc-USP47-4:URS0000D588EB_9606	Homo sapiens (human) non-protein coding lnc-USP47-4:1	lncRNA	669.309	-4.65759	0.747851	-6.22796	4.7255e-10	9.96913e-08	TRUE	DOWN
URS0000D588EB_9606	URS0000D588EB	LNCBOOK	HSALNG0142931	HSALNT0361432	Homo sapiens (human) non-protein coding lnc-USP47-4:1	lncRNA	669.309	-4.65759	0.747851	-6.22796	4.7255e-10	9.96913e-08	TRUE	DOWN
URS0000D588EB_9606	URS0000D588EB	LNCIPEDIA	lnc-USP47-4	lnc-USP47-4:1	Homo sapiens (human) non-protein coding lnc-USP47-4:1	lncRNA	669.309	-4.65759	0.747851	-6.22796	4.7255e-10	9.96913e-08	TRUE	DOWN
URS0000E9EA1B_9606	URS0000E9EA1B	GENECARDS	HSALNG0126103	GENECARDS:HSALNG0126103:URS0000E9EA1B_9606	Homo sapiens (human) HSALNT0259874	lncRNA	459.01	3.07126	0.493171	6.22758	4.73699e-10	9.96913e-08	TRUE	UP
URS0000E9EA1B_9606	URS0000E9EA1B	LNCBOOK	HSALNG0126103	HSALNT0259874	Homo sapiens (human) HSALNT0259874	lncRNA	459.01	3.07126	0.493171	6.22758	4.73699e-10	9.96913e-08	TRUE	UP
URS0000EBC6E4_9606	URS0000EBC6E4	GENECARDS	HSALNG0094337	GENECARDS:HSALNG0094337:URS0000EBC6E4_9606	Homo sapiens (human) HSALNT0195603	lncRNA	1381.51	2.07566	0.333675	6.22061	4.95227e-10	1.03706e-07	TRUE	UP
URS0000EBC6E4_9606	URS0000EBC6E4	LNCBOOK	HSALNG0094337	HSALNT0195603	Homo sapiens (human) HSALNT0195603	lncRNA	1381.51	2.07566	0.333675	6.22061	4.95227e-10	1.03706e-07	TRUE	UP
URS00008BDA26_9606	URS00008BDA26	GENECARDS	lnc-METTL14-1	GENECARDS:lnc-METTL14-1:URS00008BDA26_9606	Homo sapiens (human) HSALNT0076808	lncRNA	663.364	3.57459	0.575587	6.21034	5.28705e-10	1.10171e-07	TRUE	UP
URS00008BDA26_9606	URS00008BDA26	LNCBOOK	HSALNG0036692	HSALNT0076808	Homo sapiens (human) HSALNT0076808	lncRNA	663.364	3.57459	0.575587	6.21034	5.28705e-10	1.10171e-07	TRUE	UP
URS00008BDA26_9606	URS00008BDA26	NONCODE	NONHSAG038743.2	NONHSAT098022.2	Homo sapiens (human) HSALNT0076808	lncRNA	663.364	3.57459	0.575587	6.21034	5.28705e-10	1.10171e-07	TRUE	UP
URS00023394E0_9606	URS00023394E0	GENECARDS	HSALNG0145935	GENECARDS:HSALNG0145935:URS00023394E0_9606	Homo sapiens (human) HSALNT0397954	lncRNA	69.4086	3.16153	0.509382	6.2066	5.41421e-10	1.12268e-07	TRUE	UP
URS00023394E0_9606	URS00023394E0	LNCBOOK	HSALNG0145935	HSALNT0397954	Homo sapiens (human) HSALNT0397954	lncRNA	69.4086	3.16153	0.509382	6.2066	5.41421e-10	1.12268e-07	TRUE	UP
URS0000E9E864_9606	URS0000E9E864	GENECARDS	FENDRR	GENECARDS:FENDRR:URS0000E9E864_9606	Homo sapiens (human) HSALNT0234884	lncRNA	2454.48	3.9818	0.641982	6.20236	5.56244e-10	1.14779e-07	TRUE	UP
URS0000E9E864_9606	URS0000E9E864	LNCBOOK	HSALNG0113304	HSALNT0234884	Homo sapiens (human) HSALNT0234884	lncRNA	2454.48	3.9818	0.641982	6.20236	5.56244e-10	1.14779e-07	TRUE	UP
URS0000E9E864_9606	URS0000E9E864	MALACARDS	FENDRR	MALACARDS:FENDRR:URS0000E9E864_9606	Homo sapiens (human) HSALNT0234884	lncRNA	2454.48	3.9818	0.641982	6.20236	5.56244e-10	1.14779e-07	TRUE	UP
URS0000EB5558_9606	URS0000EB5558	GENECARDS	ENSG00000254057	GENECARDS:ENSG00000254057:URS0000EB5558_9606	Homo sapiens (human) HSALNT0140473	lncRNA	44.6109	-4.18031	0.674446	-6.19814	5.71356e-10	1.17325e-07	TRUE	DOWN
URS0000EB5558_9606	URS0000EB5558	LNCBOOK	HSALNG0066997	HSALNT0140473	Homo sapiens (human) HSALNT0140473	lncRNA	44.6109	-4.18031	0.674446	-6.19814	5.71356e-10	1.17325e-07	TRUE	DOWN
URS0000710CFE_9606	URS0000710CFE	GENECARDS	RF00003-006	GENECARDS:RF00003-006:URS0000710CFE_9606	Homo sapiens U1 spliceosomal RNA	snRNA	30858.4	5.3114	0.8579	6.19116	5.97212e-10	1.20728e-07	TRUE	UP
URS0000710CFE_9606	URS0000710CFE	RFAM		RF00003	Homo sapiens U1 spliceosomal RNA	snRNA	30858.4	5.3114	0.8579	6.19116	5.97212e-10	1.20728e-07	TRUE	UP
URS00008B49AE_9606	URS00008B49AE	GENECARDS	lnc-HNRNPF-2	GENECARDS:lnc-HNRNPF-2:URS00008B49AE_9606	Homo sapiens (human) non-protein coding lnc-HNRNPF-2:1	lncRNA	45.2595	6.16336	0.995599	6.1906	5.99345e-10	1.20728e-07	TRUE	UP
URS00008B49AE_9606	URS00008B49AE	LNCBOOK	HSALNG0077532	HSALNT0161824	Homo sapiens (human) non-protein coding lnc-HNRNPF-2:1	lncRNA	45.2595	6.16336	0.995599	6.1906	5.99345e-10	1.20728e-07	TRUE	UP
URS00008B49AE_9606	URS00008B49AE	LNCIPEDIA	lnc-HNRNPF-2	lnc-HNRNPF-2:1	Homo sapiens (human) non-protein coding lnc-HNRNPF-2:1	lncRNA	45.2595	6.16336	0.995599	6.1906	5.99345e-10	1.20728e-07	TRUE	UP
URS000234485B_9606	URS000234485B	GENECARDS	HSALNG0096317	GENECARDS:HSALNG0096317:URS000234485B_9606	Homo sapiens (human) HSALNT0199915	lncRNA	84.3987	4.20205	0.678634	6.19193	5.94317e-10	1.20728e-07	TRUE	UP
URS000234485B_9606	URS000234485B	LNCBOOK	HSALNG0096317	HSALNT0199915	Homo sapiens (human) HSALNT0199915	lncRNA	84.3987	4.20205	0.678634	6.19193	5.94317e-10	1.20728e-07	TRUE	UP
URS000074FA6F_9606	URS000074FA6F	ENA	tRNA-Val-CAC-14-1	HG984130.1:1..73:tRNA	Homo sapiens (human) tRNA-Val-CAC-14-1	tRNA	84.8635	10.4083	1.68094	6.19194	5.94294e-10	1.20728e-07	TRUE	UP
URS000074FA6F_9606	URS000074FA6F	GENECARDS	HG984130	GENECARDS:HG984130:URS000074FA6F_9606	Homo sapiens (human) tRNA-Val-CAC-14-1	tRNA	84.8635	10.4083	1.68094	6.19194	5.94294e-10	1.20728e-07	TRUE	UP
URS0000EBD259_9606	URS0000EBD259	GENECARDS	LOC105373383	GENECARDS:LOC105373383:URS0000EBD259_9606	Homo sapiens (human) HSALNT0287573	lncRNA	301.572	5.15289	0.833023	6.18577	6.17982e-10	1.23892e-07	TRUE	UP
URS0000EBD259_9606	URS0000EBD259	LNCBOOK	HSALNG0140771	HSALNT0287573	Homo sapiens (human) HSALNT0287573	lncRNA	301.572	5.15289	0.833023	6.18577	6.17982e-10	1.23892e-07	TRUE	UP
URS000200B3D8_9606	URS000200B3D8	ENA		MK280142.1:1..598:ncRNA	Homo sapiens (human) lncAB180.1	lncRNA	1299.28	-3.6883	0.596513	-6.1831	6.28563e-10	1.24926e-07	TRUE	DOWN
URS000200B3D8_9606	URS000200B3D8	GENECARDS	MK280142	GENECARDS:MK280142:URS000200B3D8_9606	Homo sapiens (human) lncAB180.1	lncRNA	1299.28	-3.6883	0.596513	-6.1831	6.28563e-10	1.24926e-07	TRUE	DOWN
URS0000D5A35E_9606	URS0000D5A35E	GENECARDS	lnc-TPBG-10	GENECARDS:lnc-TPBG-10:URS0000D5A35E_9606	Homo sapiens (human) non-protein coding lnc-TPBG-10:1	lncRNA	153.466	4.79111	0.774887	6.18298	6.29045e-10	1.24926e-07	TRUE	UP
URS0000D5A35E_9606	URS0000D5A35E	LNCBOOK	HSALNG0051537	HSALNT0109088	Homo sapiens (human) non-protein coding lnc-TPBG-10:1	lncRNA	153.466	4.79111	0.774887	6.18298	6.29045e-10	1.24926e-07	TRUE	UP
URS0000D5A35E_9606	URS0000D5A35E	LNCIPEDIA	lnc-TPBG-10	lnc-TPBG-10:1	Homo sapiens (human) non-protein coding lnc-TPBG-10:1	lncRNA	153.466	4.79111	0.774887	6.18298	6.29045e-10	1.24926e-07	TRUE	UP
URS0000D6DCC9_9606	URS0000D6DCC9	GENECARDS	lnc-ZNF461-2	GENECARDS:lnc-ZNF461-2:URS0000D6DCC9_9606	Homo sapiens (human) non-protein coding lnc-ZNF461-2:2	lncRNA	460.487	3.07174	0.497036	6.18012	6.40516e-10	1.2661e-07	TRUE	UP
URS0000D6DCC9_9606	URS0000D6DCC9	LNCIPEDIA	lnc-ZNF461-2	lnc-ZNF461-2:2	Homo sapiens (human) non-protein coding lnc-ZNF461-2:2	lncRNA	460.487	3.07174	0.497036	6.18012	6.40516e-10	1.2661e-07	TRUE	UP
URS00008B2950_9606	URS00008B2950	GENECARDS	lnc-PPIE-10	GENECARDS:lnc-PPIE-10:URS00008B2950_9606	Homo sapiens (human) non-protein coding lnc-PPIE-10:1	lncRNA	71.6485	-3.1823	0.515179	-6.17707	6.53013e-10	1.2848e-07	TRUE	DOWN
URS00008B2950_9606	URS00008B2950	LNCBOOK	HSALNG0002810	HSALNT0005380	Homo sapiens (human) non-protein coding lnc-PPIE-10:1	lncRNA	71.6485	-3.1823	0.515179	-6.17707	6.53013e-10	1.2848e-07	TRUE	DOWN
URS00008B2950_9606	URS00008B2950	LNCIPEDIA	lnc-PPIE-10	lnc-PPIE-10:1	Homo sapiens (human) non-protein coding lnc-PPIE-10:1	lncRNA	71.6485	-3.1823	0.515179	-6.17707	6.53013e-10	1.2848e-07	TRUE	DOWN
URS00008B2950_9606	URS00008B2950	NONCODE	NONHSAG001132.2	NONHSAT002604.2	Homo sapiens (human) non-protein coding lnc-PPIE-10:1	lncRNA	71.6485	-3.1823	0.515179	-6.17707	6.53013e-10	1.2848e-07	TRUE	DOWN
URS00009B350C_9606	URS00009B350C	GENECARDS	NONHSAG002551.2	GENECARDS:NONHSAG002551.2:URS00009B350C_9606	Homo sapiens long non-coding RNA NONHSAT149661.1	lncRNA	26.0373	4.75897	0.770997	6.17249	6.72243e-10	1.31044e-07	TRUE	UP
URS00009B350C_9606	URS00009B350C	NONCODE	NONHSAG002551.2	NONHSAT149661.1	Homo sapiens long non-coding RNA NONHSAT149661.1	lncRNA	26.0373	4.75897	0.770997	6.17249	6.72243e-10	1.31044e-07	TRUE	UP
URS0000EB5535_9606	URS0000EB5535	GENECARDS	HSALNG0122540	GENECARDS:HSALNG0122540:URS0000EB5535_9606	Homo sapiens (human) HSALNT0253278	lncRNA	419.991	5.35516	0.86755	6.17274	6.71177e-10	1.31044e-07	TRUE	UP
URS0000EB5535_9606	URS0000EB5535	LNCBOOK	HSALNG0122540	HSALNT0253278	Homo sapiens (human) HSALNT0253278	lncRNA	419.991	5.35516	0.86755	6.17274	6.71177e-10	1.31044e-07	TRUE	UP
URS00008B5634_9606	URS00008B5634	GENECARDS	ENSG00000250385	GENECARDS:ENSG00000250385:URS00008B5634_9606	Homo sapiens (human) HSALNT0082988	lncRNA	160.829	4.03389	0.653732	6.17056	6.80496e-10	1.32044e-07	TRUE	UP
URS00008B5634_9606	URS00008B5634	LNCBOOK	HSALNG0039454	HSALNT0082988	Homo sapiens (human) HSALNT0082988	lncRNA	160.829	4.03389	0.653732	6.17056	6.80496e-10	1.32044e-07	TRUE	UP
URS00008B5634_9606	URS00008B5634	NONCODE	NONHSAG039634.2	NONHSAT202060.1	Homo sapiens (human) HSALNT0082988	lncRNA	160.829	4.03389	0.653732	6.17056	6.80496e-10	1.32044e-07	TRUE	UP
URS000065C46E_9606	URS000065C46E	GENECARDS	RF00003-008	GENECARDS:RF00003-008:URS000065C46E_9606	Homo sapiens U1 spliceosomal RNA	snRNA	22403	3.6722	0.595383	6.1678	6.92481e-10	1.32546e-07	TRUE	UP
URS000065C46E_9606	URS000065C46E	RFAM		RF00003	Homo sapiens U1 spliceosomal RNA	snRNA	22403	3.6722	0.595383	6.1678	6.92481e-10	1.32546e-07	TRUE	UP
URS0000E9E6E9_9606	URS0000E9E6E9	GENECARDS	HSALNG0115611	GENECARDS:HSALNG0115611:URS0000E9E6E9_9606	Homo sapiens (human) HSALNT0239178	lncRNA	124.738	-4.53536	0.735302	-6.16802	6.91491e-10	1.32546e-07	TRUE	DOWN
URS0000E9E6E9_9606	URS0000E9E6E9	LNCBOOK	HSALNG0115611	HSALNT0239178	Homo sapiens (human) HSALNT0239178	lncRNA	124.738	-4.53536	0.735302	-6.16802	6.91491e-10	1.32546e-07	TRUE	DOWN
URS0000E9E8F2_9606	URS0000E9E8F2	GENECARDS	HSALNG0118590	GENECARDS:HSALNG0118590:URS0000E9E8F2_9606	Homo sapiens (human) HSALNT0244987	lncRNA	50.1187	3.83028	0.62095	6.16842	6.89745e-10	1.32546e-07	TRUE	UP
URS0000E9E8F2_9606	URS0000E9E8F2	LNCBOOK	HSALNG0118590	HSALNT0244987	Homo sapiens (human) HSALNT0244987	lncRNA	50.1187	3.83028	0.62095	6.16842	6.89745e-10	1.32546e-07	TRUE	UP
URS0000D5DD93_9606	URS0000D5DD93	GENECARDS	lnc-SP7-4	GENECARDS:lnc-SP7-4:URS0000D5DD93_9606	Homo sapiens (human) non-protein coding lnc-SP7-4:1	lncRNA	76.8402	3.82704	0.621106	6.16165	7.19916e-10	1.37176e-07	TRUE	UP
URS0000D5DD93_9606	URS0000D5DD93	LNCBOOK	HSALNG0091269	HSALNT0189328	Homo sapiens (human) non-protein coding lnc-SP7-4:1	lncRNA	76.8402	3.82704	0.621106	6.16165	7.19916e-10	1.37176e-07	TRUE	UP
URS0000D5DD93_9606	URS0000D5DD93	LNCIPEDIA	lnc-SP7-4	lnc-SP7-4:1	Homo sapiens (human) non-protein coding lnc-SP7-4:1	lncRNA	76.8402	3.82704	0.621106	6.16165	7.19916e-10	1.37176e-07	TRUE	UP
URS0000E987B7_9606	URS0000E987B7	GENECARDS	HSALNG0008923	GENECARDS:HSALNG0008923:URS0000E987B7_9606	Homo sapiens (human) HSALNT0018465	lncRNA	99.8369	-3.01896	0.49053	-6.15448	7.53227e-10	1.4288e-07	TRUE	DOWN
URS0000E987B7_9606	URS0000E987B7	LNCBOOK	HSALNG0008923	HSALNT0018465	Homo sapiens (human) HSALNT0018465	lncRNA	99.8369	-3.01896	0.49053	-6.15448	7.53227e-10	1.4288e-07	TRUE	DOWN
URS0000E9947B_9606	URS0000E9947B	GENECARDS	HSALNG0093370	GENECARDS:HSALNG0093370:URS0000E9947B_9606	Homo sapiens (human) HSALNT0193743	lncRNA	1606.44	2.39089	0.389583	6.13705	8.40701e-10	1.58761e-07	TRUE	UP
URS0000E9947B_9606	URS0000E9947B	LNCBOOK	HSALNG0093370	HSALNT0193743	Homo sapiens (human) HSALNT0193743	lncRNA	1606.44	2.39089	0.389583	6.13705	8.40701e-10	1.58761e-07	TRUE	UP
URS00008BCD8C_9606	URS00008BCD8C	EXPRESSION_ATLAS	E	EXPRESSIONATLAS:ENSG00000247728	Homo sapiens (human) non-protein coding lnc-GOLGA8R-1:1	lncRNA	1985	4.53782	0.739651	6.13508	8.51137e-10	1.60018e-07	TRUE	UP
URS00008BCD8C_9606	URS00008BCD8C	GENECARDS	ARHGAP11B-DT	GENECARDS:ARHGAP11B-DT:URS00008BCD8C_9606	Homo sapiens (human) non-protein coding lnc-GOLGA8R-1:1	lncRNA	1985	4.53782	0.739651	6.13508	8.51137e-10	1.60018e-07	TRUE	UP
URS00008BCD8C_9606	URS00008BCD8C	LNCBOOK	HSALNG0104769	HSALNT0218001	Homo sapiens (human) non-protein coding lnc-GOLGA8R-1:1	lncRNA	1985	4.53782	0.739651	6.13508	8.51137e-10	1.60018e-07	TRUE	UP
URS00008BCD8C_9606	URS00008BCD8C	LNCIPEDIA	lnc-GOLGA8R-1	lnc-GOLGA8R-1:1	Homo sapiens (human) non-protein coding lnc-GOLGA8R-1:1	lncRNA	1985	4.53782	0.739651	6.13508	8.51137e-10	1.60018e-07	TRUE	UP
URS00008BCD8C_9606	URS00008BCD8C	NONCODE	NONHSAG016417.2	NONHSAT171398.1	Homo sapiens (human) non-protein coding lnc-GOLGA8R-1:1	lncRNA	1985	4.53782	0.739651	6.13508	8.51137e-10	1.60018e-07	TRUE	UP
URS0001A079B6_9606	URS0001A079B6	ENA		MN309423.1:1..645:ncRNA	Homo sapiens (human) LNC_000786	lncRNA	2285.27	-2.99357	0.488447	-6.12874	8.85777e-10	1.65793e-07	TRUE	DOWN
URS0001A079B6_9606	URS0001A079B6	GENECARDS	MN309423	GENECARDS:MN309423:URS0001A079B6_9606	Homo sapiens (human) LNC_000786	lncRNA	2285.27	-2.99357	0.488447	-6.12874	8.85777e-10	1.65793e-07	TRUE	DOWN
URS00009BC939_9606	URS00009BC939	GENECARDS	NONHSAG025640.2	GENECARDS:NONHSAG025640.2:URS00009BC939_9606	Homo sapiens long non-coding RNA NONHSAT179707.1	lncRNA	5534.68	4.40588	0.719512	6.12343	9.15824e-10	1.70662e-07	TRUE	UP
URS00009BC939_9606	URS00009BC939	NONCODE	NONHSAG025640.2	NONHSAT179707.1	Homo sapiens long non-coding RNA NONHSAT179707.1	lncRNA	5534.68	4.40588	0.719512	6.12343	9.15824e-10	1.70662e-07	TRUE	UP
URS0000E9E824_9606	URS0000E9E824	GENECARDS	lnc-GLMP-1	GENECARDS:lnc-GLMP-1:URS0000E9E824_9606	Homo sapiens (human) HSALNT0015814	lncRNA	948.419	-3.7706	0.616041	-6.12071	9.31609e-10	1.72842e-07	TRUE	DOWN
URS0000E9E824_9606	URS0000E9E824	LNCBOOK	HSALNG0007568	HSALNT0015814	Homo sapiens (human) HSALNT0015814	lncRNA	948.419	-3.7706	0.616041	-6.12071	9.31609e-10	1.72842e-07	TRUE	DOWN
URS00026A1F39_9606	URS00026A1F39	REFSEQ	LOC399900	NR_187560	Homo sapiens uncharacterized LOC399900 (LOC399900)	lncRNA	4205.96	5.54465	0.906579	6.11602	9.59421e-10	1.77225e-07	TRUE	UP
URS00009B6880_9606	URS00009B6880	GENECARDS	lnc-FAM124B-5	GENECARDS:lnc-FAM124B-5:URS00009B6880_9606	Homo sapiens long non-coding RNA NONHSAT186357.1	lncRNA	6312.94	2.82827	0.462745	6.11194	9.84294e-10	1.81029e-07	TRUE	UP
URS00009B6880_9606	URS00009B6880	NONCODE	NONHSAG030669.2	NONHSAT186357.1	Homo sapiens long non-coding RNA NONHSAT186357.1	lncRNA	6312.94	2.82827	0.462745	6.11194	9.84294e-10	1.81029e-07	TRUE	UP
URS00023403A5_9606	URS00023403A5	GENECARDS	HSALNG0078936	GENECARDS:HSALNG0078936:URS00023403A5_9606	Homo sapiens (human) HSALNT0358500	lncRNA	159.941	2.14247	0.350744	6.10837	1.00657e-09	1.84324e-07	TRUE	UP
URS00023403A5_9606	URS00023403A5	LNCBOOK	HSALNG0078936	HSALNT0358500	Homo sapiens (human) HSALNT0358500	lncRNA	159.941	2.14247	0.350744	6.10837	1.00657e-09	1.84324e-07	TRUE	UP
URS0000E9CA31_9606	URS0000E9CA31	GENECARDS	HSALNG0012935	GENECARDS:HSALNG0012935:URS0000E9CA31_9606	Homo sapiens (human) HSALNT0027197	lncRNA	433.753	6.36567	1.04247	6.10635	1.01935e-09	1.85861e-07	TRUE	UP
URS0000E9CA31_9606	URS0000E9CA31	LNCBOOK	HSALNG0012935	HSALNT0027197	Homo sapiens (human) HSALNT0027197	lncRNA	433.753	6.36567	1.04247	6.10635	1.01935e-09	1.85861e-07	TRUE	UP
URS00019D1022_9606	URS00019D1022	ENA		MN297309.1:1..303:ncRNA	Homo sapiens (human) LHRI_LNC2133.1	lncRNA	50.8083	4.31039	0.706383	6.10206	1.0471e-09	1.901e-07	TRUE	UP
URS00019D1022_9606	URS00019D1022	GENECARDS	MN297309	GENECARDS:MN297309:URS00019D1022_9606	Homo sapiens (human) LHRI_LNC2133.1	lncRNA	50.8083	4.31039	0.706383	6.10206	1.0471e-09	1.901e-07	TRUE	UP
URS00008B6DA5_9606	URS00008B6DA5	GENECARDS	lnc-EMCN-4	GENECARDS:lnc-EMCN-4:URS00008B6DA5_9606	Homo sapiens (human) non-protein coding lnc-EMCN-4:1	lncRNA	154.579	3.31314	0.543431	6.09671	1.08273e-09	1.95729e-07	TRUE	UP
URS00008B6DA5_9606	URS00008B6DA5	LNCBOOK	HSALNG0036059	HSALNT0075533	Homo sapiens (human) non-protein coding lnc-EMCN-4:1	lncRNA	154.579	3.31314	0.543431	6.09671	1.08273e-09	1.95729e-07	TRUE	UP
URS00008B6DA5_9606	URS00008B6DA5	LNCIPEDIA	lnc-EMCN-4	lnc-EMCN-4:1	Homo sapiens (human) non-protein coding lnc-EMCN-4:1	lncRNA	154.579	3.31314	0.543431	6.09671	1.08273e-09	1.95729e-07	TRUE	UP
URS00008B6DA5_9606	URS00008B6DA5	NONCODE	NONHSAG038512.2	NONHSAT097571.2	Homo sapiens (human) non-protein coding lnc-EMCN-4:1	lncRNA	154.579	3.31314	0.543431	6.09671	1.08273e-09	1.95729e-07	TRUE	UP
URS0001BD73D1_9606	URS0001BD73D1	GENECARDS	HSALNG0029658	GENECARDS:HSALNG0029658:URS0001BD73D1_9606	Homo sapiens (human) HSALNT0061841	lncRNA	56.233	3.52626	0.57873	6.09309	1.1075e-09	1.9851e-07	TRUE	UP
URS0001BD73D1_9606	URS0001BD73D1	LNCBOOK	HSALNG0029658	HSALNT0061841	Homo sapiens (human) HSALNT0061841	lncRNA	56.233	3.52626	0.57873	6.09309	1.1075e-09	1.9851e-07	TRUE	UP
URS0002208149_9606	URS0002208149	ENA		OA989490.1:1..392:ncRNA	Homo sapiens (human) PREDICTED lncRNA (TCONS_00272334)	lncRNA	3690.32	1.94669	0.31947	6.09351	1.1046e-09	1.9851e-07	TRUE	UP
URS0002208149_9606	URS0002208149	GENECARDS	RAP2C-AS1	GENECARDS:RAP2C-AS1:URS0002208149_9606	Homo sapiens (human) PREDICTED lncRNA (TCONS_00272334)	lncRNA	3690.32	1.94669	0.31947	6.09351	1.1046e-09	1.9851e-07	TRUE	UP
URS0002346E07_9606	URS0002346E07	GENECARDS	HSALNG0144804	GENECARDS:HSALNG0144804:URS0002346E07_9606	Homo sapiens (human) HSALNT0387428	lncRNA	701.769	3.2464	0.533212	6.08838	1.14057e-09	2.02324e-07	TRUE	UP
URS0002346E07_9606	URS0002346E07	LNCBOOK	HSALNG0144804	HSALNT0387428	Homo sapiens (human) HSALNT0387428	lncRNA	701.769	3.2464	0.533212	6.08838	1.14057e-09	2.02324e-07	TRUE	UP
URS0002349652_9606	URS0002349652	GENECARDS	HSALNG0031361	GENECARDS:HSALNG0031361:URS0002349652_9606	Homo sapiens (human) HSALNT0316823	lncRNA	2415.18	2.02482	0.332591	6.08802	1.14313e-09	2.02324e-07	TRUE	UP
URS0002349652_9606	URS0002349652	LNCBOOK	HSALNG0031361	HSALNT0316823	Homo sapiens (human) HSALNT0316823	lncRNA	2415.18	2.02482	0.332591	6.08802	1.14313e-09	2.02324e-07	TRUE	UP
URS00009B5C04_9606	URS00009B5C04	GENECARDS	lnc-RAMP3-2	GENECARDS:lnc-RAMP3-2:URS00009B5C04_9606	Homo sapiens long non-coding RNA NONHSAT212025.1	lncRNA	72.7687	4.77517	0.78432	6.08829	1.14121e-09	2.02324e-07	TRUE	UP
URS00009B5C04_9606	URS00009B5C04	NONCODE	NONHSAG047512.2	NONHSAT212025.1	Homo sapiens long non-coding RNA NONHSAT212025.1	lncRNA	72.7687	4.77517	0.78432	6.08829	1.14121e-09	2.02324e-07	TRUE	UP
URS00008B97FA_9606	URS00008B97FA	GENECARDS	ENSG00000291001	GENECARDS:ENSG00000291001:URS00008B97FA_9606	Homo sapiens (human) non-protein coding lnc-CEACAM21-4:1	lncRNA	68.8905	3.12215	0.51446	6.0688	1.28867e-09	2.27134e-07	TRUE	UP
URS00008B97FA_9606	URS00008B97FA	LNCIPEDIA	lnc-CEACAM21-4	lnc-CEACAM21-4:1	Homo sapiens (human) non-protein coding lnc-CEACAM21-4:1	lncRNA	68.8905	3.12215	0.51446	6.0688	1.28867e-09	2.27134e-07	TRUE	UP
URS00008B97FA_9606	URS00008B97FA	NONCODE	NONHSAG025872.2	NONHSAT066475.2	Homo sapiens (human) non-protein coding lnc-CEACAM21-4:1	lncRNA	68.8905	3.12215	0.51446	6.0688	1.28867e-09	2.27134e-07	TRUE	UP
URS0000EB8DB4_9606	URS0000EB8DB4	GENECARDS	HSALNG0000522	GENECARDS:HSALNG0000522:URS0000EB8DB4_9606	Homo sapiens (human) HSALNT0001095	lncRNA	1537.33	2.12834	0.351161	6.06086	1.35395e-09	2.3765e-07	TRUE	UP
URS0000EB8DB4_9606	URS0000EB8DB4	LNCBOOK	HSALNG0000522	HSALNT0001095	Homo sapiens (human) HSALNT0001095	lncRNA	1537.33	2.12834	0.351161	6.06086	1.35395e-09	2.3765e-07	TRUE	UP
URS0000E954DC_9606	URS0000E954DC	GENECARDS	HSALNG0022334	GENECARDS:HSALNG0022334:URS0000E954DC_9606	Homo sapiens (human) HSALNT0047413	lncRNA	160.699	2.52311	0.416433	6.05887	1.37081e-09	2.39614e-07	TRUE	UP
URS0000E954DC_9606	URS0000E954DC	LNCBOOK	HSALNG0022334	HSALNT0047413	Homo sapiens (human) HSALNT0047413	lncRNA	160.699	2.52311	0.416433	6.05887	1.37081e-09	2.39614e-07	TRUE	UP
URS0000EC1DE6_9606	URS0000EC1DE6	GENECARDS	HSALNG0068701	GENECARDS:HSALNG0068701:URS0000EC1DE6_9606	Homo sapiens (human) HSALNT0144187	lncRNA	99.825	-3.44065	0.568006	-6.05742	1.38318e-09	2.40782e-07	TRUE	DOWN
URS0000EC1DE6_9606	URS0000EC1DE6	LNCBOOK	HSALNG0068701	HSALNT0144187	Homo sapiens (human) HSALNT0144187	lncRNA	99.825	-3.44065	0.568006	-6.05742	1.38318e-09	2.40782e-07	TRUE	DOWN
URS0000EB31BB_9606	URS0000EB31BB	GENECARDS	HSALNG0008325	GENECARDS:HSALNG0008325:URS0000EB31BB_9606	Homo sapiens (human) HSALNT0017246	lncRNA	49.5574	-4.86105	0.803008	-6.05355	1.41688e-09	2.45636e-07	TRUE	DOWN
URS0000EB31BB_9606	URS0000EB31BB	LNCBOOK	HSALNG0008325	HSALNT0017246	Homo sapiens (human) HSALNT0017246	lncRNA	49.5574	-4.86105	0.803008	-6.05355	1.41688e-09	2.45636e-07	TRUE	DOWN
URS0000EA4DF2_9606	URS0000EA4DF2	GENECARDS	MCM8-AS1	GENECARDS:MCM8-AS1:URS0000EA4DF2_9606	Homo sapiens (human) HSALNT0263920	lncRNA	315.537	4.93448	0.815985	6.04727	1.47323e-09	2.54364e-07	TRUE	UP
URS0000EA4DF2_9606	URS0000EA4DF2	LNCBOOK	HSALNG0128447	HSALNT0263920	Homo sapiens (human) HSALNT0263920	lncRNA	315.537	4.93448	0.815985	6.04727	1.47323e-09	2.54364e-07	TRUE	UP
URS00019A7194_9606	URS00019A7194	ENA		MN308718.1:1..447:ncRNA	Homo sapiens (human) LNC_000081	lncRNA	110.646	-3.31639	0.548729	-6.04376	1.50561e-09	2.57557e-07	TRUE	DOWN
URS00019A7194_9606	URS00019A7194	GENECARDS	MN308718	GENECARDS:MN308718:URS00019A7194_9606	Homo sapiens (human) LNC_000081	lncRNA	110.646	-3.31639	0.548729	-6.04376	1.50561e-09	2.57557e-07	TRUE	DOWN
URS00009BBCFB_9606	URS00009BBCFB	GENECARDS	NONHSAG006092.2	GENECARDS:NONHSAG006092.2:URS00009BBCFB_9606	Homo sapiens long non-coding RNA NONHSAT013767.2	lncRNA	3640.86	-3.45068	0.570994	-6.04329	1.50999e-09	2.57557e-07	TRUE	DOWN
URS00009BBCFB_9606	URS00009BBCFB	NONCODE	NONHSAG006092.2	NONHSAT013767.2	Homo sapiens long non-coding RNA NONHSAT013767.2	lncRNA	3640.86	-3.45068	0.570994	-6.04329	1.50999e-09	2.57557e-07	TRUE	DOWN
URS0002347451_9606	URS0002347451	GENECARDS	HSALNG0134575	GENECARDS:HSALNG0134575:URS0002347451_9606	Homo sapiens (human) HSALNT0405230	lncRNA	446.583	2.2528	0.372728	6.0441	1.50246e-09	2.57557e-07	TRUE	UP
URS0002347451_9606	URS0002347451	LNCBOOK	HSALNG0134575	HSALNT0405230	Homo sapiens (human) HSALNT0405230	lncRNA	446.583	2.2528	0.372728	6.0441	1.50246e-09	2.57557e-07	TRUE	UP
URS0000E9B798_9606	URS0000E9B798	GENECARDS	HSALNG0009629	GENECARDS:HSALNG0009629:URS0000E9B798_9606	Homo sapiens (human) HSALNT0019934	lncRNA	283.973	-3.98227	0.660152	-6.03236	1.61587e-09	2.7451e-07	TRUE	DOWN
URS0000E9B798_9606	URS0000E9B798	LNCBOOK	HSALNG0009629	HSALNT0019934	Homo sapiens (human) HSALNT0019934	lncRNA	283.973	-3.98227	0.660152	-6.03236	1.61587e-09	2.7451e-07	TRUE	DOWN
URS00009B39CA_9606	URS00009B39CA	GENECARDS	lnc-GPRIN2-4	GENECARDS:lnc-GPRIN2-4:URS00009B39CA_9606	Homo sapiens (human) non-protein coding lnc-GPRIN2-4:3	lncRNA	1126.05	3.9611	0.657602	6.02356	1.70623e-09	2.86181e-07	TRUE	UP
URS00009B39CA_9606	URS00009B39CA	LNCIPEDIA	lnc-GPRIN2-4	lnc-GPRIN2-4:3	Homo sapiens (human) non-protein coding lnc-GPRIN2-4:3	lncRNA	1126.05	3.9611	0.657602	6.02356	1.70623e-09	2.86181e-07	TRUE	UP
URS00009B39CA_9606	URS00009B39CA	NONCODE	NONHSAG005787.2	NONHSAT013133.2	Homo sapiens (human) non-protein coding lnc-GPRIN2-4:3	lncRNA	1126.05	3.9611	0.657602	6.02356	1.70623e-09	2.86181e-07	TRUE	UP
URS0000EABD63_9606	URS0000EABD63	GENECARDS	lnc-TTC28-2	GENECARDS:lnc-TTC28-2:URS0000EABD63_9606	Homo sapiens (human) HSALNT0276600	lncRNA	615.192	3.16871	0.525974	6.02447	1.69668e-09	2.86181e-07	TRUE	UP
URS0000EABD63_9606	URS0000EABD63	LNCBOOK	HSALNG0134753	HSALNT0276600	Homo sapiens (human) HSALNT0276600	lncRNA	615.192	3.16871	0.525974	6.02447	1.69668e-09	2.86181e-07	TRUE	UP
URS0002345754_9606	URS0002345754	GENECARDS	HDAC11-AS1	GENECARDS:HDAC11-AS1:URS0002345754_9606	Homo sapiens (human) HSALNT0310443	lncRNA	347.417	4.8684	0.808279	6.02317	1.71037e-09	2.86181e-07	TRUE	UP
URS0002345754_9606	URS0002345754	LNCBOOK	HSALNG0024285	HSALNT0310443	Homo sapiens (human) HSALNT0310443	lncRNA	347.417	4.8684	0.808279	6.02317	1.71037e-09	2.86181e-07	TRUE	UP
URS0000EAAFC3_9606	URS0000EAAFC3	GENECARDS	HSALNG0043859	GENECARDS:HSALNG0043859:URS0000EAAFC3_9606	Homo sapiens (human) HSALNT0092231	lncRNA	96.2831	3.60304	0.598208	6.02305	1.71163e-09	2.86181e-07	TRUE	UP
URS0000EAAFC3_9606	URS0000EAAFC3	LNCBOOK	HSALNG0043859	HSALNT0092231	Homo sapiens (human) HSALNT0092231	lncRNA	96.2831	3.60304	0.598208	6.02305	1.71163e-09	2.86181e-07	TRUE	UP
URS0000EA0452_9606	URS0000EA0452	GENECARDS	HSALNG0008596	GENECARDS:HSALNG0008596:URS0000EA0452_9606	Homo sapiens (human) HSALNT0017868	lncRNA	2774.48	6.15118	1.02254	6.01557	1.7926e-09	2.98539e-07	TRUE	UP
URS0000EA0452_9606	URS0000EA0452	LNCBOOK	HSALNG0008596	HSALNT0017868	Homo sapiens (human) HSALNT0017868	lncRNA	2774.48	6.15118	1.02254	6.01557	1.7926e-09	2.98539e-07	TRUE	UP
URS0001F3D750_9606	URS0001F3D750	ENA		MK279978.1:1..481:ncRNA	Homo sapiens	lncRNA	1679.7	-3.12865	0.521041	-6.00461	1.91792e-09	3.14458e-07	TRUE	DOWN
URS0001F3D750_9606	URS0001F3D750	GENECARDS	MK279978	GENECARDS:MK279978:URS0001F3D750_9606	Homo sapiens	lncRNA	1679.7	-3.12865	0.521041	-6.00461	1.91792e-09	3.14458e-07	TRUE	DOWN
URS0000EA64AC_9606	URS0000EA64AC	GENECARDS	HSALNG0107217	GENECARDS:HSALNG0107217:URS0000EA64AC_9606	Homo sapiens (human) HSALNT0222786	lncRNA	179.801	3.12948	0.521142	6.00503	1.91291e-09	3.14458e-07	TRUE	UP
URS0000EA64AC_9606	URS0000EA64AC	LNCBOOK	HSALNG0107217	HSALNT0222786	Homo sapiens (human) HSALNT0222786	lncRNA	179.801	3.12948	0.521142	6.00503	1.91291e-09	3.14458e-07	TRUE	UP
URS0000EACD0D_9606	URS0000EACD0D	GENECARDS	HSALNG0118261	GENECARDS:HSALNG0118261:URS0000EACD0D_9606	Homo sapiens (human) HSALNT0244118	lncRNA	478.294	4.02509	0.670246	6.00539	1.90876e-09	3.14458e-07	TRUE	UP
URS0000EACD0D_9606	URS0000EACD0D	LNCBOOK	HSALNG0118261	HSALNT0244118	Homo sapiens (human) HSALNT0244118	lncRNA	478.294	4.02509	0.670246	6.00539	1.90876e-09	3.14458e-07	TRUE	UP
URS000232DE3E_9606	URS000232DE3E	GENECARDS	RF03565	GENECARDS:RF03565:URS000232DE3E_9606	Homo sapiens (human) mir-1282 microRNA precursor family	pre_miRNA	454.884	-3.3403	0.556233	-6.00522	1.91075e-09	3.14458e-07	TRUE	DOWN
URS000232DE3E_9606	URS000232DE3E	RFAM		RF03565	Homo sapiens (human) mir-1282 microRNA precursor family	pre_miRNA	454.884	-3.3403	0.556233	-6.00522	1.91075e-09	3.14458e-07	TRUE	DOWN
URS000206CF22_9606	URS000206CF22	ENA		MK280124.1:1..523:ncRNA	Homo sapiens (human) lncAB161.1	lncRNA	1882.52	-5.05979	0.842771	-6.00376	1.92805e-09	3.14898e-07	TRUE	DOWN
URS000206CF22_9606	URS000206CF22	GENECARDS	MK280124	GENECARDS:MK280124:URS000206CF22_9606	Homo sapiens (human) lncAB161.1	lncRNA	1882.52	-5.05979	0.842771	-6.00376	1.92805e-09	3.14898e-07	TRUE	DOWN
URS00009B66F3_9606	URS00009B66F3	GENECARDS	NONHSAG004528.2	GENECARDS:NONHSAG004528.2:URS00009B66F3_9606	Homo sapiens long non-coding RNA NONHSAT009996.2	lncRNA	71.6292	4.22964	0.705201	5.99778	2.0003e-09	3.25442e-07	TRUE	UP
URS00009B66F3_9606	URS00009B66F3	NONCODE	NONHSAG004528.2	NONHSAT009996.2	Homo sapiens long non-coding RNA NONHSAT009996.2	lncRNA	71.6292	4.22964	0.705201	5.99778	2.0003e-09	3.25442e-07	TRUE	UP
URS0000D5CA1F_9606	URS0000D5CA1F	GENECARDS	lnc-RHPN2-3	GENECARDS:lnc-RHPN2-3:URS0000D5CA1F_9606	Homo sapiens (human) non-protein coding lnc-RHPN2-3:1	lncRNA	8313.15	6.24447	1.0416	5.99509	2.03379e-09	3.29621e-07	TRUE	UP
URS0000D5CA1F_9606	URS0000D5CA1F	LNCBOOK	HSALNG0125410	HSALNT0258522	Homo sapiens (human) non-protein coding lnc-RHPN2-3:1	lncRNA	8313.15	6.24447	1.0416	5.99509	2.03379e-09	3.29621e-07	TRUE	UP
URS0000D5CA1F_9606	URS0000D5CA1F	LNCIPEDIA	lnc-RHPN2-3	lnc-RHPN2-3:1	Homo sapiens (human) non-protein coding lnc-RHPN2-3:1	lncRNA	8313.15	6.24447	1.0416	5.99509	2.03379e-09	3.29621e-07	TRUE	UP
URS0000D58ABB_9606	URS0000D58ABB	GENECARDS	lnc-CDPF1-1	GENECARDS:lnc-CDPF1-1:URS0000D58ABB_9606	Homo sapiens (human) non-protein coding lnc-CDPF1-1:2	lncRNA	6009.55	2.20949	0.368885	5.98963	2.10316e-09	3.39564e-07	TRUE	UP
URS0000D58ABB_9606	URS0000D58ABB	LNCBOOK	HSALNG0136013	HSALNT0278902	Homo sapiens (human) non-protein coding lnc-CDPF1-1:2	lncRNA	6009.55	2.20949	0.368885	5.98963	2.10316e-09	3.39564e-07	TRUE	UP
URS0000D58ABB_9606	URS0000D58ABB	LNCIPEDIA	lnc-CDPF1-1	lnc-CDPF1-1:2	Homo sapiens (human) non-protein coding lnc-CDPF1-1:2	lncRNA	6009.55	2.20949	0.368885	5.98963	2.10316e-09	3.39564e-07	TRUE	UP
URS00004EE069_9606	URS00004EE069	ENA	piR-55654	DQ588542.1:1..28:ncRNA	Homo sapiens (human) piR-55654	piRNA	70.2648	6.51337	1.08815	5.98571	2.15447e-09	3.46526e-07	TRUE	UP
URS00004EE069_9606	URS00004EE069	GENECARDS	piR-55654-001	GENECARDS:piR-55654-001:URS00004EE069_9606	Homo sapiens (human) piR-55654	piRNA	70.2648	6.51337	1.08815	5.98571	2.15447e-09	3.46526e-07	TRUE	UP
URS00004EE069_9606	URS00004EE069	GENECARDS	piR-55654-002	GENECARDS:piR-55654-002:URS00004EE069_9606	Homo sapiens (human) piR-55654	piRNA	70.2648	6.51337	1.08815	5.98571	2.15447e-09	3.46526e-07	TRUE	UP
URS00004EE069_9606	URS00004EE069	GENECARDS	piR-55654-003	GENECARDS:piR-55654-003:URS00004EE069_9606	Homo sapiens (human) piR-55654	piRNA	70.2648	6.51337	1.08815	5.98571	2.15447e-09	3.46526e-07	TRUE	UP
URS00004EE069_9606	URS00004EE069	GENECARDS	piR-55654-004	GENECARDS:piR-55654-004:URS00004EE069_9606	Homo sapiens (human) piR-55654	piRNA	70.2648	6.51337	1.08815	5.98571	2.15447e-09	3.46526e-07	TRUE	UP
URS00004EE069_9606	URS00004EE069	GENECARDS	piR-55654-005	GENECARDS:piR-55654-005:URS00004EE069_9606	Homo sapiens (human) piR-55654	piRNA	70.2648	6.51337	1.08815	5.98571	2.15447e-09	3.46526e-07	TRUE	UP
URS00004EE069_9606	URS00004EE069	GENECARDS	piR-55654-006	GENECARDS:piR-55654-006:URS00004EE069_9606	Homo sapiens (human) piR-55654	piRNA	70.2648	6.51337	1.08815	5.98571	2.15447e-09	3.46526e-07	TRUE	UP
URS00004EE069_9606	URS00004EE069	GENECARDS	piR-55654-007	GENECARDS:piR-55654-007:URS00004EE069_9606	Homo sapiens (human) piR-55654	piRNA	70.2648	6.51337	1.08815	5.98571	2.15447e-09	3.46526e-07	TRUE	UP
URS00004EE069_9606	URS00004EE069	GENECARDS	piR-55654-008	GENECARDS:piR-55654-008:URS00004EE069_9606	Homo sapiens (human) piR-55654	piRNA	70.2648	6.51337	1.08815	5.98571	2.15447e-09	3.46526e-07	TRUE	UP
URS00004EE069_9606	URS00004EE069	GENECARDS	piR-55654-009	GENECARDS:piR-55654-009:URS00004EE069_9606	Homo sapiens (human) piR-55654	piRNA	70.2648	6.51337	1.08815	5.98571	2.15447e-09	3.46526e-07	TRUE	UP
URS00004EE069_9606	URS00004EE069	GENECARDS	piR-55654-010	GENECARDS:piR-55654-010:URS00004EE069_9606	Homo sapiens (human) piR-55654	piRNA	70.2648	6.51337	1.08815	5.98571	2.15447e-09	3.46526e-07	TRUE	UP
URS00004EE069_9606	URS00004EE069	GENECARDS	piR-55654-011	GENECARDS:piR-55654-011:URS00004EE069_9606	Homo sapiens (human) piR-55654	piRNA	70.2648	6.51337	1.08815	5.98571	2.15447e-09	3.46526e-07	TRUE	UP
URS00004EE069_9606	URS00004EE069	GENECARDS	piR-55654-012	GENECARDS:piR-55654-012:URS00004EE069_9606	Homo sapiens (human) piR-55654	piRNA	70.2648	6.51337	1.08815	5.98571	2.15447e-09	3.46526e-07	TRUE	UP
URS00004EE069_9606	URS00004EE069	GENECARDS	piR-55654-013	GENECARDS:piR-55654-013:URS00004EE069_9606	Homo sapiens (human) piR-55654	piRNA	70.2648	6.51337	1.08815	5.98571	2.15447e-09	3.46526e-07	TRUE	UP
URS00004EE069_9606	URS00004EE069	GENECARDS	piR-55654-014	GENECARDS:piR-55654-014:URS00004EE069_9606	Homo sapiens (human) piR-55654	piRNA	70.2648	6.51337	1.08815	5.98571	2.15447e-09	3.46526e-07	TRUE	UP
URS00004EE069_9606	URS00004EE069	GENECARDS	piR-55654-015	GENECARDS:piR-55654-015:URS00004EE069_9606	Homo sapiens (human) piR-55654	piRNA	70.2648	6.51337	1.08815	5.98571	2.15447e-09	3.46526e-07	TRUE	UP
URS00004EE069_9606	URS00004EE069	GENECARDS	piR-55654-016	GENECARDS:piR-55654-016:URS00004EE069_9606	Homo sapiens (human) piR-55654	piRNA	70.2648	6.51337	1.08815	5.98571	2.15447e-09	3.46526e-07	TRUE	UP
URS00004EE069_9606	URS00004EE069	GENECARDS	piR-55654-017	GENECARDS:piR-55654-017:URS00004EE069_9606	Homo sapiens (human) piR-55654	piRNA	70.2648	6.51337	1.08815	5.98571	2.15447e-09	3.46526e-07	TRUE	UP
URS00004EE069_9606	URS00004EE069	GENECARDS	piR-55654-018	GENECARDS:piR-55654-018:URS00004EE069_9606	Homo sapiens (human) piR-55654	piRNA	70.2648	6.51337	1.08815	5.98571	2.15447e-09	3.46526e-07	TRUE	UP
URS00004EE069_9606	URS00004EE069	GENECARDS	piR-55654-019	GENECARDS:piR-55654-019:URS00004EE069_9606	Homo sapiens (human) piR-55654	piRNA	70.2648	6.51337	1.08815	5.98571	2.15447e-09	3.46526e-07	TRUE	UP
URS00004EE069_9606	URS00004EE069	GENECARDS	piR-55654-020	GENECARDS:piR-55654-020:URS00004EE069_9606	Homo sapiens (human) piR-55654	piRNA	70.2648	6.51337	1.08815	5.98571	2.15447e-09	3.46526e-07	TRUE	UP
URS00004EE069_9606	URS00004EE069	GENECARDS	piR-55654-021	GENECARDS:piR-55654-021:URS00004EE069_9606	Homo sapiens (human) piR-55654	piRNA	70.2648	6.51337	1.08815	5.98571	2.15447e-09	3.46526e-07	TRUE	UP
URS00004EE069_9606	URS00004EE069	GENECARDS	piR-55654-022	GENECARDS:piR-55654-022:URS00004EE069_9606	Homo sapiens (human) piR-55654	piRNA	70.2648	6.51337	1.08815	5.98571	2.15447e-09	3.46526e-07	TRUE	UP
URS00004EE069_9606	URS00004EE069	GENECARDS	piR-55654-023	GENECARDS:piR-55654-023:URS00004EE069_9606	Homo sapiens (human) piR-55654	piRNA	70.2648	6.51337	1.08815	5.98571	2.15447e-09	3.46526e-07	TRUE	UP
URS00004EE069_9606	URS00004EE069	GENECARDS	piR-55654-024	GENECARDS:piR-55654-024:URS00004EE069_9606	Homo sapiens (human) piR-55654	piRNA	70.2648	6.51337	1.08815	5.98571	2.15447e-09	3.46526e-07	TRUE	UP
URS00004EE069_9606	URS00004EE069	GENECARDS	piR-55654-025	GENECARDS:piR-55654-025:URS00004EE069_9606	Homo sapiens (human) piR-55654	piRNA	70.2648	6.51337	1.08815	5.98571	2.15447e-09	3.46526e-07	TRUE	UP
URS00004EE069_9606	URS00004EE069	GENECARDS	piR-55654-026	GENECARDS:piR-55654-026:URS00004EE069_9606	Homo sapiens (human) piR-55654	piRNA	70.2648	6.51337	1.08815	5.98571	2.15447e-09	3.46526e-07	TRUE	UP
URS00004EE069_9606	URS00004EE069	GENECARDS	piR-55654-027	GENECARDS:piR-55654-027:URS00004EE069_9606	Homo sapiens (human) piR-55654	piRNA	70.2648	6.51337	1.08815	5.98571	2.15447e-09	3.46526e-07	TRUE	UP
URS00004EE069_9606	URS00004EE069	GENECARDS	piR-55654-028	GENECARDS:piR-55654-028:URS00004EE069_9606	Homo sapiens (human) piR-55654	piRNA	70.2648	6.51337	1.08815	5.98571	2.15447e-09	3.46526e-07	TRUE	UP
URS00004EE069_9606	URS00004EE069	GENECARDS	piR-55654-029	GENECARDS:piR-55654-029:URS00004EE069_9606	Homo sapiens (human) piR-55654	piRNA	70.2648	6.51337	1.08815	5.98571	2.15447e-09	3.46526e-07	TRUE	UP
URS00004EE069_9606	URS00004EE069	GENECARDS	piR-55654-030	GENECARDS:piR-55654-030:URS00004EE069_9606	Homo sapiens (human) piR-55654	piRNA	70.2648	6.51337	1.08815	5.98571	2.15447e-09	3.46526e-07	TRUE	UP
URS00004EE069_9606	URS00004EE069	GENECARDS	piR-55654-031	GENECARDS:piR-55654-031:URS00004EE069_9606	Homo sapiens (human) piR-55654	piRNA	70.2648	6.51337	1.08815	5.98571	2.15447e-09	3.46526e-07	TRUE	UP
URS00004EE069_9606	URS00004EE069	GENECARDS	piR-55654-032	GENECARDS:piR-55654-032:URS00004EE069_9606	Homo sapiens (human) piR-55654	piRNA	70.2648	6.51337	1.08815	5.98571	2.15447e-09	3.46526e-07	TRUE	UP
URS00004EE069_9606	URS00004EE069	GENECARDS	piR-55654-033	GENECARDS:piR-55654-033:URS00004EE069_9606	Homo sapiens (human) piR-55654	piRNA	70.2648	6.51337	1.08815	5.98571	2.15447e-09	3.46526e-07	TRUE	UP
URS00004EE069_9606	URS00004EE069	GENECARDS	piR-55654-034	GENECARDS:piR-55654-034:URS00004EE069_9606	Homo sapiens (human) piR-55654	piRNA	70.2648	6.51337	1.08815	5.98571	2.15447e-09	3.46526e-07	TRUE	UP
URS00004EE069_9606	URS00004EE069	GENECARDS	piR-55654-035	GENECARDS:piR-55654-035:URS00004EE069_9606	Homo sapiens (human) piR-55654	piRNA	70.2648	6.51337	1.08815	5.98571	2.15447e-09	3.46526e-07	TRUE	UP
URS00004EE069_9606	URS00004EE069	GENECARDS	piR-55654-036	GENECARDS:piR-55654-036:URS00004EE069_9606	Homo sapiens (human) piR-55654	piRNA	70.2648	6.51337	1.08815	5.98571	2.15447e-09	3.46526e-07	TRUE	UP
URS00004EE069_9606	URS00004EE069	GENECARDS	piR-55654-037	GENECARDS:piR-55654-037:URS00004EE069_9606	Homo sapiens (human) piR-55654	piRNA	70.2648	6.51337	1.08815	5.98571	2.15447e-09	3.46526e-07	TRUE	UP
URS00004EE069_9606	URS00004EE069	GENECARDS	piR-55654-038	GENECARDS:piR-55654-038:URS00004EE069_9606	Homo sapiens (human) piR-55654	piRNA	70.2648	6.51337	1.08815	5.98571	2.15447e-09	3.46526e-07	TRUE	UP
URS00004EE069_9606	URS00004EE069	GENECARDS	piR-55654-039	GENECARDS:piR-55654-039:URS00004EE069_9606	Homo sapiens (human) piR-55654	piRNA	70.2648	6.51337	1.08815	5.98571	2.15447e-09	3.46526e-07	TRUE	UP
URS00004EE069_9606	URS00004EE069	GENECARDS	piR-55654-040	GENECARDS:piR-55654-040:URS00004EE069_9606	Homo sapiens (human) piR-55654	piRNA	70.2648	6.51337	1.08815	5.98571	2.15447e-09	3.46526e-07	TRUE	UP
URS00004EE069_9606	URS00004EE069	GENECARDS	piR-55654-041	GENECARDS:piR-55654-041:URS00004EE069_9606	Homo sapiens (human) piR-55654	piRNA	70.2648	6.51337	1.08815	5.98571	2.15447e-09	3.46526e-07	TRUE	UP
URS00004EE069_9606	URS00004EE069	GENECARDS	piR-55654-042	GENECARDS:piR-55654-042:URS00004EE069_9606	Homo sapiens (human) piR-55654	piRNA	70.2648	6.51337	1.08815	5.98571	2.15447e-09	3.46526e-07	TRUE	UP
URS00004EE069_9606	URS00004EE069	GENECARDS	piR-55654-043	GENECARDS:piR-55654-043:URS00004EE069_9606	Homo sapiens (human) piR-55654	piRNA	70.2648	6.51337	1.08815	5.98571	2.15447e-09	3.46526e-07	TRUE	UP
URS00004EE069_9606	URS00004EE069	GENECARDS	piR-55654-044	GENECARDS:piR-55654-044:URS00004EE069_9606	Homo sapiens (human) piR-55654	piRNA	70.2648	6.51337	1.08815	5.98571	2.15447e-09	3.46526e-07	TRUE	UP
URS00004EE069_9606	URS00004EE069	GENECARDS	piR-55654-045	GENECARDS:piR-55654-045:URS00004EE069_9606	Homo sapiens (human) piR-55654	piRNA	70.2648	6.51337	1.08815	5.98571	2.15447e-09	3.46526e-07	TRUE	UP
URS00004EE069_9606	URS00004EE069	GENECARDS	piR-55654-046	GENECARDS:piR-55654-046:URS00004EE069_9606	Homo sapiens (human) piR-55654	piRNA	70.2648	6.51337	1.08815	5.98571	2.15447e-09	3.46526e-07	TRUE	UP
URS00004EE069_9606	URS00004EE069	GENECARDS	piR-55654-047	GENECARDS:piR-55654-047:URS00004EE069_9606	Homo sapiens (human) piR-55654	piRNA	70.2648	6.51337	1.08815	5.98571	2.15447e-09	3.46526e-07	TRUE	UP
URS00004EE069_9606	URS00004EE069	GENECARDS	piR-55654-048	GENECARDS:piR-55654-048:URS00004EE069_9606	Homo sapiens (human) piR-55654	piRNA	70.2648	6.51337	1.08815	5.98571	2.15447e-09	3.46526e-07	TRUE	UP
URS00004EE069_9606	URS00004EE069	GENECARDS	piR-55654-049	GENECARDS:piR-55654-049:URS00004EE069_9606	Homo sapiens (human) piR-55654	piRNA	70.2648	6.51337	1.08815	5.98571	2.15447e-09	3.46526e-07	TRUE	UP
URS00004EE069_9606	URS00004EE069	GENECARDS	piR-55654-050	GENECARDS:piR-55654-050:URS00004EE069_9606	Homo sapiens (human) piR-55654	piRNA	70.2648	6.51337	1.08815	5.98571	2.15447e-09	3.46526e-07	TRUE	UP
URS00004EE069_9606	URS00004EE069	GENECARDS	piR-55654-051	GENECARDS:piR-55654-051:URS00004EE069_9606	Homo sapiens (human) piR-55654	piRNA	70.2648	6.51337	1.08815	5.98571	2.15447e-09	3.46526e-07	TRUE	UP
URS00004EE069_9606	URS00004EE069	GENECARDS	piR-55654-052	GENECARDS:piR-55654-052:URS00004EE069_9606	Homo sapiens (human) piR-55654	piRNA	70.2648	6.51337	1.08815	5.98571	2.15447e-09	3.46526e-07	TRUE	UP
URS00004EE069_9606	URS00004EE069	GENECARDS	piR-55654-053	GENECARDS:piR-55654-053:URS00004EE069_9606	Homo sapiens (human) piR-55654	piRNA	70.2648	6.51337	1.08815	5.98571	2.15447e-09	3.46526e-07	TRUE	UP
URS00004EE069_9606	URS00004EE069	GENECARDS	piR-55654-054	GENECARDS:piR-55654-054:URS00004EE069_9606	Homo sapiens (human) piR-55654	piRNA	70.2648	6.51337	1.08815	5.98571	2.15447e-09	3.46526e-07	TRUE	UP
URS00004EE069_9606	URS00004EE069	GENECARDS	piR-55654-055	GENECARDS:piR-55654-055:URS00004EE069_9606	Homo sapiens (human) piR-55654	piRNA	70.2648	6.51337	1.08815	5.98571	2.15447e-09	3.46526e-07	TRUE	UP
URS00004EE069_9606	URS00004EE069	GENECARDS	piR-55654-056	GENECARDS:piR-55654-056:URS00004EE069_9606	Homo sapiens (human) piR-55654	piRNA	70.2648	6.51337	1.08815	5.98571	2.15447e-09	3.46526e-07	TRUE	UP
URS00004EE069_9606	URS00004EE069	GENECARDS	piR-55654-057	GENECARDS:piR-55654-057:URS00004EE069_9606	Homo sapiens (human) piR-55654	piRNA	70.2648	6.51337	1.08815	5.98571	2.15447e-09	3.46526e-07	TRUE	UP
URS00004EE069_9606	URS00004EE069	GENECARDS	piR-55654-058	GENECARDS:piR-55654-058:URS00004EE069_9606	Homo sapiens (human) piR-55654	piRNA	70.2648	6.51337	1.08815	5.98571	2.15447e-09	3.46526e-07	TRUE	UP
URS00004EE069_9606	URS00004EE069	GENECARDS	piR-55654-059	GENECARDS:piR-55654-059:URS00004EE069_9606	Homo sapiens (human) piR-55654	piRNA	70.2648	6.51337	1.08815	5.98571	2.15447e-09	3.46526e-07	TRUE	UP
URS00004EE069_9606	URS00004EE069	GENECARDS	piR-55654-060	GENECARDS:piR-55654-060:URS00004EE069_9606	Homo sapiens (human) piR-55654	piRNA	70.2648	6.51337	1.08815	5.98571	2.15447e-09	3.46526e-07	TRUE	UP
URS00004EE069_9606	URS00004EE069	GENECARDS	piR-55654-061	GENECARDS:piR-55654-061:URS00004EE069_9606	Homo sapiens (human) piR-55654	piRNA	70.2648	6.51337	1.08815	5.98571	2.15447e-09	3.46526e-07	TRUE	UP
URS00004EE069_9606	URS00004EE069	GENECARDS	piR-55654-062	GENECARDS:piR-55654-062:URS00004EE069_9606	Homo sapiens (human) piR-55654	piRNA	70.2648	6.51337	1.08815	5.98571	2.15447e-09	3.46526e-07	TRUE	UP
URS00004EE069_9606	URS00004EE069	GENECARDS	piR-55654-063	GENECARDS:piR-55654-063:URS00004EE069_9606	Homo sapiens (human) piR-55654	piRNA	70.2648	6.51337	1.08815	5.98571	2.15447e-09	3.46526e-07	TRUE	UP
URS00004EE069_9606	URS00004EE069	GENECARDS	piR-55654-064	GENECARDS:piR-55654-064:URS00004EE069_9606	Homo sapiens (human) piR-55654	piRNA	70.2648	6.51337	1.08815	5.98571	2.15447e-09	3.46526e-07	TRUE	UP
URS00004EE069_9606	URS00004EE069	GENECARDS	piR-55654-065	GENECARDS:piR-55654-065:URS00004EE069_9606	Homo sapiens (human) piR-55654	piRNA	70.2648	6.51337	1.08815	5.98571	2.15447e-09	3.46526e-07	TRUE	UP
URS00004EE069_9606	URS00004EE069	GENECARDS	piR-55654-066	GENECARDS:piR-55654-066:URS00004EE069_9606	Homo sapiens (human) piR-55654	piRNA	70.2648	6.51337	1.08815	5.98571	2.15447e-09	3.46526e-07	TRUE	UP
URS00004EE069_9606	URS00004EE069	GENECARDS	piR-55654-067	GENECARDS:piR-55654-067:URS00004EE069_9606	Homo sapiens (human) piR-55654	piRNA	70.2648	6.51337	1.08815	5.98571	2.15447e-09	3.46526e-07	TRUE	UP
URS00004EE069_9606	URS00004EE069	GENECARDS	piR-55654-068	GENECARDS:piR-55654-068:URS00004EE069_9606	Homo sapiens (human) piR-55654	piRNA	70.2648	6.51337	1.08815	5.98571	2.15447e-09	3.46526e-07	TRUE	UP
URS00004EE069_9606	URS00004EE069	GENECARDS	piR-55654-069	GENECARDS:piR-55654-069:URS00004EE069_9606	Homo sapiens (human) piR-55654	piRNA	70.2648	6.51337	1.08815	5.98571	2.15447e-09	3.46526e-07	TRUE	UP
URS00004EE069_9606	URS00004EE069	GENECARDS	piR-55654-070	GENECARDS:piR-55654-070:URS00004EE069_9606	Homo sapiens (human) piR-55654	piRNA	70.2648	6.51337	1.08815	5.98571	2.15447e-09	3.46526e-07	TRUE	UP
URS00004EE069_9606	URS00004EE069	GENECARDS	piR-55654-071	GENECARDS:piR-55654-071:URS00004EE069_9606	Homo sapiens (human) piR-55654	piRNA	70.2648	6.51337	1.08815	5.98571	2.15447e-09	3.46526e-07	TRUE	UP
URS00004EE069_9606	URS00004EE069	GENECARDS	piR-55654-072	GENECARDS:piR-55654-072:URS00004EE069_9606	Homo sapiens (human) piR-55654	piRNA	70.2648	6.51337	1.08815	5.98571	2.15447e-09	3.46526e-07	TRUE	UP
URS00004EE069_9606	URS00004EE069	GENECARDS	piR-55654-073	GENECARDS:piR-55654-073:URS00004EE069_9606	Homo sapiens (human) piR-55654	piRNA	70.2648	6.51337	1.08815	5.98571	2.15447e-09	3.46526e-07	TRUE	UP
URS00004EE069_9606	URS00004EE069	GENECARDS	piR-55654-074	GENECARDS:piR-55654-074:URS00004EE069_9606	Homo sapiens (human) piR-55654	piRNA	70.2648	6.51337	1.08815	5.98571	2.15447e-09	3.46526e-07	TRUE	UP
URS00004EE069_9606	URS00004EE069	GENECARDS	piR-55654-075	GENECARDS:piR-55654-075:URS00004EE069_9606	Homo sapiens (human) piR-55654	piRNA	70.2648	6.51337	1.08815	5.98571	2.15447e-09	3.46526e-07	TRUE	UP
URS00004EE069_9606	URS00004EE069	GENECARDS	piR-55654-076	GENECARDS:piR-55654-076:URS00004EE069_9606	Homo sapiens (human) piR-55654	piRNA	70.2648	6.51337	1.08815	5.98571	2.15447e-09	3.46526e-07	TRUE	UP
URS00004EE069_9606	URS00004EE069	GENECARDS	piR-55654-077	GENECARDS:piR-55654-077:URS00004EE069_9606	Homo sapiens (human) piR-55654	piRNA	70.2648	6.51337	1.08815	5.98571	2.15447e-09	3.46526e-07	TRUE	UP
URS00004EE069_9606	URS00004EE069	GENECARDS	piR-55654-078	GENECARDS:piR-55654-078:URS00004EE069_9606	Homo sapiens (human) piR-55654	piRNA	70.2648	6.51337	1.08815	5.98571	2.15447e-09	3.46526e-07	TRUE	UP
URS00004EE069_9606	URS00004EE069	GENECARDS	piR-55654-079	GENECARDS:piR-55654-079:URS00004EE069_9606	Homo sapiens (human) piR-55654	piRNA	70.2648	6.51337	1.08815	5.98571	2.15447e-09	3.46526e-07	TRUE	UP
URS00004EE069_9606	URS00004EE069	GENECARDS	piR-55654-080	GENECARDS:piR-55654-080:URS00004EE069_9606	Homo sapiens (human) piR-55654	piRNA	70.2648	6.51337	1.08815	5.98571	2.15447e-09	3.46526e-07	TRUE	UP
URS00004EE069_9606	URS00004EE069	GENECARDS	piR-55654-081	GENECARDS:piR-55654-081:URS00004EE069_9606	Homo sapiens (human) piR-55654	piRNA	70.2648	6.51337	1.08815	5.98571	2.15447e-09	3.46526e-07	TRUE	UP
URS00004EE069_9606	URS00004EE069	GENECARDS	piR-55654-082	GENECARDS:piR-55654-082:URS00004EE069_9606	Homo sapiens (human) piR-55654	piRNA	70.2648	6.51337	1.08815	5.98571	2.15447e-09	3.46526e-07	TRUE	UP
URS00004EE069_9606	URS00004EE069	GENECARDS	piR-55654-083	GENECARDS:piR-55654-083:URS00004EE069_9606	Homo sapiens (human) piR-55654	piRNA	70.2648	6.51337	1.08815	5.98571	2.15447e-09	3.46526e-07	TRUE	UP
URS00004EE069_9606	URS00004EE069	GENECARDS	piR-55654-084	GENECARDS:piR-55654-084:URS00004EE069_9606	Homo sapiens (human) piR-55654	piRNA	70.2648	6.51337	1.08815	5.98571	2.15447e-09	3.46526e-07	TRUE	UP
URS00004EE069_9606	URS00004EE069	GENECARDS	piR-55654-085	GENECARDS:piR-55654-085:URS00004EE069_9606	Homo sapiens (human) piR-55654	piRNA	70.2648	6.51337	1.08815	5.98571	2.15447e-09	3.46526e-07	TRUE	UP
URS00004EE069_9606	URS00004EE069	GENECARDS	piR-55654-086	GENECARDS:piR-55654-086:URS00004EE069_9606	Homo sapiens (human) piR-55654	piRNA	70.2648	6.51337	1.08815	5.98571	2.15447e-09	3.46526e-07	TRUE	UP
URS00004EE069_9606	URS00004EE069	GENECARDS	piR-55654-087	GENECARDS:piR-55654-087:URS00004EE069_9606	Homo sapiens (human) piR-55654	piRNA	70.2648	6.51337	1.08815	5.98571	2.15447e-09	3.46526e-07	TRUE	UP
URS00004EE069_9606	URS00004EE069	GENECARDS	piR-55654-088	GENECARDS:piR-55654-088:URS00004EE069_9606	Homo sapiens (human) piR-55654	piRNA	70.2648	6.51337	1.08815	5.98571	2.15447e-09	3.46526e-07	TRUE	UP
URS00004EE069_9606	URS00004EE069	GENECARDS	piR-55654-089	GENECARDS:piR-55654-089:URS00004EE069_9606	Homo sapiens (human) piR-55654	piRNA	70.2648	6.51337	1.08815	5.98571	2.15447e-09	3.46526e-07	TRUE	UP
URS00004EE069_9606	URS00004EE069	GENECARDS	piR-55654-090	GENECARDS:piR-55654-090:URS00004EE069_9606	Homo sapiens (human) piR-55654	piRNA	70.2648	6.51337	1.08815	5.98571	2.15447e-09	3.46526e-07	TRUE	UP
URS00004EE069_9606	URS00004EE069	GENECARDS	piR-55654-091	GENECARDS:piR-55654-091:URS00004EE069_9606	Homo sapiens (human) piR-55654	piRNA	70.2648	6.51337	1.08815	5.98571	2.15447e-09	3.46526e-07	TRUE	UP
URS00004EE069_9606	URS00004EE069	GENECARDS	piR-55654-092	GENECARDS:piR-55654-092:URS00004EE069_9606	Homo sapiens (human) piR-55654	piRNA	70.2648	6.51337	1.08815	5.98571	2.15447e-09	3.46526e-07	TRUE	UP
URS00004EE069_9606	URS00004EE069	GENECARDS	piR-55654-093	GENECARDS:piR-55654-093:URS00004EE069_9606	Homo sapiens (human) piR-55654	piRNA	70.2648	6.51337	1.08815	5.98571	2.15447e-09	3.46526e-07	TRUE	UP
URS00004EE069_9606	URS00004EE069	GENECARDS	piR-55654-094	GENECARDS:piR-55654-094:URS00004EE069_9606	Homo sapiens (human) piR-55654	piRNA	70.2648	6.51337	1.08815	5.98571	2.15447e-09	3.46526e-07	TRUE	UP
URS00004EE069_9606	URS00004EE069	GENECARDS	piR-55654-095	GENECARDS:piR-55654-095:URS00004EE069_9606	Homo sapiens (human) piR-55654	piRNA	70.2648	6.51337	1.08815	5.98571	2.15447e-09	3.46526e-07	TRUE	UP
URS00004EE069_9606	URS00004EE069	GENECARDS	piR-55654-096	GENECARDS:piR-55654-096:URS00004EE069_9606	Homo sapiens (human) piR-55654	piRNA	70.2648	6.51337	1.08815	5.98571	2.15447e-09	3.46526e-07	TRUE	UP
URS00004EE069_9606	URS00004EE069	GENECARDS	piR-55654-097	GENECARDS:piR-55654-097:URS00004EE069_9606	Homo sapiens (human) piR-55654	piRNA	70.2648	6.51337	1.08815	5.98571	2.15447e-09	3.46526e-07	TRUE	UP
URS00004EE069_9606	URS00004EE069	GENECARDS	piR-55654-098	GENECARDS:piR-55654-098:URS00004EE069_9606	Homo sapiens (human) piR-55654	piRNA	70.2648	6.51337	1.08815	5.98571	2.15447e-09	3.46526e-07	TRUE	UP
URS00004EE069_9606	URS00004EE069	GENECARDS	piR-55654-099	GENECARDS:piR-55654-099:URS00004EE069_9606	Homo sapiens (human) piR-55654	piRNA	70.2648	6.51337	1.08815	5.98571	2.15447e-09	3.46526e-07	TRUE	UP
URS00004EE069_9606	URS00004EE069	GENECARDS	piR-55654-100	GENECARDS:piR-55654-100:URS00004EE069_9606	Homo sapiens (human) piR-55654	piRNA	70.2648	6.51337	1.08815	5.98571	2.15447e-09	3.46526e-07	TRUE	UP
URS00004EE069_9606	URS00004EE069	GENECARDS	piR-55654-101	GENECARDS:piR-55654-101:URS00004EE069_9606	Homo sapiens (human) piR-55654	piRNA	70.2648	6.51337	1.08815	5.98571	2.15447e-09	3.46526e-07	TRUE	UP
URS00004EE069_9606	URS00004EE069	GENECARDS	piR-55654-102	GENECARDS:piR-55654-102:URS00004EE069_9606	Homo sapiens (human) piR-55654	piRNA	70.2648	6.51337	1.08815	5.98571	2.15447e-09	3.46526e-07	TRUE	UP
URS00004EE069_9606	URS00004EE069	GENECARDS	piR-55654-103	GENECARDS:piR-55654-103:URS00004EE069_9606	Homo sapiens (human) piR-55654	piRNA	70.2648	6.51337	1.08815	5.98571	2.15447e-09	3.46526e-07	TRUE	UP
URS00004EE069_9606	URS00004EE069	GENECARDS	piR-55654-104	GENECARDS:piR-55654-104:URS00004EE069_9606	Homo sapiens (human) piR-55654	piRNA	70.2648	6.51337	1.08815	5.98571	2.15447e-09	3.46526e-07	TRUE	UP
URS00004EE069_9606	URS00004EE069	GENECARDS	piR-55654-105	GENECARDS:piR-55654-105:URS00004EE069_9606	Homo sapiens (human) piR-55654	piRNA	70.2648	6.51337	1.08815	5.98571	2.15447e-09	3.46526e-07	TRUE	UP
URS00004EE069_9606	URS00004EE069	GENECARDS	piR-55654-106	GENECARDS:piR-55654-106:URS00004EE069_9606	Homo sapiens (human) piR-55654	piRNA	70.2648	6.51337	1.08815	5.98571	2.15447e-09	3.46526e-07	TRUE	UP
URS00004EE069_9606	URS00004EE069	GENECARDS	piR-55654-107	GENECARDS:piR-55654-107:URS00004EE069_9606	Homo sapiens (human) piR-55654	piRNA	70.2648	6.51337	1.08815	5.98571	2.15447e-09	3.46526e-07	TRUE	UP
URS00004EE069_9606	URS00004EE069	GENECARDS	piR-55654-108	GENECARDS:piR-55654-108:URS00004EE069_9606	Homo sapiens (human) piR-55654	piRNA	70.2648	6.51337	1.08815	5.98571	2.15447e-09	3.46526e-07	TRUE	UP
URS00004EE069_9606	URS00004EE069	GENECARDS	piR-55654-109	GENECARDS:piR-55654-109:URS00004EE069_9606	Homo sapiens (human) piR-55654	piRNA	70.2648	6.51337	1.08815	5.98571	2.15447e-09	3.46526e-07	TRUE	UP
URS00004EE069_9606	URS00004EE069	GENECARDS	piR-55654-110	GENECARDS:piR-55654-110:URS00004EE069_9606	Homo sapiens (human) piR-55654	piRNA	70.2648	6.51337	1.08815	5.98571	2.15447e-09	3.46526e-07	TRUE	UP
URS00004EE069_9606	URS00004EE069	GENECARDS	piR-55654-111	GENECARDS:piR-55654-111:URS00004EE069_9606	Homo sapiens (human) piR-55654	piRNA	70.2648	6.51337	1.08815	5.98571	2.15447e-09	3.46526e-07	TRUE	UP
URS00004EE069_9606	URS00004EE069	GENECARDS	piR-55654-112	GENECARDS:piR-55654-112:URS00004EE069_9606	Homo sapiens (human) piR-55654	piRNA	70.2648	6.51337	1.08815	5.98571	2.15447e-09	3.46526e-07	TRUE	UP
URS00004EE069_9606	URS00004EE069	GENECARDS	piR-55654-113	GENECARDS:piR-55654-113:URS00004EE069_9606	Homo sapiens (human) piR-55654	piRNA	70.2648	6.51337	1.08815	5.98571	2.15447e-09	3.46526e-07	TRUE	UP
URS00004EE069_9606	URS00004EE069	GENECARDS	piR-55654-114	GENECARDS:piR-55654-114:URS00004EE069_9606	Homo sapiens (human) piR-55654	piRNA	70.2648	6.51337	1.08815	5.98571	2.15447e-09	3.46526e-07	TRUE	UP
URS00004EE069_9606	URS00004EE069	GENECARDS	piR-55654-115	GENECARDS:piR-55654-115:URS00004EE069_9606	Homo sapiens (human) piR-55654	piRNA	70.2648	6.51337	1.08815	5.98571	2.15447e-09	3.46526e-07	TRUE	UP
URS00004EE069_9606	URS00004EE069	GENECARDS	piR-55654-116	GENECARDS:piR-55654-116:URS00004EE069_9606	Homo sapiens (human) piR-55654	piRNA	70.2648	6.51337	1.08815	5.98571	2.15447e-09	3.46526e-07	TRUE	UP
URS00004EE069_9606	URS00004EE069	GENECARDS	piR-55654-117	GENECARDS:piR-55654-117:URS00004EE069_9606	Homo sapiens (human) piR-55654	piRNA	70.2648	6.51337	1.08815	5.98571	2.15447e-09	3.46526e-07	TRUE	UP
URS00004EE069_9606	URS00004EE069	GENECARDS	piR-55654-118	GENECARDS:piR-55654-118:URS00004EE069_9606	Homo sapiens (human) piR-55654	piRNA	70.2648	6.51337	1.08815	5.98571	2.15447e-09	3.46526e-07	TRUE	UP
URS00004EE069_9606	URS00004EE069	GENECARDS	piR-55654-119	GENECARDS:piR-55654-119:URS00004EE069_9606	Homo sapiens (human) piR-55654	piRNA	70.2648	6.51337	1.08815	5.98571	2.15447e-09	3.46526e-07	TRUE	UP
URS00004EE069_9606	URS00004EE069	GENECARDS	piR-55654-120	GENECARDS:piR-55654-120:URS00004EE069_9606	Homo sapiens (human) piR-55654	piRNA	70.2648	6.51337	1.08815	5.98571	2.15447e-09	3.46526e-07	TRUE	UP
URS00004EE069_9606	URS00004EE069	GENECARDS	piR-55654-121	GENECARDS:piR-55654-121:URS00004EE069_9606	Homo sapiens (human) piR-55654	piRNA	70.2648	6.51337	1.08815	5.98571	2.15447e-09	3.46526e-07	TRUE	UP
URS00004EE069_9606	URS00004EE069	GENECARDS	piR-55654-122	GENECARDS:piR-55654-122:URS00004EE069_9606	Homo sapiens (human) piR-55654	piRNA	70.2648	6.51337	1.08815	5.98571	2.15447e-09	3.46526e-07	TRUE	UP
URS00004EE069_9606	URS00004EE069	GENECARDS	piR-55654-123	GENECARDS:piR-55654-123:URS00004EE069_9606	Homo sapiens (human) piR-55654	piRNA	70.2648	6.51337	1.08815	5.98571	2.15447e-09	3.46526e-07	TRUE	UP
URS00004EE069_9606	URS00004EE069	GENECARDS	piR-55654-124	GENECARDS:piR-55654-124:URS00004EE069_9606	Homo sapiens (human) piR-55654	piRNA	70.2648	6.51337	1.08815	5.98571	2.15447e-09	3.46526e-07	TRUE	UP
URS00004EE069_9606	URS00004EE069	GENECARDS	piR-55654-125	GENECARDS:piR-55654-125:URS00004EE069_9606	Homo sapiens (human) piR-55654	piRNA	70.2648	6.51337	1.08815	5.98571	2.15447e-09	3.46526e-07	TRUE	UP
URS00004EE069_9606	URS00004EE069	GENECARDS	piR-55654-126	GENECARDS:piR-55654-126:URS00004EE069_9606	Homo sapiens (human) piR-55654	piRNA	70.2648	6.51337	1.08815	5.98571	2.15447e-09	3.46526e-07	TRUE	UP
URS00004EE069_9606	URS00004EE069	GENECARDS	piR-55654-127	GENECARDS:piR-55654-127:URS00004EE069_9606	Homo sapiens (human) piR-55654	piRNA	70.2648	6.51337	1.08815	5.98571	2.15447e-09	3.46526e-07	TRUE	UP
URS00004EE069_9606	URS00004EE069	GENECARDS	piR-55654-128	GENECARDS:piR-55654-128:URS00004EE069_9606	Homo sapiens (human) piR-55654	piRNA	70.2648	6.51337	1.08815	5.98571	2.15447e-09	3.46526e-07	TRUE	UP
URS00004EE069_9606	URS00004EE069	GENECARDS	piR-55654-129	GENECARDS:piR-55654-129:URS00004EE069_9606	Homo sapiens (human) piR-55654	piRNA	70.2648	6.51337	1.08815	5.98571	2.15447e-09	3.46526e-07	TRUE	UP
URS00004EE069_9606	URS00004EE069	GENECARDS	piR-55654-130	GENECARDS:piR-55654-130:URS00004EE069_9606	Homo sapiens (human) piR-55654	piRNA	70.2648	6.51337	1.08815	5.98571	2.15447e-09	3.46526e-07	TRUE	UP
URS00004EE069_9606	URS00004EE069	GENECARDS	piR-55654-131	GENECARDS:piR-55654-131:URS00004EE069_9606	Homo sapiens (human) piR-55654	piRNA	70.2648	6.51337	1.08815	5.98571	2.15447e-09	3.46526e-07	TRUE	UP
URS00004EE069_9606	URS00004EE069	GENECARDS	piR-55654-132	GENECARDS:piR-55654-132:URS00004EE069_9606	Homo sapiens (human) piR-55654	piRNA	70.2648	6.51337	1.08815	5.98571	2.15447e-09	3.46526e-07	TRUE	UP
URS00004EE069_9606	URS00004EE069	GENECARDS	piR-55654-133	GENECARDS:piR-55654-133:URS00004EE069_9606	Homo sapiens (human) piR-55654	piRNA	70.2648	6.51337	1.08815	5.98571	2.15447e-09	3.46526e-07	TRUE	UP
URS00004EE069_9606	URS00004EE069	GENECARDS	piR-55654-134	GENECARDS:piR-55654-134:URS00004EE069_9606	Homo sapiens (human) piR-55654	piRNA	70.2648	6.51337	1.08815	5.98571	2.15447e-09	3.46526e-07	TRUE	UP
URS00004EE069_9606	URS00004EE069	GENECARDS	piR-55654-135	GENECARDS:piR-55654-135:URS00004EE069_9606	Homo sapiens (human) piR-55654	piRNA	70.2648	6.51337	1.08815	5.98571	2.15447e-09	3.46526e-07	TRUE	UP
URS00004EE069_9606	URS00004EE069	GENECARDS	piR-55654-136	GENECARDS:piR-55654-136:URS00004EE069_9606	Homo sapiens (human) piR-55654	piRNA	70.2648	6.51337	1.08815	5.98571	2.15447e-09	3.46526e-07	TRUE	UP
URS00004EE069_9606	URS00004EE069	GENECARDS	piR-55654-137	GENECARDS:piR-55654-137:URS00004EE069_9606	Homo sapiens (human) piR-55654	piRNA	70.2648	6.51337	1.08815	5.98571	2.15447e-09	3.46526e-07	TRUE	UP
URS00004EE069_9606	URS00004EE069	GENECARDS	piR-55654-138	GENECARDS:piR-55654-138:URS00004EE069_9606	Homo sapiens (human) piR-55654	piRNA	70.2648	6.51337	1.08815	5.98571	2.15447e-09	3.46526e-07	TRUE	UP
URS00004EE069_9606	URS00004EE069	GENECARDS	piR-55654-139	GENECARDS:piR-55654-139:URS00004EE069_9606	Homo sapiens (human) piR-55654	piRNA	70.2648	6.51337	1.08815	5.98571	2.15447e-09	3.46526e-07	TRUE	UP
URS00004EE069_9606	URS00004EE069	GENECARDS	piR-55654-140	GENECARDS:piR-55654-140:URS00004EE069_9606	Homo sapiens (human) piR-55654	piRNA	70.2648	6.51337	1.08815	5.98571	2.15447e-09	3.46526e-07	TRUE	UP
URS00004EE069_9606	URS00004EE069	GENECARDS	piR-55654-141	GENECARDS:piR-55654-141:URS00004EE069_9606	Homo sapiens (human) piR-55654	piRNA	70.2648	6.51337	1.08815	5.98571	2.15447e-09	3.46526e-07	TRUE	UP
URS00004EE069_9606	URS00004EE069	GENECARDS	piR-55654-142	GENECARDS:piR-55654-142:URS00004EE069_9606	Homo sapiens (human) piR-55654	piRNA	70.2648	6.51337	1.08815	5.98571	2.15447e-09	3.46526e-07	TRUE	UP
URS00004EE069_9606	URS00004EE069	GENECARDS	piR-55654-143	GENECARDS:piR-55654-143:URS00004EE069_9606	Homo sapiens (human) piR-55654	piRNA	70.2648	6.51337	1.08815	5.98571	2.15447e-09	3.46526e-07	TRUE	UP
URS00004EE069_9606	URS00004EE069	GENECARDS	piR-55654-144	GENECARDS:piR-55654-144:URS00004EE069_9606	Homo sapiens (human) piR-55654	piRNA	70.2648	6.51337	1.08815	5.98571	2.15447e-09	3.46526e-07	TRUE	UP
URS00004EE069_9606	URS00004EE069	GENECARDS	piR-55654-145	GENECARDS:piR-55654-145:URS00004EE069_9606	Homo sapiens (human) piR-55654	piRNA	70.2648	6.51337	1.08815	5.98571	2.15447e-09	3.46526e-07	TRUE	UP
URS00004EE069_9606	URS00004EE069	GENECARDS	piR-55654-146	GENECARDS:piR-55654-146:URS00004EE069_9606	Homo sapiens (human) piR-55654	piRNA	70.2648	6.51337	1.08815	5.98571	2.15447e-09	3.46526e-07	TRUE	UP
URS00004EE069_9606	URS00004EE069	GENECARDS	piR-55654-147	GENECARDS:piR-55654-147:URS00004EE069_9606	Homo sapiens (human) piR-55654	piRNA	70.2648	6.51337	1.08815	5.98571	2.15447e-09	3.46526e-07	TRUE	UP
URS00004EE069_9606	URS00004EE069	GENECARDS	piR-55654-148	GENECARDS:piR-55654-148:URS00004EE069_9606	Homo sapiens (human) piR-55654	piRNA	70.2648	6.51337	1.08815	5.98571	2.15447e-09	3.46526e-07	TRUE	UP
URS00004EE069_9606	URS00004EE069	GENECARDS	piR-55654-149	GENECARDS:piR-55654-149:URS00004EE069_9606	Homo sapiens (human) piR-55654	piRNA	70.2648	6.51337	1.08815	5.98571	2.15447e-09	3.46526e-07	TRUE	UP
URS00004EE069_9606	URS00004EE069	GENECARDS	piR-55654-150	GENECARDS:piR-55654-150:URS00004EE069_9606	Homo sapiens (human) piR-55654	piRNA	70.2648	6.51337	1.08815	5.98571	2.15447e-09	3.46526e-07	TRUE	UP
URS00004EE069_9606	URS00004EE069	GENECARDS	piR-55654-151	GENECARDS:piR-55654-151:URS00004EE069_9606	Homo sapiens (human) piR-55654	piRNA	70.2648	6.51337	1.08815	5.98571	2.15447e-09	3.46526e-07	TRUE	UP
URS00004EE069_9606	URS00004EE069	GENECARDS	piR-55654-152	GENECARDS:piR-55654-152:URS00004EE069_9606	Homo sapiens (human) piR-55654	piRNA	70.2648	6.51337	1.08815	5.98571	2.15447e-09	3.46526e-07	TRUE	UP
URS00004EE069_9606	URS00004EE069	GENECARDS	piR-55654-153	GENECARDS:piR-55654-153:URS00004EE069_9606	Homo sapiens (human) piR-55654	piRNA	70.2648	6.51337	1.08815	5.98571	2.15447e-09	3.46526e-07	TRUE	UP
URS00004EE069_9606	URS00004EE069	GENECARDS	piR-55654-154	GENECARDS:piR-55654-154:URS00004EE069_9606	Homo sapiens (human) piR-55654	piRNA	70.2648	6.51337	1.08815	5.98571	2.15447e-09	3.46526e-07	TRUE	UP
URS00004EE069_9606	URS00004EE069	GENECARDS	piR-55654-155	GENECARDS:piR-55654-155:URS00004EE069_9606	Homo sapiens (human) piR-55654	piRNA	70.2648	6.51337	1.08815	5.98571	2.15447e-09	3.46526e-07	TRUE	UP
URS00004EE069_9606	URS00004EE069	GENECARDS	piR-55654-156	GENECARDS:piR-55654-156:URS00004EE069_9606	Homo sapiens (human) piR-55654	piRNA	70.2648	6.51337	1.08815	5.98571	2.15447e-09	3.46526e-07	TRUE	UP
URS00004EE069_9606	URS00004EE069	GENECARDS	piR-55654-157	GENECARDS:piR-55654-157:URS00004EE069_9606	Homo sapiens (human) piR-55654	piRNA	70.2648	6.51337	1.08815	5.98571	2.15447e-09	3.46526e-07	TRUE	UP
URS00004EE069_9606	URS00004EE069	GENECARDS	piR-55654-158	GENECARDS:piR-55654-158:URS00004EE069_9606	Homo sapiens (human) piR-55654	piRNA	70.2648	6.51337	1.08815	5.98571	2.15447e-09	3.46526e-07	TRUE	UP
URS00004EE069_9606	URS00004EE069	GENECARDS	piR-55654-159	GENECARDS:piR-55654-159:URS00004EE069_9606	Homo sapiens (human) piR-55654	piRNA	70.2648	6.51337	1.08815	5.98571	2.15447e-09	3.46526e-07	TRUE	UP
URS00004EE069_9606	URS00004EE069	GENECARDS	piR-55654-160	GENECARDS:piR-55654-160:URS00004EE069_9606	Homo sapiens (human) piR-55654	piRNA	70.2648	6.51337	1.08815	5.98571	2.15447e-09	3.46526e-07	TRUE	UP
URS00004EE069_9606	URS00004EE069	GENECARDS	piR-55654-161	GENECARDS:piR-55654-161:URS00004EE069_9606	Homo sapiens (human) piR-55654	piRNA	70.2648	6.51337	1.08815	5.98571	2.15447e-09	3.46526e-07	TRUE	UP
URS00004EE069_9606	URS00004EE069	GENECARDS	piR-55654-162	GENECARDS:piR-55654-162:URS00004EE069_9606	Homo sapiens (human) piR-55654	piRNA	70.2648	6.51337	1.08815	5.98571	2.15447e-09	3.46526e-07	TRUE	UP
URS00004EE069_9606	URS00004EE069	GENECARDS	piR-55654-163	GENECARDS:piR-55654-163:URS00004EE069_9606	Homo sapiens (human) piR-55654	piRNA	70.2648	6.51337	1.08815	5.98571	2.15447e-09	3.46526e-07	TRUE	UP
URS00004EE069_9606	URS00004EE069	GENECARDS	piR-55654-164	GENECARDS:piR-55654-164:URS00004EE069_9606	Homo sapiens (human) piR-55654	piRNA	70.2648	6.51337	1.08815	5.98571	2.15447e-09	3.46526e-07	TRUE	UP
URS00004EE069_9606	URS00004EE069	GENECARDS	piR-55654-165	GENECARDS:piR-55654-165:URS00004EE069_9606	Homo sapiens (human) piR-55654	piRNA	70.2648	6.51337	1.08815	5.98571	2.15447e-09	3.46526e-07	TRUE	UP
URS00004EE069_9606	URS00004EE069	GENECARDS	piR-55654-166	GENECARDS:piR-55654-166:URS00004EE069_9606	Homo sapiens (human) piR-55654	piRNA	70.2648	6.51337	1.08815	5.98571	2.15447e-09	3.46526e-07	TRUE	UP
URS00004EE069_9606	URS00004EE069	GENECARDS	piR-55654-167	GENECARDS:piR-55654-167:URS00004EE069_9606	Homo sapiens (human) piR-55654	piRNA	70.2648	6.51337	1.08815	5.98571	2.15447e-09	3.46526e-07	TRUE	UP
URS00004EE069_9606	URS00004EE069	GENECARDS	piR-55654-168	GENECARDS:piR-55654-168:URS00004EE069_9606	Homo sapiens (human) piR-55654	piRNA	70.2648	6.51337	1.08815	5.98571	2.15447e-09	3.46526e-07	TRUE	UP
URS00004EE069_9606	URS00004EE069	GENECARDS	piR-55654-169	GENECARDS:piR-55654-169:URS00004EE069_9606	Homo sapiens (human) piR-55654	piRNA	70.2648	6.51337	1.08815	5.98571	2.15447e-09	3.46526e-07	TRUE	UP
URS00004EE069_9606	URS00004EE069	GENECARDS	piR-55654-170	GENECARDS:piR-55654-170:URS00004EE069_9606	Homo sapiens (human) piR-55654	piRNA	70.2648	6.51337	1.08815	5.98571	2.15447e-09	3.46526e-07	TRUE	UP
URS00004EE069_9606	URS00004EE069	GENECARDS	piR-55654-171	GENECARDS:piR-55654-171:URS00004EE069_9606	Homo sapiens (human) piR-55654	piRNA	70.2648	6.51337	1.08815	5.98571	2.15447e-09	3.46526e-07	TRUE	UP
URS00004EE069_9606	URS00004EE069	GENECARDS	piR-55654-172	GENECARDS:piR-55654-172:URS00004EE069_9606	Homo sapiens (human) piR-55654	piRNA	70.2648	6.51337	1.08815	5.98571	2.15447e-09	3.46526e-07	TRUE	UP
URS00004EE069_9606	URS00004EE069	GENECARDS	piR-55654-173	GENECARDS:piR-55654-173:URS00004EE069_9606	Homo sapiens (human) piR-55654	piRNA	70.2648	6.51337	1.08815	5.98571	2.15447e-09	3.46526e-07	TRUE	UP
URS00004EE069_9606	URS00004EE069	GENECARDS	piR-55654-174	GENECARDS:piR-55654-174:URS00004EE069_9606	Homo sapiens (human) piR-55654	piRNA	70.2648	6.51337	1.08815	5.98571	2.15447e-09	3.46526e-07	TRUE	UP
URS00004EE069_9606	URS00004EE069	GENECARDS	piR-55654-175	GENECARDS:piR-55654-175:URS00004EE069_9606	Homo sapiens (human) piR-55654	piRNA	70.2648	6.51337	1.08815	5.98571	2.15447e-09	3.46526e-07	TRUE	UP
URS00004EE069_9606	URS00004EE069	GENECARDS	piR-55654-176	GENECARDS:piR-55654-176:URS00004EE069_9606	Homo sapiens (human) piR-55654	piRNA	70.2648	6.51337	1.08815	5.98571	2.15447e-09	3.46526e-07	TRUE	UP
URS00004EE069_9606	URS00004EE069	GENECARDS	piR-55654-177	GENECARDS:piR-55654-177:URS00004EE069_9606	Homo sapiens (human) piR-55654	piRNA	70.2648	6.51337	1.08815	5.98571	2.15447e-09	3.46526e-07	TRUE	UP
URS00004EE069_9606	URS00004EE069	GENECARDS	piR-55654-178	GENECARDS:piR-55654-178:URS00004EE069_9606	Homo sapiens (human) piR-55654	piRNA	70.2648	6.51337	1.08815	5.98571	2.15447e-09	3.46526e-07	TRUE	UP
URS00004EE069_9606	URS00004EE069	GENECARDS	piR-55654-179	GENECARDS:piR-55654-179:URS00004EE069_9606	Homo sapiens (human) piR-55654	piRNA	70.2648	6.51337	1.08815	5.98571	2.15447e-09	3.46526e-07	TRUE	UP
URS00004EE069_9606	URS00004EE069	GENECARDS	piR-55654-180	GENECARDS:piR-55654-180:URS00004EE069_9606	Homo sapiens (human) piR-55654	piRNA	70.2648	6.51337	1.08815	5.98571	2.15447e-09	3.46526e-07	TRUE	UP
URS00004EE069_9606	URS00004EE069	GENECARDS	piR-55654-181	GENECARDS:piR-55654-181:URS00004EE069_9606	Homo sapiens (human) piR-55654	piRNA	70.2648	6.51337	1.08815	5.98571	2.15447e-09	3.46526e-07	TRUE	UP
URS00004EE069_9606	URS00004EE069	GENECARDS	piR-55654-182	GENECARDS:piR-55654-182:URS00004EE069_9606	Homo sapiens (human) piR-55654	piRNA	70.2648	6.51337	1.08815	5.98571	2.15447e-09	3.46526e-07	TRUE	UP
URS00004EE069_9606	URS00004EE069	GENECARDS	piR-55654-183	GENECARDS:piR-55654-183:URS00004EE069_9606	Homo sapiens (human) piR-55654	piRNA	70.2648	6.51337	1.08815	5.98571	2.15447e-09	3.46526e-07	TRUE	UP
URS00004EE069_9606	URS00004EE069	GENECARDS	piR-55654-184	GENECARDS:piR-55654-184:URS00004EE069_9606	Homo sapiens (human) piR-55654	piRNA	70.2648	6.51337	1.08815	5.98571	2.15447e-09	3.46526e-07	TRUE	UP
URS00004EE069_9606	URS00004EE069	GENECARDS	piR-55654-185	GENECARDS:piR-55654-185:URS00004EE069_9606	Homo sapiens (human) piR-55654	piRNA	70.2648	6.51337	1.08815	5.98571	2.15447e-09	3.46526e-07	TRUE	UP
URS00004EE069_9606	URS00004EE069	GENECARDS	piR-55654-186	GENECARDS:piR-55654-186:URS00004EE069_9606	Homo sapiens (human) piR-55654	piRNA	70.2648	6.51337	1.08815	5.98571	2.15447e-09	3.46526e-07	TRUE	UP
URS00004EE069_9606	URS00004EE069	GENECARDS	piR-55654-187	GENECARDS:piR-55654-187:URS00004EE069_9606	Homo sapiens (human) piR-55654	piRNA	70.2648	6.51337	1.08815	5.98571	2.15447e-09	3.46526e-07	TRUE	UP
URS00004EE069_9606	URS00004EE069	GENECARDS	piR-55654-188	GENECARDS:piR-55654-188:URS00004EE069_9606	Homo sapiens (human) piR-55654	piRNA	70.2648	6.51337	1.08815	5.98571	2.15447e-09	3.46526e-07	TRUE	UP
URS00004EE069_9606	URS00004EE069	GENECARDS	piR-55654-189	GENECARDS:piR-55654-189:URS00004EE069_9606	Homo sapiens (human) piR-55654	piRNA	70.2648	6.51337	1.08815	5.98571	2.15447e-09	3.46526e-07	TRUE	UP
URS00004EE069_9606	URS00004EE069	GENECARDS	piR-55654-190	GENECARDS:piR-55654-190:URS00004EE069_9606	Homo sapiens (human) piR-55654	piRNA	70.2648	6.51337	1.08815	5.98571	2.15447e-09	3.46526e-07	TRUE	UP
URS00004EE069_9606	URS00004EE069	GENECARDS	piR-55654-191	GENECARDS:piR-55654-191:URS00004EE069_9606	Homo sapiens (human) piR-55654	piRNA	70.2648	6.51337	1.08815	5.98571	2.15447e-09	3.46526e-07	TRUE	UP
URS00004EE069_9606	URS00004EE069	GENECARDS	piR-55654-192	GENECARDS:piR-55654-192:URS00004EE069_9606	Homo sapiens (human) piR-55654	piRNA	70.2648	6.51337	1.08815	5.98571	2.15447e-09	3.46526e-07	TRUE	UP
URS00004EE069_9606	URS00004EE069	GENECARDS	piR-55654-193	GENECARDS:piR-55654-193:URS00004EE069_9606	Homo sapiens (human) piR-55654	piRNA	70.2648	6.51337	1.08815	5.98571	2.15447e-09	3.46526e-07	TRUE	UP
URS00004EE069_9606	URS00004EE069	GENECARDS	piR-55654-194	GENECARDS:piR-55654-194:URS00004EE069_9606	Homo sapiens (human) piR-55654	piRNA	70.2648	6.51337	1.08815	5.98571	2.15447e-09	3.46526e-07	TRUE	UP
URS00004EE069_9606	URS00004EE069	GENECARDS	piR-55654-195	GENECARDS:piR-55654-195:URS00004EE069_9606	Homo sapiens (human) piR-55654	piRNA	70.2648	6.51337	1.08815	5.98571	2.15447e-09	3.46526e-07	TRUE	UP
URS00004EE069_9606	URS00004EE069	GENECARDS	piR-55654-196	GENECARDS:piR-55654-196:URS00004EE069_9606	Homo sapiens (human) piR-55654	piRNA	70.2648	6.51337	1.08815	5.98571	2.15447e-09	3.46526e-07	TRUE	UP
URS00004EE069_9606	URS00004EE069	GENECARDS	piR-55654-197	GENECARDS:piR-55654-197:URS00004EE069_9606	Homo sapiens (human) piR-55654	piRNA	70.2648	6.51337	1.08815	5.98571	2.15447e-09	3.46526e-07	TRUE	UP
URS00004EE069_9606	URS00004EE069	GENECARDS	piR-55654-198	GENECARDS:piR-55654-198:URS00004EE069_9606	Homo sapiens (human) piR-55654	piRNA	70.2648	6.51337	1.08815	5.98571	2.15447e-09	3.46526e-07	TRUE	UP
URS00004EE069_9606	URS00004EE069	GENECARDS	piR-55654-199	GENECARDS:piR-55654-199:URS00004EE069_9606	Homo sapiens (human) piR-55654	piRNA	70.2648	6.51337	1.08815	5.98571	2.15447e-09	3.46526e-07	TRUE	UP
URS00004EE069_9606	URS00004EE069	GENECARDS	piR-55654-200	GENECARDS:piR-55654-200:URS00004EE069_9606	Homo sapiens (human) piR-55654	piRNA	70.2648	6.51337	1.08815	5.98571	2.15447e-09	3.46526e-07	TRUE	UP
URS00004EE069_9606	URS00004EE069	GENECARDS	piR-55654-201	GENECARDS:piR-55654-201:URS00004EE069_9606	Homo sapiens (human) piR-55654	piRNA	70.2648	6.51337	1.08815	5.98571	2.15447e-09	3.46526e-07	TRUE	UP
URS00004EE069_9606	URS00004EE069	GENECARDS	piR-55654-202	GENECARDS:piR-55654-202:URS00004EE069_9606	Homo sapiens (human) piR-55654	piRNA	70.2648	6.51337	1.08815	5.98571	2.15447e-09	3.46526e-07	TRUE	UP
URS00004EE069_9606	URS00004EE069	GENECARDS	piR-55654-203	GENECARDS:piR-55654-203:URS00004EE069_9606	Homo sapiens (human) piR-55654	piRNA	70.2648	6.51337	1.08815	5.98571	2.15447e-09	3.46526e-07	TRUE	UP
URS00004EE069_9606	URS00004EE069	GENECARDS	piR-55654-204	GENECARDS:piR-55654-204:URS00004EE069_9606	Homo sapiens (human) piR-55654	piRNA	70.2648	6.51337	1.08815	5.98571	2.15447e-09	3.46526e-07	TRUE	UP
URS00004EE069_9606	URS00004EE069	GENECARDS	piR-55654-205	GENECARDS:piR-55654-205:URS00004EE069_9606	Homo sapiens (human) piR-55654	piRNA	70.2648	6.51337	1.08815	5.98571	2.15447e-09	3.46526e-07	TRUE	UP
URS00004EE069_9606	URS00004EE069	GENECARDS	piR-55654-206	GENECARDS:piR-55654-206:URS00004EE069_9606	Homo sapiens (human) piR-55654	piRNA	70.2648	6.51337	1.08815	5.98571	2.15447e-09	3.46526e-07	TRUE	UP
URS00004EE069_9606	URS00004EE069	GENECARDS	piR-55654-207	GENECARDS:piR-55654-207:URS00004EE069_9606	Homo sapiens (human) piR-55654	piRNA	70.2648	6.51337	1.08815	5.98571	2.15447e-09	3.46526e-07	TRUE	UP
URS00004EE069_9606	URS00004EE069	GENECARDS	piR-55654-208	GENECARDS:piR-55654-208:URS00004EE069_9606	Homo sapiens (human) piR-55654	piRNA	70.2648	6.51337	1.08815	5.98571	2.15447e-09	3.46526e-07	TRUE	UP
URS00004EE069_9606	URS00004EE069	GENECARDS	piR-55654-209	GENECARDS:piR-55654-209:URS00004EE069_9606	Homo sapiens (human) piR-55654	piRNA	70.2648	6.51337	1.08815	5.98571	2.15447e-09	3.46526e-07	TRUE	UP
URS00004EE069_9606	URS00004EE069	GENECARDS	piR-55654-210	GENECARDS:piR-55654-210:URS00004EE069_9606	Homo sapiens (human) piR-55654	piRNA	70.2648	6.51337	1.08815	5.98571	2.15447e-09	3.46526e-07	TRUE	UP
URS00004EE069_9606	URS00004EE069	GENECARDS	piR-55654-211	GENECARDS:piR-55654-211:URS00004EE069_9606	Homo sapiens (human) piR-55654	piRNA	70.2648	6.51337	1.08815	5.98571	2.15447e-09	3.46526e-07	TRUE	UP
URS00004EE069_9606	URS00004EE069	GENECARDS	piR-55654-212	GENECARDS:piR-55654-212:URS00004EE069_9606	Homo sapiens (human) piR-55654	piRNA	70.2648	6.51337	1.08815	5.98571	2.15447e-09	3.46526e-07	TRUE	UP
URS00004EE069_9606	URS00004EE069	GENECARDS	piR-55654-213	GENECARDS:piR-55654-213:URS00004EE069_9606	Homo sapiens (human) piR-55654	piRNA	70.2648	6.51337	1.08815	5.98571	2.15447e-09	3.46526e-07	TRUE	UP
URS00004EE069_9606	URS00004EE069	GENECARDS	piR-55654-214	GENECARDS:piR-55654-214:URS00004EE069_9606	Homo sapiens (human) piR-55654	piRNA	70.2648	6.51337	1.08815	5.98571	2.15447e-09	3.46526e-07	TRUE	UP
URS00004EE069_9606	URS00004EE069	GENECARDS	piR-55654-215	GENECARDS:piR-55654-215:URS00004EE069_9606	Homo sapiens (human) piR-55654	piRNA	70.2648	6.51337	1.08815	5.98571	2.15447e-09	3.46526e-07	TRUE	UP
URS00004EE069_9606	URS00004EE069	GENECARDS	piR-55654-216	GENECARDS:piR-55654-216:URS00004EE069_9606	Homo sapiens (human) piR-55654	piRNA	70.2648	6.51337	1.08815	5.98571	2.15447e-09	3.46526e-07	TRUE	UP
URS00004EE069_9606	URS00004EE069	GENECARDS	piR-55654-217	GENECARDS:piR-55654-217:URS00004EE069_9606	Homo sapiens (human) piR-55654	piRNA	70.2648	6.51337	1.08815	5.98571	2.15447e-09	3.46526e-07	TRUE	UP
URS00004EE069_9606	URS00004EE069	GENECARDS	piR-55654-218	GENECARDS:piR-55654-218:URS00004EE069_9606	Homo sapiens (human) piR-55654	piRNA	70.2648	6.51337	1.08815	5.98571	2.15447e-09	3.46526e-07	TRUE	UP
URS00004EE069_9606	URS00004EE069	GENECARDS	piR-55654-219	GENECARDS:piR-55654-219:URS00004EE069_9606	Homo sapiens (human) piR-55654	piRNA	70.2648	6.51337	1.08815	5.98571	2.15447e-09	3.46526e-07	TRUE	UP
URS00004EE069_9606	URS00004EE069	GENECARDS	piR-55654-220	GENECARDS:piR-55654-220:URS00004EE069_9606	Homo sapiens (human) piR-55654	piRNA	70.2648	6.51337	1.08815	5.98571	2.15447e-09	3.46526e-07	TRUE	UP
URS00004EE069_9606	URS00004EE069	GENECARDS	piR-55654-221	GENECARDS:piR-55654-221:URS00004EE069_9606	Homo sapiens (human) piR-55654	piRNA	70.2648	6.51337	1.08815	5.98571	2.15447e-09	3.46526e-07	TRUE	UP
URS00004EE069_9606	URS00004EE069	GENECARDS	piR-55654-222	GENECARDS:piR-55654-222:URS00004EE069_9606	Homo sapiens (human) piR-55654	piRNA	70.2648	6.51337	1.08815	5.98571	2.15447e-09	3.46526e-07	TRUE	UP
URS00004EE069_9606	URS00004EE069	GENECARDS	piR-55654-223	GENECARDS:piR-55654-223:URS00004EE069_9606	Homo sapiens (human) piR-55654	piRNA	70.2648	6.51337	1.08815	5.98571	2.15447e-09	3.46526e-07	TRUE	UP
URS00004EE069_9606	URS00004EE069	GENECARDS	piR-55654-224	GENECARDS:piR-55654-224:URS00004EE069_9606	Homo sapiens (human) piR-55654	piRNA	70.2648	6.51337	1.08815	5.98571	2.15447e-09	3.46526e-07	TRUE	UP
URS00004EE069_9606	URS00004EE069	GENECARDS	piR-55654-225	GENECARDS:piR-55654-225:URS00004EE069_9606	Homo sapiens (human) piR-55654	piRNA	70.2648	6.51337	1.08815	5.98571	2.15447e-09	3.46526e-07	TRUE	UP
URS00004EE069_9606	URS00004EE069	GENECARDS	piR-55654-226	GENECARDS:piR-55654-226:URS00004EE069_9606	Homo sapiens (human) piR-55654	piRNA	70.2648	6.51337	1.08815	5.98571	2.15447e-09	3.46526e-07	TRUE	UP
URS00004EE069_9606	URS00004EE069	GENECARDS	piR-55654-227	GENECARDS:piR-55654-227:URS00004EE069_9606	Homo sapiens (human) piR-55654	piRNA	70.2648	6.51337	1.08815	5.98571	2.15447e-09	3.46526e-07	TRUE	UP
URS00004EE069_9606	URS00004EE069	GENECARDS	piR-55654-228	GENECARDS:piR-55654-228:URS00004EE069_9606	Homo sapiens (human) piR-55654	piRNA	70.2648	6.51337	1.08815	5.98571	2.15447e-09	3.46526e-07	TRUE	UP
URS00004EE069_9606	URS00004EE069	GENECARDS	piR-55654-229	GENECARDS:piR-55654-229:URS00004EE069_9606	Homo sapiens (human) piR-55654	piRNA	70.2648	6.51337	1.08815	5.98571	2.15447e-09	3.46526e-07	TRUE	UP
URS00004EE069_9606	URS00004EE069	GENECARDS	piR-55654-230	GENECARDS:piR-55654-230:URS00004EE069_9606	Homo sapiens (human) piR-55654	piRNA	70.2648	6.51337	1.08815	5.98571	2.15447e-09	3.46526e-07	TRUE	UP
URS00004EE069_9606	URS00004EE069	GENECARDS	piR-55654-231	GENECARDS:piR-55654-231:URS00004EE069_9606	Homo sapiens (human) piR-55654	piRNA	70.2648	6.51337	1.08815	5.98571	2.15447e-09	3.46526e-07	TRUE	UP
URS00004EE069_9606	URS00004EE069	GENECARDS	piR-55654-232	GENECARDS:piR-55654-232:URS00004EE069_9606	Homo sapiens (human) piR-55654	piRNA	70.2648	6.51337	1.08815	5.98571	2.15447e-09	3.46526e-07	TRUE	UP
URS00004EE069_9606	URS00004EE069	GENECARDS	piR-55654-233	GENECARDS:piR-55654-233:URS00004EE069_9606	Homo sapiens (human) piR-55654	piRNA	70.2648	6.51337	1.08815	5.98571	2.15447e-09	3.46526e-07	TRUE	UP
URS00004EE069_9606	URS00004EE069	GENECARDS	piR-55654-234	GENECARDS:piR-55654-234:URS00004EE069_9606	Homo sapiens (human) piR-55654	piRNA	70.2648	6.51337	1.08815	5.98571	2.15447e-09	3.46526e-07	TRUE	UP
URS00004EE069_9606	URS00004EE069	GENECARDS	piR-55654-235	GENECARDS:piR-55654-235:URS00004EE069_9606	Homo sapiens (human) piR-55654	piRNA	70.2648	6.51337	1.08815	5.98571	2.15447e-09	3.46526e-07	TRUE	UP
URS00004EE069_9606	URS00004EE069	GENECARDS	piR-55654-236	GENECARDS:piR-55654-236:URS00004EE069_9606	Homo sapiens (human) piR-55654	piRNA	70.2648	6.51337	1.08815	5.98571	2.15447e-09	3.46526e-07	TRUE	UP
URS00004EE069_9606	URS00004EE069	GENECARDS	piR-55654-237	GENECARDS:piR-55654-237:URS00004EE069_9606	Homo sapiens (human) piR-55654	piRNA	70.2648	6.51337	1.08815	5.98571	2.15447e-09	3.46526e-07	TRUE	UP
URS00004EE069_9606	URS00004EE069	GENECARDS	piR-55654-238	GENECARDS:piR-55654-238:URS00004EE069_9606	Homo sapiens (human) piR-55654	piRNA	70.2648	6.51337	1.08815	5.98571	2.15447e-09	3.46526e-07	TRUE	UP
URS00004EE069_9606	URS00004EE069	GENECARDS	piR-55654-239	GENECARDS:piR-55654-239:URS00004EE069_9606	Homo sapiens (human) piR-55654	piRNA	70.2648	6.51337	1.08815	5.98571	2.15447e-09	3.46526e-07	TRUE	UP
URS00004EE069_9606	URS00004EE069	GENECARDS	piR-55654-240	GENECARDS:piR-55654-240:URS00004EE069_9606	Homo sapiens (human) piR-55654	piRNA	70.2648	6.51337	1.08815	5.98571	2.15447e-09	3.46526e-07	TRUE	UP
URS00004EE069_9606	URS00004EE069	GENECARDS	piR-55654-241	GENECARDS:piR-55654-241:URS00004EE069_9606	Homo sapiens (human) piR-55654	piRNA	70.2648	6.51337	1.08815	5.98571	2.15447e-09	3.46526e-07	TRUE	UP
URS00004EE069_9606	URS00004EE069	GENECARDS	piR-55654-242	GENECARDS:piR-55654-242:URS00004EE069_9606	Homo sapiens (human) piR-55654	piRNA	70.2648	6.51337	1.08815	5.98571	2.15447e-09	3.46526e-07	TRUE	UP
URS00004EE069_9606	URS00004EE069	GENECARDS	piR-55654-243	GENECARDS:piR-55654-243:URS00004EE069_9606	Homo sapiens (human) piR-55654	piRNA	70.2648	6.51337	1.08815	5.98571	2.15447e-09	3.46526e-07	TRUE	UP
URS00004EE069_9606	URS00004EE069	GENECARDS	piR-55654-244	GENECARDS:piR-55654-244:URS00004EE069_9606	Homo sapiens (human) piR-55654	piRNA	70.2648	6.51337	1.08815	5.98571	2.15447e-09	3.46526e-07	TRUE	UP
URS00004EE069_9606	URS00004EE069	GENECARDS	piR-55654-245	GENECARDS:piR-55654-245:URS00004EE069_9606	Homo sapiens (human) piR-55654	piRNA	70.2648	6.51337	1.08815	5.98571	2.15447e-09	3.46526e-07	TRUE	UP
URS00004EE069_9606	URS00004EE069	GENECARDS	piR-55654-246	GENECARDS:piR-55654-246:URS00004EE069_9606	Homo sapiens (human) piR-55654	piRNA	70.2648	6.51337	1.08815	5.98571	2.15447e-09	3.46526e-07	TRUE	UP
URS00004EE069_9606	URS00004EE069	GENECARDS	piR-55654-247	GENECARDS:piR-55654-247:URS00004EE069_9606	Homo sapiens (human) piR-55654	piRNA	70.2648	6.51337	1.08815	5.98571	2.15447e-09	3.46526e-07	TRUE	UP
URS00004EE069_9606	URS00004EE069	GENECARDS	piR-55654-248	GENECARDS:piR-55654-248:URS00004EE069_9606	Homo sapiens (human) piR-55654	piRNA	70.2648	6.51337	1.08815	5.98571	2.15447e-09	3.46526e-07	TRUE	UP
URS00004EE069_9606	URS00004EE069	GENECARDS	piR-55654-249	GENECARDS:piR-55654-249:URS00004EE069_9606	Homo sapiens (human) piR-55654	piRNA	70.2648	6.51337	1.08815	5.98571	2.15447e-09	3.46526e-07	TRUE	UP
URS00004EE069_9606	URS00004EE069	GENECARDS	piR-55654-250	GENECARDS:piR-55654-250:URS00004EE069_9606	Homo sapiens (human) piR-55654	piRNA	70.2648	6.51337	1.08815	5.98571	2.15447e-09	3.46526e-07	TRUE	UP
URS00004EE069_9606	URS00004EE069	GENECARDS	piR-55654-251	GENECARDS:piR-55654-251:URS00004EE069_9606	Homo sapiens (human) piR-55654	piRNA	70.2648	6.51337	1.08815	5.98571	2.15447e-09	3.46526e-07	TRUE	UP
URS00004EE069_9606	URS00004EE069	GENECARDS	piR-55654-252	GENECARDS:piR-55654-252:URS00004EE069_9606	Homo sapiens (human) piR-55654	piRNA	70.2648	6.51337	1.08815	5.98571	2.15447e-09	3.46526e-07	TRUE	UP
URS00004EE069_9606	URS00004EE069	GENECARDS	piR-55654-253	GENECARDS:piR-55654-253:URS00004EE069_9606	Homo sapiens (human) piR-55654	piRNA	70.2648	6.51337	1.08815	5.98571	2.15447e-09	3.46526e-07	TRUE	UP
URS00004EE069_9606	URS00004EE069	GENECARDS	piR-55654-254	GENECARDS:piR-55654-254:URS00004EE069_9606	Homo sapiens (human) piR-55654	piRNA	70.2648	6.51337	1.08815	5.98571	2.15447e-09	3.46526e-07	TRUE	UP
URS00004EE069_9606	URS00004EE069	GENECARDS	piR-55654-255	GENECARDS:piR-55654-255:URS00004EE069_9606	Homo sapiens (human) piR-55654	piRNA	70.2648	6.51337	1.08815	5.98571	2.15447e-09	3.46526e-07	TRUE	UP
URS00004EE069_9606	URS00004EE069	GENECARDS	piR-55654-256	GENECARDS:piR-55654-256:URS00004EE069_9606	Homo sapiens (human) piR-55654	piRNA	70.2648	6.51337	1.08815	5.98571	2.15447e-09	3.46526e-07	TRUE	UP
URS00004EE069_9606	URS00004EE069	GENECARDS	piR-55654-257	GENECARDS:piR-55654-257:URS00004EE069_9606	Homo sapiens (human) piR-55654	piRNA	70.2648	6.51337	1.08815	5.98571	2.15447e-09	3.46526e-07	TRUE	UP
URS00004EE069_9606	URS00004EE069	GENECARDS	piR-55654-258	GENECARDS:piR-55654-258:URS00004EE069_9606	Homo sapiens (human) piR-55654	piRNA	70.2648	6.51337	1.08815	5.98571	2.15447e-09	3.46526e-07	TRUE	UP
URS00004EE069_9606	URS00004EE069	GENECARDS	piR-55654-259	GENECARDS:piR-55654-259:URS00004EE069_9606	Homo sapiens (human) piR-55654	piRNA	70.2648	6.51337	1.08815	5.98571	2.15447e-09	3.46526e-07	TRUE	UP
URS00004EE069_9606	URS00004EE069	GENECARDS	piR-55654-260	GENECARDS:piR-55654-260:URS00004EE069_9606	Homo sapiens (human) piR-55654	piRNA	70.2648	6.51337	1.08815	5.98571	2.15447e-09	3.46526e-07	TRUE	UP
URS00004EE069_9606	URS00004EE069	GENECARDS	piR-55654-261	GENECARDS:piR-55654-261:URS00004EE069_9606	Homo sapiens (human) piR-55654	piRNA	70.2648	6.51337	1.08815	5.98571	2.15447e-09	3.46526e-07	TRUE	UP
URS00004EE069_9606	URS00004EE069	GENECARDS	piR-55654-262	GENECARDS:piR-55654-262:URS00004EE069_9606	Homo sapiens (human) piR-55654	piRNA	70.2648	6.51337	1.08815	5.98571	2.15447e-09	3.46526e-07	TRUE	UP
URS00004EE069_9606	URS00004EE069	GENECARDS	piR-55654-263	GENECARDS:piR-55654-263:URS00004EE069_9606	Homo sapiens (human) piR-55654	piRNA	70.2648	6.51337	1.08815	5.98571	2.15447e-09	3.46526e-07	TRUE	UP
URS00004EE069_9606	URS00004EE069	GENECARDS	piR-55654-264	GENECARDS:piR-55654-264:URS00004EE069_9606	Homo sapiens (human) piR-55654	piRNA	70.2648	6.51337	1.08815	5.98571	2.15447e-09	3.46526e-07	TRUE	UP
URS00004EE069_9606	URS00004EE069	GENECARDS	piR-55654-265	GENECARDS:piR-55654-265:URS00004EE069_9606	Homo sapiens (human) piR-55654	piRNA	70.2648	6.51337	1.08815	5.98571	2.15447e-09	3.46526e-07	TRUE	UP
URS00004EE069_9606	URS00004EE069	GENECARDS	piR-55654-266	GENECARDS:piR-55654-266:URS00004EE069_9606	Homo sapiens (human) piR-55654	piRNA	70.2648	6.51337	1.08815	5.98571	2.15447e-09	3.46526e-07	TRUE	UP
URS00004EE069_9606	URS00004EE069	GENECARDS	piR-55654-267	GENECARDS:piR-55654-267:URS00004EE069_9606	Homo sapiens (human) piR-55654	piRNA	70.2648	6.51337	1.08815	5.98571	2.15447e-09	3.46526e-07	TRUE	UP
URS00004EE069_9606	URS00004EE069	GENECARDS	piR-55654-268	GENECARDS:piR-55654-268:URS00004EE069_9606	Homo sapiens (human) piR-55654	piRNA	70.2648	6.51337	1.08815	5.98571	2.15447e-09	3.46526e-07	TRUE	UP
URS00004EE069_9606	URS00004EE069	GENECARDS	piR-55654-269	GENECARDS:piR-55654-269:URS00004EE069_9606	Homo sapiens (human) piR-55654	piRNA	70.2648	6.51337	1.08815	5.98571	2.15447e-09	3.46526e-07	TRUE	UP
URS00004EE069_9606	URS00004EE069	GENECARDS	piR-55654-270	GENECARDS:piR-55654-270:URS00004EE069_9606	Homo sapiens (human) piR-55654	piRNA	70.2648	6.51337	1.08815	5.98571	2.15447e-09	3.46526e-07	TRUE	UP
URS00004EE069_9606	URS00004EE069	GENECARDS	piR-55654-271	GENECARDS:piR-55654-271:URS00004EE069_9606	Homo sapiens (human) piR-55654	piRNA	70.2648	6.51337	1.08815	5.98571	2.15447e-09	3.46526e-07	TRUE	UP
URS00004EE069_9606	URS00004EE069	GENECARDS	piR-55654-272	GENECARDS:piR-55654-272:URS00004EE069_9606	Homo sapiens (human) piR-55654	piRNA	70.2648	6.51337	1.08815	5.98571	2.15447e-09	3.46526e-07	TRUE	UP
URS00004EE069_9606	URS00004EE069	GENECARDS	piR-55654-273	GENECARDS:piR-55654-273:URS00004EE069_9606	Homo sapiens (human) piR-55654	piRNA	70.2648	6.51337	1.08815	5.98571	2.15447e-09	3.46526e-07	TRUE	UP
URS00004EE069_9606	URS00004EE069	GENECARDS	piR-55654-274	GENECARDS:piR-55654-274:URS00004EE069_9606	Homo sapiens (human) piR-55654	piRNA	70.2648	6.51337	1.08815	5.98571	2.15447e-09	3.46526e-07	TRUE	UP
URS00004EE069_9606	URS00004EE069	GENECARDS	piR-55654-275	GENECARDS:piR-55654-275:URS00004EE069_9606	Homo sapiens (human) piR-55654	piRNA	70.2648	6.51337	1.08815	5.98571	2.15447e-09	3.46526e-07	TRUE	UP
URS00004EE069_9606	URS00004EE069	GENECARDS	piR-55654-276	GENECARDS:piR-55654-276:URS00004EE069_9606	Homo sapiens (human) piR-55654	piRNA	70.2648	6.51337	1.08815	5.98571	2.15447e-09	3.46526e-07	TRUE	UP
URS00004EE069_9606	URS00004EE069	GENECARDS	piR-55654-277	GENECARDS:piR-55654-277:URS00004EE069_9606	Homo sapiens (human) piR-55654	piRNA	70.2648	6.51337	1.08815	5.98571	2.15447e-09	3.46526e-07	TRUE	UP
URS00004EE069_9606	URS00004EE069	GENECARDS	piR-55654-278	GENECARDS:piR-55654-278:URS00004EE069_9606	Homo sapiens (human) piR-55654	piRNA	70.2648	6.51337	1.08815	5.98571	2.15447e-09	3.46526e-07	TRUE	UP
URS00004EE069_9606	URS00004EE069	GENECARDS	piR-55654-279	GENECARDS:piR-55654-279:URS00004EE069_9606	Homo sapiens (human) piR-55654	piRNA	70.2648	6.51337	1.08815	5.98571	2.15447e-09	3.46526e-07	TRUE	UP
URS00004EE069_9606	URS00004EE069	GENECARDS	piR-55654-280	GENECARDS:piR-55654-280:URS00004EE069_9606	Homo sapiens (human) piR-55654	piRNA	70.2648	6.51337	1.08815	5.98571	2.15447e-09	3.46526e-07	TRUE	UP
URS00004EE069_9606	URS00004EE069	GENECARDS	piR-55654-281	GENECARDS:piR-55654-281:URS00004EE069_9606	Homo sapiens (human) piR-55654	piRNA	70.2648	6.51337	1.08815	5.98571	2.15447e-09	3.46526e-07	TRUE	UP
URS00004EE069_9606	URS00004EE069	GENECARDS	piR-55654-282	GENECARDS:piR-55654-282:URS00004EE069_9606	Homo sapiens (human) piR-55654	piRNA	70.2648	6.51337	1.08815	5.98571	2.15447e-09	3.46526e-07	TRUE	UP
URS00004EE069_9606	URS00004EE069	GENECARDS	piR-55654-283	GENECARDS:piR-55654-283:URS00004EE069_9606	Homo sapiens (human) piR-55654	piRNA	70.2648	6.51337	1.08815	5.98571	2.15447e-09	3.46526e-07	TRUE	UP
URS00004EE069_9606	URS00004EE069	GENECARDS	piR-55654-284	GENECARDS:piR-55654-284:URS00004EE069_9606	Homo sapiens (human) piR-55654	piRNA	70.2648	6.51337	1.08815	5.98571	2.15447e-09	3.46526e-07	TRUE	UP
URS00004EE069_9606	URS00004EE069	GENECARDS	piR-55654-285	GENECARDS:piR-55654-285:URS00004EE069_9606	Homo sapiens (human) piR-55654	piRNA	70.2648	6.51337	1.08815	5.98571	2.15447e-09	3.46526e-07	TRUE	UP
URS00004EE069_9606	URS00004EE069	GENECARDS	piR-55654-286	GENECARDS:piR-55654-286:URS00004EE069_9606	Homo sapiens (human) piR-55654	piRNA	70.2648	6.51337	1.08815	5.98571	2.15447e-09	3.46526e-07	TRUE	UP
URS00004EE069_9606	URS00004EE069	GENECARDS	piR-55654-287	GENECARDS:piR-55654-287:URS00004EE069_9606	Homo sapiens (human) piR-55654	piRNA	70.2648	6.51337	1.08815	5.98571	2.15447e-09	3.46526e-07	TRUE	UP
URS00004EE069_9606	URS00004EE069	GENECARDS	piR-55654-288	GENECARDS:piR-55654-288:URS00004EE069_9606	Homo sapiens (human) piR-55654	piRNA	70.2648	6.51337	1.08815	5.98571	2.15447e-09	3.46526e-07	TRUE	UP
URS00004EE069_9606	URS00004EE069	GENECARDS	piR-55654-289	GENECARDS:piR-55654-289:URS00004EE069_9606	Homo sapiens (human) piR-55654	piRNA	70.2648	6.51337	1.08815	5.98571	2.15447e-09	3.46526e-07	TRUE	UP
URS00004EE069_9606	URS00004EE069	GENECARDS	piR-55654-290	GENECARDS:piR-55654-290:URS00004EE069_9606	Homo sapiens (human) piR-55654	piRNA	70.2648	6.51337	1.08815	5.98571	2.15447e-09	3.46526e-07	TRUE	UP
URS00004EE069_9606	URS00004EE069	GENECARDS	piR-55654-291	GENECARDS:piR-55654-291:URS00004EE069_9606	Homo sapiens (human) piR-55654	piRNA	70.2648	6.51337	1.08815	5.98571	2.15447e-09	3.46526e-07	TRUE	UP
URS00004EE069_9606	URS00004EE069	GENECARDS	piR-55654-292	GENECARDS:piR-55654-292:URS00004EE069_9606	Homo sapiens (human) piR-55654	piRNA	70.2648	6.51337	1.08815	5.98571	2.15447e-09	3.46526e-07	TRUE	UP
URS00004EE069_9606	URS00004EE069	GENECARDS	piR-55654-293	GENECARDS:piR-55654-293:URS00004EE069_9606	Homo sapiens (human) piR-55654	piRNA	70.2648	6.51337	1.08815	5.98571	2.15447e-09	3.46526e-07	TRUE	UP
URS00004EE069_9606	URS00004EE069	GENECARDS	piR-55654-294	GENECARDS:piR-55654-294:URS00004EE069_9606	Homo sapiens (human) piR-55654	piRNA	70.2648	6.51337	1.08815	5.98571	2.15447e-09	3.46526e-07	TRUE	UP
URS00004EE069_9606	URS00004EE069	GENECARDS	piR-55654-295	GENECARDS:piR-55654-295:URS00004EE069_9606	Homo sapiens (human) piR-55654	piRNA	70.2648	6.51337	1.08815	5.98571	2.15447e-09	3.46526e-07	TRUE	UP
URS00004EE069_9606	URS00004EE069	GENECARDS	piR-55654-296	GENECARDS:piR-55654-296:URS00004EE069_9606	Homo sapiens (human) piR-55654	piRNA	70.2648	6.51337	1.08815	5.98571	2.15447e-09	3.46526e-07	TRUE	UP
URS00004EE069_9606	URS00004EE069	GENECARDS	piR-55654-297	GENECARDS:piR-55654-297:URS00004EE069_9606	Homo sapiens (human) piR-55654	piRNA	70.2648	6.51337	1.08815	5.98571	2.15447e-09	3.46526e-07	TRUE	UP
URS00004EE069_9606	URS00004EE069	GENECARDS	piR-55654-298	GENECARDS:piR-55654-298:URS00004EE069_9606	Homo sapiens (human) piR-55654	piRNA	70.2648	6.51337	1.08815	5.98571	2.15447e-09	3.46526e-07	TRUE	UP
URS00004EE069_9606	URS00004EE069	GENECARDS	piR-55654-299	GENECARDS:piR-55654-299:URS00004EE069_9606	Homo sapiens (human) piR-55654	piRNA	70.2648	6.51337	1.08815	5.98571	2.15447e-09	3.46526e-07	TRUE	UP
URS00004EE069_9606	URS00004EE069	GENECARDS	piR-55654-300	GENECARDS:piR-55654-300:URS00004EE069_9606	Homo sapiens (human) piR-55654	piRNA	70.2648	6.51337	1.08815	5.98571	2.15447e-09	3.46526e-07	TRUE	UP
URS00004EE069_9606	URS00004EE069	GENECARDS	piR-55654-301	GENECARDS:piR-55654-301:URS00004EE069_9606	Homo sapiens (human) piR-55654	piRNA	70.2648	6.51337	1.08815	5.98571	2.15447e-09	3.46526e-07	TRUE	UP
URS00004EE069_9606	URS00004EE069	GENECARDS	piR-55654-302	GENECARDS:piR-55654-302:URS00004EE069_9606	Homo sapiens (human) piR-55654	piRNA	70.2648	6.51337	1.08815	5.98571	2.15447e-09	3.46526e-07	TRUE	UP
URS00004EE069_9606	URS00004EE069	GENECARDS	piR-55654-303	GENECARDS:piR-55654-303:URS00004EE069_9606	Homo sapiens (human) piR-55654	piRNA	70.2648	6.51337	1.08815	5.98571	2.15447e-09	3.46526e-07	TRUE	UP
URS00004EE069_9606	URS00004EE069	GENECARDS	piR-55654-304	GENECARDS:piR-55654-304:URS00004EE069_9606	Homo sapiens (human) piR-55654	piRNA	70.2648	6.51337	1.08815	5.98571	2.15447e-09	3.46526e-07	TRUE	UP
URS00004EE069_9606	URS00004EE069	GENECARDS	piR-55654-305	GENECARDS:piR-55654-305:URS00004EE069_9606	Homo sapiens (human) piR-55654	piRNA	70.2648	6.51337	1.08815	5.98571	2.15447e-09	3.46526e-07	TRUE	UP
URS00004EE069_9606	URS00004EE069	GENECARDS	piR-55654-306	GENECARDS:piR-55654-306:URS00004EE069_9606	Homo sapiens (human) piR-55654	piRNA	70.2648	6.51337	1.08815	5.98571	2.15447e-09	3.46526e-07	TRUE	UP
URS00004EE069_9606	URS00004EE069	GENECARDS	piR-55654-307	GENECARDS:piR-55654-307:URS00004EE069_9606	Homo sapiens (human) piR-55654	piRNA	70.2648	6.51337	1.08815	5.98571	2.15447e-09	3.46526e-07	TRUE	UP
URS00004EE069_9606	URS00004EE069	GENECARDS	piR-55654-308	GENECARDS:piR-55654-308:URS00004EE069_9606	Homo sapiens (human) piR-55654	piRNA	70.2648	6.51337	1.08815	5.98571	2.15447e-09	3.46526e-07	TRUE	UP
URS00004EE069_9606	URS00004EE069	GENECARDS	piR-55654-309	GENECARDS:piR-55654-309:URS00004EE069_9606	Homo sapiens (human) piR-55654	piRNA	70.2648	6.51337	1.08815	5.98571	2.15447e-09	3.46526e-07	TRUE	UP
URS00004EE069_9606	URS00004EE069	GENECARDS	piR-55654-310	GENECARDS:piR-55654-310:URS00004EE069_9606	Homo sapiens (human) piR-55654	piRNA	70.2648	6.51337	1.08815	5.98571	2.15447e-09	3.46526e-07	TRUE	UP
URS00004EE069_9606	URS00004EE069	GENECARDS	piR-55654-311	GENECARDS:piR-55654-311:URS00004EE069_9606	Homo sapiens (human) piR-55654	piRNA	70.2648	6.51337	1.08815	5.98571	2.15447e-09	3.46526e-07	TRUE	UP
URS00004EE069_9606	URS00004EE069	GENECARDS	piR-55654-312	GENECARDS:piR-55654-312:URS00004EE069_9606	Homo sapiens (human) piR-55654	piRNA	70.2648	6.51337	1.08815	5.98571	2.15447e-09	3.46526e-07	TRUE	UP
URS00004EE069_9606	URS00004EE069	GENECARDS	piR-55654-313	GENECARDS:piR-55654-313:URS00004EE069_9606	Homo sapiens (human) piR-55654	piRNA	70.2648	6.51337	1.08815	5.98571	2.15447e-09	3.46526e-07	TRUE	UP
URS00004EE069_9606	URS00004EE069	GENECARDS	piR-55654-314	GENECARDS:piR-55654-314:URS00004EE069_9606	Homo sapiens (human) piR-55654	piRNA	70.2648	6.51337	1.08815	5.98571	2.15447e-09	3.46526e-07	TRUE	UP
URS00004EE069_9606	URS00004EE069	GENECARDS	piR-55654-315	GENECARDS:piR-55654-315:URS00004EE069_9606	Homo sapiens (human) piR-55654	piRNA	70.2648	6.51337	1.08815	5.98571	2.15447e-09	3.46526e-07	TRUE	UP
URS00004EE069_9606	URS00004EE069	GENECARDS	piR-55654-316	GENECARDS:piR-55654-316:URS00004EE069_9606	Homo sapiens (human) piR-55654	piRNA	70.2648	6.51337	1.08815	5.98571	2.15447e-09	3.46526e-07	TRUE	UP
URS00004EE069_9606	URS00004EE069	GENECARDS	piR-55654-317	GENECARDS:piR-55654-317:URS00004EE069_9606	Homo sapiens (human) piR-55654	piRNA	70.2648	6.51337	1.08815	5.98571	2.15447e-09	3.46526e-07	TRUE	UP
URS00004EE069_9606	URS00004EE069	GENECARDS	piR-55654-318	GENECARDS:piR-55654-318:URS00004EE069_9606	Homo sapiens (human) piR-55654	piRNA	70.2648	6.51337	1.08815	5.98571	2.15447e-09	3.46526e-07	TRUE	UP
URS00004EE069_9606	URS00004EE069	GENECARDS	piR-55654-319	GENECARDS:piR-55654-319:URS00004EE069_9606	Homo sapiens (human) piR-55654	piRNA	70.2648	6.51337	1.08815	5.98571	2.15447e-09	3.46526e-07	TRUE	UP
URS00004EE069_9606	URS00004EE069	GENECARDS	piR-55654-320	GENECARDS:piR-55654-320:URS00004EE069_9606	Homo sapiens (human) piR-55654	piRNA	70.2648	6.51337	1.08815	5.98571	2.15447e-09	3.46526e-07	TRUE	UP
URS00004EE069_9606	URS00004EE069	GENECARDS	piR-55654-321	GENECARDS:piR-55654-321:URS00004EE069_9606	Homo sapiens (human) piR-55654	piRNA	70.2648	6.51337	1.08815	5.98571	2.15447e-09	3.46526e-07	TRUE	UP
URS00004EE069_9606	URS00004EE069	GENECARDS	piR-55654-322	GENECARDS:piR-55654-322:URS00004EE069_9606	Homo sapiens (human) piR-55654	piRNA	70.2648	6.51337	1.08815	5.98571	2.15447e-09	3.46526e-07	TRUE	UP
URS00004EE069_9606	URS00004EE069	GENECARDS	piR-55654-323	GENECARDS:piR-55654-323:URS00004EE069_9606	Homo sapiens (human) piR-55654	piRNA	70.2648	6.51337	1.08815	5.98571	2.15447e-09	3.46526e-07	TRUE	UP
URS00004EE069_9606	URS00004EE069	GENECARDS	piR-55654-324	GENECARDS:piR-55654-324:URS00004EE069_9606	Homo sapiens (human) piR-55654	piRNA	70.2648	6.51337	1.08815	5.98571	2.15447e-09	3.46526e-07	TRUE	UP
URS00004EE069_9606	URS00004EE069	GENECARDS	piR-55654-325	GENECARDS:piR-55654-325:URS00004EE069_9606	Homo sapiens (human) piR-55654	piRNA	70.2648	6.51337	1.08815	5.98571	2.15447e-09	3.46526e-07	TRUE	UP
URS00004EE069_9606	URS00004EE069	GENECARDS	piR-55654-326	GENECARDS:piR-55654-326:URS00004EE069_9606	Homo sapiens (human) piR-55654	piRNA	70.2648	6.51337	1.08815	5.98571	2.15447e-09	3.46526e-07	TRUE	UP
URS00004EE069_9606	URS00004EE069	GENECARDS	piR-55654-327	GENECARDS:piR-55654-327:URS00004EE069_9606	Homo sapiens (human) piR-55654	piRNA	70.2648	6.51337	1.08815	5.98571	2.15447e-09	3.46526e-07	TRUE	UP
URS00004EE069_9606	URS00004EE069	GENECARDS	piR-55654-328	GENECARDS:piR-55654-328:URS00004EE069_9606	Homo sapiens (human) piR-55654	piRNA	70.2648	6.51337	1.08815	5.98571	2.15447e-09	3.46526e-07	TRUE	UP
URS00004EE069_9606	URS00004EE069	GENECARDS	piR-55654-329	GENECARDS:piR-55654-329:URS00004EE069_9606	Homo sapiens (human) piR-55654	piRNA	70.2648	6.51337	1.08815	5.98571	2.15447e-09	3.46526e-07	TRUE	UP
URS00004EE069_9606	URS00004EE069	GENECARDS	piR-55654-330	GENECARDS:piR-55654-330:URS00004EE069_9606	Homo sapiens (human) piR-55654	piRNA	70.2648	6.51337	1.08815	5.98571	2.15447e-09	3.46526e-07	TRUE	UP
URS00004EE069_9606	URS00004EE069	GENECARDS	piR-55654-331	GENECARDS:piR-55654-331:URS00004EE069_9606	Homo sapiens (human) piR-55654	piRNA	70.2648	6.51337	1.08815	5.98571	2.15447e-09	3.46526e-07	TRUE	UP
URS00004EE069_9606	URS00004EE069	GENECARDS	piR-55654-332	GENECARDS:piR-55654-332:URS00004EE069_9606	Homo sapiens (human) piR-55654	piRNA	70.2648	6.51337	1.08815	5.98571	2.15447e-09	3.46526e-07	TRUE	UP
URS00004EE069_9606	URS00004EE069	GENECARDS	piR-55654-333	GENECARDS:piR-55654-333:URS00004EE069_9606	Homo sapiens (human) piR-55654	piRNA	70.2648	6.51337	1.08815	5.98571	2.15447e-09	3.46526e-07	TRUE	UP
URS00004EE069_9606	URS00004EE069	GENECARDS	piR-55654-334	GENECARDS:piR-55654-334:URS00004EE069_9606	Homo sapiens (human) piR-55654	piRNA	70.2648	6.51337	1.08815	5.98571	2.15447e-09	3.46526e-07	TRUE	UP
URS00004EE069_9606	URS00004EE069	GENECARDS	piR-55654-335	GENECARDS:piR-55654-335:URS00004EE069_9606	Homo sapiens (human) piR-55654	piRNA	70.2648	6.51337	1.08815	5.98571	2.15447e-09	3.46526e-07	TRUE	UP
URS00004EE069_9606	URS00004EE069	GENECARDS	piR-55654-336	GENECARDS:piR-55654-336:URS00004EE069_9606	Homo sapiens (human) piR-55654	piRNA	70.2648	6.51337	1.08815	5.98571	2.15447e-09	3.46526e-07	TRUE	UP
URS00004EE069_9606	URS00004EE069	GENECARDS	piR-55654-337	GENECARDS:piR-55654-337:URS00004EE069_9606	Homo sapiens (human) piR-55654	piRNA	70.2648	6.51337	1.08815	5.98571	2.15447e-09	3.46526e-07	TRUE	UP
URS00004EE069_9606	URS00004EE069	GENECARDS	piR-55654-338	GENECARDS:piR-55654-338:URS00004EE069_9606	Homo sapiens (human) piR-55654	piRNA	70.2648	6.51337	1.08815	5.98571	2.15447e-09	3.46526e-07	TRUE	UP
URS00004EE069_9606	URS00004EE069	GENECARDS	piR-55654-339	GENECARDS:piR-55654-339:URS00004EE069_9606	Homo sapiens (human) piR-55654	piRNA	70.2648	6.51337	1.08815	5.98571	2.15447e-09	3.46526e-07	TRUE	UP
URS00004EE069_9606	URS00004EE069	GENECARDS	piR-55654-340	GENECARDS:piR-55654-340:URS00004EE069_9606	Homo sapiens (human) piR-55654	piRNA	70.2648	6.51337	1.08815	5.98571	2.15447e-09	3.46526e-07	TRUE	UP
URS00004EE069_9606	URS00004EE069	GENECARDS	piR-55654-341	GENECARDS:piR-55654-341:URS00004EE069_9606	Homo sapiens (human) piR-55654	piRNA	70.2648	6.51337	1.08815	5.98571	2.15447e-09	3.46526e-07	TRUE	UP
URS00004EE069_9606	URS00004EE069	GENECARDS	piR-55654-342	GENECARDS:piR-55654-342:URS00004EE069_9606	Homo sapiens (human) piR-55654	piRNA	70.2648	6.51337	1.08815	5.98571	2.15447e-09	3.46526e-07	TRUE	UP
URS00004EE069_9606	URS00004EE069	GENECARDS	piR-55654-343	GENECARDS:piR-55654-343:URS00004EE069_9606	Homo sapiens (human) piR-55654	piRNA	70.2648	6.51337	1.08815	5.98571	2.15447e-09	3.46526e-07	TRUE	UP
URS00004EE069_9606	URS00004EE069	GENECARDS	piR-55654-344	GENECARDS:piR-55654-344:URS00004EE069_9606	Homo sapiens (human) piR-55654	piRNA	70.2648	6.51337	1.08815	5.98571	2.15447e-09	3.46526e-07	TRUE	UP
URS00004EE069_9606	URS00004EE069	GENECARDS	piR-55654-345	GENECARDS:piR-55654-345:URS00004EE069_9606	Homo sapiens (human) piR-55654	piRNA	70.2648	6.51337	1.08815	5.98571	2.15447e-09	3.46526e-07	TRUE	UP
URS00004EE069_9606	URS00004EE069	GENECARDS	piR-55654-346	GENECARDS:piR-55654-346:URS00004EE069_9606	Homo sapiens (human) piR-55654	piRNA	70.2648	6.51337	1.08815	5.98571	2.15447e-09	3.46526e-07	TRUE	UP
URS00004EE069_9606	URS00004EE069	GENECARDS	piR-55654-347	GENECARDS:piR-55654-347:URS00004EE069_9606	Homo sapiens (human) piR-55654	piRNA	70.2648	6.51337	1.08815	5.98571	2.15447e-09	3.46526e-07	TRUE	UP
URS00004EE069_9606	URS00004EE069	GENECARDS	piR-55654-348	GENECARDS:piR-55654-348:URS00004EE069_9606	Homo sapiens (human) piR-55654	piRNA	70.2648	6.51337	1.08815	5.98571	2.15447e-09	3.46526e-07	TRUE	UP
URS00004EE069_9606	URS00004EE069	GENECARDS	piR-55654-349	GENECARDS:piR-55654-349:URS00004EE069_9606	Homo sapiens (human) piR-55654	piRNA	70.2648	6.51337	1.08815	5.98571	2.15447e-09	3.46526e-07	TRUE	UP
URS00004EE069_9606	URS00004EE069	GENECARDS	piR-55654-350	GENECARDS:piR-55654-350:URS00004EE069_9606	Homo sapiens (human) piR-55654	piRNA	70.2648	6.51337	1.08815	5.98571	2.15447e-09	3.46526e-07	TRUE	UP
URS00004EE069_9606	URS00004EE069	GENECARDS	piR-55654-351	GENECARDS:piR-55654-351:URS00004EE069_9606	Homo sapiens (human) piR-55654	piRNA	70.2648	6.51337	1.08815	5.98571	2.15447e-09	3.46526e-07	TRUE	UP
URS00004EE069_9606	URS00004EE069	GENECARDS	piR-55654-352	GENECARDS:piR-55654-352:URS00004EE069_9606	Homo sapiens (human) piR-55654	piRNA	70.2648	6.51337	1.08815	5.98571	2.15447e-09	3.46526e-07	TRUE	UP
URS00004EE069_9606	URS00004EE069	GENECARDS	piR-55654-353	GENECARDS:piR-55654-353:URS00004EE069_9606	Homo sapiens (human) piR-55654	piRNA	70.2648	6.51337	1.08815	5.98571	2.15447e-09	3.46526e-07	TRUE	UP
URS00004EE069_9606	URS00004EE069	GENECARDS	piR-55654-354	GENECARDS:piR-55654-354:URS00004EE069_9606	Homo sapiens (human) piR-55654	piRNA	70.2648	6.51337	1.08815	5.98571	2.15447e-09	3.46526e-07	TRUE	UP
URS00004EE069_9606	URS00004EE069	GENECARDS	piR-55654-355	GENECARDS:piR-55654-355:URS00004EE069_9606	Homo sapiens (human) piR-55654	piRNA	70.2648	6.51337	1.08815	5.98571	2.15447e-09	3.46526e-07	TRUE	UP
URS00004EE069_9606	URS00004EE069	GENECARDS	piR-55654-356	GENECARDS:piR-55654-356:URS00004EE069_9606	Homo sapiens (human) piR-55654	piRNA	70.2648	6.51337	1.08815	5.98571	2.15447e-09	3.46526e-07	TRUE	UP
URS00004EE069_9606	URS00004EE069	GENECARDS	piR-55654-357	GENECARDS:piR-55654-357:URS00004EE069_9606	Homo sapiens (human) piR-55654	piRNA	70.2648	6.51337	1.08815	5.98571	2.15447e-09	3.46526e-07	TRUE	UP
URS00004EE069_9606	URS00004EE069	GENECARDS	piR-55654-358	GENECARDS:piR-55654-358:URS00004EE069_9606	Homo sapiens (human) piR-55654	piRNA	70.2648	6.51337	1.08815	5.98571	2.15447e-09	3.46526e-07	TRUE	UP
URS00004EE069_9606	URS00004EE069	GENECARDS	piR-55654-359	GENECARDS:piR-55654-359:URS00004EE069_9606	Homo sapiens (human) piR-55654	piRNA	70.2648	6.51337	1.08815	5.98571	2.15447e-09	3.46526e-07	TRUE	UP
URS00004EE069_9606	URS00004EE069	GENECARDS	piR-55654-360	GENECARDS:piR-55654-360:URS00004EE069_9606	Homo sapiens (human) piR-55654	piRNA	70.2648	6.51337	1.08815	5.98571	2.15447e-09	3.46526e-07	TRUE	UP
URS00004EE069_9606	URS00004EE069	GENECARDS	piR-55654-361	GENECARDS:piR-55654-361:URS00004EE069_9606	Homo sapiens (human) piR-55654	piRNA	70.2648	6.51337	1.08815	5.98571	2.15447e-09	3.46526e-07	TRUE	UP
URS00004EE069_9606	URS00004EE069	GENECARDS	piR-55654-362	GENECARDS:piR-55654-362:URS00004EE069_9606	Homo sapiens (human) piR-55654	piRNA	70.2648	6.51337	1.08815	5.98571	2.15447e-09	3.46526e-07	TRUE	UP
URS00004EE069_9606	URS00004EE069	GENECARDS	piR-55654-363	GENECARDS:piR-55654-363:URS00004EE069_9606	Homo sapiens (human) piR-55654	piRNA	70.2648	6.51337	1.08815	5.98571	2.15447e-09	3.46526e-07	TRUE	UP
URS00004EE069_9606	URS00004EE069	GENECARDS	piR-55654-364	GENECARDS:piR-55654-364:URS00004EE069_9606	Homo sapiens (human) piR-55654	piRNA	70.2648	6.51337	1.08815	5.98571	2.15447e-09	3.46526e-07	TRUE	UP
URS00004EE069_9606	URS00004EE069	GENECARDS	piR-55654-365	GENECARDS:piR-55654-365:URS00004EE069_9606	Homo sapiens (human) piR-55654	piRNA	70.2648	6.51337	1.08815	5.98571	2.15447e-09	3.46526e-07	TRUE	UP
URS00004EE069_9606	URS00004EE069	GENECARDS	piR-55654-366	GENECARDS:piR-55654-366:URS00004EE069_9606	Homo sapiens (human) piR-55654	piRNA	70.2648	6.51337	1.08815	5.98571	2.15447e-09	3.46526e-07	TRUE	UP
URS00004EE069_9606	URS00004EE069	GENECARDS	piR-55654-367	GENECARDS:piR-55654-367:URS00004EE069_9606	Homo sapiens (human) piR-55654	piRNA	70.2648	6.51337	1.08815	5.98571	2.15447e-09	3.46526e-07	TRUE	UP
URS00004EE069_9606	URS00004EE069	GENECARDS	piR-55654-368	GENECARDS:piR-55654-368:URS00004EE069_9606	Homo sapiens (human) piR-55654	piRNA	70.2648	6.51337	1.08815	5.98571	2.15447e-09	3.46526e-07	TRUE	UP
URS00004EE069_9606	URS00004EE069	GENECARDS	piR-55654-369	GENECARDS:piR-55654-369:URS00004EE069_9606	Homo sapiens (human) piR-55654	piRNA	70.2648	6.51337	1.08815	5.98571	2.15447e-09	3.46526e-07	TRUE	UP
URS00004EE069_9606	URS00004EE069	GENECARDS	piR-55654-370	GENECARDS:piR-55654-370:URS00004EE069_9606	Homo sapiens (human) piR-55654	piRNA	70.2648	6.51337	1.08815	5.98571	2.15447e-09	3.46526e-07	TRUE	UP
URS00004EE069_9606	URS00004EE069	GENECARDS	piR-55654-371	GENECARDS:piR-55654-371:URS00004EE069_9606	Homo sapiens (human) piR-55654	piRNA	70.2648	6.51337	1.08815	5.98571	2.15447e-09	3.46526e-07	TRUE	UP
URS00004EE069_9606	URS00004EE069	GENECARDS	piR-55654-372	GENECARDS:piR-55654-372:URS00004EE069_9606	Homo sapiens (human) piR-55654	piRNA	70.2648	6.51337	1.08815	5.98571	2.15447e-09	3.46526e-07	TRUE	UP
URS00004EE069_9606	URS00004EE069	GENECARDS	piR-55654-373	GENECARDS:piR-55654-373:URS00004EE069_9606	Homo sapiens (human) piR-55654	piRNA	70.2648	6.51337	1.08815	5.98571	2.15447e-09	3.46526e-07	TRUE	UP
URS00004EE069_9606	URS00004EE069	GENECARDS	piR-55654-374	GENECARDS:piR-55654-374:URS00004EE069_9606	Homo sapiens (human) piR-55654	piRNA	70.2648	6.51337	1.08815	5.98571	2.15447e-09	3.46526e-07	TRUE	UP
URS00004EE069_9606	URS00004EE069	GENECARDS	piR-55654-375	GENECARDS:piR-55654-375:URS00004EE069_9606	Homo sapiens (human) piR-55654	piRNA	70.2648	6.51337	1.08815	5.98571	2.15447e-09	3.46526e-07	TRUE	UP
URS00004EE069_9606	URS00004EE069	GENECARDS	piR-55654-376	GENECARDS:piR-55654-376:URS00004EE069_9606	Homo sapiens (human) piR-55654	piRNA	70.2648	6.51337	1.08815	5.98571	2.15447e-09	3.46526e-07	TRUE	UP
URS00004EE069_9606	URS00004EE069	GENECARDS	piR-55654-377	GENECARDS:piR-55654-377:URS00004EE069_9606	Homo sapiens (human) piR-55654	piRNA	70.2648	6.51337	1.08815	5.98571	2.15447e-09	3.46526e-07	TRUE	UP
URS00004EE069_9606	URS00004EE069	GENECARDS	piR-55654-378	GENECARDS:piR-55654-378:URS00004EE069_9606	Homo sapiens (human) piR-55654	piRNA	70.2648	6.51337	1.08815	5.98571	2.15447e-09	3.46526e-07	TRUE	UP
URS00004EE069_9606	URS00004EE069	GENECARDS	piR-55654-379	GENECARDS:piR-55654-379:URS00004EE069_9606	Homo sapiens (human) piR-55654	piRNA	70.2648	6.51337	1.08815	5.98571	2.15447e-09	3.46526e-07	TRUE	UP
URS00004EE069_9606	URS00004EE069	GENECARDS	piR-55654-380	GENECARDS:piR-55654-380:URS00004EE069_9606	Homo sapiens (human) piR-55654	piRNA	70.2648	6.51337	1.08815	5.98571	2.15447e-09	3.46526e-07	TRUE	UP
URS00004EE069_9606	URS00004EE069	GENECARDS	piR-55654-381	GENECARDS:piR-55654-381:URS00004EE069_9606	Homo sapiens (human) piR-55654	piRNA	70.2648	6.51337	1.08815	5.98571	2.15447e-09	3.46526e-07	TRUE	UP
URS00004EE069_9606	URS00004EE069	GENECARDS	piR-55654-382	GENECARDS:piR-55654-382:URS00004EE069_9606	Homo sapiens (human) piR-55654	piRNA	70.2648	6.51337	1.08815	5.98571	2.15447e-09	3.46526e-07	TRUE	UP
URS00004EE069_9606	URS00004EE069	GENECARDS	piR-55654-383	GENECARDS:piR-55654-383:URS00004EE069_9606	Homo sapiens (human) piR-55654	piRNA	70.2648	6.51337	1.08815	5.98571	2.15447e-09	3.46526e-07	TRUE	UP
URS00004EE069_9606	URS00004EE069	GENECARDS	piR-55654-384	GENECARDS:piR-55654-384:URS00004EE069_9606	Homo sapiens (human) piR-55654	piRNA	70.2648	6.51337	1.08815	5.98571	2.15447e-09	3.46526e-07	TRUE	UP
URS00004EE069_9606	URS00004EE069	GENECARDS	piR-55654-385	GENECARDS:piR-55654-385:URS00004EE069_9606	Homo sapiens (human) piR-55654	piRNA	70.2648	6.51337	1.08815	5.98571	2.15447e-09	3.46526e-07	TRUE	UP
URS00004EE069_9606	URS00004EE069	GENECARDS	piR-55654-386	GENECARDS:piR-55654-386:URS00004EE069_9606	Homo sapiens (human) piR-55654	piRNA	70.2648	6.51337	1.08815	5.98571	2.15447e-09	3.46526e-07	TRUE	UP
URS00004EE069_9606	URS00004EE069	GENECARDS	piR-55654-387	GENECARDS:piR-55654-387:URS00004EE069_9606	Homo sapiens (human) piR-55654	piRNA	70.2648	6.51337	1.08815	5.98571	2.15447e-09	3.46526e-07	TRUE	UP
URS00004EE069_9606	URS00004EE069	GENECARDS	piR-55654-388	GENECARDS:piR-55654-388:URS00004EE069_9606	Homo sapiens (human) piR-55654	piRNA	70.2648	6.51337	1.08815	5.98571	2.15447e-09	3.46526e-07	TRUE	UP
URS00004EE069_9606	URS00004EE069	GENECARDS	piR-55654-389	GENECARDS:piR-55654-389:URS00004EE069_9606	Homo sapiens (human) piR-55654	piRNA	70.2648	6.51337	1.08815	5.98571	2.15447e-09	3.46526e-07	TRUE	UP
URS00004EE069_9606	URS00004EE069	GENECARDS	piR-55654-390	GENECARDS:piR-55654-390:URS00004EE069_9606	Homo sapiens (human) piR-55654	piRNA	70.2648	6.51337	1.08815	5.98571	2.15447e-09	3.46526e-07	TRUE	UP
URS00004EE069_9606	URS00004EE069	GENECARDS	piR-55654-391	GENECARDS:piR-55654-391:URS00004EE069_9606	Homo sapiens (human) piR-55654	piRNA	70.2648	6.51337	1.08815	5.98571	2.15447e-09	3.46526e-07	TRUE	UP
URS00004EE069_9606	URS00004EE069	GENECARDS	piR-55654-392	GENECARDS:piR-55654-392:URS00004EE069_9606	Homo sapiens (human) piR-55654	piRNA	70.2648	6.51337	1.08815	5.98571	2.15447e-09	3.46526e-07	TRUE	UP
URS00004EE069_9606	URS00004EE069	GENECARDS	piR-55654-393	GENECARDS:piR-55654-393:URS00004EE069_9606	Homo sapiens (human) piR-55654	piRNA	70.2648	6.51337	1.08815	5.98571	2.15447e-09	3.46526e-07	TRUE	UP
URS00004EE069_9606	URS00004EE069	GENECARDS	piR-55654-394	GENECARDS:piR-55654-394:URS00004EE069_9606	Homo sapiens (human) piR-55654	piRNA	70.2648	6.51337	1.08815	5.98571	2.15447e-09	3.46526e-07	TRUE	UP
URS00004EE069_9606	URS00004EE069	GENECARDS	piR-55654-395	GENECARDS:piR-55654-395:URS00004EE069_9606	Homo sapiens (human) piR-55654	piRNA	70.2648	6.51337	1.08815	5.98571	2.15447e-09	3.46526e-07	TRUE	UP
URS00004EE069_9606	URS00004EE069	GENECARDS	piR-55654-396	GENECARDS:piR-55654-396:URS00004EE069_9606	Homo sapiens (human) piR-55654	piRNA	70.2648	6.51337	1.08815	5.98571	2.15447e-09	3.46526e-07	TRUE	UP
URS00004EE069_9606	URS00004EE069	GENECARDS	piR-55654-397	GENECARDS:piR-55654-397:URS00004EE069_9606	Homo sapiens (human) piR-55654	piRNA	70.2648	6.51337	1.08815	5.98571	2.15447e-09	3.46526e-07	TRUE	UP
URS00004EE069_9606	URS00004EE069	GENECARDS	piR-55654-398	GENECARDS:piR-55654-398:URS00004EE069_9606	Homo sapiens (human) piR-55654	piRNA	70.2648	6.51337	1.08815	5.98571	2.15447e-09	3.46526e-07	TRUE	UP
URS00004EE069_9606	URS00004EE069	GENECARDS	piR-55654-399	GENECARDS:piR-55654-399:URS00004EE069_9606	Homo sapiens (human) piR-55654	piRNA	70.2648	6.51337	1.08815	5.98571	2.15447e-09	3.46526e-07	TRUE	UP
URS00004EE069_9606	URS00004EE069	GENECARDS	piR-55654-400	GENECARDS:piR-55654-400:URS00004EE069_9606	Homo sapiens (human) piR-55654	piRNA	70.2648	6.51337	1.08815	5.98571	2.15447e-09	3.46526e-07	TRUE	UP
URS00004EE069_9606	URS00004EE069	GENECARDS	piR-55654-401	GENECARDS:piR-55654-401:URS00004EE069_9606	Homo sapiens (human) piR-55654	piRNA	70.2648	6.51337	1.08815	5.98571	2.15447e-09	3.46526e-07	TRUE	UP
URS00004EE069_9606	URS00004EE069	GENECARDS	piR-55654-402	GENECARDS:piR-55654-402:URS00004EE069_9606	Homo sapiens (human) piR-55654	piRNA	70.2648	6.51337	1.08815	5.98571	2.15447e-09	3.46526e-07	TRUE	UP
URS00004EE069_9606	URS00004EE069	GENECARDS	piR-55654-403	GENECARDS:piR-55654-403:URS00004EE069_9606	Homo sapiens (human) piR-55654	piRNA	70.2648	6.51337	1.08815	5.98571	2.15447e-09	3.46526e-07	TRUE	UP
URS00004EE069_9606	URS00004EE069	GENECARDS	piR-55654-404	GENECARDS:piR-55654-404:URS00004EE069_9606	Homo sapiens (human) piR-55654	piRNA	70.2648	6.51337	1.08815	5.98571	2.15447e-09	3.46526e-07	TRUE	UP
URS00004EE069_9606	URS00004EE069	GENECARDS	piR-55654-405	GENECARDS:piR-55654-405:URS00004EE069_9606	Homo sapiens (human) piR-55654	piRNA	70.2648	6.51337	1.08815	5.98571	2.15447e-09	3.46526e-07	TRUE	UP
URS00004EE069_9606	URS00004EE069	GENECARDS	piR-55654-406	GENECARDS:piR-55654-406:URS00004EE069_9606	Homo sapiens (human) piR-55654	piRNA	70.2648	6.51337	1.08815	5.98571	2.15447e-09	3.46526e-07	TRUE	UP
URS00004EE069_9606	URS00004EE069	GENECARDS	piR-55654-407	GENECARDS:piR-55654-407:URS00004EE069_9606	Homo sapiens (human) piR-55654	piRNA	70.2648	6.51337	1.08815	5.98571	2.15447e-09	3.46526e-07	TRUE	UP
URS00004EE069_9606	URS00004EE069	GENECARDS	piR-55654-408	GENECARDS:piR-55654-408:URS00004EE069_9606	Homo sapiens (human) piR-55654	piRNA	70.2648	6.51337	1.08815	5.98571	2.15447e-09	3.46526e-07	TRUE	UP
URS00004EE069_9606	URS00004EE069	GENECARDS	piR-55654-409	GENECARDS:piR-55654-409:URS00004EE069_9606	Homo sapiens (human) piR-55654	piRNA	70.2648	6.51337	1.08815	5.98571	2.15447e-09	3.46526e-07	TRUE	UP
URS00004EE069_9606	URS00004EE069	GENECARDS	piR-55654-410	GENECARDS:piR-55654-410:URS00004EE069_9606	Homo sapiens (human) piR-55654	piRNA	70.2648	6.51337	1.08815	5.98571	2.15447e-09	3.46526e-07	TRUE	UP
URS00004EE069_9606	URS00004EE069	GENECARDS	piR-55654-411	GENECARDS:piR-55654-411:URS00004EE069_9606	Homo sapiens (human) piR-55654	piRNA	70.2648	6.51337	1.08815	5.98571	2.15447e-09	3.46526e-07	TRUE	UP
URS00004EE069_9606	URS00004EE069	GENECARDS	piR-55654-412	GENECARDS:piR-55654-412:URS00004EE069_9606	Homo sapiens (human) piR-55654	piRNA	70.2648	6.51337	1.08815	5.98571	2.15447e-09	3.46526e-07	TRUE	UP
URS00004EE069_9606	URS00004EE069	GENECARDS	piR-55654-413	GENECARDS:piR-55654-413:URS00004EE069_9606	Homo sapiens (human) piR-55654	piRNA	70.2648	6.51337	1.08815	5.98571	2.15447e-09	3.46526e-07	TRUE	UP
URS00004EE069_9606	URS00004EE069	GENECARDS	piR-55654-414	GENECARDS:piR-55654-414:URS00004EE069_9606	Homo sapiens (human) piR-55654	piRNA	70.2648	6.51337	1.08815	5.98571	2.15447e-09	3.46526e-07	TRUE	UP
URS00004EE069_9606	URS00004EE069	GENECARDS	piR-55654-415	GENECARDS:piR-55654-415:URS00004EE069_9606	Homo sapiens (human) piR-55654	piRNA	70.2648	6.51337	1.08815	5.98571	2.15447e-09	3.46526e-07	TRUE	UP
URS00004EE069_9606	URS00004EE069	GENECARDS	piR-55654-416	GENECARDS:piR-55654-416:URS00004EE069_9606	Homo sapiens (human) piR-55654	piRNA	70.2648	6.51337	1.08815	5.98571	2.15447e-09	3.46526e-07	TRUE	UP
URS00004EE069_9606	URS00004EE069	GENECARDS	piR-55654-417	GENECARDS:piR-55654-417:URS00004EE069_9606	Homo sapiens (human) piR-55654	piRNA	70.2648	6.51337	1.08815	5.98571	2.15447e-09	3.46526e-07	TRUE	UP
URS00004EE069_9606	URS00004EE069	GENECARDS	piR-55654-418	GENECARDS:piR-55654-418:URS00004EE069_9606	Homo sapiens (human) piR-55654	piRNA	70.2648	6.51337	1.08815	5.98571	2.15447e-09	3.46526e-07	TRUE	UP
URS00004EE069_9606	URS00004EE069	GENECARDS	piR-55654-419	GENECARDS:piR-55654-419:URS00004EE069_9606	Homo sapiens (human) piR-55654	piRNA	70.2648	6.51337	1.08815	5.98571	2.15447e-09	3.46526e-07	TRUE	UP
URS00004EE069_9606	URS00004EE069	GENECARDS	piR-55654-420	GENECARDS:piR-55654-420:URS00004EE069_9606	Homo sapiens (human) piR-55654	piRNA	70.2648	6.51337	1.08815	5.98571	2.15447e-09	3.46526e-07	TRUE	UP
URS00004EE069_9606	URS00004EE069	GENECARDS	piR-55654-421	GENECARDS:piR-55654-421:URS00004EE069_9606	Homo sapiens (human) piR-55654	piRNA	70.2648	6.51337	1.08815	5.98571	2.15447e-09	3.46526e-07	TRUE	UP
URS00004EE069_9606	URS00004EE069	GENECARDS	piR-55654-422	GENECARDS:piR-55654-422:URS00004EE069_9606	Homo sapiens (human) piR-55654	piRNA	70.2648	6.51337	1.08815	5.98571	2.15447e-09	3.46526e-07	TRUE	UP
URS00004EE069_9606	URS00004EE069	GENECARDS	piR-55654-423	GENECARDS:piR-55654-423:URS00004EE069_9606	Homo sapiens (human) piR-55654	piRNA	70.2648	6.51337	1.08815	5.98571	2.15447e-09	3.46526e-07	TRUE	UP
URS00004EE069_9606	URS00004EE069	GENECARDS	piR-55654-424	GENECARDS:piR-55654-424:URS00004EE069_9606	Homo sapiens (human) piR-55654	piRNA	70.2648	6.51337	1.08815	5.98571	2.15447e-09	3.46526e-07	TRUE	UP
URS00004EE069_9606	URS00004EE069	GENECARDS	piR-55654-425	GENECARDS:piR-55654-425:URS00004EE069_9606	Homo sapiens (human) piR-55654	piRNA	70.2648	6.51337	1.08815	5.98571	2.15447e-09	3.46526e-07	TRUE	UP
URS00004EE069_9606	URS00004EE069	GENECARDS	piR-55654-426	GENECARDS:piR-55654-426:URS00004EE069_9606	Homo sapiens (human) piR-55654	piRNA	70.2648	6.51337	1.08815	5.98571	2.15447e-09	3.46526e-07	TRUE	UP
URS00004EE069_9606	URS00004EE069	GENECARDS	piR-55654-427	GENECARDS:piR-55654-427:URS00004EE069_9606	Homo sapiens (human) piR-55654	piRNA	70.2648	6.51337	1.08815	5.98571	2.15447e-09	3.46526e-07	TRUE	UP
URS00004EE069_9606	URS00004EE069	GENECARDS	piR-55654-428	GENECARDS:piR-55654-428:URS00004EE069_9606	Homo sapiens (human) piR-55654	piRNA	70.2648	6.51337	1.08815	5.98571	2.15447e-09	3.46526e-07	TRUE	UP
URS00004EE069_9606	URS00004EE069	GENECARDS	piR-55654-429	GENECARDS:piR-55654-429:URS00004EE069_9606	Homo sapiens (human) piR-55654	piRNA	70.2648	6.51337	1.08815	5.98571	2.15447e-09	3.46526e-07	TRUE	UP
URS00004EE069_9606	URS00004EE069	GENECARDS	piR-55654-430	GENECARDS:piR-55654-430:URS00004EE069_9606	Homo sapiens (human) piR-55654	piRNA	70.2648	6.51337	1.08815	5.98571	2.15447e-09	3.46526e-07	TRUE	UP
URS00004EE069_9606	URS00004EE069	GENECARDS	piR-55654-431	GENECARDS:piR-55654-431:URS00004EE069_9606	Homo sapiens (human) piR-55654	piRNA	70.2648	6.51337	1.08815	5.98571	2.15447e-09	3.46526e-07	TRUE	UP
URS00004EE069_9606	URS00004EE069	GENECARDS	piR-55654-432	GENECARDS:piR-55654-432:URS00004EE069_9606	Homo sapiens (human) piR-55654	piRNA	70.2648	6.51337	1.08815	5.98571	2.15447e-09	3.46526e-07	TRUE	UP
URS00004EE069_9606	URS00004EE069	GENECARDS	piR-55654-433	GENECARDS:piR-55654-433:URS00004EE069_9606	Homo sapiens (human) piR-55654	piRNA	70.2648	6.51337	1.08815	5.98571	2.15447e-09	3.46526e-07	TRUE	UP
URS00004EE069_9606	URS00004EE069	GENECARDS	piR-55654-434	GENECARDS:piR-55654-434:URS00004EE069_9606	Homo sapiens (human) piR-55654	piRNA	70.2648	6.51337	1.08815	5.98571	2.15447e-09	3.46526e-07	TRUE	UP
URS00004EE069_9606	URS00004EE069	GENECARDS	piR-55654-435	GENECARDS:piR-55654-435:URS00004EE069_9606	Homo sapiens (human) piR-55654	piRNA	70.2648	6.51337	1.08815	5.98571	2.15447e-09	3.46526e-07	TRUE	UP
URS00004EE069_9606	URS00004EE069	GENECARDS	piR-55654-436	GENECARDS:piR-55654-436:URS00004EE069_9606	Homo sapiens (human) piR-55654	piRNA	70.2648	6.51337	1.08815	5.98571	2.15447e-09	3.46526e-07	TRUE	UP
URS00004EE069_9606	URS00004EE069	GENECARDS	piR-55654-437	GENECARDS:piR-55654-437:URS00004EE069_9606	Homo sapiens (human) piR-55654	piRNA	70.2648	6.51337	1.08815	5.98571	2.15447e-09	3.46526e-07	TRUE	UP
URS00004EE069_9606	URS00004EE069	GENECARDS	piR-55654-438	GENECARDS:piR-55654-438:URS00004EE069_9606	Homo sapiens (human) piR-55654	piRNA	70.2648	6.51337	1.08815	5.98571	2.15447e-09	3.46526e-07	TRUE	UP
URS00004EE069_9606	URS00004EE069	GENECARDS	piR-55654-439	GENECARDS:piR-55654-439:URS00004EE069_9606	Homo sapiens (human) piR-55654	piRNA	70.2648	6.51337	1.08815	5.98571	2.15447e-09	3.46526e-07	TRUE	UP
URS00004EE069_9606	URS00004EE069	GENECARDS	piR-55654-440	GENECARDS:piR-55654-440:URS00004EE069_9606	Homo sapiens (human) piR-55654	piRNA	70.2648	6.51337	1.08815	5.98571	2.15447e-09	3.46526e-07	TRUE	UP
URS00004EE069_9606	URS00004EE069	GENECARDS	piR-55654-441	GENECARDS:piR-55654-441:URS00004EE069_9606	Homo sapiens (human) piR-55654	piRNA	70.2648	6.51337	1.08815	5.98571	2.15447e-09	3.46526e-07	TRUE	UP
URS00004EE069_9606	URS00004EE069	GENECARDS	piR-55654-442	GENECARDS:piR-55654-442:URS00004EE069_9606	Homo sapiens (human) piR-55654	piRNA	70.2648	6.51337	1.08815	5.98571	2.15447e-09	3.46526e-07	TRUE	UP
URS00004EE069_9606	URS00004EE069	GENECARDS	piR-55654-443	GENECARDS:piR-55654-443:URS00004EE069_9606	Homo sapiens (human) piR-55654	piRNA	70.2648	6.51337	1.08815	5.98571	2.15447e-09	3.46526e-07	TRUE	UP
URS00004EE069_9606	URS00004EE069	GENECARDS	piR-55654-444	GENECARDS:piR-55654-444:URS00004EE069_9606	Homo sapiens (human) piR-55654	piRNA	70.2648	6.51337	1.08815	5.98571	2.15447e-09	3.46526e-07	TRUE	UP
URS00004EE069_9606	URS00004EE069	GENECARDS	piR-55654-445	GENECARDS:piR-55654-445:URS00004EE069_9606	Homo sapiens (human) piR-55654	piRNA	70.2648	6.51337	1.08815	5.98571	2.15447e-09	3.46526e-07	TRUE	UP
URS00004EE069_9606	URS00004EE069	GENECARDS	piR-55654-446	GENECARDS:piR-55654-446:URS00004EE069_9606	Homo sapiens (human) piR-55654	piRNA	70.2648	6.51337	1.08815	5.98571	2.15447e-09	3.46526e-07	TRUE	UP
URS00004EE069_9606	URS00004EE069	GENECARDS	piR-55654-447	GENECARDS:piR-55654-447:URS00004EE069_9606	Homo sapiens (human) piR-55654	piRNA	70.2648	6.51337	1.08815	5.98571	2.15447e-09	3.46526e-07	TRUE	UP
URS00004EE069_9606	URS00004EE069	GENECARDS	piR-55654-448	GENECARDS:piR-55654-448:URS00004EE069_9606	Homo sapiens (human) piR-55654	piRNA	70.2648	6.51337	1.08815	5.98571	2.15447e-09	3.46526e-07	TRUE	UP
URS00004EE069_9606	URS00004EE069	GENECARDS	piR-55654-449	GENECARDS:piR-55654-449:URS00004EE069_9606	Homo sapiens (human) piR-55654	piRNA	70.2648	6.51337	1.08815	5.98571	2.15447e-09	3.46526e-07	TRUE	UP
URS00004EE069_9606	URS00004EE069	GENECARDS	piR-55654-450	GENECARDS:piR-55654-450:URS00004EE069_9606	Homo sapiens (human) piR-55654	piRNA	70.2648	6.51337	1.08815	5.98571	2.15447e-09	3.46526e-07	TRUE	UP
URS00004EE069_9606	URS00004EE069	GENECARDS	piR-55654-451	GENECARDS:piR-55654-451:URS00004EE069_9606	Homo sapiens (human) piR-55654	piRNA	70.2648	6.51337	1.08815	5.98571	2.15447e-09	3.46526e-07	TRUE	UP
URS00004EE069_9606	URS00004EE069	GENECARDS	piR-55654-452	GENECARDS:piR-55654-452:URS00004EE069_9606	Homo sapiens (human) piR-55654	piRNA	70.2648	6.51337	1.08815	5.98571	2.15447e-09	3.46526e-07	TRUE	UP
URS00004EE069_9606	URS00004EE069	GENECARDS	piR-55654-453	GENECARDS:piR-55654-453:URS00004EE069_9606	Homo sapiens (human) piR-55654	piRNA	70.2648	6.51337	1.08815	5.98571	2.15447e-09	3.46526e-07	TRUE	UP
URS00004EE069_9606	URS00004EE069	GENECARDS	piR-55654-454	GENECARDS:piR-55654-454:URS00004EE069_9606	Homo sapiens (human) piR-55654	piRNA	70.2648	6.51337	1.08815	5.98571	2.15447e-09	3.46526e-07	TRUE	UP
URS00004EE069_9606	URS00004EE069	GENECARDS	piR-55654-455	GENECARDS:piR-55654-455:URS00004EE069_9606	Homo sapiens (human) piR-55654	piRNA	70.2648	6.51337	1.08815	5.98571	2.15447e-09	3.46526e-07	TRUE	UP
URS00004EE069_9606	URS00004EE069	GENECARDS	piR-55654-456	GENECARDS:piR-55654-456:URS00004EE069_9606	Homo sapiens (human) piR-55654	piRNA	70.2648	6.51337	1.08815	5.98571	2.15447e-09	3.46526e-07	TRUE	UP
URS00004EE069_9606	URS00004EE069	GENECARDS	piR-55654-457	GENECARDS:piR-55654-457:URS00004EE069_9606	Homo sapiens (human) piR-55654	piRNA	70.2648	6.51337	1.08815	5.98571	2.15447e-09	3.46526e-07	TRUE	UP
URS00004EE069_9606	URS00004EE069	GENECARDS	piR-55654-458	GENECARDS:piR-55654-458:URS00004EE069_9606	Homo sapiens (human) piR-55654	piRNA	70.2648	6.51337	1.08815	5.98571	2.15447e-09	3.46526e-07	TRUE	UP
URS00004EE069_9606	URS00004EE069	GENECARDS	piR-55654-459	GENECARDS:piR-55654-459:URS00004EE069_9606	Homo sapiens (human) piR-55654	piRNA	70.2648	6.51337	1.08815	5.98571	2.15447e-09	3.46526e-07	TRUE	UP
URS00004EE069_9606	URS00004EE069	GENECARDS	piR-55654-460	GENECARDS:piR-55654-460:URS00004EE069_9606	Homo sapiens (human) piR-55654	piRNA	70.2648	6.51337	1.08815	5.98571	2.15447e-09	3.46526e-07	TRUE	UP
URS00004EE069_9606	URS00004EE069	GENECARDS	piR-55654-461	GENECARDS:piR-55654-461:URS00004EE069_9606	Homo sapiens (human) piR-55654	piRNA	70.2648	6.51337	1.08815	5.98571	2.15447e-09	3.46526e-07	TRUE	UP
URS00004EE069_9606	URS00004EE069	GENECARDS	piR-55654-462	GENECARDS:piR-55654-462:URS00004EE069_9606	Homo sapiens (human) piR-55654	piRNA	70.2648	6.51337	1.08815	5.98571	2.15447e-09	3.46526e-07	TRUE	UP
URS00004EE069_9606	URS00004EE069	GENECARDS	piR-55654-463	GENECARDS:piR-55654-463:URS00004EE069_9606	Homo sapiens (human) piR-55654	piRNA	70.2648	6.51337	1.08815	5.98571	2.15447e-09	3.46526e-07	TRUE	UP
URS00004EE069_9606	URS00004EE069	GENECARDS	piR-55654-464	GENECARDS:piR-55654-464:URS00004EE069_9606	Homo sapiens (human) piR-55654	piRNA	70.2648	6.51337	1.08815	5.98571	2.15447e-09	3.46526e-07	TRUE	UP
URS00004EE069_9606	URS00004EE069	GENECARDS	piR-55654-465	GENECARDS:piR-55654-465:URS00004EE069_9606	Homo sapiens (human) piR-55654	piRNA	70.2648	6.51337	1.08815	5.98571	2.15447e-09	3.46526e-07	TRUE	UP
URS00004EE069_9606	URS00004EE069	GENECARDS	piR-55654-466	GENECARDS:piR-55654-466:URS00004EE069_9606	Homo sapiens (human) piR-55654	piRNA	70.2648	6.51337	1.08815	5.98571	2.15447e-09	3.46526e-07	TRUE	UP
URS00004EE069_9606	URS00004EE069	GENECARDS	piR-55654-467	GENECARDS:piR-55654-467:URS00004EE069_9606	Homo sapiens (human) piR-55654	piRNA	70.2648	6.51337	1.08815	5.98571	2.15447e-09	3.46526e-07	TRUE	UP
URS00004EE069_9606	URS00004EE069	GENECARDS	piR-55654-468	GENECARDS:piR-55654-468:URS00004EE069_9606	Homo sapiens (human) piR-55654	piRNA	70.2648	6.51337	1.08815	5.98571	2.15447e-09	3.46526e-07	TRUE	UP
URS00004EE069_9606	URS00004EE069	GENECARDS	piR-55654-469	GENECARDS:piR-55654-469:URS00004EE069_9606	Homo sapiens (human) piR-55654	piRNA	70.2648	6.51337	1.08815	5.98571	2.15447e-09	3.46526e-07	TRUE	UP
URS00004EE069_9606	URS00004EE069	GENECARDS	piR-55654-470	GENECARDS:piR-55654-470:URS00004EE069_9606	Homo sapiens (human) piR-55654	piRNA	70.2648	6.51337	1.08815	5.98571	2.15447e-09	3.46526e-07	TRUE	UP
URS00004EE069_9606	URS00004EE069	GENECARDS	piR-55654-471	GENECARDS:piR-55654-471:URS00004EE069_9606	Homo sapiens (human) piR-55654	piRNA	70.2648	6.51337	1.08815	5.98571	2.15447e-09	3.46526e-07	TRUE	UP
URS00004EE069_9606	URS00004EE069	GENECARDS	piR-55654-472	GENECARDS:piR-55654-472:URS00004EE069_9606	Homo sapiens (human) piR-55654	piRNA	70.2648	6.51337	1.08815	5.98571	2.15447e-09	3.46526e-07	TRUE	UP
URS00004EE069_9606	URS00004EE069	GENECARDS	piR-55654-473	GENECARDS:piR-55654-473:URS00004EE069_9606	Homo sapiens (human) piR-55654	piRNA	70.2648	6.51337	1.08815	5.98571	2.15447e-09	3.46526e-07	TRUE	UP
URS00004EE069_9606	URS00004EE069	GENECARDS	piR-55654-474	GENECARDS:piR-55654-474:URS00004EE069_9606	Homo sapiens (human) piR-55654	piRNA	70.2648	6.51337	1.08815	5.98571	2.15447e-09	3.46526e-07	TRUE	UP
URS00004EE069_9606	URS00004EE069	GENECARDS	piR-55654-475	GENECARDS:piR-55654-475:URS00004EE069_9606	Homo sapiens (human) piR-55654	piRNA	70.2648	6.51337	1.08815	5.98571	2.15447e-09	3.46526e-07	TRUE	UP
URS00004EE069_9606	URS00004EE069	GENECARDS	piR-55654-476	GENECARDS:piR-55654-476:URS00004EE069_9606	Homo sapiens (human) piR-55654	piRNA	70.2648	6.51337	1.08815	5.98571	2.15447e-09	3.46526e-07	TRUE	UP
URS00004EE069_9606	URS00004EE069	GENECARDS	piR-55654-477	GENECARDS:piR-55654-477:URS00004EE069_9606	Homo sapiens (human) piR-55654	piRNA	70.2648	6.51337	1.08815	5.98571	2.15447e-09	3.46526e-07	TRUE	UP
URS00004EE069_9606	URS00004EE069	GENECARDS	piR-55654-478	GENECARDS:piR-55654-478:URS00004EE069_9606	Homo sapiens (human) piR-55654	piRNA	70.2648	6.51337	1.08815	5.98571	2.15447e-09	3.46526e-07	TRUE	UP
URS00004EE069_9606	URS00004EE069	GENECARDS	piR-55654-479	GENECARDS:piR-55654-479:URS00004EE069_9606	Homo sapiens (human) piR-55654	piRNA	70.2648	6.51337	1.08815	5.98571	2.15447e-09	3.46526e-07	TRUE	UP
URS00004EE069_9606	URS00004EE069	GENECARDS	piR-55654-480	GENECARDS:piR-55654-480:URS00004EE069_9606	Homo sapiens (human) piR-55654	piRNA	70.2648	6.51337	1.08815	5.98571	2.15447e-09	3.46526e-07	TRUE	UP
URS00004EE069_9606	URS00004EE069	GENECARDS	piR-55654-481	GENECARDS:piR-55654-481:URS00004EE069_9606	Homo sapiens (human) piR-55654	piRNA	70.2648	6.51337	1.08815	5.98571	2.15447e-09	3.46526e-07	TRUE	UP
URS00004EE069_9606	URS00004EE069	GENECARDS	piR-55654-482	GENECARDS:piR-55654-482:URS00004EE069_9606	Homo sapiens (human) piR-55654	piRNA	70.2648	6.51337	1.08815	5.98571	2.15447e-09	3.46526e-07	TRUE	UP
URS00004EE069_9606	URS00004EE069	GENECARDS	piR-55654-483	GENECARDS:piR-55654-483:URS00004EE069_9606	Homo sapiens (human) piR-55654	piRNA	70.2648	6.51337	1.08815	5.98571	2.15447e-09	3.46526e-07	TRUE	UP
URS00004EE069_9606	URS00004EE069	GENECARDS	piR-55654-484	GENECARDS:piR-55654-484:URS00004EE069_9606	Homo sapiens (human) piR-55654	piRNA	70.2648	6.51337	1.08815	5.98571	2.15447e-09	3.46526e-07	TRUE	UP
URS00004EE069_9606	URS00004EE069	GENECARDS	piR-55654-485	GENECARDS:piR-55654-485:URS00004EE069_9606	Homo sapiens (human) piR-55654	piRNA	70.2648	6.51337	1.08815	5.98571	2.15447e-09	3.46526e-07	TRUE	UP
URS00004EE069_9606	URS00004EE069	GENECARDS	piR-55654-486	GENECARDS:piR-55654-486:URS00004EE069_9606	Homo sapiens (human) piR-55654	piRNA	70.2648	6.51337	1.08815	5.98571	2.15447e-09	3.46526e-07	TRUE	UP
URS00004EE069_9606	URS00004EE069	GENECARDS	piR-55654-487	GENECARDS:piR-55654-487:URS00004EE069_9606	Homo sapiens (human) piR-55654	piRNA	70.2648	6.51337	1.08815	5.98571	2.15447e-09	3.46526e-07	TRUE	UP
URS00004EE069_9606	URS00004EE069	GENECARDS	piR-55654-488	GENECARDS:piR-55654-488:URS00004EE069_9606	Homo sapiens (human) piR-55654	piRNA	70.2648	6.51337	1.08815	5.98571	2.15447e-09	3.46526e-07	TRUE	UP
URS00004EE069_9606	URS00004EE069	GENECARDS	piR-55654-489	GENECARDS:piR-55654-489:URS00004EE069_9606	Homo sapiens (human) piR-55654	piRNA	70.2648	6.51337	1.08815	5.98571	2.15447e-09	3.46526e-07	TRUE	UP
URS00004EE069_9606	URS00004EE069	GENECARDS	piR-55654-490	GENECARDS:piR-55654-490:URS00004EE069_9606	Homo sapiens (human) piR-55654	piRNA	70.2648	6.51337	1.08815	5.98571	2.15447e-09	3.46526e-07	TRUE	UP
URS00004EE069_9606	URS00004EE069	GENECARDS	piR-55654-491	GENECARDS:piR-55654-491:URS00004EE069_9606	Homo sapiens (human) piR-55654	piRNA	70.2648	6.51337	1.08815	5.98571	2.15447e-09	3.46526e-07	TRUE	UP
URS00004EE069_9606	URS00004EE069	GENECARDS	piR-55654-492	GENECARDS:piR-55654-492:URS00004EE069_9606	Homo sapiens (human) piR-55654	piRNA	70.2648	6.51337	1.08815	5.98571	2.15447e-09	3.46526e-07	TRUE	UP
URS00004EE069_9606	URS00004EE069	GENECARDS	piR-55654-493	GENECARDS:piR-55654-493:URS00004EE069_9606	Homo sapiens (human) piR-55654	piRNA	70.2648	6.51337	1.08815	5.98571	2.15447e-09	3.46526e-07	TRUE	UP
URS00004EE069_9606	URS00004EE069	GENECARDS	piR-55654-494	GENECARDS:piR-55654-494:URS00004EE069_9606	Homo sapiens (human) piR-55654	piRNA	70.2648	6.51337	1.08815	5.98571	2.15447e-09	3.46526e-07	TRUE	UP
URS00004EE069_9606	URS00004EE069	GENECARDS	piR-55654-495	GENECARDS:piR-55654-495:URS00004EE069_9606	Homo sapiens (human) piR-55654	piRNA	70.2648	6.51337	1.08815	5.98571	2.15447e-09	3.46526e-07	TRUE	UP
URS00004EE069_9606	URS00004EE069	GENECARDS	piR-55654-496	GENECARDS:piR-55654-496:URS00004EE069_9606	Homo sapiens (human) piR-55654	piRNA	70.2648	6.51337	1.08815	5.98571	2.15447e-09	3.46526e-07	TRUE	UP
URS00004EE069_9606	URS00004EE069	GENECARDS	piR-55654-497	GENECARDS:piR-55654-497:URS00004EE069_9606	Homo sapiens (human) piR-55654	piRNA	70.2648	6.51337	1.08815	5.98571	2.15447e-09	3.46526e-07	TRUE	UP
URS00004EE069_9606	URS00004EE069	GENECARDS	piR-55654-498	GENECARDS:piR-55654-498:URS00004EE069_9606	Homo sapiens (human) piR-55654	piRNA	70.2648	6.51337	1.08815	5.98571	2.15447e-09	3.46526e-07	TRUE	UP
URS00004EE069_9606	URS00004EE069	GENECARDS	piR-55654-499	GENECARDS:piR-55654-499:URS00004EE069_9606	Homo sapiens (human) piR-55654	piRNA	70.2648	6.51337	1.08815	5.98571	2.15447e-09	3.46526e-07	TRUE	UP
URS00004EE069_9606	URS00004EE069	GENECARDS	piR-55654-500	GENECARDS:piR-55654-500:URS00004EE069_9606	Homo sapiens (human) piR-55654	piRNA	70.2648	6.51337	1.08815	5.98571	2.15447e-09	3.46526e-07	TRUE	UP
URS00004EE069_9606	URS00004EE069	GENECARDS	piR-55654-501	GENECARDS:piR-55654-501:URS00004EE069_9606	Homo sapiens (human) piR-55654	piRNA	70.2648	6.51337	1.08815	5.98571	2.15447e-09	3.46526e-07	TRUE	UP
URS00004EE069_9606	URS00004EE069	GENECARDS	piR-55654-502	GENECARDS:piR-55654-502:URS00004EE069_9606	Homo sapiens (human) piR-55654	piRNA	70.2648	6.51337	1.08815	5.98571	2.15447e-09	3.46526e-07	TRUE	UP
URS00004EE069_9606	URS00004EE069	GENECARDS	piR-55654-503	GENECARDS:piR-55654-503:URS00004EE069_9606	Homo sapiens (human) piR-55654	piRNA	70.2648	6.51337	1.08815	5.98571	2.15447e-09	3.46526e-07	TRUE	UP
URS00004EE069_9606	URS00004EE069	GENECARDS	piR-55654-504	GENECARDS:piR-55654-504:URS00004EE069_9606	Homo sapiens (human) piR-55654	piRNA	70.2648	6.51337	1.08815	5.98571	2.15447e-09	3.46526e-07	TRUE	UP
URS00004EE069_9606	URS00004EE069	GENECARDS	piR-55654-505	GENECARDS:piR-55654-505:URS00004EE069_9606	Homo sapiens (human) piR-55654	piRNA	70.2648	6.51337	1.08815	5.98571	2.15447e-09	3.46526e-07	TRUE	UP
URS00004EE069_9606	URS00004EE069	GENECARDS	piR-55654-506	GENECARDS:piR-55654-506:URS00004EE069_9606	Homo sapiens (human) piR-55654	piRNA	70.2648	6.51337	1.08815	5.98571	2.15447e-09	3.46526e-07	TRUE	UP
URS00004EE069_9606	URS00004EE069	GENECARDS	piR-55654-507	GENECARDS:piR-55654-507:URS00004EE069_9606	Homo sapiens (human) piR-55654	piRNA	70.2648	6.51337	1.08815	5.98571	2.15447e-09	3.46526e-07	TRUE	UP
URS00004EE069_9606	URS00004EE069	GENECARDS	piR-55654-508	GENECARDS:piR-55654-508:URS00004EE069_9606	Homo sapiens (human) piR-55654	piRNA	70.2648	6.51337	1.08815	5.98571	2.15447e-09	3.46526e-07	TRUE	UP
URS00004EE069_9606	URS00004EE069	GENECARDS	piR-55654-509	GENECARDS:piR-55654-509:URS00004EE069_9606	Homo sapiens (human) piR-55654	piRNA	70.2648	6.51337	1.08815	5.98571	2.15447e-09	3.46526e-07	TRUE	UP
URS00004EE069_9606	URS00004EE069	GENECARDS	piR-55654-510	GENECARDS:piR-55654-510:URS00004EE069_9606	Homo sapiens (human) piR-55654	piRNA	70.2648	6.51337	1.08815	5.98571	2.15447e-09	3.46526e-07	TRUE	UP
URS00004EE069_9606	URS00004EE069	GENECARDS	piR-55654-511	GENECARDS:piR-55654-511:URS00004EE069_9606	Homo sapiens (human) piR-55654	piRNA	70.2648	6.51337	1.08815	5.98571	2.15447e-09	3.46526e-07	TRUE	UP
URS00004EE069_9606	URS00004EE069	GENECARDS	piR-55654-512	GENECARDS:piR-55654-512:URS00004EE069_9606	Homo sapiens (human) piR-55654	piRNA	70.2648	6.51337	1.08815	5.98571	2.15447e-09	3.46526e-07	TRUE	UP
URS00004EE069_9606	URS00004EE069	GENECARDS	piR-55654-513	GENECARDS:piR-55654-513:URS00004EE069_9606	Homo sapiens (human) piR-55654	piRNA	70.2648	6.51337	1.08815	5.98571	2.15447e-09	3.46526e-07	TRUE	UP
URS00004EE069_9606	URS00004EE069	GENECARDS	piR-55654-514	GENECARDS:piR-55654-514:URS00004EE069_9606	Homo sapiens (human) piR-55654	piRNA	70.2648	6.51337	1.08815	5.98571	2.15447e-09	3.46526e-07	TRUE	UP
URS00004EE069_9606	URS00004EE069	GENECARDS	piR-55654-515	GENECARDS:piR-55654-515:URS00004EE069_9606	Homo sapiens (human) piR-55654	piRNA	70.2648	6.51337	1.08815	5.98571	2.15447e-09	3.46526e-07	TRUE	UP
URS00004EE069_9606	URS00004EE069	GENECARDS	piR-55654-516	GENECARDS:piR-55654-516:URS00004EE069_9606	Homo sapiens (human) piR-55654	piRNA	70.2648	6.51337	1.08815	5.98571	2.15447e-09	3.46526e-07	TRUE	UP
URS00004EE069_9606	URS00004EE069	GENECARDS	piR-55654-517	GENECARDS:piR-55654-517:URS00004EE069_9606	Homo sapiens (human) piR-55654	piRNA	70.2648	6.51337	1.08815	5.98571	2.15447e-09	3.46526e-07	TRUE	UP
URS00004EE069_9606	URS00004EE069	GENECARDS	piR-55654-518	GENECARDS:piR-55654-518:URS00004EE069_9606	Homo sapiens (human) piR-55654	piRNA	70.2648	6.51337	1.08815	5.98571	2.15447e-09	3.46526e-07	TRUE	UP
URS00004EE069_9606	URS00004EE069	GENECARDS	piR-55654-519	GENECARDS:piR-55654-519:URS00004EE069_9606	Homo sapiens (human) piR-55654	piRNA	70.2648	6.51337	1.08815	5.98571	2.15447e-09	3.46526e-07	TRUE	UP
URS00004EE069_9606	URS00004EE069	GENECARDS	piR-55654-520	GENECARDS:piR-55654-520:URS00004EE069_9606	Homo sapiens (human) piR-55654	piRNA	70.2648	6.51337	1.08815	5.98571	2.15447e-09	3.46526e-07	TRUE	UP
URS00004EE069_9606	URS00004EE069	GENECARDS	piR-55654-521	GENECARDS:piR-55654-521:URS00004EE069_9606	Homo sapiens (human) piR-55654	piRNA	70.2648	6.51337	1.08815	5.98571	2.15447e-09	3.46526e-07	TRUE	UP
URS00004EE069_9606	URS00004EE069	GENECARDS	piR-55654-522	GENECARDS:piR-55654-522:URS00004EE069_9606	Homo sapiens (human) piR-55654	piRNA	70.2648	6.51337	1.08815	5.98571	2.15447e-09	3.46526e-07	TRUE	UP
URS00004EE069_9606	URS00004EE069	GENECARDS	piR-55654-523	GENECARDS:piR-55654-523:URS00004EE069_9606	Homo sapiens (human) piR-55654	piRNA	70.2648	6.51337	1.08815	5.98571	2.15447e-09	3.46526e-07	TRUE	UP
URS00004EE069_9606	URS00004EE069	GENECARDS	piR-55654-524	GENECARDS:piR-55654-524:URS00004EE069_9606	Homo sapiens (human) piR-55654	piRNA	70.2648	6.51337	1.08815	5.98571	2.15447e-09	3.46526e-07	TRUE	UP
URS00004EE069_9606	URS00004EE069	GENECARDS	piR-55654-525	GENECARDS:piR-55654-525:URS00004EE069_9606	Homo sapiens (human) piR-55654	piRNA	70.2648	6.51337	1.08815	5.98571	2.15447e-09	3.46526e-07	TRUE	UP
URS00004EE069_9606	URS00004EE069	GENECARDS	piR-55654-526	GENECARDS:piR-55654-526:URS00004EE069_9606	Homo sapiens (human) piR-55654	piRNA	70.2648	6.51337	1.08815	5.98571	2.15447e-09	3.46526e-07	TRUE	UP
URS00004EE069_9606	URS00004EE069	GENECARDS	piR-55654-527	GENECARDS:piR-55654-527:URS00004EE069_9606	Homo sapiens (human) piR-55654	piRNA	70.2648	6.51337	1.08815	5.98571	2.15447e-09	3.46526e-07	TRUE	UP
URS00004EE069_9606	URS00004EE069	GENECARDS	piR-55654-528	GENECARDS:piR-55654-528:URS00004EE069_9606	Homo sapiens (human) piR-55654	piRNA	70.2648	6.51337	1.08815	5.98571	2.15447e-09	3.46526e-07	TRUE	UP
URS00004EE069_9606	URS00004EE069	GENECARDS	piR-55654-529	GENECARDS:piR-55654-529:URS00004EE069_9606	Homo sapiens (human) piR-55654	piRNA	70.2648	6.51337	1.08815	5.98571	2.15447e-09	3.46526e-07	TRUE	UP
URS00004EE069_9606	URS00004EE069	GENECARDS	piR-55654-530	GENECARDS:piR-55654-530:URS00004EE069_9606	Homo sapiens (human) piR-55654	piRNA	70.2648	6.51337	1.08815	5.98571	2.15447e-09	3.46526e-07	TRUE	UP
URS00004EE069_9606	URS00004EE069	GENECARDS	piR-55654-531	GENECARDS:piR-55654-531:URS00004EE069_9606	Homo sapiens (human) piR-55654	piRNA	70.2648	6.51337	1.08815	5.98571	2.15447e-09	3.46526e-07	TRUE	UP
URS00004EE069_9606	URS00004EE069	GENECARDS	piR-55654-532	GENECARDS:piR-55654-532:URS00004EE069_9606	Homo sapiens (human) piR-55654	piRNA	70.2648	6.51337	1.08815	5.98571	2.15447e-09	3.46526e-07	TRUE	UP
URS00004EE069_9606	URS00004EE069	GENECARDS	piR-55654-533	GENECARDS:piR-55654-533:URS00004EE069_9606	Homo sapiens (human) piR-55654	piRNA	70.2648	6.51337	1.08815	5.98571	2.15447e-09	3.46526e-07	TRUE	UP
URS00004EE069_9606	URS00004EE069	GENECARDS	piR-55654-534	GENECARDS:piR-55654-534:URS00004EE069_9606	Homo sapiens (human) piR-55654	piRNA	70.2648	6.51337	1.08815	5.98571	2.15447e-09	3.46526e-07	TRUE	UP
URS00004EE069_9606	URS00004EE069	GENECARDS	piR-55654-535	GENECARDS:piR-55654-535:URS00004EE069_9606	Homo sapiens (human) piR-55654	piRNA	70.2648	6.51337	1.08815	5.98571	2.15447e-09	3.46526e-07	TRUE	UP
URS00004EE069_9606	URS00004EE069	GENECARDS	piR-55654-536	GENECARDS:piR-55654-536:URS00004EE069_9606	Homo sapiens (human) piR-55654	piRNA	70.2648	6.51337	1.08815	5.98571	2.15447e-09	3.46526e-07	TRUE	UP
URS00004EE069_9606	URS00004EE069	GENECARDS	piR-55654-537	GENECARDS:piR-55654-537:URS00004EE069_9606	Homo sapiens (human) piR-55654	piRNA	70.2648	6.51337	1.08815	5.98571	2.15447e-09	3.46526e-07	TRUE	UP
URS00004EE069_9606	URS00004EE069	GENECARDS	piR-55654-538	GENECARDS:piR-55654-538:URS00004EE069_9606	Homo sapiens (human) piR-55654	piRNA	70.2648	6.51337	1.08815	5.98571	2.15447e-09	3.46526e-07	TRUE	UP
URS00004EE069_9606	URS00004EE069	GENECARDS	piR-55654-539	GENECARDS:piR-55654-539:URS00004EE069_9606	Homo sapiens (human) piR-55654	piRNA	70.2648	6.51337	1.08815	5.98571	2.15447e-09	3.46526e-07	TRUE	UP
URS00004EE069_9606	URS00004EE069	GENECARDS	piR-55654-540	GENECARDS:piR-55654-540:URS00004EE069_9606	Homo sapiens (human) piR-55654	piRNA	70.2648	6.51337	1.08815	5.98571	2.15447e-09	3.46526e-07	TRUE	UP
URS00004EE069_9606	URS00004EE069	GENECARDS	piR-55654-541	GENECARDS:piR-55654-541:URS00004EE069_9606	Homo sapiens (human) piR-55654	piRNA	70.2648	6.51337	1.08815	5.98571	2.15447e-09	3.46526e-07	TRUE	UP
URS00004EE069_9606	URS00004EE069	GENECARDS	piR-55654-542	GENECARDS:piR-55654-542:URS00004EE069_9606	Homo sapiens (human) piR-55654	piRNA	70.2648	6.51337	1.08815	5.98571	2.15447e-09	3.46526e-07	TRUE	UP
URS00004EE069_9606	URS00004EE069	GENECARDS	piR-55654-543	GENECARDS:piR-55654-543:URS00004EE069_9606	Homo sapiens (human) piR-55654	piRNA	70.2648	6.51337	1.08815	5.98571	2.15447e-09	3.46526e-07	TRUE	UP
URS00004EE069_9606	URS00004EE069	GENECARDS	piR-55654-544	GENECARDS:piR-55654-544:URS00004EE069_9606	Homo sapiens (human) piR-55654	piRNA	70.2648	6.51337	1.08815	5.98571	2.15447e-09	3.46526e-07	TRUE	UP
URS00004EE069_9606	URS00004EE069	GENECARDS	piR-55654-545	GENECARDS:piR-55654-545:URS00004EE069_9606	Homo sapiens (human) piR-55654	piRNA	70.2648	6.51337	1.08815	5.98571	2.15447e-09	3.46526e-07	TRUE	UP
URS00004EE069_9606	URS00004EE069	GENECARDS	piR-55654-546	GENECARDS:piR-55654-546:URS00004EE069_9606	Homo sapiens (human) piR-55654	piRNA	70.2648	6.51337	1.08815	5.98571	2.15447e-09	3.46526e-07	TRUE	UP
URS00004EE069_9606	URS00004EE069	GENECARDS	piR-55654-547	GENECARDS:piR-55654-547:URS00004EE069_9606	Homo sapiens (human) piR-55654	piRNA	70.2648	6.51337	1.08815	5.98571	2.15447e-09	3.46526e-07	TRUE	UP
URS00004EE069_9606	URS00004EE069	GENECARDS	piR-55654-548	GENECARDS:piR-55654-548:URS00004EE069_9606	Homo sapiens (human) piR-55654	piRNA	70.2648	6.51337	1.08815	5.98571	2.15447e-09	3.46526e-07	TRUE	UP
URS00004EE069_9606	URS00004EE069	GENECARDS	piR-55654-549	GENECARDS:piR-55654-549:URS00004EE069_9606	Homo sapiens (human) piR-55654	piRNA	70.2648	6.51337	1.08815	5.98571	2.15447e-09	3.46526e-07	TRUE	UP
URS00004EE069_9606	URS00004EE069	GENECARDS	piR-55654-550	GENECARDS:piR-55654-550:URS00004EE069_9606	Homo sapiens (human) piR-55654	piRNA	70.2648	6.51337	1.08815	5.98571	2.15447e-09	3.46526e-07	TRUE	UP
URS00004EE069_9606	URS00004EE069	GENECARDS	piR-55654-551	GENECARDS:piR-55654-551:URS00004EE069_9606	Homo sapiens (human) piR-55654	piRNA	70.2648	6.51337	1.08815	5.98571	2.15447e-09	3.46526e-07	TRUE	UP
URS00004EE069_9606	URS00004EE069	GENECARDS	piR-55654-552	GENECARDS:piR-55654-552:URS00004EE069_9606	Homo sapiens (human) piR-55654	piRNA	70.2648	6.51337	1.08815	5.98571	2.15447e-09	3.46526e-07	TRUE	UP
URS00004EE069_9606	URS00004EE069	GENECARDS	piR-55654-553	GENECARDS:piR-55654-553:URS00004EE069_9606	Homo sapiens (human) piR-55654	piRNA	70.2648	6.51337	1.08815	5.98571	2.15447e-09	3.46526e-07	TRUE	UP
URS00004EE069_9606	URS00004EE069	GENECARDS	piR-55654-554	GENECARDS:piR-55654-554:URS00004EE069_9606	Homo sapiens (human) piR-55654	piRNA	70.2648	6.51337	1.08815	5.98571	2.15447e-09	3.46526e-07	TRUE	UP
URS00004EE069_9606	URS00004EE069	GENECARDS	piR-55654-555	GENECARDS:piR-55654-555:URS00004EE069_9606	Homo sapiens (human) piR-55654	piRNA	70.2648	6.51337	1.08815	5.98571	2.15447e-09	3.46526e-07	TRUE	UP
URS00004EE069_9606	URS00004EE069	GENECARDS	piR-55654-556	GENECARDS:piR-55654-556:URS00004EE069_9606	Homo sapiens (human) piR-55654	piRNA	70.2648	6.51337	1.08815	5.98571	2.15447e-09	3.46526e-07	TRUE	UP
URS00004EE069_9606	URS00004EE069	GENECARDS	piR-55654-557	GENECARDS:piR-55654-557:URS00004EE069_9606	Homo sapiens (human) piR-55654	piRNA	70.2648	6.51337	1.08815	5.98571	2.15447e-09	3.46526e-07	TRUE	UP
URS00004EE069_9606	URS00004EE069	GENECARDS	piR-55654-558	GENECARDS:piR-55654-558:URS00004EE069_9606	Homo sapiens (human) piR-55654	piRNA	70.2648	6.51337	1.08815	5.98571	2.15447e-09	3.46526e-07	TRUE	UP
URS00004EE069_9606	URS00004EE069	GENECARDS	piR-55654-559	GENECARDS:piR-55654-559:URS00004EE069_9606	Homo sapiens (human) piR-55654	piRNA	70.2648	6.51337	1.08815	5.98571	2.15447e-09	3.46526e-07	TRUE	UP
URS00004EE069_9606	URS00004EE069	GENECARDS	piR-55654-560	GENECARDS:piR-55654-560:URS00004EE069_9606	Homo sapiens (human) piR-55654	piRNA	70.2648	6.51337	1.08815	5.98571	2.15447e-09	3.46526e-07	TRUE	UP
URS00004EE069_9606	URS00004EE069	GENECARDS	piR-55654-561	GENECARDS:piR-55654-561:URS00004EE069_9606	Homo sapiens (human) piR-55654	piRNA	70.2648	6.51337	1.08815	5.98571	2.15447e-09	3.46526e-07	TRUE	UP
URS00004EE069_9606	URS00004EE069	GENECARDS	piR-55654-562	GENECARDS:piR-55654-562:URS00004EE069_9606	Homo sapiens (human) piR-55654	piRNA	70.2648	6.51337	1.08815	5.98571	2.15447e-09	3.46526e-07	TRUE	UP
URS00004EE069_9606	URS00004EE069	GENECARDS	piR-55654-563	GENECARDS:piR-55654-563:URS00004EE069_9606	Homo sapiens (human) piR-55654	piRNA	70.2648	6.51337	1.08815	5.98571	2.15447e-09	3.46526e-07	TRUE	UP
URS00004EE069_9606	URS00004EE069	GENECARDS	piR-55654-564	GENECARDS:piR-55654-564:URS00004EE069_9606	Homo sapiens (human) piR-55654	piRNA	70.2648	6.51337	1.08815	5.98571	2.15447e-09	3.46526e-07	TRUE	UP
URS00004EE069_9606	URS00004EE069	GENECARDS	piR-55654-565	GENECARDS:piR-55654-565:URS00004EE069_9606	Homo sapiens (human) piR-55654	piRNA	70.2648	6.51337	1.08815	5.98571	2.15447e-09	3.46526e-07	TRUE	UP
URS00004EE069_9606	URS00004EE069	GENECARDS	piR-55654-566	GENECARDS:piR-55654-566:URS00004EE069_9606	Homo sapiens (human) piR-55654	piRNA	70.2648	6.51337	1.08815	5.98571	2.15447e-09	3.46526e-07	TRUE	UP
URS00004EE069_9606	URS00004EE069	GENECARDS	piR-55654-567	GENECARDS:piR-55654-567:URS00004EE069_9606	Homo sapiens (human) piR-55654	piRNA	70.2648	6.51337	1.08815	5.98571	2.15447e-09	3.46526e-07	TRUE	UP
URS00004EE069_9606	URS00004EE069	GENECARDS	piR-55654-568	GENECARDS:piR-55654-568:URS00004EE069_9606	Homo sapiens (human) piR-55654	piRNA	70.2648	6.51337	1.08815	5.98571	2.15447e-09	3.46526e-07	TRUE	UP
URS00004EE069_9606	URS00004EE069	GENECARDS	piR-55654-569	GENECARDS:piR-55654-569:URS00004EE069_9606	Homo sapiens (human) piR-55654	piRNA	70.2648	6.51337	1.08815	5.98571	2.15447e-09	3.46526e-07	TRUE	UP
URS00004EE069_9606	URS00004EE069	GENECARDS	piR-55654-570	GENECARDS:piR-55654-570:URS00004EE069_9606	Homo sapiens (human) piR-55654	piRNA	70.2648	6.51337	1.08815	5.98571	2.15447e-09	3.46526e-07	TRUE	UP
URS00004EE069_9606	URS00004EE069	PIRBASE		piR-hsa-18854	Homo sapiens (human) piR-55654	piRNA	70.2648	6.51337	1.08815	5.98571	2.15447e-09	3.46526e-07	TRUE	UP
URS000074723C_9606	URS000074723C	ENA	tRNA-Lys-CTT-16-1	HG983928.1:1..74:tRNA	Homo sapiens (human) tRNA-Lys-CTT-16-1	tRNA	418.816	4.43167	0.7409	5.98146	2.21148e-09	3.54348e-07	TRUE	UP
URS000074723C_9606	URS000074723C	GENECARDS	HG983928	GENECARDS:HG983928:URS000074723C_9606	Homo sapiens (human) tRNA-Lys-CTT-16-1	tRNA	418.816	4.43167	0.7409	5.98146	2.21148e-09	3.54348e-07	TRUE	UP
URS0002345AC6_9606	URS0002345AC6	GENECARDS	lnc-LSM5-2	GENECARDS:lnc-LSM5-2:URS0002345AC6_9606	Homo sapiens (human) HSALNT0340176	lncRNA	219.926	2.43988	0.408115	5.97841	2.25322e-09	3.59673e-07	TRUE	UP
URS0002345AC6_9606	URS0002345AC6	LNCBOOK	HSALNG0057087	HSALNT0340176	Homo sapiens (human) HSALNT0340176	lncRNA	219.926	2.43988	0.408115	5.97841	2.25322e-09	3.59673e-07	TRUE	UP
URS0000EA4081_9606	URS0000EA4081	GENECARDS	HSALNG0013412	GENECARDS:HSALNG0013412:URS0000EA4081_9606	Homo sapiens (human) HSALNT0028388	lncRNA	37.2444	8.25226	1.38206	5.97098	2.35827e-09	3.75027e-07	TRUE	UP
URS0000EA4081_9606	URS0000EA4081	LNCBOOK	HSALNG0013412	HSALNT0028388	Homo sapiens (human) HSALNT0028388	lncRNA	37.2444	8.25226	1.38206	5.97098	2.35827e-09	3.75027e-07	TRUE	UP
URS00006551BD_9606	URS00006551BD	ENSEMBL	ENSG00000199362.1	ENST00000362492	Homo sapiens (human) Y RNA (ENSG00000199362.1)	Y_RNA	39.0108	4.63872	0.777775	5.96409	2.45997e-09	3.89735e-07	TRUE	UP
URS00006551BD_9606	URS00006551BD	GENECARDS	ENSG00000199362	GENECARDS:ENSG00000199362:URS00006551BD_9606	Homo sapiens (human) Y RNA (ENSG00000199362.1)	Y_RNA	39.0108	4.63872	0.777775	5.96409	2.45997e-09	3.89735e-07	TRUE	UP
URS00006551BD_9606	URS00006551BD	RFAM		RF00019	Homo sapiens (human) Y RNA (ENSG00000199362.1)	Y_RNA	39.0108	4.63872	0.777775	5.96409	2.45997e-09	3.89735e-07	TRUE	UP
URS00009B1115_9606	URS00009B1115	GENECARDS	lnc-APLP2-5	GENECARDS:lnc-APLP2-5:URS00009B1115_9606	Homo sapiens (human) HSALNT0183369	lncRNA	174.702	2.93975	0.493262	5.9598	2.52543e-09	3.98613e-07	TRUE	UP
URS00009B1115_9606	URS00009B1115	LNCBOOK	HSALNG0088177	HSALNT0183369	Homo sapiens (human) HSALNT0183369	lncRNA	174.702	2.93975	0.493262	5.9598	2.52543e-09	3.98613e-07	TRUE	UP
URS00009B1115_9606	URS00009B1115	NONCODE	NONHSAG010037.2	NONHSAT159894.1	Homo sapiens (human) HSALNT0183369	lncRNA	174.702	2.93975	0.493262	5.9598	2.52543e-09	3.98613e-07	TRUE	UP
URS00009ADE75_9606	URS00009ADE75	GENECARDS	HIPK1-AS1	GENECARDS:HIPK1-AS1:URS00009ADE75_9606	Homo sapiens (human) HSALNT0012976	lncRNA	108.534	3.34919	0.563261	5.94607	2.7465e-09	4.31895e-07	TRUE	UP
URS00009ADE75_9606	URS00009ADE75	LNCBOOK	HSALNG0006203	HSALNT0012976	Homo sapiens (human) HSALNT0012976	lncRNA	108.534	3.34919	0.563261	5.94607	2.7465e-09	4.31895e-07	TRUE	UP
URS00009ADE75_9606	URS00009ADE75	MALACARDS	HIPK1-AS1	MALACARDS:HIPK1-AS1:URS00009ADE75_9606	Homo sapiens (human) HSALNT0012976	lncRNA	108.534	3.34919	0.563261	5.94607	2.7465e-09	4.31895e-07	TRUE	UP
URS00009ADE75_9606	URS00009ADE75	NONCODE	NONHSAG002482.2	NONHSAT152123.1	Homo sapiens (human) HSALNT0012976	lncRNA	108.534	3.34919	0.563261	5.94607	2.7465e-09	4.31895e-07	TRUE	UP
URS0000E9A4DF_9606	URS0000E9A4DF	GENECARDS	HSALNG0030745	GENECARDS:HSALNG0030745:URS0000E9A4DF_9606	Homo sapiens (human) HSALNT0064209	lncRNA	132.778	-3.31126	0.55701	-5.94471	2.76955e-09	4.33906e-07	TRUE	DOWN
URS0000E9A4DF_9606	URS0000E9A4DF	LNCBOOK	HSALNG0030745	HSALNT0064209	Homo sapiens (human) HSALNT0064209	lncRNA	132.778	-3.31126	0.55701	-5.94471	2.76955e-09	4.33906e-07	TRUE	DOWN
URS0000E94855_9606	URS0000E94855	GENECARDS	HSALNG0128062	GENECARDS:HSALNG0128062:URS0000E94855_9606	Homo sapiens (human) HSALNT0263291	lncRNA	96.7121	3.16102	0.532098	5.94066	2.8387e-09	4.4147e-07	TRUE	UP
URS0000E94855_9606	URS0000E94855	LNCBOOK	HSALNG0128062	HSALNT0263291	Homo sapiens (human) HSALNT0263291	lncRNA	96.7121	3.16102	0.532098	5.94066	2.8387e-09	4.4147e-07	TRUE	UP
URS0000EBF1EA_9606	URS0000EBF1EA	GENECARDS	HSALNG0031118	GENECARDS:HSALNG0031118:URS0000EBF1EA_9606	Homo sapiens (human) HSALNT0065341	lncRNA	3003.15	2.97624	0.500978	5.94085	2.83551e-09	4.4147e-07	TRUE	UP
URS0000EBF1EA_9606	URS0000EBF1EA	LNCBOOK	HSALNG0031118	HSALNT0065341	Homo sapiens (human) HSALNT0065341	lncRNA	3003.15	2.97624	0.500978	5.94085	2.83551e-09	4.4147e-07	TRUE	UP
URS0001BF8529_9606	URS0001BF8529	GENECARDS	HSALNG0081194	GENECARDS:HSALNG0081194:URS0001BF8529_9606	Homo sapiens (human) HSALNT0169258	lncRNA	85.152	4.59194	0.773687	5.93514	2.93594e-09	4.54849e-07	TRUE	UP
URS0001BF8529_9606	URS0001BF8529	LNCBOOK	HSALNG0081194	HSALNT0169258	Homo sapiens (human) HSALNT0169258	lncRNA	85.152	4.59194	0.773687	5.93514	2.93594e-09	4.54849e-07	TRUE	UP
URS0000D6E3C9_9606	URS0000D6E3C9	ENA		CM021583.2:81659147..81726195:ncRNA	Homo sapiens (human) ADAT1 and TMEM231 readthrough transcript	lncRNA	4283.96	2.72836	0.45974	5.93457	2.94623e-09	4.54849e-07	TRUE	UP
URS0000D6E3C9_9606	URS0000D6E3C9	ENA		CM034966.1:81585579..81652630:ncRNA	Homo sapiens (human) ADAT1 and TMEM231 readthrough transcript	lncRNA	4283.96	2.72836	0.45974	5.93457	2.94623e-09	4.54849e-07	TRUE	UP
URS0000D6E3C9_9606	URS0000D6E3C9	ENSEMBL	ENSG00000259992.1	ENST00000564489	Homo sapiens (human) ADAT1 and TMEM231 readthrough transcript	lncRNA	4283.96	2.72836	0.45974	5.93457	2.94623e-09	4.54849e-07	TRUE	UP
URS0000D6E3C9_9606	URS0000D6E3C9	ENSEMBL_GENCODE	ENSG00000259992.1	ENST00000564489	Homo sapiens (human) ADAT1 and TMEM231 readthrough transcript	lncRNA	4283.96	2.72836	0.45974	5.93457	2.94623e-09	4.54849e-07	TRUE	UP
URS0000D6E3C9_9606	URS0000D6E3C9	GENECARDS	ENSG00000259992	GENECARDS:ENSG00000259992:URS0000D6E3C9_9606	Homo sapiens (human) ADAT1 and TMEM231 readthrough transcript	lncRNA	4283.96	2.72836	0.45974	5.93457	2.94623e-09	4.54849e-07	TRUE	UP
URS0000D6E3C9_9606	URS0000D6E3C9	LNCBOOK	HSALNG0144958	HSALNT0386948	Homo sapiens (human) ADAT1 and TMEM231 readthrough transcript	lncRNA	4283.96	2.72836	0.45974	5.93457	2.94623e-09	4.54849e-07	TRUE	UP
URS0000D6E3C9_9606	URS0000D6E3C9	LNCIPEDIA	lnc-TMEM231-1	lnc-TMEM231-1:1	Homo sapiens (human) ADAT1 and TMEM231 readthrough transcript	lncRNA	4283.96	2.72836	0.45974	5.93457	2.94623e-09	4.54849e-07	TRUE	UP
URS0000EAC261_9606	URS0000EAC261	GENECARDS	HSALNG0092338	GENECARDS:HSALNG0092338:URS0000EAC261_9606	Homo sapiens (human) HSALNT0191316	lncRNA	543.38	3.72407	0.6282	5.92816	3.06342e-09	4.7122e-07	TRUE	UP
URS0000EAC261_9606	URS0000EAC261	LNCBOOK	HSALNG0092338	HSALNT0191316	Homo sapiens (human) HSALNT0191316	lncRNA	543.38	3.72407	0.6282	5.92816	3.06342e-09	4.7122e-07	TRUE	UP
URS0000EBB15D_9606	URS0000EBB15D	GENECARDS	HSALNG0032488	GENECARDS:HSALNG0032488:URS0000EBB15D_9606	Homo sapiens (human) HSALNT0068300	lncRNA	2124.76	2.99317	0.505216	5.92454	3.13181e-09	4.78262e-07	TRUE	UP
URS0000EBB15D_9606	URS0000EBB15D	LNCBOOK	HSALNG0032488	HSALNT0068300	Homo sapiens (human) HSALNT0068300	lncRNA	2124.76	2.99317	0.505216	5.92454	3.13181e-09	4.78262e-07	TRUE	UP
URS00008B8555_9606	URS00008B8555	GENECARDS	lnc-CDH17-4	GENECARDS:lnc-CDH17-4:URS00008B8555_9606	Homo sapiens (human) non-protein coding lnc-CDH17-4:2	lncRNA	89.4783	3.18181	0.537027	5.92486	3.12565e-09	4.78262e-07	TRUE	UP
URS00008B8555_9606	URS00008B8555	LNCBOOK	HSALNG0067004	HSALNT0140487	Homo sapiens (human) non-protein coding lnc-CDH17-4:2	lncRNA	89.4783	3.18181	0.537027	5.92486	3.12565e-09	4.78262e-07	TRUE	UP
URS00008B8555_9606	URS00008B8555	LNCIPEDIA	lnc-CDH17-4	lnc-CDH17-4:2	Homo sapiens (human) non-protein coding lnc-CDH17-4:2	lncRNA	89.4783	3.18181	0.537027	5.92486	3.12565e-09	4.78262e-07	TRUE	UP
URS00008B8555_9606	URS00008B8555	NONCODE	NONHSAG050774.2	NONHSAT127761.2	Homo sapiens (human) non-protein coding lnc-CDH17-4:2	lncRNA	89.4783	3.18181	0.537027	5.92486	3.12565e-09	4.78262e-07	TRUE	UP
URS0000EA137A_9606	URS0000EA137A	GENECARDS	HSALNG0130710	GENECARDS:HSALNG0130710:URS0000EA137A_9606	Homo sapiens (human) HSALNT0268482	lncRNA	1426.84	2.98086	0.503247	5.92326	3.15629e-09	4.80267e-07	TRUE	UP
URS0000EA137A_9606	URS0000EA137A	LNCBOOK	HSALNG0130710	HSALNT0268482	Homo sapiens (human) HSALNT0268482	lncRNA	1426.84	2.98086	0.503247	5.92326	3.15629e-09	4.80267e-07	TRUE	UP
URS00008C09C6_9606	URS00008C09C6	GENECARDS	ENSG00000259031	GENECARDS:ENSG00000259031:URS00008C09C6_9606	Homo sapiens (human) HSALNT0215833	lncRNA	71.4441	5.39465	0.910912	5.92226	3.17555e-09	4.81466e-07	TRUE	UP
URS00008C09C6_9606	URS00008C09C6	LNCBOOK	HSALNG0103740	HSALNT0215833	Homo sapiens (human) HSALNT0215833	lncRNA	71.4441	5.39465	0.910912	5.92226	3.17555e-09	4.81466e-07	TRUE	UP
URS00008C09C6_9606	URS00008C09C6	NONCODE	NONHSAG015912.2	NONHSAT039707.2	Homo sapiens (human) HSALNT0215833	lncRNA	71.4441	5.39465	0.910912	5.92226	3.17555e-09	4.81466e-07	TRUE	UP
URS0000EB4573_9606	URS0000EB4573	GENECARDS	HSALNG0114095	GENECARDS:HSALNG0114095:URS0000EB4573_9606	Homo sapiens (human) HSALNT0236346	lncRNA	131.233	-2.83684	0.479728	-5.91345	3.35018e-09	5.06129e-07	TRUE	DOWN
URS0000EB4573_9606	URS0000EB4573	LNCBOOK	HSALNG0114095	HSALNT0236346	Homo sapiens (human) HSALNT0236346	lncRNA	131.233	-2.83684	0.479728	-5.91345	3.35018e-09	5.06129e-07	TRUE	DOWN
URS000019F398_9606	URS000019F398	ENA		CM021577.2:76089436..76211469:ncRNA	Homo sapiens (human) novel transcript	lncRNA	4579.22	2.94427	0.499072	5.89949	3.64622e-09	5.48893e-07	TRUE	UP
URS000019F398_9606	URS000019F398	ENA		CM034960.1:75888598..76010669:ncRNA	Homo sapiens (human) novel transcript	lncRNA	4579.22	2.94427	0.499072	5.89949	3.64622e-09	5.48893e-07	TRUE	UP
URS000019F398_9606	URS000019F398	ENSEMBL	ENSG00000270087.7	ENST00000418818	Homo sapiens (human) novel transcript	lncRNA	4579.22	2.94427	0.499072	5.89949	3.64622e-09	5.48893e-07	TRUE	UP
URS000019F398_9606	URS000019F398	ENSEMBL_GENCODE	ENSG00000270087.7	ENST00000418818	Homo sapiens (human) novel transcript	lncRNA	4579.22	2.94427	0.499072	5.89949	3.64622e-09	5.48893e-07	TRUE	UP
URS000019F398_9606	URS000019F398	GENECARDS	ENSG00000270087	GENECARDS:ENSG00000270087:URS000019F398_9606	Homo sapiens (human) novel transcript	lncRNA	4579.22	2.94427	0.499072	5.89949	3.64622e-09	5.48893e-07	TRUE	UP
URS000019F398_9606	URS000019F398	LNCBOOK	HSALNG0078952	HSALNT0358532	Homo sapiens (human) novel transcript	lncRNA	4579.22	2.94427	0.499072	5.89949	3.64622e-09	5.48893e-07	TRUE	UP
URS000019F398_9606	URS000019F398	LNCIPEDIA	lnc-ZNF503-1	lnc-ZNF503-1:3	Homo sapiens (human) novel transcript	lncRNA	4579.22	2.94427	0.499072	5.89949	3.64622e-09	5.48893e-07	TRUE	UP
URS000019F398_9606	URS000019F398	NONCODE	NONHSAG006265.2	NONHSAT014092.2	Homo sapiens (human) novel transcript	lncRNA	4579.22	2.94427	0.499072	5.89949	3.64622e-09	5.48893e-07	TRUE	UP
URS00009AFC01_9606	URS00009AFC01	GENECARDS	NONHSAG030805.2	GENECARDS:NONHSAG030805.2:URS00009AFC01_9606	Homo sapiens long non-coding RNA NONHSAT183756.1	lncRNA	1220.21	-2.25765	0.383117	-5.89284	3.79604e-09	5.6942e-07	TRUE	DOWN
URS00009AFC01_9606	URS00009AFC01	NONCODE	NONHSAG030805.2	NONHSAT183756.1	Homo sapiens long non-coding RNA NONHSAT183756.1	lncRNA	1220.21	-2.25765	0.383117	-5.89284	3.79604e-09	5.6942e-07	TRUE	DOWN
URS00019B08B0_9606	URS00019B08B0	ENA		MN309361.1:1..255:ncRNA	Homo sapiens (human) LNC_000724	lncRNA	6332.45	3.25287	0.552117	5.89163	3.82412e-09	5.71605e-07	TRUE	UP
URS00019B08B0_9606	URS00019B08B0	GENECARDS	MN309361	GENECARDS:MN309361:URS00019B08B0_9606	Homo sapiens (human) LNC_000724	lncRNA	6332.45	3.25287	0.552117	5.89163	3.82412e-09	5.71605e-07	TRUE	UP
URS0000EAE73A_9606	URS0000EAE73A	GENECARDS	HSALNG0046958	GENECARDS:HSALNG0046958:URS0000EAE73A_9606	Homo sapiens (human) HSALNT0098598	lncRNA	138.831	-4.77021	0.809996	-5.88918	3.88125e-09	5.78101e-07	TRUE	DOWN
URS0000EAE73A_9606	URS0000EAE73A	LNCBOOK	HSALNG0046958	HSALNT0098598	Homo sapiens (human) HSALNT0098598	lncRNA	138.831	-4.77021	0.809996	-5.88918	3.88125e-09	5.78101e-07	TRUE	DOWN
URS00019A86E2_9606	URS00019A86E2	ENA		MN298698.1:1..673:ncRNA	Homo sapiens (human) LHRI_LNC1647.1	lncRNA	460.658	2.19836	0.373846	5.8804	4.09281e-09	6.07473e-07	TRUE	UP
URS00019A86E2_9606	URS00019A86E2	GENECARDS	LOC107985688	GENECARDS:LOC107985688:URS00019A86E2_9606	Homo sapiens (human) LHRI_LNC1647.1	lncRNA	460.658	2.19836	0.373846	5.8804	4.09281e-09	6.07473e-07	TRUE	UP
URS00006331E7_9606	URS00006331E7	GENECARDS	RF00019-056	GENECARDS:RF00019-056:URS00006331E7_9606	Homo sapiens Y RNA	Y_RNA	3578.46	6.14087	1.04447	5.87944	4.11659e-09	6.08866e-07	TRUE	UP
URS00006331E7_9606	URS00006331E7	RFAM		RF00019	Homo sapiens Y RNA	Y_RNA	3578.46	6.14087	1.04447	5.87944	4.11659e-09	6.08866e-07	TRUE	UP
URS0002338E2E_9606	URS0002338E2E	GENECARDS	HSALNG0141893	GENECARDS:HSALNG0141893:URS0002338E2E_9606	Homo sapiens (human) HSALNT0295344	tRNA	231.292	3.07924	0.524128	5.87498	4.22892e-09	6.23301e-07	TRUE	UP
URS0002338E2E_9606	URS0002338E2E	LNCBOOK	HSALNG0141893	HSALNT0295344	Homo sapiens (human) HSALNT0295344	tRNA	231.292	3.07924	0.524128	5.87498	4.22892e-09	6.23301e-07	TRUE	UP
URS0000D6D57A_9606	URS0000D6D57A	GENECARDS	lnc-PYGO1-3	GENECARDS:lnc-PYGO1-3:URS0000D6D57A_9606	Homo sapiens (human) non-protein coding lnc-PYGO1-3:1	lncRNA	38.5761	3.26845	0.556452	5.87373	4.26097e-09	6.25845e-07	TRUE	UP
URS0000D6D57A_9606	URS0000D6D57A	LNCIPEDIA	lnc-PYGO1-3	lnc-PYGO1-3:1	Homo sapiens (human) non-protein coding lnc-PYGO1-3:1	lncRNA	38.5761	3.26845	0.556452	5.87373	4.26097e-09	6.25845e-07	TRUE	UP
URS0002345B9C_9606	URS0002345B9C	GENECARDS	CRADD-AS1	GENECARDS:CRADD-AS1:URS0002345B9C_9606	Homo sapiens (human) HSALNT0369864	lncRNA	87.1439	-2.97664	0.506845	-5.87288	4.28287e-09	6.26885e-07	TRUE	DOWN
URS0002345B9C_9606	URS0002345B9C	LNCBOOK	HSALNG0093136	HSALNT0369864	Homo sapiens (human) HSALNT0369864	lncRNA	87.1439	-2.97664	0.506845	-5.87288	4.28287e-09	6.26885e-07	TRUE	DOWN
URS00009ACEE7_9606	URS00009ACEE7	GENECARDS	lnc-ITGB7-3	GENECARDS:lnc-ITGB7-3:URS00009ACEE7_9606	Homo sapiens (human) non-protein coding lnc-ITGB7-3:1	lncRNA	2302.83	3.55928	0.606122	5.87221	4.3002e-09	6.27251e-07	TRUE	UP
URS00009ACEE7_9606	URS00009ACEE7	LNCBOOK	HSALNG0091252	HSALNT0189303	Homo sapiens (human) non-protein coding lnc-ITGB7-3:1	lncRNA	2302.83	3.55928	0.606122	5.87221	4.3002e-09	6.27251e-07	TRUE	UP
URS00009ACEE7_9606	URS00009ACEE7	LNCIPEDIA	lnc-ITGB7-3	lnc-ITGB7-3:1	Homo sapiens (human) non-protein coding lnc-ITGB7-3:1	lncRNA	2302.83	3.55928	0.606122	5.87221	4.3002e-09	6.27251e-07	TRUE	UP
URS00009ACEE7_9606	URS00009ACEE7	NONCODE	NONHSAG011225.2	NONHSAT028427.2	Homo sapiens (human) non-protein coding lnc-ITGB7-3:1	lncRNA	2302.83	3.55928	0.606122	5.87221	4.3002e-09	6.27251e-07	TRUE	UP
URS0000EBB970_9606	URS0000EBB970	GENECARDS	lnc-ITPR3-9	GENECARDS:lnc-ITPR3-9:URS0000EBB970_9606	Homo sapiens (human) HSALNT0105261	lncRNA	704.212	2.69583	0.459596	5.86565	4.47373e-09	6.5032e-07	TRUE	UP
URS0000EBB970_9606	URS0000EBB970	LNCBOOK	HSALNG0049580	HSALNT0105261	Homo sapiens (human) HSALNT0105261	lncRNA	704.212	2.69583	0.459596	5.86565	4.47373e-09	6.5032e-07	TRUE	UP
URS000078844F_9606	URS000078844F	GENECARDS	MRTFA-AS1	GENECARDS:MRTFA-AS1:URS000078844F_9606	Homo sapiens long non-coding RNA NONHSAT192391.1	lncRNA	947.684	1.94327	0.331471	5.86257	4.55757e-09	6.60239e-07	TRUE	UP
URS000078844F_9606	URS000078844F	NONCODE	NONHSAG033988.2	NONHSAT192391.1	Homo sapiens long non-coding RNA NONHSAT192391.1	lncRNA	947.684	1.94327	0.331471	5.86257	4.55757e-09	6.60239e-07	TRUE	UP
URS0000EB6B83_9606	URS0000EB6B83	GENECARDS	HSALNG0081310	GENECARDS:HSALNG0081310:URS0000EB6B83_9606	Homo sapiens (human) HSALNT0169434	lncRNA	188.475	-2.292	0.391218	-5.85864	4.66679e-09	6.73754e-07	TRUE	DOWN
URS0000EB6B83_9606	URS0000EB6B83	LNCBOOK	HSALNG0081310	HSALNT0169434	Homo sapiens (human) HSALNT0169434	lncRNA	188.475	-2.292	0.391218	-5.85864	4.66679e-09	6.73754e-07	TRUE	DOWN
URS0000E964B0_9606	URS0000E964B0	GENECARDS	HSALNG0035377	GENECARDS:HSALNG0035377:URS0000E964B0_9606	Homo sapiens (human) HSALNT0074041	lncRNA	21094.9	5.85413	0.999381	5.85776	4.69159e-09	6.75031e-07	TRUE	UP
URS0000E964B0_9606	URS0000E964B0	LNCBOOK	HSALNG0035377	HSALNT0074041	Homo sapiens (human) HSALNT0074041	lncRNA	21094.9	5.85413	0.999381	5.85776	4.69159e-09	6.75031e-07	TRUE	UP
URS00008BA9D3_9606	URS00008BA9D3	GENECARDS	lnc-TMEM154-2	GENECARDS:lnc-TMEM154-2:URS00008BA9D3_9606	Homo sapiens (human) non-protein coding lnc-TMEM154-2:1	lncRNA	174.53	-3.04275	0.519612	-5.85581	4.74696e-09	6.80682e-07	TRUE	DOWN
URS00008BA9D3_9606	URS00008BA9D3	LNCBOOK	HSALNG0037928	HSALNT0079483	Homo sapiens (human) non-protein coding lnc-TMEM154-2:1	lncRNA	174.53	-3.04275	0.519612	-5.85581	4.74696e-09	6.80682e-07	TRUE	DOWN
URS00008BA9D3_9606	URS00008BA9D3	LNCIPEDIA	lnc-TMEM154-2	lnc-TMEM154-2:1	Homo sapiens (human) non-protein coding lnc-TMEM154-2:1	lncRNA	174.53	-3.04275	0.519612	-5.85581	4.74696e-09	6.80682e-07	TRUE	DOWN
URS00008BA9D3_9606	URS00008BA9D3	NONCODE	NONHSAG039130.2	NONHSAT098814.2	Homo sapiens (human) non-protein coding lnc-TMEM154-2:1	lncRNA	174.53	-3.04275	0.519612	-5.85581	4.74696e-09	6.80682e-07	TRUE	DOWN
URS0000EA541C_9606	URS0000EA541C	GENECARDS	HSALNG0037683	GENECARDS:HSALNG0037683:URS0000EA541C_9606	Homo sapiens (human) HSALNT0078974	lncRNA	201.439	-2.69719	0.461213	-5.84803	4.97414e-09	7.10848e-07	TRUE	DOWN
URS0000EA541C_9606	URS0000EA541C	LNCBOOK	HSALNG0037683	HSALNT0078974	Homo sapiens (human) HSALNT0078974	lncRNA	201.439	-2.69719	0.461213	-5.84803	4.97414e-09	7.10848e-07	TRUE	DOWN
URS0000D5B390_9606	URS0000D5B390	GENECARDS	lnc-CFAP43-5	GENECARDS:lnc-CFAP43-5:URS0000D5B390_9606	Homo sapiens (human) non-protein coding lnc-CFAP43-5:1	lncRNA	58.831	2.90189	0.496319	5.84683	5.01014e-09	7.12366e-07	TRUE	UP
URS0000D5B390_9606	URS0000D5B390	LNCBOOK	HSALNG0080406	HSALNT0167619	Homo sapiens (human) non-protein coding lnc-CFAP43-5:1	lncRNA	58.831	2.90189	0.496319	5.84683	5.01014e-09	7.12366e-07	TRUE	UP
URS0000D5B390_9606	URS0000D5B390	LNCIPEDIA	lnc-CFAP43-5	lnc-CFAP43-5:1	Homo sapiens (human) non-protein coding lnc-CFAP43-5:1	lncRNA	58.831	2.90189	0.496319	5.84683	5.01014e-09	7.12366e-07	TRUE	UP
URS0000EB11DB_9606	URS0000EB11DB	GENECARDS	HSALNG0122542	GENECARDS:HSALNG0122542:URS0000EB11DB_9606	Homo sapiens (human) HSALNT0253280	lncRNA	133.405	2.8359	0.485055	5.84656	5.01844e-09	7.12366e-07	TRUE	UP
URS0000EB11DB_9606	URS0000EB11DB	LNCBOOK	HSALNG0122542	HSALNT0253280	Homo sapiens (human) HSALNT0253280	lncRNA	133.405	2.8359	0.485055	5.84656	5.01844e-09	7.12366e-07	TRUE	UP
URS0000D5B97F_9606	URS0000D5B97F	GENECARDS	ALDH1A3-AS1	GENECARDS:ALDH1A3-AS1:URS0000D5B97F_9606	Homo sapiens (human) non-protein coding lnc-CHSY1-5:8	lncRNA	36.0245	5.37945	0.920322	5.84519	5.05996e-09	7.15858e-07	TRUE	UP
URS0000D5B97F_9606	URS0000D5B97F	GENECARDS	ENSG00000278456	GENECARDS:ENSG00000278456:URS0000D5B97F_9606	Homo sapiens (human) non-protein coding lnc-CHSY1-5:8	lncRNA	36.0245	5.37945	0.920322	5.84519	5.05996e-09	7.15858e-07	TRUE	UP
URS0000D5B97F_9606	URS0000D5B97F	LNCBOOK	HSALNG0108603	HSALNT0383844	Homo sapiens (human) non-protein coding lnc-CHSY1-5:8	lncRNA	36.0245	5.37945	0.920322	5.84519	5.05996e-09	7.15858e-07	TRUE	UP
URS0000D5B97F_9606	URS0000D5B97F	LNCIPEDIA	lnc-CHSY1-5	lnc-CHSY1-5:8	Homo sapiens (human) non-protein coding lnc-CHSY1-5:8	lncRNA	36.0245	5.37945	0.920322	5.84519	5.05996e-09	7.15858e-07	TRUE	UP
URS0000D5B97F_9606	URS0000D5B97F	MALACARDS	ALDH1A3-AS1	MALACARDS:ALDH1A3-AS1:URS0000D5B97F_9606	Homo sapiens (human) non-protein coding lnc-CHSY1-5:8	lncRNA	36.0245	5.37945	0.920322	5.84519	5.05996e-09	7.15858e-07	TRUE	UP
URS0000EB7B38_9606	URS0000EB7B38	GENECARDS	HSALNG0031262	GENECARDS:HSALNG0031262:URS0000EB7B38_9606	Homo sapiens (human) HSALNT0065560	lncRNA	172.34	-2.82622	0.484125	-5.83778	5.28994e-09	7.45899e-07	TRUE	DOWN
URS0000EB7B38_9606	URS0000EB7B38	LNCBOOK	HSALNG0031262	HSALNT0065560	Homo sapiens (human) HSALNT0065560	lncRNA	172.34	-2.82622	0.484125	-5.83778	5.28994e-09	7.45899e-07	TRUE	DOWN
URS0000EB7E7F_9606	URS0000EB7E7F	GENECARDS	HSALNG0109831	GENECARDS:HSALNG0109831:URS0000EB7E7F_9606	Homo sapiens (human) HSALNT0228153	lncRNA	572.638	2.85935	0.49005	5.83481	5.38505e-09	7.56788e-07	TRUE	UP
URS0000EB7E7F_9606	URS0000EB7E7F	LNCBOOK	HSALNG0109831	HSALNT0228153	Homo sapiens (human) HSALNT0228153	lncRNA	572.638	2.85935	0.49005	5.83481	5.38505e-09	7.56788e-07	TRUE	UP
URS00009127FF_9606	URS00009127FF	GENECARDS	RF00017-4401	GENECARDS:RF00017-4401:URS00009127FF_9606	Homo sapiens Metazoan signal recognition particle RNA	SRP_RNA	4311.87	2.53055	0.433764	5.83394	5.41348e-09	7.58264e-07	TRUE	UP
URS00009127FF_9606	URS00009127FF	GENECARDS	RF00017-5798	GENECARDS:RF00017-5798:URS00009127FF_9606	Homo sapiens Metazoan signal recognition particle RNA	SRP_RNA	4311.87	2.53055	0.433764	5.83394	5.41348e-09	7.58264e-07	TRUE	UP
URS00009127FF_9606	URS00009127FF	RFAM		RF00017	Homo sapiens Metazoan signal recognition particle RNA	SRP_RNA	4311.87	2.53055	0.433764	5.83394	5.41348e-09	7.58264e-07	TRUE	UP
URS0000EAB11E_9606	URS0000EAB11E	GENECARDS	HSALNG0122909	GENECARDS:HSALNG0122909:URS0000EAB11E_9606	Homo sapiens (human) HSALNT0254083	lncRNA	105.256	2.8184	0.483236	5.83235	5.46527e-09	7.62991e-07	TRUE	UP
URS0000EAB11E_9606	URS0000EAB11E	LNCBOOK	HSALNG0122909	HSALNT0254083	Homo sapiens (human) HSALNT0254083	lncRNA	105.256	2.8184	0.483236	5.83235	5.46527e-09	7.62991e-07	TRUE	UP
URS0000EC067A_9606	URS0000EC067A	GENECARDS	ATP8A1-DT	GENECARDS:ATP8A1-DT:URS0000EC067A_9606	Homo sapiens (human) HSALNT0071720	lncRNA	200.757	4.3	0.737384	5.83143	5.49537e-09	7.64669e-07	TRUE	UP
URS0000EC067A_9606	URS0000EC067A	LNCBOOK	HSALNG0034115	HSALNT0071720	Homo sapiens (human) HSALNT0071720	lncRNA	200.757	4.3	0.737384	5.83143	5.49537e-09	7.64669e-07	TRUE	UP
URS0000D57156_9606	URS0000D57156	GENECARDS	lnc-PAX7-7	GENECARDS:lnc-PAX7-7:URS0000D57156_9606	Homo sapiens (human) non-protein coding lnc-PAX7-7:1	lncRNA	49.0299	2.71496	0.465747	5.82926	5.56739e-09	7.69628e-07	TRUE	UP
URS0000D57156_9606	URS0000D57156	LNCBOOK	HSALNG0001343	HSALNT0002552	Homo sapiens (human) non-protein coding lnc-PAX7-7:1	lncRNA	49.0299	2.71496	0.465747	5.82926	5.56739e-09	7.69628e-07	TRUE	UP
URS0000D57156_9606	URS0000D57156	LNCIPEDIA	lnc-PAX7-7	lnc-PAX7-7:1	Homo sapiens (human) non-protein coding lnc-PAX7-7:1	lncRNA	49.0299	2.71496	0.465747	5.82926	5.56739e-09	7.69628e-07	TRUE	UP
URS000233A12A_9606	URS000233A12A	GENECARDS	HSALNG0026156	GENECARDS:HSALNG0026156:URS000233A12A_9606	Homo sapiens (human) HSALNT0054684	lncRNA	188.782	-3.04023	0.521516	-5.8296	5.55595e-09	7.69628e-07	TRUE	DOWN
URS000233A12A_9606	URS000233A12A	LNCBOOK	HSALNG0026156	HSALNT0054684	Homo sapiens (human) HSALNT0054684	lncRNA	188.782	-3.04023	0.521516	-5.8296	5.55595e-09	7.69628e-07	TRUE	DOWN
URS0000EC0F7D_9606	URS0000EC0F7D	GENECARDS	HSALNG0081551	GENECARDS:HSALNG0081551:URS0000EC0F7D_9606	Homo sapiens (human) HSALNT0170012	lncRNA	1493.72	2.71097	0.465154	5.82811	5.60589e-09	7.72427e-07	TRUE	UP
URS0000EC0F7D_9606	URS0000EC0F7D	LNCBOOK	HSALNG0081551	HSALNT0170012	Homo sapiens (human) HSALNT0170012	lncRNA	1493.72	2.71097	0.465154	5.82811	5.60589e-09	7.72427e-07	TRUE	UP
URS0000E9B69A_9606	URS0000E9B69A	GENECARDS	HSALNG0128279	GENECARDS:HSALNG0128279:URS0000E9B69A_9606	Homo sapiens (human) HSALNT0263644	lncRNA	273.632	4.17766	0.718463	5.81472	6.07364e-09	8.34159e-07	TRUE	UP
URS0000E9B69A_9606	URS0000E9B69A	LNCBOOK	HSALNG0128279	HSALNT0263644	Homo sapiens (human) HSALNT0263644	lncRNA	273.632	4.17766	0.718463	5.81472	6.07364e-09	8.34159e-07	TRUE	UP
URS00019BED22_9606	URS00019BED22	ENA		MN309347.1:1..318:ncRNA	Homo sapiens (human) LNC_000710	lncRNA	85.9154	2.63278	0.453041	5.81134	6.19739e-09	8.48401e-07	TRUE	UP
URS00019BED22_9606	URS00019BED22	GENECARDS	MN309347	GENECARDS:MN309347:URS00019BED22_9606	Homo sapiens (human) LNC_000710	lncRNA	85.9154	2.63278	0.453041	5.81134	6.19739e-09	8.48401e-07	TRUE	UP
URS00023492E4_9606	URS00023492E4	GENECARDS	HSALNG0102551	GENECARDS:HSALNG0102551:URS00023492E4_9606	Homo sapiens (human) HSALNT0213333	lncRNA	66.1896	4.1573	0.715659	5.80905	6.28297e-09	8.57342e-07	TRUE	UP
URS00023492E4_9606	URS00023492E4	LNCBOOK	HSALNG0102551	HSALNT0213333	Homo sapiens (human) HSALNT0213333	lncRNA	66.1896	4.1573	0.715659	5.80905	6.28297e-09	8.57342e-07	TRUE	UP
URS0000D585F2_9606	URS0000D585F2	GENECARDS	lnc-ZSWIM2-16	GENECARDS:lnc-ZSWIM2-16:URS0000D585F2_9606	Homo sapiens (human) non-protein coding lnc-ZSWIM2-16:1	lncRNA	308.038	3.51047	0.604417	5.80803	6.32135e-09	8.59806e-07	TRUE	UP
URS0000D585F2_9606	URS0000D585F2	LNCBOOK	HSALNG0020969	HSALNT0044633	Homo sapiens (human) non-protein coding lnc-ZSWIM2-16:1	lncRNA	308.038	3.51047	0.604417	5.80803	6.32135e-09	8.59806e-07	TRUE	UP
URS0000D585F2_9606	URS0000D585F2	LNCIPEDIA	lnc-ZSWIM2-16	lnc-ZSWIM2-16:1	Homo sapiens (human) non-protein coding lnc-ZSWIM2-16:1	lncRNA	308.038	3.51047	0.604417	5.80803	6.32135e-09	8.59806e-07	TRUE	UP
URS0000616DEF_9606	URS0000616DEF	ENA	piR-32559	DQ582447.1:1..27:ncRNA	Homo sapiens (human) piR-32559	piRNA	2970.11	-5.44829	0.938249	-5.80686	6.3654e-09	8.63022e-07	TRUE	DOWN
URS0000616DEF_9606	URS0000616DEF	GENECARDS	piR-32559-001	GENECARDS:piR-32559-001:URS0000616DEF_9606	Homo sapiens (human) piR-32559	piRNA	2970.11	-5.44829	0.938249	-5.80686	6.3654e-09	8.63022e-07	TRUE	DOWN
URS0000616DEF_9606	URS0000616DEF	GENECARDS	piR-32559-002	GENECARDS:piR-32559-002:URS0000616DEF_9606	Homo sapiens (human) piR-32559	piRNA	2970.11	-5.44829	0.938249	-5.80686	6.3654e-09	8.63022e-07	TRUE	DOWN
URS0000616DEF_9606	URS0000616DEF	GENECARDS	piR-32559-003	GENECARDS:piR-32559-003:URS0000616DEF_9606	Homo sapiens (human) piR-32559	piRNA	2970.11	-5.44829	0.938249	-5.80686	6.3654e-09	8.63022e-07	TRUE	DOWN
URS0000616DEF_9606	URS0000616DEF	GENECARDS	piR-32559-004	GENECARDS:piR-32559-004:URS0000616DEF_9606	Homo sapiens (human) piR-32559	piRNA	2970.11	-5.44829	0.938249	-5.80686	6.3654e-09	8.63022e-07	TRUE	DOWN
URS0000616DEF_9606	URS0000616DEF	GENECARDS	piR-32559-005	GENECARDS:piR-32559-005:URS0000616DEF_9606	Homo sapiens (human) piR-32559	piRNA	2970.11	-5.44829	0.938249	-5.80686	6.3654e-09	8.63022e-07	TRUE	DOWN
URS0000616DEF_9606	URS0000616DEF	GENECARDS	piR-32559-006	GENECARDS:piR-32559-006:URS0000616DEF_9606	Homo sapiens (human) piR-32559	piRNA	2970.11	-5.44829	0.938249	-5.80686	6.3654e-09	8.63022e-07	TRUE	DOWN
URS0000616DEF_9606	URS0000616DEF	GENECARDS	piR-32559-007	GENECARDS:piR-32559-007:URS0000616DEF_9606	Homo sapiens (human) piR-32559	piRNA	2970.11	-5.44829	0.938249	-5.80686	6.3654e-09	8.63022e-07	TRUE	DOWN
URS0000616DEF_9606	URS0000616DEF	GENECARDS	piR-32559-008	GENECARDS:piR-32559-008:URS0000616DEF_9606	Homo sapiens (human) piR-32559	piRNA	2970.11	-5.44829	0.938249	-5.80686	6.3654e-09	8.63022e-07	TRUE	DOWN
URS0000616DEF_9606	URS0000616DEF	GENECARDS	piR-32559-009	GENECARDS:piR-32559-009:URS0000616DEF_9606	Homo sapiens (human) piR-32559	piRNA	2970.11	-5.44829	0.938249	-5.80686	6.3654e-09	8.63022e-07	TRUE	DOWN
URS0000616DEF_9606	URS0000616DEF	GENECARDS	piR-32559-010	GENECARDS:piR-32559-010:URS0000616DEF_9606	Homo sapiens (human) piR-32559	piRNA	2970.11	-5.44829	0.938249	-5.80686	6.3654e-09	8.63022e-07	TRUE	DOWN
URS0000616DEF_9606	URS0000616DEF	GENECARDS	piR-32559-011	GENECARDS:piR-32559-011:URS0000616DEF_9606	Homo sapiens (human) piR-32559	piRNA	2970.11	-5.44829	0.938249	-5.80686	6.3654e-09	8.63022e-07	TRUE	DOWN
URS0000616DEF_9606	URS0000616DEF	GENECARDS	piR-32559-012	GENECARDS:piR-32559-012:URS0000616DEF_9606	Homo sapiens (human) piR-32559	piRNA	2970.11	-5.44829	0.938249	-5.80686	6.3654e-09	8.63022e-07	TRUE	DOWN
URS0000616DEF_9606	URS0000616DEF	GENECARDS	piR-32559-013	GENECARDS:piR-32559-013:URS0000616DEF_9606	Homo sapiens (human) piR-32559	piRNA	2970.11	-5.44829	0.938249	-5.80686	6.3654e-09	8.63022e-07	TRUE	DOWN
URS0000616DEF_9606	URS0000616DEF	GENECARDS	piR-32559-014	GENECARDS:piR-32559-014:URS0000616DEF_9606	Homo sapiens (human) piR-32559	piRNA	2970.11	-5.44829	0.938249	-5.80686	6.3654e-09	8.63022e-07	TRUE	DOWN
URS0000616DEF_9606	URS0000616DEF	GENECARDS	piR-32559-015	GENECARDS:piR-32559-015:URS0000616DEF_9606	Homo sapiens (human) piR-32559	piRNA	2970.11	-5.44829	0.938249	-5.80686	6.3654e-09	8.63022e-07	TRUE	DOWN
URS0000616DEF_9606	URS0000616DEF	GENECARDS	piR-32559-016	GENECARDS:piR-32559-016:URS0000616DEF_9606	Homo sapiens (human) piR-32559	piRNA	2970.11	-5.44829	0.938249	-5.80686	6.3654e-09	8.63022e-07	TRUE	DOWN
URS0000616DEF_9606	URS0000616DEF	GENECARDS	piR-32559-017	GENECARDS:piR-32559-017:URS0000616DEF_9606	Homo sapiens (human) piR-32559	piRNA	2970.11	-5.44829	0.938249	-5.80686	6.3654e-09	8.63022e-07	TRUE	DOWN
URS0000616DEF_9606	URS0000616DEF	GENECARDS	piR-32559-018	GENECARDS:piR-32559-018:URS0000616DEF_9606	Homo sapiens (human) piR-32559	piRNA	2970.11	-5.44829	0.938249	-5.80686	6.3654e-09	8.63022e-07	TRUE	DOWN
URS0000616DEF_9606	URS0000616DEF	GENECARDS	piR-32559-019	GENECARDS:piR-32559-019:URS0000616DEF_9606	Homo sapiens (human) piR-32559	piRNA	2970.11	-5.44829	0.938249	-5.80686	6.3654e-09	8.63022e-07	TRUE	DOWN
URS0000616DEF_9606	URS0000616DEF	GENECARDS	piR-32559-020	GENECARDS:piR-32559-020:URS0000616DEF_9606	Homo sapiens (human) piR-32559	piRNA	2970.11	-5.44829	0.938249	-5.80686	6.3654e-09	8.63022e-07	TRUE	DOWN
URS0000616DEF_9606	URS0000616DEF	GENECARDS	piR-32559-021	GENECARDS:piR-32559-021:URS0000616DEF_9606	Homo sapiens (human) piR-32559	piRNA	2970.11	-5.44829	0.938249	-5.80686	6.3654e-09	8.63022e-07	TRUE	DOWN
URS0000616DEF_9606	URS0000616DEF	GENECARDS	piR-32559-022	GENECARDS:piR-32559-022:URS0000616DEF_9606	Homo sapiens (human) piR-32559	piRNA	2970.11	-5.44829	0.938249	-5.80686	6.3654e-09	8.63022e-07	TRUE	DOWN
URS0000616DEF_9606	URS0000616DEF	GENECARDS	piR-32559-023	GENECARDS:piR-32559-023:URS0000616DEF_9606	Homo sapiens (human) piR-32559	piRNA	2970.11	-5.44829	0.938249	-5.80686	6.3654e-09	8.63022e-07	TRUE	DOWN
URS0000616DEF_9606	URS0000616DEF	GENECARDS	piR-32559-024	GENECARDS:piR-32559-024:URS0000616DEF_9606	Homo sapiens (human) piR-32559	piRNA	2970.11	-5.44829	0.938249	-5.80686	6.3654e-09	8.63022e-07	TRUE	DOWN
URS0000616DEF_9606	URS0000616DEF	GENECARDS	piR-32559-025	GENECARDS:piR-32559-025:URS0000616DEF_9606	Homo sapiens (human) piR-32559	piRNA	2970.11	-5.44829	0.938249	-5.80686	6.3654e-09	8.63022e-07	TRUE	DOWN
URS0000616DEF_9606	URS0000616DEF	GENECARDS	piR-32559-026	GENECARDS:piR-32559-026:URS0000616DEF_9606	Homo sapiens (human) piR-32559	piRNA	2970.11	-5.44829	0.938249	-5.80686	6.3654e-09	8.63022e-07	TRUE	DOWN
URS0000616DEF_9606	URS0000616DEF	GENECARDS	piR-32559-027	GENECARDS:piR-32559-027:URS0000616DEF_9606	Homo sapiens (human) piR-32559	piRNA	2970.11	-5.44829	0.938249	-5.80686	6.3654e-09	8.63022e-07	TRUE	DOWN
URS0000616DEF_9606	URS0000616DEF	GENECARDS	piR-32559-028	GENECARDS:piR-32559-028:URS0000616DEF_9606	Homo sapiens (human) piR-32559	piRNA	2970.11	-5.44829	0.938249	-5.80686	6.3654e-09	8.63022e-07	TRUE	DOWN
URS0000616DEF_9606	URS0000616DEF	GENECARDS	piR-32559-029	GENECARDS:piR-32559-029:URS0000616DEF_9606	Homo sapiens (human) piR-32559	piRNA	2970.11	-5.44829	0.938249	-5.80686	6.3654e-09	8.63022e-07	TRUE	DOWN
URS0000616DEF_9606	URS0000616DEF	GENECARDS	piR-32559-030	GENECARDS:piR-32559-030:URS0000616DEF_9606	Homo sapiens (human) piR-32559	piRNA	2970.11	-5.44829	0.938249	-5.80686	6.3654e-09	8.63022e-07	TRUE	DOWN
URS0000616DEF_9606	URS0000616DEF	GENECARDS	piR-32559-031	GENECARDS:piR-32559-031:URS0000616DEF_9606	Homo sapiens (human) piR-32559	piRNA	2970.11	-5.44829	0.938249	-5.80686	6.3654e-09	8.63022e-07	TRUE	DOWN
URS0000616DEF_9606	URS0000616DEF	GENECARDS	piR-32559-032	GENECARDS:piR-32559-032:URS0000616DEF_9606	Homo sapiens (human) piR-32559	piRNA	2970.11	-5.44829	0.938249	-5.80686	6.3654e-09	8.63022e-07	TRUE	DOWN
URS0000616DEF_9606	URS0000616DEF	GENECARDS	piR-32559-033	GENECARDS:piR-32559-033:URS0000616DEF_9606	Homo sapiens (human) piR-32559	piRNA	2970.11	-5.44829	0.938249	-5.80686	6.3654e-09	8.63022e-07	TRUE	DOWN
URS0000616DEF_9606	URS0000616DEF	GENECARDS	piR-32559-034	GENECARDS:piR-32559-034:URS0000616DEF_9606	Homo sapiens (human) piR-32559	piRNA	2970.11	-5.44829	0.938249	-5.80686	6.3654e-09	8.63022e-07	TRUE	DOWN
URS0000616DEF_9606	URS0000616DEF	GENECARDS	piR-32559-035	GENECARDS:piR-32559-035:URS0000616DEF_9606	Homo sapiens (human) piR-32559	piRNA	2970.11	-5.44829	0.938249	-5.80686	6.3654e-09	8.63022e-07	TRUE	DOWN
URS0000616DEF_9606	URS0000616DEF	GENECARDS	piR-32559-036	GENECARDS:piR-32559-036:URS0000616DEF_9606	Homo sapiens (human) piR-32559	piRNA	2970.11	-5.44829	0.938249	-5.80686	6.3654e-09	8.63022e-07	TRUE	DOWN
URS0000616DEF_9606	URS0000616DEF	GENECARDS	piR-32559-037	GENECARDS:piR-32559-037:URS0000616DEF_9606	Homo sapiens (human) piR-32559	piRNA	2970.11	-5.44829	0.938249	-5.80686	6.3654e-09	8.63022e-07	TRUE	DOWN
URS0000616DEF_9606	URS0000616DEF	GENECARDS	piR-32559-038	GENECARDS:piR-32559-038:URS0000616DEF_9606	Homo sapiens (human) piR-32559	piRNA	2970.11	-5.44829	0.938249	-5.80686	6.3654e-09	8.63022e-07	TRUE	DOWN
URS0000616DEF_9606	URS0000616DEF	GENECARDS	piR-32559-039	GENECARDS:piR-32559-039:URS0000616DEF_9606	Homo sapiens (human) piR-32559	piRNA	2970.11	-5.44829	0.938249	-5.80686	6.3654e-09	8.63022e-07	TRUE	DOWN
URS0000616DEF_9606	URS0000616DEF	GENECARDS	piR-32559-040	GENECARDS:piR-32559-040:URS0000616DEF_9606	Homo sapiens (human) piR-32559	piRNA	2970.11	-5.44829	0.938249	-5.80686	6.3654e-09	8.63022e-07	TRUE	DOWN
URS0000616DEF_9606	URS0000616DEF	GENECARDS	piR-32559-041	GENECARDS:piR-32559-041:URS0000616DEF_9606	Homo sapiens (human) piR-32559	piRNA	2970.11	-5.44829	0.938249	-5.80686	6.3654e-09	8.63022e-07	TRUE	DOWN
URS0000616DEF_9606	URS0000616DEF	GENECARDS	piR-32559-042	GENECARDS:piR-32559-042:URS0000616DEF_9606	Homo sapiens (human) piR-32559	piRNA	2970.11	-5.44829	0.938249	-5.80686	6.3654e-09	8.63022e-07	TRUE	DOWN
URS0000616DEF_9606	URS0000616DEF	GENECARDS	piR-32559-043	GENECARDS:piR-32559-043:URS0000616DEF_9606	Homo sapiens (human) piR-32559	piRNA	2970.11	-5.44829	0.938249	-5.80686	6.3654e-09	8.63022e-07	TRUE	DOWN
URS0000616DEF_9606	URS0000616DEF	GENECARDS	piR-32559-044	GENECARDS:piR-32559-044:URS0000616DEF_9606	Homo sapiens (human) piR-32559	piRNA	2970.11	-5.44829	0.938249	-5.80686	6.3654e-09	8.63022e-07	TRUE	DOWN
URS0000616DEF_9606	URS0000616DEF	GENECARDS	piR-32559-045	GENECARDS:piR-32559-045:URS0000616DEF_9606	Homo sapiens (human) piR-32559	piRNA	2970.11	-5.44829	0.938249	-5.80686	6.3654e-09	8.63022e-07	TRUE	DOWN
URS0000616DEF_9606	URS0000616DEF	GENECARDS	piR-32559-046	GENECARDS:piR-32559-046:URS0000616DEF_9606	Homo sapiens (human) piR-32559	piRNA	2970.11	-5.44829	0.938249	-5.80686	6.3654e-09	8.63022e-07	TRUE	DOWN
URS0000616DEF_9606	URS0000616DEF	GENECARDS	piR-32559-047	GENECARDS:piR-32559-047:URS0000616DEF_9606	Homo sapiens (human) piR-32559	piRNA	2970.11	-5.44829	0.938249	-5.80686	6.3654e-09	8.63022e-07	TRUE	DOWN
URS0000616DEF_9606	URS0000616DEF	GENECARDS	piR-32559-048	GENECARDS:piR-32559-048:URS0000616DEF_9606	Homo sapiens (human) piR-32559	piRNA	2970.11	-5.44829	0.938249	-5.80686	6.3654e-09	8.63022e-07	TRUE	DOWN
URS0000616DEF_9606	URS0000616DEF	GENECARDS	piR-32559-049	GENECARDS:piR-32559-049:URS0000616DEF_9606	Homo sapiens (human) piR-32559	piRNA	2970.11	-5.44829	0.938249	-5.80686	6.3654e-09	8.63022e-07	TRUE	DOWN
URS0000616DEF_9606	URS0000616DEF	GENECARDS	piR-32559-050	GENECARDS:piR-32559-050:URS0000616DEF_9606	Homo sapiens (human) piR-32559	piRNA	2970.11	-5.44829	0.938249	-5.80686	6.3654e-09	8.63022e-07	TRUE	DOWN
URS0000616DEF_9606	URS0000616DEF	GENECARDS	piR-32559-051	GENECARDS:piR-32559-051:URS0000616DEF_9606	Homo sapiens (human) piR-32559	piRNA	2970.11	-5.44829	0.938249	-5.80686	6.3654e-09	8.63022e-07	TRUE	DOWN
URS0000616DEF_9606	URS0000616DEF	GENECARDS	piR-32559-052	GENECARDS:piR-32559-052:URS0000616DEF_9606	Homo sapiens (human) piR-32559	piRNA	2970.11	-5.44829	0.938249	-5.80686	6.3654e-09	8.63022e-07	TRUE	DOWN
URS0000616DEF_9606	URS0000616DEF	GENECARDS	piR-32559-053	GENECARDS:piR-32559-053:URS0000616DEF_9606	Homo sapiens (human) piR-32559	piRNA	2970.11	-5.44829	0.938249	-5.80686	6.3654e-09	8.63022e-07	TRUE	DOWN
URS0000616DEF_9606	URS0000616DEF	GENECARDS	piR-32559-054	GENECARDS:piR-32559-054:URS0000616DEF_9606	Homo sapiens (human) piR-32559	piRNA	2970.11	-5.44829	0.938249	-5.80686	6.3654e-09	8.63022e-07	TRUE	DOWN
URS0000616DEF_9606	URS0000616DEF	GENECARDS	piR-32559-055	GENECARDS:piR-32559-055:URS0000616DEF_9606	Homo sapiens (human) piR-32559	piRNA	2970.11	-5.44829	0.938249	-5.80686	6.3654e-09	8.63022e-07	TRUE	DOWN
URS0000616DEF_9606	URS0000616DEF	GENECARDS	piR-32559-056	GENECARDS:piR-32559-056:URS0000616DEF_9606	Homo sapiens (human) piR-32559	piRNA	2970.11	-5.44829	0.938249	-5.80686	6.3654e-09	8.63022e-07	TRUE	DOWN
URS0000616DEF_9606	URS0000616DEF	GENECARDS	piR-32559-057	GENECARDS:piR-32559-057:URS0000616DEF_9606	Homo sapiens (human) piR-32559	piRNA	2970.11	-5.44829	0.938249	-5.80686	6.3654e-09	8.63022e-07	TRUE	DOWN
URS0000616DEF_9606	URS0000616DEF	GENECARDS	piR-32559-058	GENECARDS:piR-32559-058:URS0000616DEF_9606	Homo sapiens (human) piR-32559	piRNA	2970.11	-5.44829	0.938249	-5.80686	6.3654e-09	8.63022e-07	TRUE	DOWN
URS0000616DEF_9606	URS0000616DEF	GENECARDS	piR-32559-059	GENECARDS:piR-32559-059:URS0000616DEF_9606	Homo sapiens (human) piR-32559	piRNA	2970.11	-5.44829	0.938249	-5.80686	6.3654e-09	8.63022e-07	TRUE	DOWN
URS0000616DEF_9606	URS0000616DEF	GENECARDS	piR-32559-060	GENECARDS:piR-32559-060:URS0000616DEF_9606	Homo sapiens (human) piR-32559	piRNA	2970.11	-5.44829	0.938249	-5.80686	6.3654e-09	8.63022e-07	TRUE	DOWN
URS0000616DEF_9606	URS0000616DEF	GENECARDS	piR-32559-061	GENECARDS:piR-32559-061:URS0000616DEF_9606	Homo sapiens (human) piR-32559	piRNA	2970.11	-5.44829	0.938249	-5.80686	6.3654e-09	8.63022e-07	TRUE	DOWN
URS0000616DEF_9606	URS0000616DEF	GENECARDS	piR-32559-062	GENECARDS:piR-32559-062:URS0000616DEF_9606	Homo sapiens (human) piR-32559	piRNA	2970.11	-5.44829	0.938249	-5.80686	6.3654e-09	8.63022e-07	TRUE	DOWN
URS0000616DEF_9606	URS0000616DEF	GENECARDS	piR-32559-063	GENECARDS:piR-32559-063:URS0000616DEF_9606	Homo sapiens (human) piR-32559	piRNA	2970.11	-5.44829	0.938249	-5.80686	6.3654e-09	8.63022e-07	TRUE	DOWN
URS0000616DEF_9606	URS0000616DEF	GENECARDS	piR-32559-064	GENECARDS:piR-32559-064:URS0000616DEF_9606	Homo sapiens (human) piR-32559	piRNA	2970.11	-5.44829	0.938249	-5.80686	6.3654e-09	8.63022e-07	TRUE	DOWN
URS0000616DEF_9606	URS0000616DEF	GENECARDS	piR-32559-065	GENECARDS:piR-32559-065:URS0000616DEF_9606	Homo sapiens (human) piR-32559	piRNA	2970.11	-5.44829	0.938249	-5.80686	6.3654e-09	8.63022e-07	TRUE	DOWN
URS0000616DEF_9606	URS0000616DEF	GENECARDS	piR-32559-066	GENECARDS:piR-32559-066:URS0000616DEF_9606	Homo sapiens (human) piR-32559	piRNA	2970.11	-5.44829	0.938249	-5.80686	6.3654e-09	8.63022e-07	TRUE	DOWN
URS0000616DEF_9606	URS0000616DEF	GENECARDS	piR-32559-067	GENECARDS:piR-32559-067:URS0000616DEF_9606	Homo sapiens (human) piR-32559	piRNA	2970.11	-5.44829	0.938249	-5.80686	6.3654e-09	8.63022e-07	TRUE	DOWN
URS0000616DEF_9606	URS0000616DEF	GENECARDS	piR-32559-068	GENECARDS:piR-32559-068:URS0000616DEF_9606	Homo sapiens (human) piR-32559	piRNA	2970.11	-5.44829	0.938249	-5.80686	6.3654e-09	8.63022e-07	TRUE	DOWN
URS0000616DEF_9606	URS0000616DEF	GENECARDS	piR-32559-069	GENECARDS:piR-32559-069:URS0000616DEF_9606	Homo sapiens (human) piR-32559	piRNA	2970.11	-5.44829	0.938249	-5.80686	6.3654e-09	8.63022e-07	TRUE	DOWN
URS0000616DEF_9606	URS0000616DEF	GENECARDS	piR-32559-070	GENECARDS:piR-32559-070:URS0000616DEF_9606	Homo sapiens (human) piR-32559	piRNA	2970.11	-5.44829	0.938249	-5.80686	6.3654e-09	8.63022e-07	TRUE	DOWN
URS0000616DEF_9606	URS0000616DEF	GENECARDS	piR-32559-071	GENECARDS:piR-32559-071:URS0000616DEF_9606	Homo sapiens (human) piR-32559	piRNA	2970.11	-5.44829	0.938249	-5.80686	6.3654e-09	8.63022e-07	TRUE	DOWN
URS0000616DEF_9606	URS0000616DEF	GENECARDS	piR-32559-072	GENECARDS:piR-32559-072:URS0000616DEF_9606	Homo sapiens (human) piR-32559	piRNA	2970.11	-5.44829	0.938249	-5.80686	6.3654e-09	8.63022e-07	TRUE	DOWN
URS0000616DEF_9606	URS0000616DEF	GENECARDS	piR-32559-073	GENECARDS:piR-32559-073:URS0000616DEF_9606	Homo sapiens (human) piR-32559	piRNA	2970.11	-5.44829	0.938249	-5.80686	6.3654e-09	8.63022e-07	TRUE	DOWN
URS0000616DEF_9606	URS0000616DEF	GENECARDS	piR-32559-074	GENECARDS:piR-32559-074:URS0000616DEF_9606	Homo sapiens (human) piR-32559	piRNA	2970.11	-5.44829	0.938249	-5.80686	6.3654e-09	8.63022e-07	TRUE	DOWN
URS0000616DEF_9606	URS0000616DEF	GENECARDS	piR-32559-075	GENECARDS:piR-32559-075:URS0000616DEF_9606	Homo sapiens (human) piR-32559	piRNA	2970.11	-5.44829	0.938249	-5.80686	6.3654e-09	8.63022e-07	TRUE	DOWN
URS0000616DEF_9606	URS0000616DEF	GENECARDS	piR-32559-076	GENECARDS:piR-32559-076:URS0000616DEF_9606	Homo sapiens (human) piR-32559	piRNA	2970.11	-5.44829	0.938249	-5.80686	6.3654e-09	8.63022e-07	TRUE	DOWN
URS0000616DEF_9606	URS0000616DEF	GENECARDS	piR-32559-077	GENECARDS:piR-32559-077:URS0000616DEF_9606	Homo sapiens (human) piR-32559	piRNA	2970.11	-5.44829	0.938249	-5.80686	6.3654e-09	8.63022e-07	TRUE	DOWN
URS0000616DEF_9606	URS0000616DEF	GENECARDS	piR-32559-078	GENECARDS:piR-32559-078:URS0000616DEF_9606	Homo sapiens (human) piR-32559	piRNA	2970.11	-5.44829	0.938249	-5.80686	6.3654e-09	8.63022e-07	TRUE	DOWN
URS0000616DEF_9606	URS0000616DEF	GENECARDS	piR-32559-079	GENECARDS:piR-32559-079:URS0000616DEF_9606	Homo sapiens (human) piR-32559	piRNA	2970.11	-5.44829	0.938249	-5.80686	6.3654e-09	8.63022e-07	TRUE	DOWN
URS0000616DEF_9606	URS0000616DEF	GENECARDS	piR-32559-080	GENECARDS:piR-32559-080:URS0000616DEF_9606	Homo sapiens (human) piR-32559	piRNA	2970.11	-5.44829	0.938249	-5.80686	6.3654e-09	8.63022e-07	TRUE	DOWN
URS0000616DEF_9606	URS0000616DEF	GENECARDS	piR-32559-081	GENECARDS:piR-32559-081:URS0000616DEF_9606	Homo sapiens (human) piR-32559	piRNA	2970.11	-5.44829	0.938249	-5.80686	6.3654e-09	8.63022e-07	TRUE	DOWN
URS0000616DEF_9606	URS0000616DEF	GENECARDS	piR-32559-082	GENECARDS:piR-32559-082:URS0000616DEF_9606	Homo sapiens (human) piR-32559	piRNA	2970.11	-5.44829	0.938249	-5.80686	6.3654e-09	8.63022e-07	TRUE	DOWN
URS0000616DEF_9606	URS0000616DEF	GENECARDS	piR-32559-083	GENECARDS:piR-32559-083:URS0000616DEF_9606	Homo sapiens (human) piR-32559	piRNA	2970.11	-5.44829	0.938249	-5.80686	6.3654e-09	8.63022e-07	TRUE	DOWN
URS0000616DEF_9606	URS0000616DEF	GENECARDS	piR-32559-084	GENECARDS:piR-32559-084:URS0000616DEF_9606	Homo sapiens (human) piR-32559	piRNA	2970.11	-5.44829	0.938249	-5.80686	6.3654e-09	8.63022e-07	TRUE	DOWN
URS0000616DEF_9606	URS0000616DEF	GENECARDS	piR-32559-085	GENECARDS:piR-32559-085:URS0000616DEF_9606	Homo sapiens (human) piR-32559	piRNA	2970.11	-5.44829	0.938249	-5.80686	6.3654e-09	8.63022e-07	TRUE	DOWN
URS0000616DEF_9606	URS0000616DEF	GENECARDS	piR-32559-086	GENECARDS:piR-32559-086:URS0000616DEF_9606	Homo sapiens (human) piR-32559	piRNA	2970.11	-5.44829	0.938249	-5.80686	6.3654e-09	8.63022e-07	TRUE	DOWN
URS0000616DEF_9606	URS0000616DEF	GENECARDS	piR-32559-087	GENECARDS:piR-32559-087:URS0000616DEF_9606	Homo sapiens (human) piR-32559	piRNA	2970.11	-5.44829	0.938249	-5.80686	6.3654e-09	8.63022e-07	TRUE	DOWN
URS0000616DEF_9606	URS0000616DEF	GENECARDS	piR-32559-088	GENECARDS:piR-32559-088:URS0000616DEF_9606	Homo sapiens (human) piR-32559	piRNA	2970.11	-5.44829	0.938249	-5.80686	6.3654e-09	8.63022e-07	TRUE	DOWN
URS0000616DEF_9606	URS0000616DEF	GENECARDS	piR-32559-089	GENECARDS:piR-32559-089:URS0000616DEF_9606	Homo sapiens (human) piR-32559	piRNA	2970.11	-5.44829	0.938249	-5.80686	6.3654e-09	8.63022e-07	TRUE	DOWN
URS0000616DEF_9606	URS0000616DEF	GENECARDS	piR-32559-090	GENECARDS:piR-32559-090:URS0000616DEF_9606	Homo sapiens (human) piR-32559	piRNA	2970.11	-5.44829	0.938249	-5.80686	6.3654e-09	8.63022e-07	TRUE	DOWN
URS0000616DEF_9606	URS0000616DEF	GENECARDS	piR-32559-091	GENECARDS:piR-32559-091:URS0000616DEF_9606	Homo sapiens (human) piR-32559	piRNA	2970.11	-5.44829	0.938249	-5.80686	6.3654e-09	8.63022e-07	TRUE	DOWN
URS0000616DEF_9606	URS0000616DEF	GENECARDS	piR-32559-092	GENECARDS:piR-32559-092:URS0000616DEF_9606	Homo sapiens (human) piR-32559	piRNA	2970.11	-5.44829	0.938249	-5.80686	6.3654e-09	8.63022e-07	TRUE	DOWN
URS0000616DEF_9606	URS0000616DEF	GENECARDS	piR-32559-093	GENECARDS:piR-32559-093:URS0000616DEF_9606	Homo sapiens (human) piR-32559	piRNA	2970.11	-5.44829	0.938249	-5.80686	6.3654e-09	8.63022e-07	TRUE	DOWN
URS0000616DEF_9606	URS0000616DEF	GENECARDS	piR-32559-094	GENECARDS:piR-32559-094:URS0000616DEF_9606	Homo sapiens (human) piR-32559	piRNA	2970.11	-5.44829	0.938249	-5.80686	6.3654e-09	8.63022e-07	TRUE	DOWN
URS0000616DEF_9606	URS0000616DEF	GENECARDS	piR-32559-095	GENECARDS:piR-32559-095:URS0000616DEF_9606	Homo sapiens (human) piR-32559	piRNA	2970.11	-5.44829	0.938249	-5.80686	6.3654e-09	8.63022e-07	TRUE	DOWN
URS0000616DEF_9606	URS0000616DEF	GENECARDS	piR-32559-096	GENECARDS:piR-32559-096:URS0000616DEF_9606	Homo sapiens (human) piR-32559	piRNA	2970.11	-5.44829	0.938249	-5.80686	6.3654e-09	8.63022e-07	TRUE	DOWN
URS0000616DEF_9606	URS0000616DEF	GENECARDS	piR-32559-097	GENECARDS:piR-32559-097:URS0000616DEF_9606	Homo sapiens (human) piR-32559	piRNA	2970.11	-5.44829	0.938249	-5.80686	6.3654e-09	8.63022e-07	TRUE	DOWN
URS0000616DEF_9606	URS0000616DEF	GENECARDS	piR-32559-098	GENECARDS:piR-32559-098:URS0000616DEF_9606	Homo sapiens (human) piR-32559	piRNA	2970.11	-5.44829	0.938249	-5.80686	6.3654e-09	8.63022e-07	TRUE	DOWN
URS0000616DEF_9606	URS0000616DEF	GENECARDS	piR-32559-099	GENECARDS:piR-32559-099:URS0000616DEF_9606	Homo sapiens (human) piR-32559	piRNA	2970.11	-5.44829	0.938249	-5.80686	6.3654e-09	8.63022e-07	TRUE	DOWN
URS0000616DEF_9606	URS0000616DEF	GENECARDS	piR-32559-100	GENECARDS:piR-32559-100:URS0000616DEF_9606	Homo sapiens (human) piR-32559	piRNA	2970.11	-5.44829	0.938249	-5.80686	6.3654e-09	8.63022e-07	TRUE	DOWN
URS0000616DEF_9606	URS0000616DEF	GENECARDS	piR-32559-101	GENECARDS:piR-32559-101:URS0000616DEF_9606	Homo sapiens (human) piR-32559	piRNA	2970.11	-5.44829	0.938249	-5.80686	6.3654e-09	8.63022e-07	TRUE	DOWN
URS0000616DEF_9606	URS0000616DEF	GENECARDS	piR-32559-102	GENECARDS:piR-32559-102:URS0000616DEF_9606	Homo sapiens (human) piR-32559	piRNA	2970.11	-5.44829	0.938249	-5.80686	6.3654e-09	8.63022e-07	TRUE	DOWN
URS0000616DEF_9606	URS0000616DEF	GENECARDS	piR-32559-103	GENECARDS:piR-32559-103:URS0000616DEF_9606	Homo sapiens (human) piR-32559	piRNA	2970.11	-5.44829	0.938249	-5.80686	6.3654e-09	8.63022e-07	TRUE	DOWN
URS0000616DEF_9606	URS0000616DEF	GENECARDS	piR-32559-104	GENECARDS:piR-32559-104:URS0000616DEF_9606	Homo sapiens (human) piR-32559	piRNA	2970.11	-5.44829	0.938249	-5.80686	6.3654e-09	8.63022e-07	TRUE	DOWN
URS0000616DEF_9606	URS0000616DEF	GENECARDS	piR-32559-105	GENECARDS:piR-32559-105:URS0000616DEF_9606	Homo sapiens (human) piR-32559	piRNA	2970.11	-5.44829	0.938249	-5.80686	6.3654e-09	8.63022e-07	TRUE	DOWN
URS0000616DEF_9606	URS0000616DEF	GENECARDS	piR-32559-106	GENECARDS:piR-32559-106:URS0000616DEF_9606	Homo sapiens (human) piR-32559	piRNA	2970.11	-5.44829	0.938249	-5.80686	6.3654e-09	8.63022e-07	TRUE	DOWN
URS0000616DEF_9606	URS0000616DEF	GENECARDS	piR-32559-107	GENECARDS:piR-32559-107:URS0000616DEF_9606	Homo sapiens (human) piR-32559	piRNA	2970.11	-5.44829	0.938249	-5.80686	6.3654e-09	8.63022e-07	TRUE	DOWN
URS0000616DEF_9606	URS0000616DEF	GENECARDS	piR-32559-108	GENECARDS:piR-32559-108:URS0000616DEF_9606	Homo sapiens (human) piR-32559	piRNA	2970.11	-5.44829	0.938249	-5.80686	6.3654e-09	8.63022e-07	TRUE	DOWN
URS0000616DEF_9606	URS0000616DEF	GENECARDS	piR-32559-109	GENECARDS:piR-32559-109:URS0000616DEF_9606	Homo sapiens (human) piR-32559	piRNA	2970.11	-5.44829	0.938249	-5.80686	6.3654e-09	8.63022e-07	TRUE	DOWN
URS0000616DEF_9606	URS0000616DEF	GENECARDS	piR-32559-110	GENECARDS:piR-32559-110:URS0000616DEF_9606	Homo sapiens (human) piR-32559	piRNA	2970.11	-5.44829	0.938249	-5.80686	6.3654e-09	8.63022e-07	TRUE	DOWN
URS0000616DEF_9606	URS0000616DEF	GENECARDS	piR-32559-111	GENECARDS:piR-32559-111:URS0000616DEF_9606	Homo sapiens (human) piR-32559	piRNA	2970.11	-5.44829	0.938249	-5.80686	6.3654e-09	8.63022e-07	TRUE	DOWN
URS0000616DEF_9606	URS0000616DEF	GENECARDS	piR-32559-112	GENECARDS:piR-32559-112:URS0000616DEF_9606	Homo sapiens (human) piR-32559	piRNA	2970.11	-5.44829	0.938249	-5.80686	6.3654e-09	8.63022e-07	TRUE	DOWN
URS0000616DEF_9606	URS0000616DEF	GENECARDS	piR-32559-113	GENECARDS:piR-32559-113:URS0000616DEF_9606	Homo sapiens (human) piR-32559	piRNA	2970.11	-5.44829	0.938249	-5.80686	6.3654e-09	8.63022e-07	TRUE	DOWN
URS0000616DEF_9606	URS0000616DEF	GENECARDS	piR-32559-114	GENECARDS:piR-32559-114:URS0000616DEF_9606	Homo sapiens (human) piR-32559	piRNA	2970.11	-5.44829	0.938249	-5.80686	6.3654e-09	8.63022e-07	TRUE	DOWN
URS0000616DEF_9606	URS0000616DEF	GENECARDS	piR-32559-115	GENECARDS:piR-32559-115:URS0000616DEF_9606	Homo sapiens (human) piR-32559	piRNA	2970.11	-5.44829	0.938249	-5.80686	6.3654e-09	8.63022e-07	TRUE	DOWN
URS0000616DEF_9606	URS0000616DEF	GENECARDS	piR-32559-116	GENECARDS:piR-32559-116:URS0000616DEF_9606	Homo sapiens (human) piR-32559	piRNA	2970.11	-5.44829	0.938249	-5.80686	6.3654e-09	8.63022e-07	TRUE	DOWN
URS0000616DEF_9606	URS0000616DEF	GENECARDS	piR-32559-117	GENECARDS:piR-32559-117:URS0000616DEF_9606	Homo sapiens (human) piR-32559	piRNA	2970.11	-5.44829	0.938249	-5.80686	6.3654e-09	8.63022e-07	TRUE	DOWN
URS0000616DEF_9606	URS0000616DEF	GENECARDS	piR-32559-118	GENECARDS:piR-32559-118:URS0000616DEF_9606	Homo sapiens (human) piR-32559	piRNA	2970.11	-5.44829	0.938249	-5.80686	6.3654e-09	8.63022e-07	TRUE	DOWN
URS0000616DEF_9606	URS0000616DEF	GENECARDS	piR-32559-119	GENECARDS:piR-32559-119:URS0000616DEF_9606	Homo sapiens (human) piR-32559	piRNA	2970.11	-5.44829	0.938249	-5.80686	6.3654e-09	8.63022e-07	TRUE	DOWN
URS0000616DEF_9606	URS0000616DEF	GENECARDS	piR-32559-120	GENECARDS:piR-32559-120:URS0000616DEF_9606	Homo sapiens (human) piR-32559	piRNA	2970.11	-5.44829	0.938249	-5.80686	6.3654e-09	8.63022e-07	TRUE	DOWN
URS0000616DEF_9606	URS0000616DEF	GENECARDS	piR-32559-121	GENECARDS:piR-32559-121:URS0000616DEF_9606	Homo sapiens (human) piR-32559	piRNA	2970.11	-5.44829	0.938249	-5.80686	6.3654e-09	8.63022e-07	TRUE	DOWN
URS0000616DEF_9606	URS0000616DEF	GENECARDS	piR-32559-122	GENECARDS:piR-32559-122:URS0000616DEF_9606	Homo sapiens (human) piR-32559	piRNA	2970.11	-5.44829	0.938249	-5.80686	6.3654e-09	8.63022e-07	TRUE	DOWN
URS0000616DEF_9606	URS0000616DEF	GENECARDS	piR-32559-123	GENECARDS:piR-32559-123:URS0000616DEF_9606	Homo sapiens (human) piR-32559	piRNA	2970.11	-5.44829	0.938249	-5.80686	6.3654e-09	8.63022e-07	TRUE	DOWN
URS0000616DEF_9606	URS0000616DEF	GENECARDS	piR-32559-124	GENECARDS:piR-32559-124:URS0000616DEF_9606	Homo sapiens (human) piR-32559	piRNA	2970.11	-5.44829	0.938249	-5.80686	6.3654e-09	8.63022e-07	TRUE	DOWN
URS0000616DEF_9606	URS0000616DEF	GENECARDS	piR-32559-125	GENECARDS:piR-32559-125:URS0000616DEF_9606	Homo sapiens (human) piR-32559	piRNA	2970.11	-5.44829	0.938249	-5.80686	6.3654e-09	8.63022e-07	TRUE	DOWN
URS0000616DEF_9606	URS0000616DEF	GENECARDS	piR-32559-126	GENECARDS:piR-32559-126:URS0000616DEF_9606	Homo sapiens (human) piR-32559	piRNA	2970.11	-5.44829	0.938249	-5.80686	6.3654e-09	8.63022e-07	TRUE	DOWN
URS0000616DEF_9606	URS0000616DEF	GENECARDS	piR-32559-127	GENECARDS:piR-32559-127:URS0000616DEF_9606	Homo sapiens (human) piR-32559	piRNA	2970.11	-5.44829	0.938249	-5.80686	6.3654e-09	8.63022e-07	TRUE	DOWN
URS0000616DEF_9606	URS0000616DEF	GENECARDS	piR-32559-128	GENECARDS:piR-32559-128:URS0000616DEF_9606	Homo sapiens (human) piR-32559	piRNA	2970.11	-5.44829	0.938249	-5.80686	6.3654e-09	8.63022e-07	TRUE	DOWN
URS0000616DEF_9606	URS0000616DEF	GENECARDS	piR-32559-129	GENECARDS:piR-32559-129:URS0000616DEF_9606	Homo sapiens (human) piR-32559	piRNA	2970.11	-5.44829	0.938249	-5.80686	6.3654e-09	8.63022e-07	TRUE	DOWN
URS0000616DEF_9606	URS0000616DEF	GENECARDS	piR-32559-130	GENECARDS:piR-32559-130:URS0000616DEF_9606	Homo sapiens (human) piR-32559	piRNA	2970.11	-5.44829	0.938249	-5.80686	6.3654e-09	8.63022e-07	TRUE	DOWN
URS0000616DEF_9606	URS0000616DEF	GENECARDS	piR-32559-131	GENECARDS:piR-32559-131:URS0000616DEF_9606	Homo sapiens (human) piR-32559	piRNA	2970.11	-5.44829	0.938249	-5.80686	6.3654e-09	8.63022e-07	TRUE	DOWN
URS0000616DEF_9606	URS0000616DEF	GENECARDS	piR-32559-132	GENECARDS:piR-32559-132:URS0000616DEF_9606	Homo sapiens (human) piR-32559	piRNA	2970.11	-5.44829	0.938249	-5.80686	6.3654e-09	8.63022e-07	TRUE	DOWN
URS0000616DEF_9606	URS0000616DEF	GENECARDS	piR-32559-133	GENECARDS:piR-32559-133:URS0000616DEF_9606	Homo sapiens (human) piR-32559	piRNA	2970.11	-5.44829	0.938249	-5.80686	6.3654e-09	8.63022e-07	TRUE	DOWN
URS0000616DEF_9606	URS0000616DEF	GENECARDS	piR-32559-134	GENECARDS:piR-32559-134:URS0000616DEF_9606	Homo sapiens (human) piR-32559	piRNA	2970.11	-5.44829	0.938249	-5.80686	6.3654e-09	8.63022e-07	TRUE	DOWN
URS0000616DEF_9606	URS0000616DEF	GENECARDS	piR-32559-135	GENECARDS:piR-32559-135:URS0000616DEF_9606	Homo sapiens (human) piR-32559	piRNA	2970.11	-5.44829	0.938249	-5.80686	6.3654e-09	8.63022e-07	TRUE	DOWN
URS0000616DEF_9606	URS0000616DEF	GENECARDS	piR-32559-136	GENECARDS:piR-32559-136:URS0000616DEF_9606	Homo sapiens (human) piR-32559	piRNA	2970.11	-5.44829	0.938249	-5.80686	6.3654e-09	8.63022e-07	TRUE	DOWN
URS0000616DEF_9606	URS0000616DEF	GENECARDS	piR-32559-137	GENECARDS:piR-32559-137:URS0000616DEF_9606	Homo sapiens (human) piR-32559	piRNA	2970.11	-5.44829	0.938249	-5.80686	6.3654e-09	8.63022e-07	TRUE	DOWN
URS0000616DEF_9606	URS0000616DEF	GENECARDS	piR-32559-138	GENECARDS:piR-32559-138:URS0000616DEF_9606	Homo sapiens (human) piR-32559	piRNA	2970.11	-5.44829	0.938249	-5.80686	6.3654e-09	8.63022e-07	TRUE	DOWN
URS0000616DEF_9606	URS0000616DEF	GENECARDS	piR-32559-139	GENECARDS:piR-32559-139:URS0000616DEF_9606	Homo sapiens (human) piR-32559	piRNA	2970.11	-5.44829	0.938249	-5.80686	6.3654e-09	8.63022e-07	TRUE	DOWN
URS0000616DEF_9606	URS0000616DEF	GENECARDS	piR-32559-140	GENECARDS:piR-32559-140:URS0000616DEF_9606	Homo sapiens (human) piR-32559	piRNA	2970.11	-5.44829	0.938249	-5.80686	6.3654e-09	8.63022e-07	TRUE	DOWN
URS0000616DEF_9606	URS0000616DEF	GENECARDS	piR-32559-141	GENECARDS:piR-32559-141:URS0000616DEF_9606	Homo sapiens (human) piR-32559	piRNA	2970.11	-5.44829	0.938249	-5.80686	6.3654e-09	8.63022e-07	TRUE	DOWN
URS0000616DEF_9606	URS0000616DEF	GENECARDS	piR-32559-142	GENECARDS:piR-32559-142:URS0000616DEF_9606	Homo sapiens (human) piR-32559	piRNA	2970.11	-5.44829	0.938249	-5.80686	6.3654e-09	8.63022e-07	TRUE	DOWN
URS0000616DEF_9606	URS0000616DEF	GENECARDS	piR-32559-143	GENECARDS:piR-32559-143:URS0000616DEF_9606	Homo sapiens (human) piR-32559	piRNA	2970.11	-5.44829	0.938249	-5.80686	6.3654e-09	8.63022e-07	TRUE	DOWN
URS0000616DEF_9606	URS0000616DEF	GENECARDS	piR-32559-144	GENECARDS:piR-32559-144:URS0000616DEF_9606	Homo sapiens (human) piR-32559	piRNA	2970.11	-5.44829	0.938249	-5.80686	6.3654e-09	8.63022e-07	TRUE	DOWN
URS0000616DEF_9606	URS0000616DEF	GENECARDS	piR-32559-145	GENECARDS:piR-32559-145:URS0000616DEF_9606	Homo sapiens (human) piR-32559	piRNA	2970.11	-5.44829	0.938249	-5.80686	6.3654e-09	8.63022e-07	TRUE	DOWN
URS0000616DEF_9606	URS0000616DEF	GENECARDS	piR-32559-146	GENECARDS:piR-32559-146:URS0000616DEF_9606	Homo sapiens (human) piR-32559	piRNA	2970.11	-5.44829	0.938249	-5.80686	6.3654e-09	8.63022e-07	TRUE	DOWN
URS0000616DEF_9606	URS0000616DEF	GENECARDS	piR-32559-147	GENECARDS:piR-32559-147:URS0000616DEF_9606	Homo sapiens (human) piR-32559	piRNA	2970.11	-5.44829	0.938249	-5.80686	6.3654e-09	8.63022e-07	TRUE	DOWN
URS0000616DEF_9606	URS0000616DEF	GENECARDS	piR-32559-148	GENECARDS:piR-32559-148:URS0000616DEF_9606	Homo sapiens (human) piR-32559	piRNA	2970.11	-5.44829	0.938249	-5.80686	6.3654e-09	8.63022e-07	TRUE	DOWN
URS0000616DEF_9606	URS0000616DEF	GENECARDS	piR-32559-149	GENECARDS:piR-32559-149:URS0000616DEF_9606	Homo sapiens (human) piR-32559	piRNA	2970.11	-5.44829	0.938249	-5.80686	6.3654e-09	8.63022e-07	TRUE	DOWN
URS0000616DEF_9606	URS0000616DEF	GENECARDS	piR-32559-150	GENECARDS:piR-32559-150:URS0000616DEF_9606	Homo sapiens (human) piR-32559	piRNA	2970.11	-5.44829	0.938249	-5.80686	6.3654e-09	8.63022e-07	TRUE	DOWN
URS0000616DEF_9606	URS0000616DEF	GENECARDS	piR-32559-151	GENECARDS:piR-32559-151:URS0000616DEF_9606	Homo sapiens (human) piR-32559	piRNA	2970.11	-5.44829	0.938249	-5.80686	6.3654e-09	8.63022e-07	TRUE	DOWN
URS0000616DEF_9606	URS0000616DEF	GENECARDS	piR-32559-152	GENECARDS:piR-32559-152:URS0000616DEF_9606	Homo sapiens (human) piR-32559	piRNA	2970.11	-5.44829	0.938249	-5.80686	6.3654e-09	8.63022e-07	TRUE	DOWN
URS0000616DEF_9606	URS0000616DEF	GENECARDS	piR-32559-153	GENECARDS:piR-32559-153:URS0000616DEF_9606	Homo sapiens (human) piR-32559	piRNA	2970.11	-5.44829	0.938249	-5.80686	6.3654e-09	8.63022e-07	TRUE	DOWN
URS0000616DEF_9606	URS0000616DEF	GENECARDS	piR-32559-154	GENECARDS:piR-32559-154:URS0000616DEF_9606	Homo sapiens (human) piR-32559	piRNA	2970.11	-5.44829	0.938249	-5.80686	6.3654e-09	8.63022e-07	TRUE	DOWN
URS0000616DEF_9606	URS0000616DEF	GENECARDS	piR-32559-155	GENECARDS:piR-32559-155:URS0000616DEF_9606	Homo sapiens (human) piR-32559	piRNA	2970.11	-5.44829	0.938249	-5.80686	6.3654e-09	8.63022e-07	TRUE	DOWN
URS0000616DEF_9606	URS0000616DEF	GENECARDS	piR-32559-156	GENECARDS:piR-32559-156:URS0000616DEF_9606	Homo sapiens (human) piR-32559	piRNA	2970.11	-5.44829	0.938249	-5.80686	6.3654e-09	8.63022e-07	TRUE	DOWN
URS0000616DEF_9606	URS0000616DEF	GENECARDS	piR-32559-157	GENECARDS:piR-32559-157:URS0000616DEF_9606	Homo sapiens (human) piR-32559	piRNA	2970.11	-5.44829	0.938249	-5.80686	6.3654e-09	8.63022e-07	TRUE	DOWN
URS0000616DEF_9606	URS0000616DEF	GENECARDS	piR-32559-158	GENECARDS:piR-32559-158:URS0000616DEF_9606	Homo sapiens (human) piR-32559	piRNA	2970.11	-5.44829	0.938249	-5.80686	6.3654e-09	8.63022e-07	TRUE	DOWN
URS0000616DEF_9606	URS0000616DEF	GENECARDS	piR-32559-159	GENECARDS:piR-32559-159:URS0000616DEF_9606	Homo sapiens (human) piR-32559	piRNA	2970.11	-5.44829	0.938249	-5.80686	6.3654e-09	8.63022e-07	TRUE	DOWN
URS0000616DEF_9606	URS0000616DEF	GENECARDS	piR-32559-160	GENECARDS:piR-32559-160:URS0000616DEF_9606	Homo sapiens (human) piR-32559	piRNA	2970.11	-5.44829	0.938249	-5.80686	6.3654e-09	8.63022e-07	TRUE	DOWN
URS0000616DEF_9606	URS0000616DEF	GENECARDS	piR-32559-161	GENECARDS:piR-32559-161:URS0000616DEF_9606	Homo sapiens (human) piR-32559	piRNA	2970.11	-5.44829	0.938249	-5.80686	6.3654e-09	8.63022e-07	TRUE	DOWN
URS0000616DEF_9606	URS0000616DEF	GENECARDS	piR-32559-162	GENECARDS:piR-32559-162:URS0000616DEF_9606	Homo sapiens (human) piR-32559	piRNA	2970.11	-5.44829	0.938249	-5.80686	6.3654e-09	8.63022e-07	TRUE	DOWN
URS0000616DEF_9606	URS0000616DEF	GENECARDS	piR-32559-163	GENECARDS:piR-32559-163:URS0000616DEF_9606	Homo sapiens (human) piR-32559	piRNA	2970.11	-5.44829	0.938249	-5.80686	6.3654e-09	8.63022e-07	TRUE	DOWN
URS0000616DEF_9606	URS0000616DEF	GENECARDS	piR-32559-164	GENECARDS:piR-32559-164:URS0000616DEF_9606	Homo sapiens (human) piR-32559	piRNA	2970.11	-5.44829	0.938249	-5.80686	6.3654e-09	8.63022e-07	TRUE	DOWN
URS0000616DEF_9606	URS0000616DEF	GENECARDS	piR-32559-165	GENECARDS:piR-32559-165:URS0000616DEF_9606	Homo sapiens (human) piR-32559	piRNA	2970.11	-5.44829	0.938249	-5.80686	6.3654e-09	8.63022e-07	TRUE	DOWN
URS0000616DEF_9606	URS0000616DEF	GENECARDS	piR-32559-166	GENECARDS:piR-32559-166:URS0000616DEF_9606	Homo sapiens (human) piR-32559	piRNA	2970.11	-5.44829	0.938249	-5.80686	6.3654e-09	8.63022e-07	TRUE	DOWN
URS0000616DEF_9606	URS0000616DEF	GENECARDS	piR-32559-167	GENECARDS:piR-32559-167:URS0000616DEF_9606	Homo sapiens (human) piR-32559	piRNA	2970.11	-5.44829	0.938249	-5.80686	6.3654e-09	8.63022e-07	TRUE	DOWN
URS0000616DEF_9606	URS0000616DEF	GENECARDS	piR-32559-168	GENECARDS:piR-32559-168:URS0000616DEF_9606	Homo sapiens (human) piR-32559	piRNA	2970.11	-5.44829	0.938249	-5.80686	6.3654e-09	8.63022e-07	TRUE	DOWN
URS0000616DEF_9606	URS0000616DEF	GENECARDS	piR-32559-169	GENECARDS:piR-32559-169:URS0000616DEF_9606	Homo sapiens (human) piR-32559	piRNA	2970.11	-5.44829	0.938249	-5.80686	6.3654e-09	8.63022e-07	TRUE	DOWN
URS0000616DEF_9606	URS0000616DEF	GENECARDS	piR-32559-170	GENECARDS:piR-32559-170:URS0000616DEF_9606	Homo sapiens (human) piR-32559	piRNA	2970.11	-5.44829	0.938249	-5.80686	6.3654e-09	8.63022e-07	TRUE	DOWN
URS0000616DEF_9606	URS0000616DEF	GENECARDS	piR-32559-171	GENECARDS:piR-32559-171:URS0000616DEF_9606	Homo sapiens (human) piR-32559	piRNA	2970.11	-5.44829	0.938249	-5.80686	6.3654e-09	8.63022e-07	TRUE	DOWN
URS0000616DEF_9606	URS0000616DEF	GENECARDS	piR-32559-172	GENECARDS:piR-32559-172:URS0000616DEF_9606	Homo sapiens (human) piR-32559	piRNA	2970.11	-5.44829	0.938249	-5.80686	6.3654e-09	8.63022e-07	TRUE	DOWN
URS0000616DEF_9606	URS0000616DEF	GENECARDS	piR-32559-173	GENECARDS:piR-32559-173:URS0000616DEF_9606	Homo sapiens (human) piR-32559	piRNA	2970.11	-5.44829	0.938249	-5.80686	6.3654e-09	8.63022e-07	TRUE	DOWN
URS0000616DEF_9606	URS0000616DEF	GENECARDS	piR-32559-174	GENECARDS:piR-32559-174:URS0000616DEF_9606	Homo sapiens (human) piR-32559	piRNA	2970.11	-5.44829	0.938249	-5.80686	6.3654e-09	8.63022e-07	TRUE	DOWN
URS0000616DEF_9606	URS0000616DEF	GENECARDS	piR-32559-175	GENECARDS:piR-32559-175:URS0000616DEF_9606	Homo sapiens (human) piR-32559	piRNA	2970.11	-5.44829	0.938249	-5.80686	6.3654e-09	8.63022e-07	TRUE	DOWN
URS0000616DEF_9606	URS0000616DEF	GENECARDS	piR-32559-176	GENECARDS:piR-32559-176:URS0000616DEF_9606	Homo sapiens (human) piR-32559	piRNA	2970.11	-5.44829	0.938249	-5.80686	6.3654e-09	8.63022e-07	TRUE	DOWN
URS0000616DEF_9606	URS0000616DEF	GENECARDS	piR-32559-177	GENECARDS:piR-32559-177:URS0000616DEF_9606	Homo sapiens (human) piR-32559	piRNA	2970.11	-5.44829	0.938249	-5.80686	6.3654e-09	8.63022e-07	TRUE	DOWN
URS0000616DEF_9606	URS0000616DEF	GENECARDS	piR-32559-178	GENECARDS:piR-32559-178:URS0000616DEF_9606	Homo sapiens (human) piR-32559	piRNA	2970.11	-5.44829	0.938249	-5.80686	6.3654e-09	8.63022e-07	TRUE	DOWN
URS0000616DEF_9606	URS0000616DEF	GENECARDS	piR-32559-179	GENECARDS:piR-32559-179:URS0000616DEF_9606	Homo sapiens (human) piR-32559	piRNA	2970.11	-5.44829	0.938249	-5.80686	6.3654e-09	8.63022e-07	TRUE	DOWN
URS0000616DEF_9606	URS0000616DEF	GENECARDS	piR-32559-180	GENECARDS:piR-32559-180:URS0000616DEF_9606	Homo sapiens (human) piR-32559	piRNA	2970.11	-5.44829	0.938249	-5.80686	6.3654e-09	8.63022e-07	TRUE	DOWN
URS0000616DEF_9606	URS0000616DEF	GENECARDS	piR-32559-181	GENECARDS:piR-32559-181:URS0000616DEF_9606	Homo sapiens (human) piR-32559	piRNA	2970.11	-5.44829	0.938249	-5.80686	6.3654e-09	8.63022e-07	TRUE	DOWN
URS0000616DEF_9606	URS0000616DEF	GENECARDS	piR-32559-182	GENECARDS:piR-32559-182:URS0000616DEF_9606	Homo sapiens (human) piR-32559	piRNA	2970.11	-5.44829	0.938249	-5.80686	6.3654e-09	8.63022e-07	TRUE	DOWN
URS0000616DEF_9606	URS0000616DEF	GENECARDS	piR-32559-183	GENECARDS:piR-32559-183:URS0000616DEF_9606	Homo sapiens (human) piR-32559	piRNA	2970.11	-5.44829	0.938249	-5.80686	6.3654e-09	8.63022e-07	TRUE	DOWN
URS0000616DEF_9606	URS0000616DEF	GENECARDS	piR-32559-184	GENECARDS:piR-32559-184:URS0000616DEF_9606	Homo sapiens (human) piR-32559	piRNA	2970.11	-5.44829	0.938249	-5.80686	6.3654e-09	8.63022e-07	TRUE	DOWN
URS0000616DEF_9606	URS0000616DEF	GENECARDS	piR-32559-185	GENECARDS:piR-32559-185:URS0000616DEF_9606	Homo sapiens (human) piR-32559	piRNA	2970.11	-5.44829	0.938249	-5.80686	6.3654e-09	8.63022e-07	TRUE	DOWN
URS0000616DEF_9606	URS0000616DEF	GENECARDS	piR-32559-186	GENECARDS:piR-32559-186:URS0000616DEF_9606	Homo sapiens (human) piR-32559	piRNA	2970.11	-5.44829	0.938249	-5.80686	6.3654e-09	8.63022e-07	TRUE	DOWN
URS0000616DEF_9606	URS0000616DEF	GENECARDS	piR-32559-187	GENECARDS:piR-32559-187:URS0000616DEF_9606	Homo sapiens (human) piR-32559	piRNA	2970.11	-5.44829	0.938249	-5.80686	6.3654e-09	8.63022e-07	TRUE	DOWN
URS0000616DEF_9606	URS0000616DEF	GENECARDS	piR-32559-188	GENECARDS:piR-32559-188:URS0000616DEF_9606	Homo sapiens (human) piR-32559	piRNA	2970.11	-5.44829	0.938249	-5.80686	6.3654e-09	8.63022e-07	TRUE	DOWN
URS0000616DEF_9606	URS0000616DEF	GENECARDS	piR-32559-189	GENECARDS:piR-32559-189:URS0000616DEF_9606	Homo sapiens (human) piR-32559	piRNA	2970.11	-5.44829	0.938249	-5.80686	6.3654e-09	8.63022e-07	TRUE	DOWN
URS0000616DEF_9606	URS0000616DEF	GENECARDS	piR-32559-190	GENECARDS:piR-32559-190:URS0000616DEF_9606	Homo sapiens (human) piR-32559	piRNA	2970.11	-5.44829	0.938249	-5.80686	6.3654e-09	8.63022e-07	TRUE	DOWN
URS0000616DEF_9606	URS0000616DEF	GENECARDS	piR-32559-191	GENECARDS:piR-32559-191:URS0000616DEF_9606	Homo sapiens (human) piR-32559	piRNA	2970.11	-5.44829	0.938249	-5.80686	6.3654e-09	8.63022e-07	TRUE	DOWN
URS0000616DEF_9606	URS0000616DEF	GENECARDS	piR-32559-192	GENECARDS:piR-32559-192:URS0000616DEF_9606	Homo sapiens (human) piR-32559	piRNA	2970.11	-5.44829	0.938249	-5.80686	6.3654e-09	8.63022e-07	TRUE	DOWN
URS0000616DEF_9606	URS0000616DEF	GENECARDS	piR-32559-193	GENECARDS:piR-32559-193:URS0000616DEF_9606	Homo sapiens (human) piR-32559	piRNA	2970.11	-5.44829	0.938249	-5.80686	6.3654e-09	8.63022e-07	TRUE	DOWN
URS0000616DEF_9606	URS0000616DEF	GENECARDS	piR-32559-194	GENECARDS:piR-32559-194:URS0000616DEF_9606	Homo sapiens (human) piR-32559	piRNA	2970.11	-5.44829	0.938249	-5.80686	6.3654e-09	8.63022e-07	TRUE	DOWN
URS0000616DEF_9606	URS0000616DEF	GENECARDS	piR-32559-195	GENECARDS:piR-32559-195:URS0000616DEF_9606	Homo sapiens (human) piR-32559	piRNA	2970.11	-5.44829	0.938249	-5.80686	6.3654e-09	8.63022e-07	TRUE	DOWN
URS0000616DEF_9606	URS0000616DEF	GENECARDS	piR-32559-196	GENECARDS:piR-32559-196:URS0000616DEF_9606	Homo sapiens (human) piR-32559	piRNA	2970.11	-5.44829	0.938249	-5.80686	6.3654e-09	8.63022e-07	TRUE	DOWN
URS0000616DEF_9606	URS0000616DEF	GENECARDS	piR-32559-197	GENECARDS:piR-32559-197:URS0000616DEF_9606	Homo sapiens (human) piR-32559	piRNA	2970.11	-5.44829	0.938249	-5.80686	6.3654e-09	8.63022e-07	TRUE	DOWN
URS0000616DEF_9606	URS0000616DEF	GENECARDS	piR-32559-198	GENECARDS:piR-32559-198:URS0000616DEF_9606	Homo sapiens (human) piR-32559	piRNA	2970.11	-5.44829	0.938249	-5.80686	6.3654e-09	8.63022e-07	TRUE	DOWN
URS0000616DEF_9606	URS0000616DEF	GENECARDS	piR-32559-199	GENECARDS:piR-32559-199:URS0000616DEF_9606	Homo sapiens (human) piR-32559	piRNA	2970.11	-5.44829	0.938249	-5.80686	6.3654e-09	8.63022e-07	TRUE	DOWN
URS0000616DEF_9606	URS0000616DEF	GENECARDS	piR-32559-200	GENECARDS:piR-32559-200:URS0000616DEF_9606	Homo sapiens (human) piR-32559	piRNA	2970.11	-5.44829	0.938249	-5.80686	6.3654e-09	8.63022e-07	TRUE	DOWN
URS0000616DEF_9606	URS0000616DEF	GENECARDS	piR-32559-201	GENECARDS:piR-32559-201:URS0000616DEF_9606	Homo sapiens (human) piR-32559	piRNA	2970.11	-5.44829	0.938249	-5.80686	6.3654e-09	8.63022e-07	TRUE	DOWN
URS0000616DEF_9606	URS0000616DEF	GENECARDS	piR-32559-202	GENECARDS:piR-32559-202:URS0000616DEF_9606	Homo sapiens (human) piR-32559	piRNA	2970.11	-5.44829	0.938249	-5.80686	6.3654e-09	8.63022e-07	TRUE	DOWN
URS0000616DEF_9606	URS0000616DEF	GENECARDS	piR-32559-203	GENECARDS:piR-32559-203:URS0000616DEF_9606	Homo sapiens (human) piR-32559	piRNA	2970.11	-5.44829	0.938249	-5.80686	6.3654e-09	8.63022e-07	TRUE	DOWN
URS0000616DEF_9606	URS0000616DEF	GENECARDS	piR-32559-204	GENECARDS:piR-32559-204:URS0000616DEF_9606	Homo sapiens (human) piR-32559	piRNA	2970.11	-5.44829	0.938249	-5.80686	6.3654e-09	8.63022e-07	TRUE	DOWN
URS0000616DEF_9606	URS0000616DEF	GENECARDS	piR-32559-205	GENECARDS:piR-32559-205:URS0000616DEF_9606	Homo sapiens (human) piR-32559	piRNA	2970.11	-5.44829	0.938249	-5.80686	6.3654e-09	8.63022e-07	TRUE	DOWN
URS0000616DEF_9606	URS0000616DEF	GENECARDS	piR-32559-206	GENECARDS:piR-32559-206:URS0000616DEF_9606	Homo sapiens (human) piR-32559	piRNA	2970.11	-5.44829	0.938249	-5.80686	6.3654e-09	8.63022e-07	TRUE	DOWN
URS0000616DEF_9606	URS0000616DEF	GENECARDS	piR-32559-207	GENECARDS:piR-32559-207:URS0000616DEF_9606	Homo sapiens (human) piR-32559	piRNA	2970.11	-5.44829	0.938249	-5.80686	6.3654e-09	8.63022e-07	TRUE	DOWN
URS0000616DEF_9606	URS0000616DEF	GENECARDS	piR-32559-208	GENECARDS:piR-32559-208:URS0000616DEF_9606	Homo sapiens (human) piR-32559	piRNA	2970.11	-5.44829	0.938249	-5.80686	6.3654e-09	8.63022e-07	TRUE	DOWN
URS0000616DEF_9606	URS0000616DEF	GENECARDS	piR-32559-209	GENECARDS:piR-32559-209:URS0000616DEF_9606	Homo sapiens (human) piR-32559	piRNA	2970.11	-5.44829	0.938249	-5.80686	6.3654e-09	8.63022e-07	TRUE	DOWN
URS0000616DEF_9606	URS0000616DEF	GENECARDS	piR-32559-210	GENECARDS:piR-32559-210:URS0000616DEF_9606	Homo sapiens (human) piR-32559	piRNA	2970.11	-5.44829	0.938249	-5.80686	6.3654e-09	8.63022e-07	TRUE	DOWN
URS0000616DEF_9606	URS0000616DEF	GENECARDS	piR-32559-211	GENECARDS:piR-32559-211:URS0000616DEF_9606	Homo sapiens (human) piR-32559	piRNA	2970.11	-5.44829	0.938249	-5.80686	6.3654e-09	8.63022e-07	TRUE	DOWN
URS0000616DEF_9606	URS0000616DEF	GENECARDS	piR-32559-212	GENECARDS:piR-32559-212:URS0000616DEF_9606	Homo sapiens (human) piR-32559	piRNA	2970.11	-5.44829	0.938249	-5.80686	6.3654e-09	8.63022e-07	TRUE	DOWN
URS0000616DEF_9606	URS0000616DEF	GENECARDS	piR-32559-213	GENECARDS:piR-32559-213:URS0000616DEF_9606	Homo sapiens (human) piR-32559	piRNA	2970.11	-5.44829	0.938249	-5.80686	6.3654e-09	8.63022e-07	TRUE	DOWN
URS0000616DEF_9606	URS0000616DEF	GENECARDS	piR-32559-214	GENECARDS:piR-32559-214:URS0000616DEF_9606	Homo sapiens (human) piR-32559	piRNA	2970.11	-5.44829	0.938249	-5.80686	6.3654e-09	8.63022e-07	TRUE	DOWN
URS0000616DEF_9606	URS0000616DEF	GENECARDS	piR-32559-215	GENECARDS:piR-32559-215:URS0000616DEF_9606	Homo sapiens (human) piR-32559	piRNA	2970.11	-5.44829	0.938249	-5.80686	6.3654e-09	8.63022e-07	TRUE	DOWN
URS0000616DEF_9606	URS0000616DEF	GENECARDS	piR-32559-216	GENECARDS:piR-32559-216:URS0000616DEF_9606	Homo sapiens (human) piR-32559	piRNA	2970.11	-5.44829	0.938249	-5.80686	6.3654e-09	8.63022e-07	TRUE	DOWN
URS0000616DEF_9606	URS0000616DEF	GENECARDS	piR-32559-217	GENECARDS:piR-32559-217:URS0000616DEF_9606	Homo sapiens (human) piR-32559	piRNA	2970.11	-5.44829	0.938249	-5.80686	6.3654e-09	8.63022e-07	TRUE	DOWN
URS0000616DEF_9606	URS0000616DEF	GENECARDS	piR-32559-218	GENECARDS:piR-32559-218:URS0000616DEF_9606	Homo sapiens (human) piR-32559	piRNA	2970.11	-5.44829	0.938249	-5.80686	6.3654e-09	8.63022e-07	TRUE	DOWN
URS0000616DEF_9606	URS0000616DEF	GENECARDS	piR-32559-219	GENECARDS:piR-32559-219:URS0000616DEF_9606	Homo sapiens (human) piR-32559	piRNA	2970.11	-5.44829	0.938249	-5.80686	6.3654e-09	8.63022e-07	TRUE	DOWN
URS0000616DEF_9606	URS0000616DEF	GENECARDS	piR-32559-220	GENECARDS:piR-32559-220:URS0000616DEF_9606	Homo sapiens (human) piR-32559	piRNA	2970.11	-5.44829	0.938249	-5.80686	6.3654e-09	8.63022e-07	TRUE	DOWN
URS0000616DEF_9606	URS0000616DEF	GENECARDS	piR-32559-221	GENECARDS:piR-32559-221:URS0000616DEF_9606	Homo sapiens (human) piR-32559	piRNA	2970.11	-5.44829	0.938249	-5.80686	6.3654e-09	8.63022e-07	TRUE	DOWN
URS0000616DEF_9606	URS0000616DEF	GENECARDS	piR-32559-222	GENECARDS:piR-32559-222:URS0000616DEF_9606	Homo sapiens (human) piR-32559	piRNA	2970.11	-5.44829	0.938249	-5.80686	6.3654e-09	8.63022e-07	TRUE	DOWN
URS0000616DEF_9606	URS0000616DEF	GENECARDS	piR-32559-223	GENECARDS:piR-32559-223:URS0000616DEF_9606	Homo sapiens (human) piR-32559	piRNA	2970.11	-5.44829	0.938249	-5.80686	6.3654e-09	8.63022e-07	TRUE	DOWN
URS0000616DEF_9606	URS0000616DEF	GENECARDS	piR-32559-224	GENECARDS:piR-32559-224:URS0000616DEF_9606	Homo sapiens (human) piR-32559	piRNA	2970.11	-5.44829	0.938249	-5.80686	6.3654e-09	8.63022e-07	TRUE	DOWN
URS0000616DEF_9606	URS0000616DEF	GENECARDS	piR-32559-225	GENECARDS:piR-32559-225:URS0000616DEF_9606	Homo sapiens (human) piR-32559	piRNA	2970.11	-5.44829	0.938249	-5.80686	6.3654e-09	8.63022e-07	TRUE	DOWN
URS0000616DEF_9606	URS0000616DEF	GENECARDS	piR-32559-226	GENECARDS:piR-32559-226:URS0000616DEF_9606	Homo sapiens (human) piR-32559	piRNA	2970.11	-5.44829	0.938249	-5.80686	6.3654e-09	8.63022e-07	TRUE	DOWN
URS0000616DEF_9606	URS0000616DEF	GENECARDS	piR-32559-227	GENECARDS:piR-32559-227:URS0000616DEF_9606	Homo sapiens (human) piR-32559	piRNA	2970.11	-5.44829	0.938249	-5.80686	6.3654e-09	8.63022e-07	TRUE	DOWN
URS0000616DEF_9606	URS0000616DEF	GENECARDS	piR-32559-228	GENECARDS:piR-32559-228:URS0000616DEF_9606	Homo sapiens (human) piR-32559	piRNA	2970.11	-5.44829	0.938249	-5.80686	6.3654e-09	8.63022e-07	TRUE	DOWN
URS0000616DEF_9606	URS0000616DEF	GENECARDS	piR-32559-229	GENECARDS:piR-32559-229:URS0000616DEF_9606	Homo sapiens (human) piR-32559	piRNA	2970.11	-5.44829	0.938249	-5.80686	6.3654e-09	8.63022e-07	TRUE	DOWN
URS0000616DEF_9606	URS0000616DEF	GENECARDS	piR-32559-230	GENECARDS:piR-32559-230:URS0000616DEF_9606	Homo sapiens (human) piR-32559	piRNA	2970.11	-5.44829	0.938249	-5.80686	6.3654e-09	8.63022e-07	TRUE	DOWN
URS0000616DEF_9606	URS0000616DEF	GENECARDS	piR-32559-231	GENECARDS:piR-32559-231:URS0000616DEF_9606	Homo sapiens (human) piR-32559	piRNA	2970.11	-5.44829	0.938249	-5.80686	6.3654e-09	8.63022e-07	TRUE	DOWN
URS0000616DEF_9606	URS0000616DEF	GENECARDS	piR-32559-232	GENECARDS:piR-32559-232:URS0000616DEF_9606	Homo sapiens (human) piR-32559	piRNA	2970.11	-5.44829	0.938249	-5.80686	6.3654e-09	8.63022e-07	TRUE	DOWN
URS0000616DEF_9606	URS0000616DEF	GENECARDS	piR-32559-233	GENECARDS:piR-32559-233:URS0000616DEF_9606	Homo sapiens (human) piR-32559	piRNA	2970.11	-5.44829	0.938249	-5.80686	6.3654e-09	8.63022e-07	TRUE	DOWN
URS0000616DEF_9606	URS0000616DEF	GENECARDS	piR-32559-234	GENECARDS:piR-32559-234:URS0000616DEF_9606	Homo sapiens (human) piR-32559	piRNA	2970.11	-5.44829	0.938249	-5.80686	6.3654e-09	8.63022e-07	TRUE	DOWN
URS0000616DEF_9606	URS0000616DEF	GENECARDS	piR-32559-235	GENECARDS:piR-32559-235:URS0000616DEF_9606	Homo sapiens (human) piR-32559	piRNA	2970.11	-5.44829	0.938249	-5.80686	6.3654e-09	8.63022e-07	TRUE	DOWN
URS0000616DEF_9606	URS0000616DEF	GENECARDS	piR-32559-236	GENECARDS:piR-32559-236:URS0000616DEF_9606	Homo sapiens (human) piR-32559	piRNA	2970.11	-5.44829	0.938249	-5.80686	6.3654e-09	8.63022e-07	TRUE	DOWN
URS0000616DEF_9606	URS0000616DEF	GENECARDS	piR-32559-237	GENECARDS:piR-32559-237:URS0000616DEF_9606	Homo sapiens (human) piR-32559	piRNA	2970.11	-5.44829	0.938249	-5.80686	6.3654e-09	8.63022e-07	TRUE	DOWN
URS0000616DEF_9606	URS0000616DEF	GENECARDS	piR-32559-238	GENECARDS:piR-32559-238:URS0000616DEF_9606	Homo sapiens (human) piR-32559	piRNA	2970.11	-5.44829	0.938249	-5.80686	6.3654e-09	8.63022e-07	TRUE	DOWN
URS0000616DEF_9606	URS0000616DEF	GENECARDS	piR-32559-239	GENECARDS:piR-32559-239:URS0000616DEF_9606	Homo sapiens (human) piR-32559	piRNA	2970.11	-5.44829	0.938249	-5.80686	6.3654e-09	8.63022e-07	TRUE	DOWN
URS0000616DEF_9606	URS0000616DEF	GENECARDS	piR-32559-240	GENECARDS:piR-32559-240:URS0000616DEF_9606	Homo sapiens (human) piR-32559	piRNA	2970.11	-5.44829	0.938249	-5.80686	6.3654e-09	8.63022e-07	TRUE	DOWN
URS0000616DEF_9606	URS0000616DEF	GENECARDS	piR-32559-241	GENECARDS:piR-32559-241:URS0000616DEF_9606	Homo sapiens (human) piR-32559	piRNA	2970.11	-5.44829	0.938249	-5.80686	6.3654e-09	8.63022e-07	TRUE	DOWN
URS0000616DEF_9606	URS0000616DEF	GENECARDS	piR-32559-242	GENECARDS:piR-32559-242:URS0000616DEF_9606	Homo sapiens (human) piR-32559	piRNA	2970.11	-5.44829	0.938249	-5.80686	6.3654e-09	8.63022e-07	TRUE	DOWN
URS0000616DEF_9606	URS0000616DEF	GENECARDS	piR-32559-243	GENECARDS:piR-32559-243:URS0000616DEF_9606	Homo sapiens (human) piR-32559	piRNA	2970.11	-5.44829	0.938249	-5.80686	6.3654e-09	8.63022e-07	TRUE	DOWN
URS0000616DEF_9606	URS0000616DEF	GENECARDS	piR-32559-244	GENECARDS:piR-32559-244:URS0000616DEF_9606	Homo sapiens (human) piR-32559	piRNA	2970.11	-5.44829	0.938249	-5.80686	6.3654e-09	8.63022e-07	TRUE	DOWN
URS0000616DEF_9606	URS0000616DEF	GENECARDS	piR-32559-245	GENECARDS:piR-32559-245:URS0000616DEF_9606	Homo sapiens (human) piR-32559	piRNA	2970.11	-5.44829	0.938249	-5.80686	6.3654e-09	8.63022e-07	TRUE	DOWN
URS0000616DEF_9606	URS0000616DEF	GENECARDS	piR-32559-246	GENECARDS:piR-32559-246:URS0000616DEF_9606	Homo sapiens (human) piR-32559	piRNA	2970.11	-5.44829	0.938249	-5.80686	6.3654e-09	8.63022e-07	TRUE	DOWN
URS0000616DEF_9606	URS0000616DEF	GENECARDS	piR-32559-247	GENECARDS:piR-32559-247:URS0000616DEF_9606	Homo sapiens (human) piR-32559	piRNA	2970.11	-5.44829	0.938249	-5.80686	6.3654e-09	8.63022e-07	TRUE	DOWN
URS0000616DEF_9606	URS0000616DEF	GENECARDS	piR-32559-248	GENECARDS:piR-32559-248:URS0000616DEF_9606	Homo sapiens (human) piR-32559	piRNA	2970.11	-5.44829	0.938249	-5.80686	6.3654e-09	8.63022e-07	TRUE	DOWN
URS0000616DEF_9606	URS0000616DEF	GENECARDS	piR-32559-249	GENECARDS:piR-32559-249:URS0000616DEF_9606	Homo sapiens (human) piR-32559	piRNA	2970.11	-5.44829	0.938249	-5.80686	6.3654e-09	8.63022e-07	TRUE	DOWN
URS0000616DEF_9606	URS0000616DEF	GENECARDS	piR-32559-250	GENECARDS:piR-32559-250:URS0000616DEF_9606	Homo sapiens (human) piR-32559	piRNA	2970.11	-5.44829	0.938249	-5.80686	6.3654e-09	8.63022e-07	TRUE	DOWN
URS0000616DEF_9606	URS0000616DEF	GENECARDS	piR-32559-251	GENECARDS:piR-32559-251:URS0000616DEF_9606	Homo sapiens (human) piR-32559	piRNA	2970.11	-5.44829	0.938249	-5.80686	6.3654e-09	8.63022e-07	TRUE	DOWN
URS0000616DEF_9606	URS0000616DEF	GENECARDS	piR-32559-252	GENECARDS:piR-32559-252:URS0000616DEF_9606	Homo sapiens (human) piR-32559	piRNA	2970.11	-5.44829	0.938249	-5.80686	6.3654e-09	8.63022e-07	TRUE	DOWN
URS0000616DEF_9606	URS0000616DEF	GENECARDS	piR-32559-253	GENECARDS:piR-32559-253:URS0000616DEF_9606	Homo sapiens (human) piR-32559	piRNA	2970.11	-5.44829	0.938249	-5.80686	6.3654e-09	8.63022e-07	TRUE	DOWN
URS0000616DEF_9606	URS0000616DEF	GENECARDS	piR-32559-254	GENECARDS:piR-32559-254:URS0000616DEF_9606	Homo sapiens (human) piR-32559	piRNA	2970.11	-5.44829	0.938249	-5.80686	6.3654e-09	8.63022e-07	TRUE	DOWN
URS0000616DEF_9606	URS0000616DEF	GENECARDS	piR-32559-255	GENECARDS:piR-32559-255:URS0000616DEF_9606	Homo sapiens (human) piR-32559	piRNA	2970.11	-5.44829	0.938249	-5.80686	6.3654e-09	8.63022e-07	TRUE	DOWN
URS0000616DEF_9606	URS0000616DEF	GENECARDS	piR-32559-256	GENECARDS:piR-32559-256:URS0000616DEF_9606	Homo sapiens (human) piR-32559	piRNA	2970.11	-5.44829	0.938249	-5.80686	6.3654e-09	8.63022e-07	TRUE	DOWN
URS0000616DEF_9606	URS0000616DEF	GENECARDS	piR-32559-257	GENECARDS:piR-32559-257:URS0000616DEF_9606	Homo sapiens (human) piR-32559	piRNA	2970.11	-5.44829	0.938249	-5.80686	6.3654e-09	8.63022e-07	TRUE	DOWN
URS0000616DEF_9606	URS0000616DEF	GENECARDS	piR-32559-258	GENECARDS:piR-32559-258:URS0000616DEF_9606	Homo sapiens (human) piR-32559	piRNA	2970.11	-5.44829	0.938249	-5.80686	6.3654e-09	8.63022e-07	TRUE	DOWN
URS0000616DEF_9606	URS0000616DEF	GENECARDS	piR-32559-259	GENECARDS:piR-32559-259:URS0000616DEF_9606	Homo sapiens (human) piR-32559	piRNA	2970.11	-5.44829	0.938249	-5.80686	6.3654e-09	8.63022e-07	TRUE	DOWN
URS0000616DEF_9606	URS0000616DEF	GENECARDS	piR-32559-260	GENECARDS:piR-32559-260:URS0000616DEF_9606	Homo sapiens (human) piR-32559	piRNA	2970.11	-5.44829	0.938249	-5.80686	6.3654e-09	8.63022e-07	TRUE	DOWN
URS0000616DEF_9606	URS0000616DEF	GENECARDS	piR-32559-261	GENECARDS:piR-32559-261:URS0000616DEF_9606	Homo sapiens (human) piR-32559	piRNA	2970.11	-5.44829	0.938249	-5.80686	6.3654e-09	8.63022e-07	TRUE	DOWN
URS0000616DEF_9606	URS0000616DEF	GENECARDS	piR-32559-262	GENECARDS:piR-32559-262:URS0000616DEF_9606	Homo sapiens (human) piR-32559	piRNA	2970.11	-5.44829	0.938249	-5.80686	6.3654e-09	8.63022e-07	TRUE	DOWN
URS0000616DEF_9606	URS0000616DEF	GENECARDS	piR-32559-263	GENECARDS:piR-32559-263:URS0000616DEF_9606	Homo sapiens (human) piR-32559	piRNA	2970.11	-5.44829	0.938249	-5.80686	6.3654e-09	8.63022e-07	TRUE	DOWN
URS0000616DEF_9606	URS0000616DEF	GENECARDS	piR-32559-264	GENECARDS:piR-32559-264:URS0000616DEF_9606	Homo sapiens (human) piR-32559	piRNA	2970.11	-5.44829	0.938249	-5.80686	6.3654e-09	8.63022e-07	TRUE	DOWN
URS0000616DEF_9606	URS0000616DEF	GENECARDS	piR-32559-265	GENECARDS:piR-32559-265:URS0000616DEF_9606	Homo sapiens (human) piR-32559	piRNA	2970.11	-5.44829	0.938249	-5.80686	6.3654e-09	8.63022e-07	TRUE	DOWN
URS0000616DEF_9606	URS0000616DEF	GENECARDS	piR-32559-266	GENECARDS:piR-32559-266:URS0000616DEF_9606	Homo sapiens (human) piR-32559	piRNA	2970.11	-5.44829	0.938249	-5.80686	6.3654e-09	8.63022e-07	TRUE	DOWN
URS0000616DEF_9606	URS0000616DEF	GENECARDS	piR-32559-267	GENECARDS:piR-32559-267:URS0000616DEF_9606	Homo sapiens (human) piR-32559	piRNA	2970.11	-5.44829	0.938249	-5.80686	6.3654e-09	8.63022e-07	TRUE	DOWN
URS0000616DEF_9606	URS0000616DEF	GENECARDS	piR-32559-268	GENECARDS:piR-32559-268:URS0000616DEF_9606	Homo sapiens (human) piR-32559	piRNA	2970.11	-5.44829	0.938249	-5.80686	6.3654e-09	8.63022e-07	TRUE	DOWN
URS0000616DEF_9606	URS0000616DEF	GENECARDS	piR-32559-269	GENECARDS:piR-32559-269:URS0000616DEF_9606	Homo sapiens (human) piR-32559	piRNA	2970.11	-5.44829	0.938249	-5.80686	6.3654e-09	8.63022e-07	TRUE	DOWN
URS0000616DEF_9606	URS0000616DEF	GENECARDS	piR-32559-270	GENECARDS:piR-32559-270:URS0000616DEF_9606	Homo sapiens (human) piR-32559	piRNA	2970.11	-5.44829	0.938249	-5.80686	6.3654e-09	8.63022e-07	TRUE	DOWN
URS0000616DEF_9606	URS0000616DEF	GENECARDS	piR-32559-271	GENECARDS:piR-32559-271:URS0000616DEF_9606	Homo sapiens (human) piR-32559	piRNA	2970.11	-5.44829	0.938249	-5.80686	6.3654e-09	8.63022e-07	TRUE	DOWN
URS0000616DEF_9606	URS0000616DEF	GENECARDS	piR-32559-272	GENECARDS:piR-32559-272:URS0000616DEF_9606	Homo sapiens (human) piR-32559	piRNA	2970.11	-5.44829	0.938249	-5.80686	6.3654e-09	8.63022e-07	TRUE	DOWN
URS0000616DEF_9606	URS0000616DEF	GENECARDS	piR-32559-273	GENECARDS:piR-32559-273:URS0000616DEF_9606	Homo sapiens (human) piR-32559	piRNA	2970.11	-5.44829	0.938249	-5.80686	6.3654e-09	8.63022e-07	TRUE	DOWN
URS0000616DEF_9606	URS0000616DEF	GENECARDS	piR-32559-274	GENECARDS:piR-32559-274:URS0000616DEF_9606	Homo sapiens (human) piR-32559	piRNA	2970.11	-5.44829	0.938249	-5.80686	6.3654e-09	8.63022e-07	TRUE	DOWN
URS0000616DEF_9606	URS0000616DEF	GENECARDS	piR-32559-275	GENECARDS:piR-32559-275:URS0000616DEF_9606	Homo sapiens (human) piR-32559	piRNA	2970.11	-5.44829	0.938249	-5.80686	6.3654e-09	8.63022e-07	TRUE	DOWN
URS0000616DEF_9606	URS0000616DEF	GENECARDS	piR-32559-276	GENECARDS:piR-32559-276:URS0000616DEF_9606	Homo sapiens (human) piR-32559	piRNA	2970.11	-5.44829	0.938249	-5.80686	6.3654e-09	8.63022e-07	TRUE	DOWN
URS0000616DEF_9606	URS0000616DEF	GENECARDS	piR-32559-277	GENECARDS:piR-32559-277:URS0000616DEF_9606	Homo sapiens (human) piR-32559	piRNA	2970.11	-5.44829	0.938249	-5.80686	6.3654e-09	8.63022e-07	TRUE	DOWN
URS0000616DEF_9606	URS0000616DEF	GENECARDS	piR-32559-278	GENECARDS:piR-32559-278:URS0000616DEF_9606	Homo sapiens (human) piR-32559	piRNA	2970.11	-5.44829	0.938249	-5.80686	6.3654e-09	8.63022e-07	TRUE	DOWN
URS0000616DEF_9606	URS0000616DEF	GENECARDS	piR-32559-279	GENECARDS:piR-32559-279:URS0000616DEF_9606	Homo sapiens (human) piR-32559	piRNA	2970.11	-5.44829	0.938249	-5.80686	6.3654e-09	8.63022e-07	TRUE	DOWN
URS0000616DEF_9606	URS0000616DEF	GENECARDS	piR-32559-280	GENECARDS:piR-32559-280:URS0000616DEF_9606	Homo sapiens (human) piR-32559	piRNA	2970.11	-5.44829	0.938249	-5.80686	6.3654e-09	8.63022e-07	TRUE	DOWN
URS0000616DEF_9606	URS0000616DEF	GENECARDS	piR-32559-281	GENECARDS:piR-32559-281:URS0000616DEF_9606	Homo sapiens (human) piR-32559	piRNA	2970.11	-5.44829	0.938249	-5.80686	6.3654e-09	8.63022e-07	TRUE	DOWN
URS0000616DEF_9606	URS0000616DEF	GENECARDS	piR-32559-282	GENECARDS:piR-32559-282:URS0000616DEF_9606	Homo sapiens (human) piR-32559	piRNA	2970.11	-5.44829	0.938249	-5.80686	6.3654e-09	8.63022e-07	TRUE	DOWN
URS0000616DEF_9606	URS0000616DEF	GENECARDS	piR-32559-283	GENECARDS:piR-32559-283:URS0000616DEF_9606	Homo sapiens (human) piR-32559	piRNA	2970.11	-5.44829	0.938249	-5.80686	6.3654e-09	8.63022e-07	TRUE	DOWN
URS0000616DEF_9606	URS0000616DEF	GENECARDS	piR-32559-284	GENECARDS:piR-32559-284:URS0000616DEF_9606	Homo sapiens (human) piR-32559	piRNA	2970.11	-5.44829	0.938249	-5.80686	6.3654e-09	8.63022e-07	TRUE	DOWN
URS0000616DEF_9606	URS0000616DEF	GENECARDS	piR-32559-285	GENECARDS:piR-32559-285:URS0000616DEF_9606	Homo sapiens (human) piR-32559	piRNA	2970.11	-5.44829	0.938249	-5.80686	6.3654e-09	8.63022e-07	TRUE	DOWN
URS0000616DEF_9606	URS0000616DEF	GENECARDS	piR-32559-286	GENECARDS:piR-32559-286:URS0000616DEF_9606	Homo sapiens (human) piR-32559	piRNA	2970.11	-5.44829	0.938249	-5.80686	6.3654e-09	8.63022e-07	TRUE	DOWN
URS0000616DEF_9606	URS0000616DEF	GENECARDS	piR-32559-287	GENECARDS:piR-32559-287:URS0000616DEF_9606	Homo sapiens (human) piR-32559	piRNA	2970.11	-5.44829	0.938249	-5.80686	6.3654e-09	8.63022e-07	TRUE	DOWN
URS0000616DEF_9606	URS0000616DEF	GENECARDS	piR-32559-288	GENECARDS:piR-32559-288:URS0000616DEF_9606	Homo sapiens (human) piR-32559	piRNA	2970.11	-5.44829	0.938249	-5.80686	6.3654e-09	8.63022e-07	TRUE	DOWN
URS0000616DEF_9606	URS0000616DEF	GENECARDS	piR-32559-289	GENECARDS:piR-32559-289:URS0000616DEF_9606	Homo sapiens (human) piR-32559	piRNA	2970.11	-5.44829	0.938249	-5.80686	6.3654e-09	8.63022e-07	TRUE	DOWN
URS0000616DEF_9606	URS0000616DEF	GENECARDS	piR-32559-290	GENECARDS:piR-32559-290:URS0000616DEF_9606	Homo sapiens (human) piR-32559	piRNA	2970.11	-5.44829	0.938249	-5.80686	6.3654e-09	8.63022e-07	TRUE	DOWN
URS0000616DEF_9606	URS0000616DEF	GENECARDS	piR-32559-291	GENECARDS:piR-32559-291:URS0000616DEF_9606	Homo sapiens (human) piR-32559	piRNA	2970.11	-5.44829	0.938249	-5.80686	6.3654e-09	8.63022e-07	TRUE	DOWN
URS0000616DEF_9606	URS0000616DEF	GENECARDS	piR-32559-292	GENECARDS:piR-32559-292:URS0000616DEF_9606	Homo sapiens (human) piR-32559	piRNA	2970.11	-5.44829	0.938249	-5.80686	6.3654e-09	8.63022e-07	TRUE	DOWN
URS0000616DEF_9606	URS0000616DEF	GENECARDS	piR-32559-293	GENECARDS:piR-32559-293:URS0000616DEF_9606	Homo sapiens (human) piR-32559	piRNA	2970.11	-5.44829	0.938249	-5.80686	6.3654e-09	8.63022e-07	TRUE	DOWN
URS0000616DEF_9606	URS0000616DEF	GENECARDS	piR-32559-294	GENECARDS:piR-32559-294:URS0000616DEF_9606	Homo sapiens (human) piR-32559	piRNA	2970.11	-5.44829	0.938249	-5.80686	6.3654e-09	8.63022e-07	TRUE	DOWN
URS0000616DEF_9606	URS0000616DEF	GENECARDS	piR-32559-295	GENECARDS:piR-32559-295:URS0000616DEF_9606	Homo sapiens (human) piR-32559	piRNA	2970.11	-5.44829	0.938249	-5.80686	6.3654e-09	8.63022e-07	TRUE	DOWN
URS0000616DEF_9606	URS0000616DEF	GENECARDS	piR-32559-296	GENECARDS:piR-32559-296:URS0000616DEF_9606	Homo sapiens (human) piR-32559	piRNA	2970.11	-5.44829	0.938249	-5.80686	6.3654e-09	8.63022e-07	TRUE	DOWN
URS0000616DEF_9606	URS0000616DEF	GENECARDS	piR-32559-297	GENECARDS:piR-32559-297:URS0000616DEF_9606	Homo sapiens (human) piR-32559	piRNA	2970.11	-5.44829	0.938249	-5.80686	6.3654e-09	8.63022e-07	TRUE	DOWN
URS0000616DEF_9606	URS0000616DEF	GENECARDS	piR-32559-298	GENECARDS:piR-32559-298:URS0000616DEF_9606	Homo sapiens (human) piR-32559	piRNA	2970.11	-5.44829	0.938249	-5.80686	6.3654e-09	8.63022e-07	TRUE	DOWN
URS0000616DEF_9606	URS0000616DEF	GENECARDS	piR-32559-299	GENECARDS:piR-32559-299:URS0000616DEF_9606	Homo sapiens (human) piR-32559	piRNA	2970.11	-5.44829	0.938249	-5.80686	6.3654e-09	8.63022e-07	TRUE	DOWN
URS0000616DEF_9606	URS0000616DEF	GENECARDS	piR-32559-300	GENECARDS:piR-32559-300:URS0000616DEF_9606	Homo sapiens (human) piR-32559	piRNA	2970.11	-5.44829	0.938249	-5.80686	6.3654e-09	8.63022e-07	TRUE	DOWN
URS0000616DEF_9606	URS0000616DEF	GENECARDS	piR-32559-301	GENECARDS:piR-32559-301:URS0000616DEF_9606	Homo sapiens (human) piR-32559	piRNA	2970.11	-5.44829	0.938249	-5.80686	6.3654e-09	8.63022e-07	TRUE	DOWN
URS0000616DEF_9606	URS0000616DEF	GENECARDS	piR-32559-302	GENECARDS:piR-32559-302:URS0000616DEF_9606	Homo sapiens (human) piR-32559	piRNA	2970.11	-5.44829	0.938249	-5.80686	6.3654e-09	8.63022e-07	TRUE	DOWN
URS0000616DEF_9606	URS0000616DEF	GENECARDS	piR-32559-303	GENECARDS:piR-32559-303:URS0000616DEF_9606	Homo sapiens (human) piR-32559	piRNA	2970.11	-5.44829	0.938249	-5.80686	6.3654e-09	8.63022e-07	TRUE	DOWN
URS0000616DEF_9606	URS0000616DEF	GENECARDS	piR-32559-304	GENECARDS:piR-32559-304:URS0000616DEF_9606	Homo sapiens (human) piR-32559	piRNA	2970.11	-5.44829	0.938249	-5.80686	6.3654e-09	8.63022e-07	TRUE	DOWN
URS0000616DEF_9606	URS0000616DEF	GENECARDS	piR-32559-305	GENECARDS:piR-32559-305:URS0000616DEF_9606	Homo sapiens (human) piR-32559	piRNA	2970.11	-5.44829	0.938249	-5.80686	6.3654e-09	8.63022e-07	TRUE	DOWN
URS0000616DEF_9606	URS0000616DEF	GENECARDS	piR-32559-306	GENECARDS:piR-32559-306:URS0000616DEF_9606	Homo sapiens (human) piR-32559	piRNA	2970.11	-5.44829	0.938249	-5.80686	6.3654e-09	8.63022e-07	TRUE	DOWN
URS0000616DEF_9606	URS0000616DEF	GENECARDS	piR-32559-307	GENECARDS:piR-32559-307:URS0000616DEF_9606	Homo sapiens (human) piR-32559	piRNA	2970.11	-5.44829	0.938249	-5.80686	6.3654e-09	8.63022e-07	TRUE	DOWN
URS0000616DEF_9606	URS0000616DEF	GENECARDS	piR-32559-308	GENECARDS:piR-32559-308:URS0000616DEF_9606	Homo sapiens (human) piR-32559	piRNA	2970.11	-5.44829	0.938249	-5.80686	6.3654e-09	8.63022e-07	TRUE	DOWN
URS0000616DEF_9606	URS0000616DEF	GENECARDS	piR-32559-309	GENECARDS:piR-32559-309:URS0000616DEF_9606	Homo sapiens (human) piR-32559	piRNA	2970.11	-5.44829	0.938249	-5.80686	6.3654e-09	8.63022e-07	TRUE	DOWN
URS0000616DEF_9606	URS0000616DEF	GENECARDS	piR-32559-310	GENECARDS:piR-32559-310:URS0000616DEF_9606	Homo sapiens (human) piR-32559	piRNA	2970.11	-5.44829	0.938249	-5.80686	6.3654e-09	8.63022e-07	TRUE	DOWN
URS0000616DEF_9606	URS0000616DEF	GENECARDS	piR-32559-311	GENECARDS:piR-32559-311:URS0000616DEF_9606	Homo sapiens (human) piR-32559	piRNA	2970.11	-5.44829	0.938249	-5.80686	6.3654e-09	8.63022e-07	TRUE	DOWN
URS0000616DEF_9606	URS0000616DEF	GENECARDS	piR-32559-312	GENECARDS:piR-32559-312:URS0000616DEF_9606	Homo sapiens (human) piR-32559	piRNA	2970.11	-5.44829	0.938249	-5.80686	6.3654e-09	8.63022e-07	TRUE	DOWN
URS0000616DEF_9606	URS0000616DEF	GENECARDS	piR-32559-313	GENECARDS:piR-32559-313:URS0000616DEF_9606	Homo sapiens (human) piR-32559	piRNA	2970.11	-5.44829	0.938249	-5.80686	6.3654e-09	8.63022e-07	TRUE	DOWN
URS0000616DEF_9606	URS0000616DEF	GENECARDS	piR-32559-314	GENECARDS:piR-32559-314:URS0000616DEF_9606	Homo sapiens (human) piR-32559	piRNA	2970.11	-5.44829	0.938249	-5.80686	6.3654e-09	8.63022e-07	TRUE	DOWN
URS0000616DEF_9606	URS0000616DEF	GENECARDS	piR-32559-315	GENECARDS:piR-32559-315:URS0000616DEF_9606	Homo sapiens (human) piR-32559	piRNA	2970.11	-5.44829	0.938249	-5.80686	6.3654e-09	8.63022e-07	TRUE	DOWN
URS0000616DEF_9606	URS0000616DEF	GENECARDS	piR-32559-316	GENECARDS:piR-32559-316:URS0000616DEF_9606	Homo sapiens (human) piR-32559	piRNA	2970.11	-5.44829	0.938249	-5.80686	6.3654e-09	8.63022e-07	TRUE	DOWN
URS0000616DEF_9606	URS0000616DEF	GENECARDS	piR-32559-317	GENECARDS:piR-32559-317:URS0000616DEF_9606	Homo sapiens (human) piR-32559	piRNA	2970.11	-5.44829	0.938249	-5.80686	6.3654e-09	8.63022e-07	TRUE	DOWN
URS0000616DEF_9606	URS0000616DEF	GENECARDS	piR-32559-318	GENECARDS:piR-32559-318:URS0000616DEF_9606	Homo sapiens (human) piR-32559	piRNA	2970.11	-5.44829	0.938249	-5.80686	6.3654e-09	8.63022e-07	TRUE	DOWN
URS0000616DEF_9606	URS0000616DEF	GENECARDS	piR-32559-319	GENECARDS:piR-32559-319:URS0000616DEF_9606	Homo sapiens (human) piR-32559	piRNA	2970.11	-5.44829	0.938249	-5.80686	6.3654e-09	8.63022e-07	TRUE	DOWN
URS0000616DEF_9606	URS0000616DEF	GENECARDS	piR-32559-320	GENECARDS:piR-32559-320:URS0000616DEF_9606	Homo sapiens (human) piR-32559	piRNA	2970.11	-5.44829	0.938249	-5.80686	6.3654e-09	8.63022e-07	TRUE	DOWN
URS0000616DEF_9606	URS0000616DEF	GENECARDS	piR-32559-321	GENECARDS:piR-32559-321:URS0000616DEF_9606	Homo sapiens (human) piR-32559	piRNA	2970.11	-5.44829	0.938249	-5.80686	6.3654e-09	8.63022e-07	TRUE	DOWN
URS0000616DEF_9606	URS0000616DEF	GENECARDS	piR-32559-322	GENECARDS:piR-32559-322:URS0000616DEF_9606	Homo sapiens (human) piR-32559	piRNA	2970.11	-5.44829	0.938249	-5.80686	6.3654e-09	8.63022e-07	TRUE	DOWN
URS0000616DEF_9606	URS0000616DEF	GENECARDS	piR-32559-323	GENECARDS:piR-32559-323:URS0000616DEF_9606	Homo sapiens (human) piR-32559	piRNA	2970.11	-5.44829	0.938249	-5.80686	6.3654e-09	8.63022e-07	TRUE	DOWN
URS0000616DEF_9606	URS0000616DEF	GENECARDS	piR-32559-324	GENECARDS:piR-32559-324:URS0000616DEF_9606	Homo sapiens (human) piR-32559	piRNA	2970.11	-5.44829	0.938249	-5.80686	6.3654e-09	8.63022e-07	TRUE	DOWN
URS0000616DEF_9606	URS0000616DEF	GENECARDS	piR-32559-325	GENECARDS:piR-32559-325:URS0000616DEF_9606	Homo sapiens (human) piR-32559	piRNA	2970.11	-5.44829	0.938249	-5.80686	6.3654e-09	8.63022e-07	TRUE	DOWN
URS0000616DEF_9606	URS0000616DEF	GENECARDS	piR-32559-326	GENECARDS:piR-32559-326:URS0000616DEF_9606	Homo sapiens (human) piR-32559	piRNA	2970.11	-5.44829	0.938249	-5.80686	6.3654e-09	8.63022e-07	TRUE	DOWN
URS0000616DEF_9606	URS0000616DEF	GENECARDS	piR-32559-327	GENECARDS:piR-32559-327:URS0000616DEF_9606	Homo sapiens (human) piR-32559	piRNA	2970.11	-5.44829	0.938249	-5.80686	6.3654e-09	8.63022e-07	TRUE	DOWN
URS0000616DEF_9606	URS0000616DEF	GENECARDS	piR-32559-328	GENECARDS:piR-32559-328:URS0000616DEF_9606	Homo sapiens (human) piR-32559	piRNA	2970.11	-5.44829	0.938249	-5.80686	6.3654e-09	8.63022e-07	TRUE	DOWN
URS0000616DEF_9606	URS0000616DEF	GENECARDS	piR-32559-329	GENECARDS:piR-32559-329:URS0000616DEF_9606	Homo sapiens (human) piR-32559	piRNA	2970.11	-5.44829	0.938249	-5.80686	6.3654e-09	8.63022e-07	TRUE	DOWN
URS0000616DEF_9606	URS0000616DEF	GENECARDS	piR-32559-330	GENECARDS:piR-32559-330:URS0000616DEF_9606	Homo sapiens (human) piR-32559	piRNA	2970.11	-5.44829	0.938249	-5.80686	6.3654e-09	8.63022e-07	TRUE	DOWN
URS0000616DEF_9606	URS0000616DEF	GENECARDS	piR-32559-331	GENECARDS:piR-32559-331:URS0000616DEF_9606	Homo sapiens (human) piR-32559	piRNA	2970.11	-5.44829	0.938249	-5.80686	6.3654e-09	8.63022e-07	TRUE	DOWN
URS0000616DEF_9606	URS0000616DEF	GENECARDS	piR-32559-332	GENECARDS:piR-32559-332:URS0000616DEF_9606	Homo sapiens (human) piR-32559	piRNA	2970.11	-5.44829	0.938249	-5.80686	6.3654e-09	8.63022e-07	TRUE	DOWN
URS0000616DEF_9606	URS0000616DEF	GENECARDS	piR-32559-333	GENECARDS:piR-32559-333:URS0000616DEF_9606	Homo sapiens (human) piR-32559	piRNA	2970.11	-5.44829	0.938249	-5.80686	6.3654e-09	8.63022e-07	TRUE	DOWN
URS0000616DEF_9606	URS0000616DEF	GENECARDS	piR-32559-334	GENECARDS:piR-32559-334:URS0000616DEF_9606	Homo sapiens (human) piR-32559	piRNA	2970.11	-5.44829	0.938249	-5.80686	6.3654e-09	8.63022e-07	TRUE	DOWN
URS0000616DEF_9606	URS0000616DEF	GENECARDS	piR-32559-335	GENECARDS:piR-32559-335:URS0000616DEF_9606	Homo sapiens (human) piR-32559	piRNA	2970.11	-5.44829	0.938249	-5.80686	6.3654e-09	8.63022e-07	TRUE	DOWN
URS0000616DEF_9606	URS0000616DEF	GENECARDS	piR-32559-336	GENECARDS:piR-32559-336:URS0000616DEF_9606	Homo sapiens (human) piR-32559	piRNA	2970.11	-5.44829	0.938249	-5.80686	6.3654e-09	8.63022e-07	TRUE	DOWN
URS0000616DEF_9606	URS0000616DEF	GENECARDS	piR-32559-337	GENECARDS:piR-32559-337:URS0000616DEF_9606	Homo sapiens (human) piR-32559	piRNA	2970.11	-5.44829	0.938249	-5.80686	6.3654e-09	8.63022e-07	TRUE	DOWN
URS0000616DEF_9606	URS0000616DEF	GENECARDS	piR-32559-338	GENECARDS:piR-32559-338:URS0000616DEF_9606	Homo sapiens (human) piR-32559	piRNA	2970.11	-5.44829	0.938249	-5.80686	6.3654e-09	8.63022e-07	TRUE	DOWN
URS0000616DEF_9606	URS0000616DEF	GENECARDS	piR-32559-339	GENECARDS:piR-32559-339:URS0000616DEF_9606	Homo sapiens (human) piR-32559	piRNA	2970.11	-5.44829	0.938249	-5.80686	6.3654e-09	8.63022e-07	TRUE	DOWN
URS0000616DEF_9606	URS0000616DEF	GENECARDS	piR-32559-340	GENECARDS:piR-32559-340:URS0000616DEF_9606	Homo sapiens (human) piR-32559	piRNA	2970.11	-5.44829	0.938249	-5.80686	6.3654e-09	8.63022e-07	TRUE	DOWN
URS0000616DEF_9606	URS0000616DEF	GENECARDS	piR-32559-341	GENECARDS:piR-32559-341:URS0000616DEF_9606	Homo sapiens (human) piR-32559	piRNA	2970.11	-5.44829	0.938249	-5.80686	6.3654e-09	8.63022e-07	TRUE	DOWN
URS0000616DEF_9606	URS0000616DEF	GENECARDS	piR-32559-342	GENECARDS:piR-32559-342:URS0000616DEF_9606	Homo sapiens (human) piR-32559	piRNA	2970.11	-5.44829	0.938249	-5.80686	6.3654e-09	8.63022e-07	TRUE	DOWN
URS0000616DEF_9606	URS0000616DEF	GENECARDS	piR-32559-343	GENECARDS:piR-32559-343:URS0000616DEF_9606	Homo sapiens (human) piR-32559	piRNA	2970.11	-5.44829	0.938249	-5.80686	6.3654e-09	8.63022e-07	TRUE	DOWN
URS0000616DEF_9606	URS0000616DEF	GENECARDS	piR-32559-344	GENECARDS:piR-32559-344:URS0000616DEF_9606	Homo sapiens (human) piR-32559	piRNA	2970.11	-5.44829	0.938249	-5.80686	6.3654e-09	8.63022e-07	TRUE	DOWN
URS0000616DEF_9606	URS0000616DEF	GENECARDS	piR-32559-345	GENECARDS:piR-32559-345:URS0000616DEF_9606	Homo sapiens (human) piR-32559	piRNA	2970.11	-5.44829	0.938249	-5.80686	6.3654e-09	8.63022e-07	TRUE	DOWN
URS0000616DEF_9606	URS0000616DEF	GENECARDS	piR-32559-346	GENECARDS:piR-32559-346:URS0000616DEF_9606	Homo sapiens (human) piR-32559	piRNA	2970.11	-5.44829	0.938249	-5.80686	6.3654e-09	8.63022e-07	TRUE	DOWN
URS0000616DEF_9606	URS0000616DEF	GENECARDS	piR-32559-347	GENECARDS:piR-32559-347:URS0000616DEF_9606	Homo sapiens (human) piR-32559	piRNA	2970.11	-5.44829	0.938249	-5.80686	6.3654e-09	8.63022e-07	TRUE	DOWN
URS0000616DEF_9606	URS0000616DEF	GENECARDS	piR-32559-348	GENECARDS:piR-32559-348:URS0000616DEF_9606	Homo sapiens (human) piR-32559	piRNA	2970.11	-5.44829	0.938249	-5.80686	6.3654e-09	8.63022e-07	TRUE	DOWN
URS0000616DEF_9606	URS0000616DEF	GENECARDS	piR-32559-349	GENECARDS:piR-32559-349:URS0000616DEF_9606	Homo sapiens (human) piR-32559	piRNA	2970.11	-5.44829	0.938249	-5.80686	6.3654e-09	8.63022e-07	TRUE	DOWN
URS0000616DEF_9606	URS0000616DEF	GENECARDS	piR-32559-350	GENECARDS:piR-32559-350:URS0000616DEF_9606	Homo sapiens (human) piR-32559	piRNA	2970.11	-5.44829	0.938249	-5.80686	6.3654e-09	8.63022e-07	TRUE	DOWN
URS0000616DEF_9606	URS0000616DEF	GENECARDS	piR-32559-351	GENECARDS:piR-32559-351:URS0000616DEF_9606	Homo sapiens (human) piR-32559	piRNA	2970.11	-5.44829	0.938249	-5.80686	6.3654e-09	8.63022e-07	TRUE	DOWN
URS0000616DEF_9606	URS0000616DEF	GENECARDS	piR-32559-352	GENECARDS:piR-32559-352:URS0000616DEF_9606	Homo sapiens (human) piR-32559	piRNA	2970.11	-5.44829	0.938249	-5.80686	6.3654e-09	8.63022e-07	TRUE	DOWN
URS0000616DEF_9606	URS0000616DEF	GENECARDS	piR-32559-353	GENECARDS:piR-32559-353:URS0000616DEF_9606	Homo sapiens (human) piR-32559	piRNA	2970.11	-5.44829	0.938249	-5.80686	6.3654e-09	8.63022e-07	TRUE	DOWN
URS0000616DEF_9606	URS0000616DEF	GENECARDS	piR-32559-354	GENECARDS:piR-32559-354:URS0000616DEF_9606	Homo sapiens (human) piR-32559	piRNA	2970.11	-5.44829	0.938249	-5.80686	6.3654e-09	8.63022e-07	TRUE	DOWN
URS0000616DEF_9606	URS0000616DEF	GENECARDS	piR-32559-355	GENECARDS:piR-32559-355:URS0000616DEF_9606	Homo sapiens (human) piR-32559	piRNA	2970.11	-5.44829	0.938249	-5.80686	6.3654e-09	8.63022e-07	TRUE	DOWN
URS0000616DEF_9606	URS0000616DEF	GENECARDS	piR-32559-356	GENECARDS:piR-32559-356:URS0000616DEF_9606	Homo sapiens (human) piR-32559	piRNA	2970.11	-5.44829	0.938249	-5.80686	6.3654e-09	8.63022e-07	TRUE	DOWN
URS0000616DEF_9606	URS0000616DEF	GENECARDS	piR-32559-357	GENECARDS:piR-32559-357:URS0000616DEF_9606	Homo sapiens (human) piR-32559	piRNA	2970.11	-5.44829	0.938249	-5.80686	6.3654e-09	8.63022e-07	TRUE	DOWN
URS0000616DEF_9606	URS0000616DEF	GENECARDS	piR-32559-358	GENECARDS:piR-32559-358:URS0000616DEF_9606	Homo sapiens (human) piR-32559	piRNA	2970.11	-5.44829	0.938249	-5.80686	6.3654e-09	8.63022e-07	TRUE	DOWN
URS0000616DEF_9606	URS0000616DEF	GENECARDS	piR-32559-359	GENECARDS:piR-32559-359:URS0000616DEF_9606	Homo sapiens (human) piR-32559	piRNA	2970.11	-5.44829	0.938249	-5.80686	6.3654e-09	8.63022e-07	TRUE	DOWN
URS0000616DEF_9606	URS0000616DEF	GENECARDS	piR-32559-360	GENECARDS:piR-32559-360:URS0000616DEF_9606	Homo sapiens (human) piR-32559	piRNA	2970.11	-5.44829	0.938249	-5.80686	6.3654e-09	8.63022e-07	TRUE	DOWN
URS0000616DEF_9606	URS0000616DEF	GENECARDS	piR-32559-361	GENECARDS:piR-32559-361:URS0000616DEF_9606	Homo sapiens (human) piR-32559	piRNA	2970.11	-5.44829	0.938249	-5.80686	6.3654e-09	8.63022e-07	TRUE	DOWN
URS0000616DEF_9606	URS0000616DEF	GENECARDS	piR-32559-362	GENECARDS:piR-32559-362:URS0000616DEF_9606	Homo sapiens (human) piR-32559	piRNA	2970.11	-5.44829	0.938249	-5.80686	6.3654e-09	8.63022e-07	TRUE	DOWN
URS0000616DEF_9606	URS0000616DEF	GENECARDS	piR-32559-363	GENECARDS:piR-32559-363:URS0000616DEF_9606	Homo sapiens (human) piR-32559	piRNA	2970.11	-5.44829	0.938249	-5.80686	6.3654e-09	8.63022e-07	TRUE	DOWN
URS0000616DEF_9606	URS0000616DEF	GENECARDS	piR-32559-364	GENECARDS:piR-32559-364:URS0000616DEF_9606	Homo sapiens (human) piR-32559	piRNA	2970.11	-5.44829	0.938249	-5.80686	6.3654e-09	8.63022e-07	TRUE	DOWN
URS0000616DEF_9606	URS0000616DEF	GENECARDS	piR-32559-365	GENECARDS:piR-32559-365:URS0000616DEF_9606	Homo sapiens (human) piR-32559	piRNA	2970.11	-5.44829	0.938249	-5.80686	6.3654e-09	8.63022e-07	TRUE	DOWN
URS0000616DEF_9606	URS0000616DEF	GENECARDS	piR-32559-366	GENECARDS:piR-32559-366:URS0000616DEF_9606	Homo sapiens (human) piR-32559	piRNA	2970.11	-5.44829	0.938249	-5.80686	6.3654e-09	8.63022e-07	TRUE	DOWN
URS0000616DEF_9606	URS0000616DEF	GENECARDS	piR-32559-367	GENECARDS:piR-32559-367:URS0000616DEF_9606	Homo sapiens (human) piR-32559	piRNA	2970.11	-5.44829	0.938249	-5.80686	6.3654e-09	8.63022e-07	TRUE	DOWN
URS0000616DEF_9606	URS0000616DEF	GENECARDS	piR-32559-368	GENECARDS:piR-32559-368:URS0000616DEF_9606	Homo sapiens (human) piR-32559	piRNA	2970.11	-5.44829	0.938249	-5.80686	6.3654e-09	8.63022e-07	TRUE	DOWN
URS0000616DEF_9606	URS0000616DEF	GENECARDS	piR-32559-369	GENECARDS:piR-32559-369:URS0000616DEF_9606	Homo sapiens (human) piR-32559	piRNA	2970.11	-5.44829	0.938249	-5.80686	6.3654e-09	8.63022e-07	TRUE	DOWN
URS0000616DEF_9606	URS0000616DEF	GENECARDS	piR-32559-370	GENECARDS:piR-32559-370:URS0000616DEF_9606	Homo sapiens (human) piR-32559	piRNA	2970.11	-5.44829	0.938249	-5.80686	6.3654e-09	8.63022e-07	TRUE	DOWN
URS0000616DEF_9606	URS0000616DEF	GENECARDS	piR-32559-371	GENECARDS:piR-32559-371:URS0000616DEF_9606	Homo sapiens (human) piR-32559	piRNA	2970.11	-5.44829	0.938249	-5.80686	6.3654e-09	8.63022e-07	TRUE	DOWN
URS0000616DEF_9606	URS0000616DEF	GENECARDS	piR-32559-372	GENECARDS:piR-32559-372:URS0000616DEF_9606	Homo sapiens (human) piR-32559	piRNA	2970.11	-5.44829	0.938249	-5.80686	6.3654e-09	8.63022e-07	TRUE	DOWN
URS0000616DEF_9606	URS0000616DEF	GENECARDS	piR-32559-373	GENECARDS:piR-32559-373:URS0000616DEF_9606	Homo sapiens (human) piR-32559	piRNA	2970.11	-5.44829	0.938249	-5.80686	6.3654e-09	8.63022e-07	TRUE	DOWN
URS0000616DEF_9606	URS0000616DEF	GENECARDS	piR-32559-374	GENECARDS:piR-32559-374:URS0000616DEF_9606	Homo sapiens (human) piR-32559	piRNA	2970.11	-5.44829	0.938249	-5.80686	6.3654e-09	8.63022e-07	TRUE	DOWN
URS0000616DEF_9606	URS0000616DEF	GENECARDS	piR-32559-375	GENECARDS:piR-32559-375:URS0000616DEF_9606	Homo sapiens (human) piR-32559	piRNA	2970.11	-5.44829	0.938249	-5.80686	6.3654e-09	8.63022e-07	TRUE	DOWN
URS0000616DEF_9606	URS0000616DEF	GENECARDS	piR-32559-376	GENECARDS:piR-32559-376:URS0000616DEF_9606	Homo sapiens (human) piR-32559	piRNA	2970.11	-5.44829	0.938249	-5.80686	6.3654e-09	8.63022e-07	TRUE	DOWN
URS0000616DEF_9606	URS0000616DEF	GENECARDS	piR-32559-377	GENECARDS:piR-32559-377:URS0000616DEF_9606	Homo sapiens (human) piR-32559	piRNA	2970.11	-5.44829	0.938249	-5.80686	6.3654e-09	8.63022e-07	TRUE	DOWN
URS0000616DEF_9606	URS0000616DEF	GENECARDS	piR-32559-378	GENECARDS:piR-32559-378:URS0000616DEF_9606	Homo sapiens (human) piR-32559	piRNA	2970.11	-5.44829	0.938249	-5.80686	6.3654e-09	8.63022e-07	TRUE	DOWN
URS0000616DEF_9606	URS0000616DEF	GENECARDS	piR-32559-379	GENECARDS:piR-32559-379:URS0000616DEF_9606	Homo sapiens (human) piR-32559	piRNA	2970.11	-5.44829	0.938249	-5.80686	6.3654e-09	8.63022e-07	TRUE	DOWN
URS0000616DEF_9606	URS0000616DEF	GENECARDS	piR-32559-380	GENECARDS:piR-32559-380:URS0000616DEF_9606	Homo sapiens (human) piR-32559	piRNA	2970.11	-5.44829	0.938249	-5.80686	6.3654e-09	8.63022e-07	TRUE	DOWN
URS0000616DEF_9606	URS0000616DEF	GENECARDS	piR-32559-381	GENECARDS:piR-32559-381:URS0000616DEF_9606	Homo sapiens (human) piR-32559	piRNA	2970.11	-5.44829	0.938249	-5.80686	6.3654e-09	8.63022e-07	TRUE	DOWN
URS0000616DEF_9606	URS0000616DEF	GENECARDS	piR-32559-382	GENECARDS:piR-32559-382:URS0000616DEF_9606	Homo sapiens (human) piR-32559	piRNA	2970.11	-5.44829	0.938249	-5.80686	6.3654e-09	8.63022e-07	TRUE	DOWN
URS0000616DEF_9606	URS0000616DEF	GENECARDS	piR-32559-383	GENECARDS:piR-32559-383:URS0000616DEF_9606	Homo sapiens (human) piR-32559	piRNA	2970.11	-5.44829	0.938249	-5.80686	6.3654e-09	8.63022e-07	TRUE	DOWN
URS0000616DEF_9606	URS0000616DEF	GENECARDS	piR-32559-384	GENECARDS:piR-32559-384:URS0000616DEF_9606	Homo sapiens (human) piR-32559	piRNA	2970.11	-5.44829	0.938249	-5.80686	6.3654e-09	8.63022e-07	TRUE	DOWN
URS0000616DEF_9606	URS0000616DEF	GENECARDS	piR-32559-385	GENECARDS:piR-32559-385:URS0000616DEF_9606	Homo sapiens (human) piR-32559	piRNA	2970.11	-5.44829	0.938249	-5.80686	6.3654e-09	8.63022e-07	TRUE	DOWN
URS0000616DEF_9606	URS0000616DEF	GENECARDS	piR-32559-386	GENECARDS:piR-32559-386:URS0000616DEF_9606	Homo sapiens (human) piR-32559	piRNA	2970.11	-5.44829	0.938249	-5.80686	6.3654e-09	8.63022e-07	TRUE	DOWN
URS0000616DEF_9606	URS0000616DEF	GENECARDS	piR-32559-387	GENECARDS:piR-32559-387:URS0000616DEF_9606	Homo sapiens (human) piR-32559	piRNA	2970.11	-5.44829	0.938249	-5.80686	6.3654e-09	8.63022e-07	TRUE	DOWN
URS0000616DEF_9606	URS0000616DEF	GENECARDS	piR-32559-388	GENECARDS:piR-32559-388:URS0000616DEF_9606	Homo sapiens (human) piR-32559	piRNA	2970.11	-5.44829	0.938249	-5.80686	6.3654e-09	8.63022e-07	TRUE	DOWN
URS0000616DEF_9606	URS0000616DEF	GENECARDS	piR-32559-389	GENECARDS:piR-32559-389:URS0000616DEF_9606	Homo sapiens (human) piR-32559	piRNA	2970.11	-5.44829	0.938249	-5.80686	6.3654e-09	8.63022e-07	TRUE	DOWN
URS0000616DEF_9606	URS0000616DEF	GENECARDS	piR-32559-390	GENECARDS:piR-32559-390:URS0000616DEF_9606	Homo sapiens (human) piR-32559	piRNA	2970.11	-5.44829	0.938249	-5.80686	6.3654e-09	8.63022e-07	TRUE	DOWN
URS0000616DEF_9606	URS0000616DEF	GENECARDS	piR-32559-391	GENECARDS:piR-32559-391:URS0000616DEF_9606	Homo sapiens (human) piR-32559	piRNA	2970.11	-5.44829	0.938249	-5.80686	6.3654e-09	8.63022e-07	TRUE	DOWN
URS0000616DEF_9606	URS0000616DEF	GENECARDS	piR-32559-392	GENECARDS:piR-32559-392:URS0000616DEF_9606	Homo sapiens (human) piR-32559	piRNA	2970.11	-5.44829	0.938249	-5.80686	6.3654e-09	8.63022e-07	TRUE	DOWN
URS0000616DEF_9606	URS0000616DEF	GENECARDS	piR-32559-393	GENECARDS:piR-32559-393:URS0000616DEF_9606	Homo sapiens (human) piR-32559	piRNA	2970.11	-5.44829	0.938249	-5.80686	6.3654e-09	8.63022e-07	TRUE	DOWN
URS0000616DEF_9606	URS0000616DEF	GENECARDS	piR-32559-394	GENECARDS:piR-32559-394:URS0000616DEF_9606	Homo sapiens (human) piR-32559	piRNA	2970.11	-5.44829	0.938249	-5.80686	6.3654e-09	8.63022e-07	TRUE	DOWN
URS0000616DEF_9606	URS0000616DEF	GENECARDS	piR-32559-395	GENECARDS:piR-32559-395:URS0000616DEF_9606	Homo sapiens (human) piR-32559	piRNA	2970.11	-5.44829	0.938249	-5.80686	6.3654e-09	8.63022e-07	TRUE	DOWN
URS0000616DEF_9606	URS0000616DEF	GENECARDS	piR-32559-396	GENECARDS:piR-32559-396:URS0000616DEF_9606	Homo sapiens (human) piR-32559	piRNA	2970.11	-5.44829	0.938249	-5.80686	6.3654e-09	8.63022e-07	TRUE	DOWN
URS0000616DEF_9606	URS0000616DEF	GENECARDS	piR-32559-397	GENECARDS:piR-32559-397:URS0000616DEF_9606	Homo sapiens (human) piR-32559	piRNA	2970.11	-5.44829	0.938249	-5.80686	6.3654e-09	8.63022e-07	TRUE	DOWN
URS0000616DEF_9606	URS0000616DEF	GENECARDS	piR-32559-398	GENECARDS:piR-32559-398:URS0000616DEF_9606	Homo sapiens (human) piR-32559	piRNA	2970.11	-5.44829	0.938249	-5.80686	6.3654e-09	8.63022e-07	TRUE	DOWN
URS0000616DEF_9606	URS0000616DEF	GENECARDS	piR-32559-399	GENECARDS:piR-32559-399:URS0000616DEF_9606	Homo sapiens (human) piR-32559	piRNA	2970.11	-5.44829	0.938249	-5.80686	6.3654e-09	8.63022e-07	TRUE	DOWN
URS0000616DEF_9606	URS0000616DEF	GENECARDS	piR-32559-400	GENECARDS:piR-32559-400:URS0000616DEF_9606	Homo sapiens (human) piR-32559	piRNA	2970.11	-5.44829	0.938249	-5.80686	6.3654e-09	8.63022e-07	TRUE	DOWN
URS0000616DEF_9606	URS0000616DEF	GENECARDS	piR-32559-401	GENECARDS:piR-32559-401:URS0000616DEF_9606	Homo sapiens (human) piR-32559	piRNA	2970.11	-5.44829	0.938249	-5.80686	6.3654e-09	8.63022e-07	TRUE	DOWN
URS0000616DEF_9606	URS0000616DEF	GENECARDS	piR-32559-402	GENECARDS:piR-32559-402:URS0000616DEF_9606	Homo sapiens (human) piR-32559	piRNA	2970.11	-5.44829	0.938249	-5.80686	6.3654e-09	8.63022e-07	TRUE	DOWN
URS0000616DEF_9606	URS0000616DEF	GENECARDS	piR-32559-403	GENECARDS:piR-32559-403:URS0000616DEF_9606	Homo sapiens (human) piR-32559	piRNA	2970.11	-5.44829	0.938249	-5.80686	6.3654e-09	8.63022e-07	TRUE	DOWN
URS0000616DEF_9606	URS0000616DEF	GENECARDS	piR-32559-404	GENECARDS:piR-32559-404:URS0000616DEF_9606	Homo sapiens (human) piR-32559	piRNA	2970.11	-5.44829	0.938249	-5.80686	6.3654e-09	8.63022e-07	TRUE	DOWN
URS0000616DEF_9606	URS0000616DEF	GENECARDS	piR-32559-405	GENECARDS:piR-32559-405:URS0000616DEF_9606	Homo sapiens (human) piR-32559	piRNA	2970.11	-5.44829	0.938249	-5.80686	6.3654e-09	8.63022e-07	TRUE	DOWN
URS0000616DEF_9606	URS0000616DEF	GENECARDS	piR-32559-406	GENECARDS:piR-32559-406:URS0000616DEF_9606	Homo sapiens (human) piR-32559	piRNA	2970.11	-5.44829	0.938249	-5.80686	6.3654e-09	8.63022e-07	TRUE	DOWN
URS0000616DEF_9606	URS0000616DEF	GENECARDS	piR-32559-407	GENECARDS:piR-32559-407:URS0000616DEF_9606	Homo sapiens (human) piR-32559	piRNA	2970.11	-5.44829	0.938249	-5.80686	6.3654e-09	8.63022e-07	TRUE	DOWN
URS0000616DEF_9606	URS0000616DEF	GENECARDS	piR-32559-408	GENECARDS:piR-32559-408:URS0000616DEF_9606	Homo sapiens (human) piR-32559	piRNA	2970.11	-5.44829	0.938249	-5.80686	6.3654e-09	8.63022e-07	TRUE	DOWN
URS0000616DEF_9606	URS0000616DEF	GENECARDS	piR-32559-409	GENECARDS:piR-32559-409:URS0000616DEF_9606	Homo sapiens (human) piR-32559	piRNA	2970.11	-5.44829	0.938249	-5.80686	6.3654e-09	8.63022e-07	TRUE	DOWN
URS0000616DEF_9606	URS0000616DEF	GENECARDS	piR-32559-410	GENECARDS:piR-32559-410:URS0000616DEF_9606	Homo sapiens (human) piR-32559	piRNA	2970.11	-5.44829	0.938249	-5.80686	6.3654e-09	8.63022e-07	TRUE	DOWN
URS0000616DEF_9606	URS0000616DEF	GENECARDS	piR-32559-411	GENECARDS:piR-32559-411:URS0000616DEF_9606	Homo sapiens (human) piR-32559	piRNA	2970.11	-5.44829	0.938249	-5.80686	6.3654e-09	8.63022e-07	TRUE	DOWN
URS0000616DEF_9606	URS0000616DEF	GENECARDS	piR-32559-412	GENECARDS:piR-32559-412:URS0000616DEF_9606	Homo sapiens (human) piR-32559	piRNA	2970.11	-5.44829	0.938249	-5.80686	6.3654e-09	8.63022e-07	TRUE	DOWN
URS0000616DEF_9606	URS0000616DEF	GENECARDS	piR-32559-413	GENECARDS:piR-32559-413:URS0000616DEF_9606	Homo sapiens (human) piR-32559	piRNA	2970.11	-5.44829	0.938249	-5.80686	6.3654e-09	8.63022e-07	TRUE	DOWN
URS0000616DEF_9606	URS0000616DEF	GENECARDS	piR-32559-414	GENECARDS:piR-32559-414:URS0000616DEF_9606	Homo sapiens (human) piR-32559	piRNA	2970.11	-5.44829	0.938249	-5.80686	6.3654e-09	8.63022e-07	TRUE	DOWN
URS0000616DEF_9606	URS0000616DEF	GENECARDS	piR-32559-415	GENECARDS:piR-32559-415:URS0000616DEF_9606	Homo sapiens (human) piR-32559	piRNA	2970.11	-5.44829	0.938249	-5.80686	6.3654e-09	8.63022e-07	TRUE	DOWN
URS0000616DEF_9606	URS0000616DEF	GENECARDS	piR-32559-416	GENECARDS:piR-32559-416:URS0000616DEF_9606	Homo sapiens (human) piR-32559	piRNA	2970.11	-5.44829	0.938249	-5.80686	6.3654e-09	8.63022e-07	TRUE	DOWN
URS0000616DEF_9606	URS0000616DEF	GENECARDS	piR-32559-417	GENECARDS:piR-32559-417:URS0000616DEF_9606	Homo sapiens (human) piR-32559	piRNA	2970.11	-5.44829	0.938249	-5.80686	6.3654e-09	8.63022e-07	TRUE	DOWN
URS0000616DEF_9606	URS0000616DEF	GENECARDS	piR-32559-418	GENECARDS:piR-32559-418:URS0000616DEF_9606	Homo sapiens (human) piR-32559	piRNA	2970.11	-5.44829	0.938249	-5.80686	6.3654e-09	8.63022e-07	TRUE	DOWN
URS0000616DEF_9606	URS0000616DEF	GENECARDS	piR-32559-419	GENECARDS:piR-32559-419:URS0000616DEF_9606	Homo sapiens (human) piR-32559	piRNA	2970.11	-5.44829	0.938249	-5.80686	6.3654e-09	8.63022e-07	TRUE	DOWN
URS0000616DEF_9606	URS0000616DEF	GENECARDS	piR-32559-420	GENECARDS:piR-32559-420:URS0000616DEF_9606	Homo sapiens (human) piR-32559	piRNA	2970.11	-5.44829	0.938249	-5.80686	6.3654e-09	8.63022e-07	TRUE	DOWN
URS0000616DEF_9606	URS0000616DEF	GENECARDS	piR-32559-421	GENECARDS:piR-32559-421:URS0000616DEF_9606	Homo sapiens (human) piR-32559	piRNA	2970.11	-5.44829	0.938249	-5.80686	6.3654e-09	8.63022e-07	TRUE	DOWN
URS0000616DEF_9606	URS0000616DEF	GENECARDS	piR-32559-422	GENECARDS:piR-32559-422:URS0000616DEF_9606	Homo sapiens (human) piR-32559	piRNA	2970.11	-5.44829	0.938249	-5.80686	6.3654e-09	8.63022e-07	TRUE	DOWN
URS0000616DEF_9606	URS0000616DEF	GENECARDS	piR-32559-423	GENECARDS:piR-32559-423:URS0000616DEF_9606	Homo sapiens (human) piR-32559	piRNA	2970.11	-5.44829	0.938249	-5.80686	6.3654e-09	8.63022e-07	TRUE	DOWN
URS0000616DEF_9606	URS0000616DEF	GENECARDS	piR-32559-424	GENECARDS:piR-32559-424:URS0000616DEF_9606	Homo sapiens (human) piR-32559	piRNA	2970.11	-5.44829	0.938249	-5.80686	6.3654e-09	8.63022e-07	TRUE	DOWN
URS0000616DEF_9606	URS0000616DEF	GENECARDS	piR-32559-425	GENECARDS:piR-32559-425:URS0000616DEF_9606	Homo sapiens (human) piR-32559	piRNA	2970.11	-5.44829	0.938249	-5.80686	6.3654e-09	8.63022e-07	TRUE	DOWN
URS0000616DEF_9606	URS0000616DEF	GENECARDS	piR-32559-426	GENECARDS:piR-32559-426:URS0000616DEF_9606	Homo sapiens (human) piR-32559	piRNA	2970.11	-5.44829	0.938249	-5.80686	6.3654e-09	8.63022e-07	TRUE	DOWN
URS0000616DEF_9606	URS0000616DEF	GENECARDS	piR-32559-427	GENECARDS:piR-32559-427:URS0000616DEF_9606	Homo sapiens (human) piR-32559	piRNA	2970.11	-5.44829	0.938249	-5.80686	6.3654e-09	8.63022e-07	TRUE	DOWN
URS0000616DEF_9606	URS0000616DEF	GENECARDS	piR-32559-428	GENECARDS:piR-32559-428:URS0000616DEF_9606	Homo sapiens (human) piR-32559	piRNA	2970.11	-5.44829	0.938249	-5.80686	6.3654e-09	8.63022e-07	TRUE	DOWN
URS0000616DEF_9606	URS0000616DEF	GENECARDS	piR-32559-429	GENECARDS:piR-32559-429:URS0000616DEF_9606	Homo sapiens (human) piR-32559	piRNA	2970.11	-5.44829	0.938249	-5.80686	6.3654e-09	8.63022e-07	TRUE	DOWN
URS0000616DEF_9606	URS0000616DEF	GENECARDS	piR-32559-430	GENECARDS:piR-32559-430:URS0000616DEF_9606	Homo sapiens (human) piR-32559	piRNA	2970.11	-5.44829	0.938249	-5.80686	6.3654e-09	8.63022e-07	TRUE	DOWN
URS0000616DEF_9606	URS0000616DEF	GENECARDS	piR-32559-431	GENECARDS:piR-32559-431:URS0000616DEF_9606	Homo sapiens (human) piR-32559	piRNA	2970.11	-5.44829	0.938249	-5.80686	6.3654e-09	8.63022e-07	TRUE	DOWN
URS0000616DEF_9606	URS0000616DEF	GENECARDS	piR-32559-432	GENECARDS:piR-32559-432:URS0000616DEF_9606	Homo sapiens (human) piR-32559	piRNA	2970.11	-5.44829	0.938249	-5.80686	6.3654e-09	8.63022e-07	TRUE	DOWN
URS0000616DEF_9606	URS0000616DEF	GENECARDS	piR-32559-433	GENECARDS:piR-32559-433:URS0000616DEF_9606	Homo sapiens (human) piR-32559	piRNA	2970.11	-5.44829	0.938249	-5.80686	6.3654e-09	8.63022e-07	TRUE	DOWN
URS0000616DEF_9606	URS0000616DEF	GENECARDS	piR-32559-434	GENECARDS:piR-32559-434:URS0000616DEF_9606	Homo sapiens (human) piR-32559	piRNA	2970.11	-5.44829	0.938249	-5.80686	6.3654e-09	8.63022e-07	TRUE	DOWN
URS0000616DEF_9606	URS0000616DEF	GENECARDS	piR-32559-435	GENECARDS:piR-32559-435:URS0000616DEF_9606	Homo sapiens (human) piR-32559	piRNA	2970.11	-5.44829	0.938249	-5.80686	6.3654e-09	8.63022e-07	TRUE	DOWN
URS0000616DEF_9606	URS0000616DEF	GENECARDS	piR-32559-436	GENECARDS:piR-32559-436:URS0000616DEF_9606	Homo sapiens (human) piR-32559	piRNA	2970.11	-5.44829	0.938249	-5.80686	6.3654e-09	8.63022e-07	TRUE	DOWN
URS0000616DEF_9606	URS0000616DEF	GENECARDS	piR-32559-437	GENECARDS:piR-32559-437:URS0000616DEF_9606	Homo sapiens (human) piR-32559	piRNA	2970.11	-5.44829	0.938249	-5.80686	6.3654e-09	8.63022e-07	TRUE	DOWN
URS0000616DEF_9606	URS0000616DEF	GENECARDS	piR-32559-438	GENECARDS:piR-32559-438:URS0000616DEF_9606	Homo sapiens (human) piR-32559	piRNA	2970.11	-5.44829	0.938249	-5.80686	6.3654e-09	8.63022e-07	TRUE	DOWN
URS0000616DEF_9606	URS0000616DEF	GENECARDS	piR-32559-439	GENECARDS:piR-32559-439:URS0000616DEF_9606	Homo sapiens (human) piR-32559	piRNA	2970.11	-5.44829	0.938249	-5.80686	6.3654e-09	8.63022e-07	TRUE	DOWN
URS0000616DEF_9606	URS0000616DEF	GENECARDS	piR-32559-440	GENECARDS:piR-32559-440:URS0000616DEF_9606	Homo sapiens (human) piR-32559	piRNA	2970.11	-5.44829	0.938249	-5.80686	6.3654e-09	8.63022e-07	TRUE	DOWN
URS0000616DEF_9606	URS0000616DEF	GENECARDS	piR-32559-441	GENECARDS:piR-32559-441:URS0000616DEF_9606	Homo sapiens (human) piR-32559	piRNA	2970.11	-5.44829	0.938249	-5.80686	6.3654e-09	8.63022e-07	TRUE	DOWN
URS0000616DEF_9606	URS0000616DEF	GENECARDS	piR-32559-442	GENECARDS:piR-32559-442:URS0000616DEF_9606	Homo sapiens (human) piR-32559	piRNA	2970.11	-5.44829	0.938249	-5.80686	6.3654e-09	8.63022e-07	TRUE	DOWN
URS0000616DEF_9606	URS0000616DEF	GENECARDS	piR-32559-443	GENECARDS:piR-32559-443:URS0000616DEF_9606	Homo sapiens (human) piR-32559	piRNA	2970.11	-5.44829	0.938249	-5.80686	6.3654e-09	8.63022e-07	TRUE	DOWN
URS0000616DEF_9606	URS0000616DEF	GENECARDS	piR-32559-444	GENECARDS:piR-32559-444:URS0000616DEF_9606	Homo sapiens (human) piR-32559	piRNA	2970.11	-5.44829	0.938249	-5.80686	6.3654e-09	8.63022e-07	TRUE	DOWN
URS0000616DEF_9606	URS0000616DEF	GENECARDS	piR-32559-445	GENECARDS:piR-32559-445:URS0000616DEF_9606	Homo sapiens (human) piR-32559	piRNA	2970.11	-5.44829	0.938249	-5.80686	6.3654e-09	8.63022e-07	TRUE	DOWN
URS0000616DEF_9606	URS0000616DEF	GENECARDS	piR-32559-446	GENECARDS:piR-32559-446:URS0000616DEF_9606	Homo sapiens (human) piR-32559	piRNA	2970.11	-5.44829	0.938249	-5.80686	6.3654e-09	8.63022e-07	TRUE	DOWN
URS0000616DEF_9606	URS0000616DEF	GENECARDS	piR-32559-447	GENECARDS:piR-32559-447:URS0000616DEF_9606	Homo sapiens (human) piR-32559	piRNA	2970.11	-5.44829	0.938249	-5.80686	6.3654e-09	8.63022e-07	TRUE	DOWN
URS0000616DEF_9606	URS0000616DEF	GENECARDS	piR-32559-448	GENECARDS:piR-32559-448:URS0000616DEF_9606	Homo sapiens (human) piR-32559	piRNA	2970.11	-5.44829	0.938249	-5.80686	6.3654e-09	8.63022e-07	TRUE	DOWN
URS0000616DEF_9606	URS0000616DEF	GENECARDS	piR-32559-449	GENECARDS:piR-32559-449:URS0000616DEF_9606	Homo sapiens (human) piR-32559	piRNA	2970.11	-5.44829	0.938249	-5.80686	6.3654e-09	8.63022e-07	TRUE	DOWN
URS0000616DEF_9606	URS0000616DEF	GENECARDS	piR-32559-450	GENECARDS:piR-32559-450:URS0000616DEF_9606	Homo sapiens (human) piR-32559	piRNA	2970.11	-5.44829	0.938249	-5.80686	6.3654e-09	8.63022e-07	TRUE	DOWN
URS0000616DEF_9606	URS0000616DEF	GENECARDS	piR-32559-451	GENECARDS:piR-32559-451:URS0000616DEF_9606	Homo sapiens (human) piR-32559	piRNA	2970.11	-5.44829	0.938249	-5.80686	6.3654e-09	8.63022e-07	TRUE	DOWN
URS0000616DEF_9606	URS0000616DEF	GENECARDS	piR-32559-452	GENECARDS:piR-32559-452:URS0000616DEF_9606	Homo sapiens (human) piR-32559	piRNA	2970.11	-5.44829	0.938249	-5.80686	6.3654e-09	8.63022e-07	TRUE	DOWN
URS0000616DEF_9606	URS0000616DEF	GENECARDS	piR-32559-453	GENECARDS:piR-32559-453:URS0000616DEF_9606	Homo sapiens (human) piR-32559	piRNA	2970.11	-5.44829	0.938249	-5.80686	6.3654e-09	8.63022e-07	TRUE	DOWN
URS0000616DEF_9606	URS0000616DEF	GENECARDS	piR-32559-454	GENECARDS:piR-32559-454:URS0000616DEF_9606	Homo sapiens (human) piR-32559	piRNA	2970.11	-5.44829	0.938249	-5.80686	6.3654e-09	8.63022e-07	TRUE	DOWN
URS0000616DEF_9606	URS0000616DEF	GENECARDS	piR-32559-455	GENECARDS:piR-32559-455:URS0000616DEF_9606	Homo sapiens (human) piR-32559	piRNA	2970.11	-5.44829	0.938249	-5.80686	6.3654e-09	8.63022e-07	TRUE	DOWN
URS0000616DEF_9606	URS0000616DEF	GENECARDS	piR-32559-456	GENECARDS:piR-32559-456:URS0000616DEF_9606	Homo sapiens (human) piR-32559	piRNA	2970.11	-5.44829	0.938249	-5.80686	6.3654e-09	8.63022e-07	TRUE	DOWN
URS0000616DEF_9606	URS0000616DEF	GENECARDS	piR-32559-457	GENECARDS:piR-32559-457:URS0000616DEF_9606	Homo sapiens (human) piR-32559	piRNA	2970.11	-5.44829	0.938249	-5.80686	6.3654e-09	8.63022e-07	TRUE	DOWN
URS0000616DEF_9606	URS0000616DEF	GENECARDS	piR-32559-458	GENECARDS:piR-32559-458:URS0000616DEF_9606	Homo sapiens (human) piR-32559	piRNA	2970.11	-5.44829	0.938249	-5.80686	6.3654e-09	8.63022e-07	TRUE	DOWN
URS0000616DEF_9606	URS0000616DEF	GENECARDS	piR-32559-459	GENECARDS:piR-32559-459:URS0000616DEF_9606	Homo sapiens (human) piR-32559	piRNA	2970.11	-5.44829	0.938249	-5.80686	6.3654e-09	8.63022e-07	TRUE	DOWN
URS0000616DEF_9606	URS0000616DEF	GENECARDS	piR-32559-460	GENECARDS:piR-32559-460:URS0000616DEF_9606	Homo sapiens (human) piR-32559	piRNA	2970.11	-5.44829	0.938249	-5.80686	6.3654e-09	8.63022e-07	TRUE	DOWN
URS0000616DEF_9606	URS0000616DEF	GENECARDS	piR-32559-461	GENECARDS:piR-32559-461:URS0000616DEF_9606	Homo sapiens (human) piR-32559	piRNA	2970.11	-5.44829	0.938249	-5.80686	6.3654e-09	8.63022e-07	TRUE	DOWN
URS0000616DEF_9606	URS0000616DEF	GENECARDS	piR-32559-462	GENECARDS:piR-32559-462:URS0000616DEF_9606	Homo sapiens (human) piR-32559	piRNA	2970.11	-5.44829	0.938249	-5.80686	6.3654e-09	8.63022e-07	TRUE	DOWN
URS0000616DEF_9606	URS0000616DEF	GENECARDS	piR-32559-463	GENECARDS:piR-32559-463:URS0000616DEF_9606	Homo sapiens (human) piR-32559	piRNA	2970.11	-5.44829	0.938249	-5.80686	6.3654e-09	8.63022e-07	TRUE	DOWN
URS0000616DEF_9606	URS0000616DEF	GENECARDS	piR-32559-464	GENECARDS:piR-32559-464:URS0000616DEF_9606	Homo sapiens (human) piR-32559	piRNA	2970.11	-5.44829	0.938249	-5.80686	6.3654e-09	8.63022e-07	TRUE	DOWN
URS0000616DEF_9606	URS0000616DEF	GENECARDS	piR-32559-465	GENECARDS:piR-32559-465:URS0000616DEF_9606	Homo sapiens (human) piR-32559	piRNA	2970.11	-5.44829	0.938249	-5.80686	6.3654e-09	8.63022e-07	TRUE	DOWN
URS0000616DEF_9606	URS0000616DEF	GENECARDS	piR-32559-466	GENECARDS:piR-32559-466:URS0000616DEF_9606	Homo sapiens (human) piR-32559	piRNA	2970.11	-5.44829	0.938249	-5.80686	6.3654e-09	8.63022e-07	TRUE	DOWN
URS0000616DEF_9606	URS0000616DEF	GENECARDS	piR-32559-467	GENECARDS:piR-32559-467:URS0000616DEF_9606	Homo sapiens (human) piR-32559	piRNA	2970.11	-5.44829	0.938249	-5.80686	6.3654e-09	8.63022e-07	TRUE	DOWN
URS0000616DEF_9606	URS0000616DEF	GENECARDS	piR-32559-468	GENECARDS:piR-32559-468:URS0000616DEF_9606	Homo sapiens (human) piR-32559	piRNA	2970.11	-5.44829	0.938249	-5.80686	6.3654e-09	8.63022e-07	TRUE	DOWN
URS0000616DEF_9606	URS0000616DEF	GENECARDS	piR-32559-469	GENECARDS:piR-32559-469:URS0000616DEF_9606	Homo sapiens (human) piR-32559	piRNA	2970.11	-5.44829	0.938249	-5.80686	6.3654e-09	8.63022e-07	TRUE	DOWN
URS0000616DEF_9606	URS0000616DEF	GENECARDS	piR-32559-470	GENECARDS:piR-32559-470:URS0000616DEF_9606	Homo sapiens (human) piR-32559	piRNA	2970.11	-5.44829	0.938249	-5.80686	6.3654e-09	8.63022e-07	TRUE	DOWN
URS0000616DEF_9606	URS0000616DEF	GENECARDS	piR-32559-471	GENECARDS:piR-32559-471:URS0000616DEF_9606	Homo sapiens (human) piR-32559	piRNA	2970.11	-5.44829	0.938249	-5.80686	6.3654e-09	8.63022e-07	TRUE	DOWN
URS0000616DEF_9606	URS0000616DEF	GENECARDS	piR-32559-472	GENECARDS:piR-32559-472:URS0000616DEF_9606	Homo sapiens (human) piR-32559	piRNA	2970.11	-5.44829	0.938249	-5.80686	6.3654e-09	8.63022e-07	TRUE	DOWN
URS0000616DEF_9606	URS0000616DEF	GENECARDS	piR-32559-473	GENECARDS:piR-32559-473:URS0000616DEF_9606	Homo sapiens (human) piR-32559	piRNA	2970.11	-5.44829	0.938249	-5.80686	6.3654e-09	8.63022e-07	TRUE	DOWN
URS0000616DEF_9606	URS0000616DEF	GENECARDS	piR-32559-474	GENECARDS:piR-32559-474:URS0000616DEF_9606	Homo sapiens (human) piR-32559	piRNA	2970.11	-5.44829	0.938249	-5.80686	6.3654e-09	8.63022e-07	TRUE	DOWN
URS0000616DEF_9606	URS0000616DEF	GENECARDS	piR-32559-475	GENECARDS:piR-32559-475:URS0000616DEF_9606	Homo sapiens (human) piR-32559	piRNA	2970.11	-5.44829	0.938249	-5.80686	6.3654e-09	8.63022e-07	TRUE	DOWN
URS0000616DEF_9606	URS0000616DEF	GENECARDS	piR-32559-476	GENECARDS:piR-32559-476:URS0000616DEF_9606	Homo sapiens (human) piR-32559	piRNA	2970.11	-5.44829	0.938249	-5.80686	6.3654e-09	8.63022e-07	TRUE	DOWN
[truncated: 180,518 more rows]
