# Supplementary material for: Small and Long Non-Coding RNA Analysis for Human Trophoblast-Derived Extracellular Vesicles and Their Effect on the Transcriptome Profile of Human Neural Progenitor Cells
Source: Cells. 2024 Nov 11;13(22):1867. doi: 10.3390/cells13221867 (PMC11593255; doi:10.3390/cells13221867)
Supplement: Supplementary file 1 [file cells-13-01867-s001.zip › Supplementary File S4_7_27_24.csv]

Database	Pathway	Evidence	Hits	Expected hits	P-value	Targets
Gene Ontology - Biological Process	nervous system development	predicted (intersection)	896	701.4	3.71E-18	ABCD1, ABL1,ABL2,ABR,ABT1,ACER3,ACHE,ACVR1B,ADAM10,ADCY1,ADD2,ADGRL1,ADGRL3,ADNP,AFF2,AGRN,AGT,AK4,AKNA,AKT2,ALDH1A2,ALDH5A1,ALKBH1,AMIGO1,AMIGO3,ANAPC2,ANOS1,AP2A1,APBA1,APBA2,APBB1,APBB2,APOA1,APPL2,ARC,ARFGEF1,ARHGDIA,ARHGEF15,ARHGEF7,ARID1A,ARL3,ARNT2,ARRB2,ARTN,ASCL2,ASIC2,ASPA,ASTN1,ATAT1,ATCAY,ATM,ATN1,ATOH8,ATP2B4,ATP6V0D1,ATP7A,ATP8A2,ATRN,ATXN1,ATXN10,ATXN1L,AVPR2,AXL,AZU1,B4GALT5,BAG5,…
Gene Ontology - Biological Process	anatomical structure morphogenesis	predicted (intersection)	966	775.7	4.83E-16	AAMP, ABL1,ABLIM1,ABR,ACAN,ACTN4,ACVR1,ACVR2B,ACVRL1,ADAM10,ADAM12,ADAM8,ADAMTS12,ADAMTS16,ADCY1,ADGRF5,ADM2,ADNP,AFF3,AGO1,AGO2,AGT,AIRE,AJAP1,AKAP13,ALDH1A2,ALOX12,ALPL,ALX3,ALX4,AMIGO1,ANAPC2,ANG,ANGPT4,ANGPTL3,ANOS1,ANPEP,ANTXR1,AP2A1,AP2A2,AP2M1,APBB1,APBB2,APLN,APLNR,APOA1,AQP5,AQP6,AR,ARC,ARHGAP22,ARHGDIA,ARHGEF15,ARHGEF26,ARHGEF7,ARID1A,ARID5B,ARPC2,ARPIN,ARRB2,ARTN,ASPH,ASTN2,ASXL1,ATM,A…
Gene Ontology - Biological Process	neurogenesis	predicted (intersection)	615	469.7	1.86E-14	ABL1, ABL2,ABT1,ADAM10,ADCY1,ADGRL3,ADNP,AGRN,AGT,AKNA,AKT2,ALDH1A2,ALKBH1,AMIGO1,ANAPC2,ANOS1,AP2A1,APBB1,APBB2,APOA1,APPL2,ARC,ARFGEF1,ARHGDIA,ARL3,ARTN,ASCL2,ASPA,ASTN1,ATAT1,ATCAY,ATP7A,ATP8A2,ATXN10,AXL,AZU1,B4GALT5,BAG5,BAIAP2,BARHL1,BARHL2,BAX,BBS4,BCL11A,BCL11B,BCL6,BDNF,BICDL1,BLOC1S2,BLOC1S3,BMERB1,BMP5,BMP7,BMPR1B,BMPR2,BOC,BOK,BRSK2,BTG2,C1QA,C1QL1,C3,C5AR1,CACNG7,CALR,CAMK1,CAMK2A,CA…
Gene Ontology - Biological Process	generation of neurons	predicted (intersection)	580	441.3	5.16E-14	ABL1, ABL2,ABT1,ADAM10,ADCY1,ADGRL3,ADNP,AGRN,AGT,AKNA,ALDH1A2,ALKBH1,AMIGO1,ANAPC2,ANOS1,AP2A1,APBB1,APBB2,APOA1,APPL2,ARC,ARFGEF1,ARHGDIA,ARL3,ARTN,ASCL2,ASPA,ASTN1,ATAT1,ATCAY,ATP7A,ATP8A2,ATXN10,AXL,B4GALT5,BAG5,BAIAP2,BARHL1,BARHL2,BAX,BBS4,BCL11A,BCL11B,BCL6,BDNF,BICDL1,BLOC1S2,BLOC1S3,BMERB1,BMP5,BMP7,BMPR1B,BMPR2,BOC,BRSK2,BTG2,C1QA,C1QL1,C3,C5AR1,CACNG7,CALR,CAMK1,CAMK2A,CAMK2B,CAMSAP3,C…
Gene Ontology - Biological Process	positive regulation of gene expression	predicted (intersection)	725	573.1	2.36E-13	ABL1, ABLIM3,ACVR1,ACVR1B,ACVRL1,ADAM19,ADAM8,ADM2,AGO1,AGO2,AGO3,AGRN,AGT,AIRE,AKNA,ALDH1A2,ALOX12,ALX4,APBB1,APLN,AR,ARHGEF11,ARID1A,ARID3A,ARID3B,ARNT,ARNT2,ARRB1,ARRB2,ASH2L,ASXL1,ASXL2,ATF6,ATF7IP,ATM,ATOH8,ATXN7L3,AVPR2,AZU1,BACH1,BAG2,BAMBI,BARHL1,BARHL2,BARX1,BARX2,BCAS3,BCL10,BCL11A,BCL11B,BCL3,BCL9,BCL9L,BICRA,BMP10,BMP5,BMP7,BMPR1B,BMPR2,BRD4,BRF1,BRPF1,BTBD18,CALCOCO1,CALR,CAMK1,CAMK2…
Gene Ontology - Biological Process	cell-cell signaling	predicted (intersection)	612	477.9	2.86E-12	ABL1, ABR,ACHE,ACVR2B,ADAM10,ADCY1,ADCY5,ADNP,ADRA1A,ADRA2A,AGO1,AGO2,AGO3,AGT,AMER1,AMER2,AMER3,AMOTL2,AMPH,ANAPC2,AP2A1,AP2A2,AP2M1,APBA1,APBA2,APC2,APCDD1,APLN,AR,ARC,ARRB1,ARRB2,ASIC1,ASIC2,ATP6V1C2,BACE1,BAIAP2,BAIAP3,BAMBI,BARX1,BCL9,BCL9L,BCR,BMP3,BMP8A,BRSK2,BSN,C1QA,C1QTNF12,C2CD2L,C3,CA7,CACNA1B,CACNA1C,CACNA2D1,CACNA2D2,CACNB2,CACNB3,CACNG4,CALCOCO1,CALM1,CALM3,CAMK2A,CAMK2B,CAMK2G,CAP…
Gene Ontology - Biological Process	positive regulation of transcription, DNA-templated	predicted (intersection)	571	441.3	2.86E-12	ABL1, ABLIM3,ACVR1,ACVR1B,ACVRL1,AGO1,AGO2,AGRN,AGT,AIRE,AKNA,ALX4,APBB1,APLN,AR,ARHGEF11,ARID1A,ARID3A,ARID3B,ARNT,ARNT2,ARRB1,ASH2L,ASXL1,ASXL2,ATF6,ATF7IP,ATM,ATOH8,ATXN7L3,BACH1,BAMBI,BARHL1,BARHL2,BARX1,BARX2,BCAS3,BCL10,BCL11B,BCL3,BCL9,BCL9L,BICRA,BMP10,BMP5,BMP7,BMPR1B,BMPR2,BRD4,BRF1,BRPF1,BTBD18,CALCOCO1,CAMK1,CAMKK2,CAMTA2,CARF,CARM1,CASK,CASZ1,CCNT1,CD4,CD74,CDC73,CDON,CDX2,CEBPA,CHD7…
Gene Ontology - Cellular Component	synapse	predicted (intersection)	479	362.1	4.92E-12	AAK1, ABHD17A,ABL1,ABLIM3,ABR,ACAN,ACHE,ADAM10,ADCY1,ADGRA1,ADGRL1,ADGRL3,ADRA1A,AGRN,AKR1A1,AMPH,ANK1,ANKS1B,AP1S1,AP3S2,APBA1,APBA2,APBB1,APBB2,APC2,APH1A,ARC,ARFGAP1,ARHGAP22,ARHGAP39,ARHGEF9,ARL8A,ARPC2,ARRB1,ARRB2,ASCC1,ASIC1,ASIC2,ATCAY,ATP1A3,ATP2B4,ATP6V0D1,ATP8A1,BAALC,BACE1,BAIAP2,BAIAP3,BCAS1,BCL11A,BCL2L1,BCR,BLOC1S2,BLOC1S3,BMPR2,BRSK2,BSN,BTBD9,C1QA,C1QC,C1QL1,CABP1,CACNA1B,CACNA1C,…
Gene Ontology - Biological Process	regulation of cell differentiation	predicted (intersection)	680	542.2	1.41E-11	ABCG1, ABL1,ABL2,ACTN4,ACVR1,ACVR1B,ACVR2B,ACVRL1,ADAM10,ADAM8,ADAMTS12,ADIPOR1,ADNP,AGO1,AGO3,AGT,AJAP1,AKAP13,AKAP6,AMIGO1,ANAPC2,ANKRD54,AP2A1,APBB1,APOA1,APPL2,AR,ARC,ARHGDIA,ARHGEF7,ARNT,ARPC2,ARRB2,ASCL2,ASH2L,ASPA,ASXL1,ASXL2,ATAT1,ATOH8,ATP8A2,AXL,BAG5,BAIAP2,BAMBI,BARHL2,BCL11A,BCL11B,BCL6,BCL9L,BDNF,BMERB1,BMP10,BMP5,BMP7,BMPR1B,BMPR2,BOC,BRSK2,BTN2A2,C1QA,C1QC,C5AR1,CACNG7,CALR,CAMK1,C…
Gene Ontology - Molecular Function	DNA-binding transcription factor activity, RNA polymerase II-specific	predicted (union)	955	819	1.57E-11	ADNP, AHR,AHRR,AIRE,AKNA,ALX1,ALX3,ALX4,AR,ARGFX,ARID1A,ARID2,ARID3A,ARID3B,ARID5B,ARNT,ARNT2,ARNTL2,ARX,ASCL2,ATF5,ATF6,ATF7,ATOH8,BACH1,BACH2,BARHL1,BARHL2,BARX1,BARX2,BATF,BATF2,BCL11A,BCL11B,BCL6,BCL6B,BMPR1A,BNC1,BNC2,BTG2,CAMTA2,CARF,CARHSP1,CASZ1,CBFB,CC2D1A,CC2D1B,CDC5L,CDX2,CEBPA,CEBPB,CENPT,CERS3,CERS6,CIC,CNBP,CREB1,CREB3,CREB3L2,CREB3L3,CREB5,CREBL2,CRX,CSRNP2,CSRNP3,CTCF,CTCFL,DBP,DL…
Gene Ontology - Biological Process	neuron differentiation	predicted (intersection)	511	393.3	2.79E-11	ABL1, ABL2,ABT1,ADAM10,ADCY1,ADNP,AGRN,AGT,ALDH1A2,ALKBH1,AMIGO1,ANAPC2,ANOS1,AP2A1,APBB1,APBB2,APOA1,ARC,ARFGEF1,ARHGDIA,ARL3,ARTN,ATAT1,ATCAY,ATP7A,ATP8A2,ATXN10,B4GALT5,BAG5,BAIAP2,BARHL2,BBS4,BCL11A,BCL11B,BCL6,BDNF,BICDL1,BLOC1S2,BLOC1S3,BMP5,BMP7,BMPR1B,BMPR2,BOC,BRSK2,BTG2,C1QA,C1QL1,C3,CACNG7,CALR,CAMK1,CAMK2A,CAMK2B,CAMSAP3,CARM1,CD3E,CDC42,CDH23,CDHR1,CDK16,CDK5R1,CDON,CELSR2,CERS2,CFLA…
Gene Ontology - Biological Process	positive regulation of nucleic acid-templated transcription	predicted (intersection)	601	473.6	3.27E-11	ABL1, ABLIM3,ABT1,ACTN4,ACVR1,ACVR1B,ACVRL1,AGO1,AGO2,AGRN,AGT,AIP,AIRE,AKNA,ALX4,APBB1,APLN,AR,ARHGEF11,ARID1A,ARID3A,ARID3B,ARID5B,ARNT,ARNT2,ARRB1,ASH2L,ASXL1,ASXL2,ATF6,ATF7IP,ATM,ATOH8,ATXN7L3,BACH1,BAMBI,BARHL1,BARHL2,BARX1,BARX2,BCAS3,BCL10,BCL11B,BCL3,BCL9,BCL9L,BICRA,BMP10,BMP5,BMP7,BMPR1B,BMPR2,BRD4,BRF1,BRPF1,BTBD18,CALCOCO1,CAMK1,CAMKK2,CAMTA2,CARF,CARM1,CASK,CASZ1,CCAR2,CCNT1,CD4,CD7…
Gene Ontology - Biological Process	positive regulation of RNA biosynthetic process	predicted (intersection)	601	474	3.54E-11	ABL1, ABLIM3,ABT1,ACTN4,ACVR1,ACVR1B,ACVRL1,AGO1,AGO2,AGRN,AGT,AIP,AIRE,AKNA,ALX4,APBB1,APLN,AR,ARHGEF11,ARID1A,ARID3A,ARID3B,ARID5B,ARNT,ARNT2,ARRB1,ASH2L,ASXL1,ASXL2,ATF6,ATF7IP,ATM,ATOH8,ATXN7L3,BACH1,BAMBI,BARHL1,BARHL2,BARX1,BARX2,BCAS3,BCL10,BCL11B,BCL3,BCL9,BCL9L,BICRA,BMP10,BMP5,BMP7,BMPR1B,BMPR2,BRD4,BRF1,BRPF1,BTBD18,CALCOCO1,CAMK1,CAMKK2,CAMTA2,CARF,CARM1,CASK,CASZ1,CCAR2,CCNT1,CD4,CD7…
Gene Ontology - Biological Process	positive regulation of transcription by RNA polymerase II	predicted (intersection)	439	333.3	1.16E-10	ABL1, ABLIM3,ACVR1,ACVR1B,ACVRL1,AGO1,AGO2,AGRN,AIRE,AKNA,ALX4,APBB1,APLN,AR,ARID3A,ARID3B,ARNT,ARNT2,ARRB1,ASH2L,ASXL1,ASXL2,ATF6,ATM,ATOH8,BACH1,BARHL1,BARHL2,BARX1,BARX2,BCAS3,BCL11B,BCL3,BCL9,BCL9L,BMP5,BMP7,BMPR1B,BMPR2,BRD4,BTBD18,CALCOCO1,CAMK1,CAMTA2,CARF,CARM1,CASK,CCNT1,CDC73,CDON,CEBPA,CHD7,CHD8,CIITA,CNBP,CREB1,CREB3L2,CREB3L3,CREBBP,CRTC1,CRX,CSF3,CSRNP3,CTCF,CX3CL1,CXCL10,DAB2IP,DBP…
Gene Ontology - Biological Process	neurogenesis	predicted (union)	888	759.8	2.92E-10	ABL1, ABL2,ABT1,ACAP3,ADAM10,ADCY1,ADGRB1,ADGRF1,ADGRG6,ADGRL3,ADM,ADNP,ADRA2C,AGRN,AGT,AGTPBP1,AKNA,AKT2,ALDH1A2,ALKBH1,ALS2,AMIGO1,ANAPC2,ANK3,ANKRD27,ANKS1A,ANOS1,AP2A1,APBB1,APBB2,APOA1,APOE,APP,APPL2,ARC,ARF1,ARFGEF1,ARHGAP33,ARHGDIA,ARHGEF10,ARL3,ARSB,ARTN,ARX,ASAP1,ASCL2,ASPA,ASTN1,ATAT1,ATCAY,ATF5,ATP7A,ATP8A2,ATXN10,AUTS2,AXL,AZU1,B4GALT5,B4GALT6,BACE2,BAG5,BAIAP2,BARHL1,BARHL2,BAX,BBS4,…
Gene Ontology - Cellular Component	synapse	predicted (union)	694	585.7	4.82E-10	AAK1, ABAT,ABHD17A,ABHD17B,ABL1,ABLIM3,ABR,ACAN,ACHE,ACTB,ACTN1,ADAM10,ADAM23,ADCY1,ADGRA1,ADGRB1,ADGRL1,ADGRL3,ADRA1A,ADRA2C,AGRN,AKAP12,AKAP7,AKR1A1,ALS2,AMPH,ANK1,ANK3,ANKS1B,AP1S1,AP3S2,APBA1,APBA2,APBB1,APBB2,APC2,APH1A,APOE,APP,ARC,ARF1,ARFGAP1,ARHGAP22,ARHGAP33,ARHGAP39,ARHGAP44,ARHGEF9,ARL8A,ARPC2,ARRB1,ARRB2,ASAP1,ASCC1,ASIC1,ASIC2,ATCAY,ATP1A2,ATP1A3,ATP2B1,ATP2B4,ATP6V0D1,ATP8A1,BAALC,…
Gene Ontology - Cellular Component	neuron projection	predicted (intersection)	446	342.9	6.03E-10	AAK1, ABHD12,ABHD17A,ABL1,ACTN4,ACVRL1,ADAM10,ADCY2,ADCY9,ADGRL1,ADGRL3,ADNP,AGO2,AHCYL2,AMFR,AMIGO1,ANG,ANK1,ANKS1B,AP1S1,AP3S2,APBA1,APBB1,APBB2,ARC,ARHGEF15,ARHGEF7,ARL3,ARL8A,ARPC2,ARPC3,ARRB1,ARRB2,ASIC2,ATAT1,ATCAY,ATG7,ATP1A3,ATP2B4,ATP6V0D1,ATP7A,ATP8A2,ATXN10,ATXN1L,BAALC,BACE1,BAG2,BAIAP2,BBS4,BCL11B,BLOC1S2,BLOC1S3,BMPR1B,BMPR2,BOC,BRSK2,BSN,C1QL1,CACNA1B,CACNA1C,CACNA1F,CACNG2,CACNG7,…
Gene Ontology - Biological Process	generation of neurons	predicted (union)	834	713.9	1.07E-09	ABL1, ABL2,ABT1,ACAP3,ADAM10,ADCY1,ADGRB1,ADGRF1,ADGRL3,ADM,ADNP,ADRA2C,AGRN,AGT,AGTPBP1,AKNA,ALDH1A2,ALKBH1,ALS2,AMIGO1,ANAPC2,ANK3,ANKRD27,ANKS1A,ANOS1,AP2A1,APBB1,APBB2,APOA1,APOE,APP,APPL2,ARC,ARF1,ARFGEF1,ARHGAP33,ARHGDIA,ARL3,ARSB,ARTN,ARX,ASAP1,ASCL2,ASPA,ASTN1,ATAT1,ATCAY,ATF5,ATP7A,ATP8A2,ATXN10,AUTS2,AXL,B4GALT5,B4GALT6,BAG5,BAIAP2,BARHL1,BARHL2,BAX,BBS4,BCL11A,BCL11B,BCL6,BDNF,BICDL1,B…
Gene Ontology - Cellular Component	neuron projection	predicted (union)	657	554.6	1.17E-09	AAK1, ABAT,ABHD12,ABHD17A,ABHD17B,ABL1,ACAP3,ACTB,ACTN4,ACVRL1,ADAM10,ADCY2,ADCY9,ADGRB1,ADGRL1,ADGRL3,ADNP,ADRA2C,AGO2,AHCY,AHCYL2,ALS2,AMFR,AMIGO1,ANG,ANK1,ANK3,ANKS1A,ANKS1B,AP1S1,AP3S2,APBA1,APBB1,APBB2,APOE,APP,ARC,ARF1,ARHGAP33,ARHGEF15,ARHGEF7,ARL3,ARL8A,ARPC2,ARPC3,ARRB1,ARRB2,ASAP1,ASIC2,ATAT1,ATCAY,ATG7,ATP13A2,ATP1A2,ATP1A3,ATP2B1,ATP2B4,ATP6V0D1,ATP7A,ATP8A2,ATXN10,ATXN1L,AUTS2,BAALC,…
Gene Ontology - Cellular Component	axon	predicted (intersection)	238	166.3	1.30E-09	AAK1, ADCY9,ADGRL1,ADGRL3,ADNP,AMFR,AMIGO1,ANG,ANK1,AP1S1,AP3S2,APBB1,APBB2,ARL8A,ARPC3,ATAT1,ATCAY,ATG7,ATP1A3,ATP6V0D1,BACE1,BAG2,BLOC1S2,BLOC1S3,BOC,BRSK2,BSN,C1QL1,CACNG2,CACNG7,CALM3,CASR,CBL,CD200,CDK5R1,CDK5R2,CHRM1,CHRM2,CHRM3,CNGB1,CNIH2,CNTN2,CNTNAP1,CPLX1,CREB1,CRTAC1,CST3,CXADR,DAB2IP,DAG1,DAGLA,DBN1,DCC,DCTN2,DGKI,DHX36,DISC1,DLG3,DLG4,DNM1,DOCK7,DPYSL3,DSCAM,DYRK1A,EEA1,ELK1,EPHA5,E…
Gene Ontology - Biological Process	positive regulation of transcription, DNA-templated	predicted (union)	832	713.9	1.75E-09	ABL1, ABLIM3,ACTR3,ACVR1,ACVR1B,ACVR2A,ACVRL1,ADIRF,AGO1,AGO2,AGRN,AGT,AHR,AIRE,AKNA,ALX1,ALX4,APBB1,APLN,APOE,APP,AR,ARHGEF11,ARID1A,ARID3A,ARID3B,ARNT,ARNT2,ARNTL2,ARRB1,ASF1A,ASH2L,ASXL1,ASXL2,ATAD2,ATF5,ATF6,ATF7IP,ATM,ATOH8,ATP1B4,ATXN7L3,AUTS2,AXIN1,BACH1,BAMBI,BARHL1,BARHL2,BARX1,BARX2,BATF,BCAS3,BCL10,BCL11B,BCL3,BCL9,BCL9L,BICRA,BMP10,BMP5,BMP6,BMP7,BMPR1A,BMPR1B,BMPR2,BPTF,BRD4,BRD7,BRF…
Gene Ontology - Biological Process	positive regulation of RNA biosynthetic process	predicted (union)	888	766.7	1.80E-09	ABL1, ABLIM3,ABT1,ACTN1,ACTN4,ACTR3,ACVR1,ACVR1B,ACVR2A,ACVRL1,ADIRF,AGO1,AGO2,AGRN,AGT,AHR,AIP,AIRE,AKNA,ALX1,ALX4,APBB1,APEX1,APLN,APOE,APP,AR,ARHGEF11,ARID1A,ARID3A,ARID3B,ARID5B,ARL2BP,ARNT,ARNT2,ARNTL2,ARRB1,ASF1A,ASH2L,ASXL1,ASXL2,ATAD2,ATF5,ATF6,ATF7IP,ATM,ATOH8,ATP1B4,ATXN7L3,AUTS2,AXIN1,BACH1,BAMBI,BARHL1,BARHL2,BARX1,BARX2,BATF,BCAS3,BCL10,BCL11B,BCL3,BCL9,BCL9L,BICRA,BMP10,BMP5,BMP6,BM…
Gene Ontology - Biological Process	positive regulation of nucleic acid-templated transcription	predicted (union)	887	766.2	1.80E-09	ABL1, ABLIM3,ABT1,ACTN1,ACTN4,ACTR3,ACVR1,ACVR1B,ACVR2A,ACVRL1,ADIRF,AGO1,AGO2,AGRN,AGT,AHR,AIP,AIRE,AKNA,ALX1,ALX4,APBB1,APEX1,APLN,APOE,APP,AR,ARHGEF11,ARID1A,ARID3A,ARID3B,ARID5B,ARL2BP,ARNT,ARNT2,ARNTL2,ARRB1,ASF1A,ASH2L,ASXL1,ASXL2,ATAD2,ATF5,ATF6,ATF7IP,ATM,ATOH8,ATP1B4,ATXN7L3,AUTS2,AXIN1,BACH1,BAMBI,BARHL1,BARHL2,BARX1,BARX2,BATF,BCAS3,BCL10,BCL11B,BCL3,BCL9,BCL9L,BICRA,BMP10,BMP5,BMP6,BM…
Gene Ontology - Cellular Component	Golgi apparatus	predicted (union)	860	744.9	2.26E-09	A4GALT, ABCA5,ABCA7,ABCB6,ABCG1,ACAN,ACER2,ACER3,ACHE,ACO1,ADAM10,ADAM19,AGBL4,AGPAT3,AGRN,AGTRAP,AJUBA,AKAP8,AKR1E2,AKR7A2,ALKBH5,ALX1,AMFR,ANGEL1,ANGPTL3,ANK3,ANKRD28,AOC3,AP1AR,AP1B1,AP1G1,AP1M1,AP1M2,AP1S1,AP1S3,AP2A1,AP3S2,AP4E1,AP4S1,APBA1,APC2,APH1A,APOE,APP,AQP2,ARF1,ARF3,ARFGAP2,ARFGEF1,ARFIP2,ARL1,ARL17A,ARL3,ARRB1,ARSB,ARSE,ASAH2,ASIC1,ATAT1,ATF6,ATG9A,ATP1A3,ATP6V0A1,ATP7A,ATP7B,ATP8A…
Gene Ontology - Biological Process	positive regulation of macromolecule biosynthetic process	predicted (intersection)	677	552.2	2.37E-09	ABL1, ABLIM3,ABT1,ACTN4,ACVR1,ACVR1B,ACVRL1,AGO1,AGO2,AGRN,AGT,AIP,AIRE,AKNA,AKT2,ALX4,APBB1,APLN,AR,ARFGEF1,ARHGEF11,ARID1A,ARID3A,ARID3B,ARID5B,ARNT,ARNT2,ARRB1,ARRB2,ASH2L,ASXL1,ASXL2,ATF6,ATF7IP,ATM,ATOH8,ATXN7L3,AZU1,BACH1,BAMBI,BARHL1,BARHL2,BARX1,BARX2,BCAS3,BCL10,BCL11B,BCL3,BCL9,BCL9L,BICRA,BMP10,BMP5,BMP7,BMPR1B,BMPR2,BRD4,BRF1,BRPF1,BTBD18,C1QTNF2,CALCOCO1,CAMK1,CAMKK2,CAMTA2,CARD11,CA…
Gene Ontology - Cellular Component	presynapse	predicted (intersection)	225	157.1	3.35E-09	AAK1, ADAM10,ADCY1,ADGRL1,ADRA1A,AMPH,AP1S1,APBA1,APBA2,APBB1,APH1A,ASIC1,ATP1A3,ATP2B4,ATP6V0D1,ATP8A1,BACE1,BAIAP2,BAIAP3,BCL2L1,BRSK2,BSN,BTBD9,C1QL1,CACNA1B,CACNB2,CADM3,CALM3,CAMK2A,CASK,CASR,CBARP,CDK5R1,CEL,CHRM1,CHRM2,CHRM3,CHRNA4,CHRNB2,CHRNB4,CLTB,CNGB1,CNTNAP1,CPLX1,CPLX3,CTTNBP2,DENND1A,DGKI,DGKQ,DISC1,DLG4,DNAJC5,DNM1,DNMBP,DOC2A,EFNB2,EFNB3,ELK1,EPHB2,ERC1,EXOC3,FBXL20,FBXO45,FOSL1,…
Gene Ontology - Biological Process	cell development	predicted (intersection)	742	614.3	5.99E-09	ABHD2, ABL1,ABL2,ACAN,ACHE,ACTN4,ACVR1,ADAM10,ADCY1,ADGRF5,ADNP,ADRA1A,AFF4,AGRN,AGT,AKAP13,AKAP6,AKT2,ALDH1A2,ALKBH1,AMIGO1,ANAPC2,ANG,ANOS1,ANTXR1,AP2A1,APBB1,APBB2,APOA1,APPL2,AR,ARC,ARFGEF1,ARHGDIA,ARHGEF26,ARHGEF7,ARID5B,ARL3,ARPC2,ARTN,ASCL2,ASPA,ATAT1,ATCAY,ATM,ATP7A,ATP8A2,ATXN10,AXL,B4GALT1,B4GALT5,BAG5,BAIAP2,BARHL2,BAX,BBS4,BCL11A,BCL11B,BCL2L1,BCL6,BDNF,BICDL1,BLOC1S2,BLOC1S3,BMERB1,B…
Gene Ontology - Biological Process	central nervous system development	predicted (intersection)	392	299.5	5.99E-09	ABL1, ABR,ABT1,ACVR1B,ADCY1,AFF2,AK4,AKNA,ALDH1A2,ALDH5A1,ARID1A,ARNT2,ARRB2,ASIC2,ASPA,ATAT1,ATM,ATN1,ATP2B4,ATP6V0D1,ATP7A,ATRN,ATXN1,ATXN1L,AVPR2,AXL,B4GALT5,BAIAP2,BAK1,BARHL1,BAX,BBS4,BCL11B,BCL2L11,BCR,BMERB1,BMP5,BMP7,BMPR2,BOK,BTD,BTG2,C1QA,C3,C5AR1,CALM1,CALM3,CASP2,CCDC85C,CD3E,CDC42,CDH22,CDK5R1,CDK5R2,CDK6,CDON,CELSR1,CHD5,CHD7,CHD8,CHRNB2,CIC,CLCF1,CNP,CNTN2,CNTNAP1,COL3A1,COQ8B,CREB…
Gene Ontology - Biological Process	positive regulation of cellular biosynthetic process	predicted (intersection)	702	577.8	5.99E-09	ABCD1, ABL1,ABLIM3,ABT1,ACTN4,ACVR1,ACVR1B,ACVRL1,ADCYAP1R1,ADGRF5,AGAP2,AGO1,AGO2,AGRN,AGT,AIP,AIRE,AKNA,AKT2,ALX4,APBB1,APLN,AR,ARFGEF1,ARHGEF11,ARID1A,ARID3A,ARID3B,ARID5B,ARNT,ARNT2,ARRB1,ARRB2,ASH2L,ASXL1,ASXL2,ATF6,ATF7IP,ATM,ATOH8,ATXN7L3,AZU1,BACH1,BAMBI,BARHL1,BARHL2,BARX1,BARX2,BCAS3,BCL10,BCL11B,BCL3,BCL9,BCL9L,BICRA,BMP10,BMP5,BMP7,BMPR1B,BMPR2,BRD4,BRF1,BRPF1,BTBD18,C1QTNF2,CALCOCO1,…
Gene Ontology - Biological Process	cell projection morphogenesis	predicted (intersection)	252	179.8	7.40E-09	ABL1, ADAM10,ADCY1,ADNP,AMIGO1,ANAPC2,ANOS1,APBB1,APBB2,ARC,ARHGDIA,ARHGEF7,ARPIN,ARTN,ATP7A,ATP8A2,B4GALT5,BAIAP2,BARHL2,BCL11A,BCL11B,BDNF,BMP7,BMPR1B,BMPR2,BOC,BRSK2,CACNG7,CAMK2A,CAMK2B,CD44,CDC42,CDK5R1,CELSR2,CHRNA7,CHRNB2,CNP,CNTN2,CNTNAP1,CORO1B,CPNE5,CRABP2,CREB1,CRMP1,CSF1R,CUX1,CXCL12,DAB2IP,DAG1,DBN1,DBNL,DCC,DDR1,DHX36,DISC1,DLG4,DOCK7,DOK1,DOK4,DPYSL2,DPYSL4,DPYSL5,DRAXIN,DSCAM,DVL2…
Gene Ontology - Biological Process	positive regulation of transcription by RNA polymerase II	predicted (union)	638	539.1	8.45E-09	ABL1, ABLIM3,ACTR3,ACVR1,ACVR1B,ACVR2A,ACVRL1,ADIRF,AGO1,AGO2,AGRN,AIRE,AKNA,ALX1,ALX4,APBB1,APLN,APP,AR,ARID3A,ARID3B,ARNT,ARNT2,ARNTL2,ARRB1,ASH2L,ASXL1,ASXL2,ATF5,ATF6,ATM,ATOH8,ATP1B4,AUTS2,BACH1,BARHL1,BARHL2,BARX1,BARX2,BATF,BCAS3,BCL11B,BCL3,BCL9,BCL9L,BMP5,BMP6,BMP7,BMPR1A,BMPR1B,BMPR2,BPTF,BRD4,BTBD18,CALCOCO1,CAMK1,CAMTA2,CAND1,CARF,CARM1,CASK,CBFB,CCN1,CCNK,CCNT1,CCNT2,CCPG1,CD28,CD3D,…
Gene Ontology - Biological Process	cell part morphogenesis	predicted (intersection)	258	185.1	8.54E-09	ABL1, ADAM10,ADCY1,ADNP,AMIGO1,ANAPC2,ANOS1,APBB1,APBB2,ARC,ARHGDIA,ARHGEF7,ARPIN,ARTN,ATP7A,ATP8A2,B4GALT5,BAIAP2,BARHL2,BAX,BCL11A,BCL11B,BCL2L1,BDNF,BMP7,BMPR1B,BMPR2,BOC,BRSK2,CACNG7,CAMK2A,CAMK2B,CD44,CDC42,CDK5R1,CELSR2,CHRNA7,CHRNB2,CNP,CNTN2,CNTNAP1,CORO1B,CPNE5,CRABP2,CREB1,CRMP1,CSF1R,CUX1,CXCL12,DAB2IP,DAG1,DBN1,DBNL,DCC,DDR1,DHX36,DISC1,DLG4,DOCK7,DOK1,DOK4,DPYSL2,DPYSL4,DPYSL5,DRAXIN…
Gene Ontology - Biological Process	negative regulation of cellular metabolic process	predicted (intersection)	866	730.2	8.54E-09	ABCD1, ABCE1,ABL1,ACADL,ACER2,ACVR2B,ACVRL1,ADRA1A,AGO1,AGO2,AGO3,ALAD,ANG,ANKRD13B,ANOS1,AP2A1,APBB1,APPL2,AR,ARFGEF3,ARID1A,ARID5B,ARRB1,ARRB2,ASB1,ASCL2,ATCAY,ATF7IP,ATG7,ATM,ATN1,ATOH8,ATP2B4,ATXN1,BACH1,BACH2,BAG2,BAG5,BAK1,BARD1,BARX2,BAX,BAZ2A,BCL11A,BCL3,BCL6,BCL7A,BCR,BEND3,BIRC5,BMF,BMP5,BMP7,BMPR2,BOD1,BRMS1,BTG2,BTN2A2,C3,CACTIN,CALM1,CALM3,CALR,CAMK2N1,CAMK2N2,CAMSAP3,CARD18,CAV3,CAV…
Gene Ontology - Cellular Component	cell junction	predicted (intersection)	486	386.2	1.29E-08	ABCB11, ABHD17A,ACHE,ACTN4,ADAM10,ADCYAP1R1,ADGRL1,ADGRL3,AGO2,AGRN,AIF1L,AJAP1,AKAP6,AMPH,ANKRD23,ANKS1B,ANO7,ANXA6,AQP7,ARC,ARHGAP22,ARHGAP31,ARHGEF7,ARHGEF9,ARL8A,ARPC2,ARPC3,ATAT1,ATCAY,ATN1,B4GALT1,BAALC,BAIAP2,BAIAP2L1,BAIAP2L2,BCL2L1,BCR,BMPR2,BSG,BSN,CABP1,CACNA1C,CACNG2,CACNG8,CADM1,CADM3,CALR,CAMK2A,CAMK2B,CAMK2N1,CAMSAP3,CAP1,CAPN1,CAPN5,CASK,CAV3,CBARP,CBL,CBLN3,CCDC85C,CCNF,CD151,CD3…
Gene Ontology - Biological Process	regulation of cellular component organization	predicted (intersection)	850	717.4	1.66E-08	AAK1, ABHD17A,ABL1,ABL2,ABLIM3,ACE,ACTN4,ACTR3B,ACVR1B,ACVRL1,ADAM10,ADAMTS16,ADD2,ADGRL1,ADGRL3,ADIPOR1,ADNP,AGRN,AGT,AKAP13,AKAP6,AKT2,AMIGO1,AMIGO3,ANAPC15,ANAPC2,ANK1,ANKFY1,ANKRD13B,ANKRD53,ANTXR1,AP2A1,APBB1,APBB2,APLN,APOA1,APPL2,AR,ARC,ARFGEF1,ARHGAP22,ARHGDIA,ARHGDIB,ARHGEF11,ARHGEF15,ARHGEF7,ARPC2,ARPC3,ARPC4,ARPC4-TTLL3,ARPIN,ARPIN-AP3S2,ARRB1,ARRB2,ASIC2,ASPH,ATAD3A,ATAT1,ATF7IP,ATG13…
Gene Ontology - Molecular Function	sequence-specific DNA binding	predicted (intersection)	381	291.7	1.87E-08	ABL1, ACTN4,AGO1,AIRE,AKNA,AR,ARGFX,ARID3B,ARID5B,ARNT,ARNT2,ASCL2,ATF6,ATOH8,BACH1,BARX2,BAZ2A,BCL11A,BCL11B,BCL6,BEND3,CALCOCO1,CARF,CC2D1A,CDX2,CEBPA,CENPB,CHD7,CHTOP,CNBP,CREB1,CREB3L2,CREB3L3,CREBBP,CRX,CSRNP3,CTCF,CUX1,DBP,DDRGK1,DDX11,DHX36,DLX4,DMBX1,DMRT1,DNMT3A,DPF2,E2F1,E2F2,E2F3,E2F4,EDF1,EGR1,EGR4,ELF3,ELF4,ELK1,ELK4,EMX1,EN1,ENHO,ENO1,ERCC4,ERF,ESR1,ESR2,ESRRA,ESRRB,ESRRG,ETV5,ETV6,…
Gene Ontology - Molecular Function	sequence-specific double-stranded DNA binding	predicted (intersection)	293	215.7	1.87E-08	ABL1, ACTN4,AGO1,AIRE,AKNA,AR,ARID3B,ARID5B,ARNT,ARNT2,ASCL2,ATF6,ATOH8,BACH1,BARX2,BAZ2A,BCL11A,BCL11B,BEND3,CALCOCO1,CARF,CC2D1A,CDX2,CEBPA,CENPB,CHD7,CNBP,CREB1,CREB3L2,CREB3L3,CREBBP,CRX,CTCF,CUX1,DBP,DDRGK1,DDX11,DHX36,DLX4,DMBX1,DMRT1,DNMT3A,DPF2,E2F1,E2F2,E2F3,E2F4,EGR1,ELF3,ELF4,ELK1,ELK4,EN1,ENHO,ENO1,ESR1,ESR2,ESRRA,ESRRB,ESRRG,ETV5,ETV6,ETV7,FOSL1,FOSL2,FOXC1,FOXC2,FOXD3,FOXF1,FOXJ1,FO…
Gene Ontology - Molecular Function	transcription regulatory region DNA binding	predicted (intersection)	322	240.2	1.87E-08	ACTN4, AGO1,AGO2,AIRE,AKNA,AR,ARID3B,ARID5B,ARNT,ARNT2,ARRB1,ASCL2,ASH2L,ATF6,ATOH8,BACH1,BARX2,BAZ2A,BCL11A,BCL11B,BCL6,BRF2,CALCOCO1,CARF,CARM1,CC2D1A,CCNT1,CDX2,CEBPA,CHD7,CIITA,CNBP,CREB1,CREB3L2,CREB3L3,CREBBP,CRX,CTCF,CUX1,DBP,DDRGK1,DHX36,DLX4,DMBX1,DMRT1,DNMT3A,DOT1L,DPF2,E2F1,E2F2,E2F3,E2F4,EGR1,ELF3,ELF4,ELK1,ELK4,EN1,ENHO,ENO1,ESR1,ESR2,ESRRA,ESRRB,ESRRG,ETV5,ETV6,ETV7,FOSL1,FOSL2,FOXC…
Gene Ontology - Molecular Function	enzyme binding	predicted (intersection)	735	611.5	1.92E-08	ABCD1, ABL1,ABR,ACE,ACVR1B,ACVRL1,ADAM10,ADAMTS4,ADCY2,ADCY5,ADCYAP1R1,ADD2,ADIPOR1,ADRA2A,AGO1,AGO2,AKAP11,AKAP13,AKAP6,ALPI,AMFR,ANAPC2,ANGPT4,ANK1,ANKFY1,AP1G1,AP2A1,AP2A2,APBB1,APOA1,AR,ARFGEF1,ARFGEF3,ARHGAP1,ARHGDIB,ARHGEF1,ARHGEF11,ARHGEF12,ARHGEF15,ARHGEF26,ARHGEF39,ARHGEF40,ARHGEF6,ARHGEF7,ARHGEF9,ARIH1,ARMT1,ARPC4,ARRB1,ARRB2,ATF6,ATF7,ATG13,ATG16L1,ATP1B2,ATP2B4,ATP6V0A1,ATP7A,ATXN10,B…
Gene Ontology - Biological Process	animal organ morphogenesis	predicted (intersection)	406	314.8	2.01E-08	ABL1, ABLIM1,ABR,ACAN,ACVR1,ACVR2B,ACVRL1,ADAMTS16,AGT,AJAP1,ALDH1A2,ALPL,ALX3,ALX4,AP2A1,AP2A2,AP2M1,AQP5,AQP6,AR,ARID1A,ARID5B,ARRB2,ASXL1,ATP8A2,BAK1,BAX,BBS4,BCL11B,BCL2L11,BCR,BMP1,BMP10,BMP5,BMP7,BMPR1B,BMPR2,BSG,BTBD7,CAPN1,CARM1,CAV3,CCL11,CD34,CDC42,CDON,CDX2,CEACAM1,CELSR1,CELSR2,CFLAR,CHAD,CHD7,CHST11,CHSY1,COL1A1,COL27A1,COL3A1,COL5A1,CPE,CRB1,CRB2,CRX,CSF1,CSF1R,CSF3R,CTNNBIP1,CTSH,C…
Gene Ontology - Biological Process	regulation of neurogenesis	predicted (intersection)	319	238.8	2.01E-08	ABL1, ABL2,ADAM10,ADNP,AGT,AMIGO1,ANAPC2,AP2A1,APBB1,APPL2,ARC,ARHGDIA,ASCL2,ASPA,ATP8A2,BAG5,BAIAP2,BARHL2,BCL11A,BCL11B,BCL6,BDNF,BMERB1,BMP5,BMP7,BMPR2,BRSK2,C1QA,C5AR1,CACNG7,CALR,CAMK1,CAMK2A,CAMK2B,CARM1,CDK5R1,CDON,CERS2,CFLAR,CHD7,CHRM1,CHRNB2,CLCF1,CNTN2,COL3A1,CPNE5,CRABP2,CREB1,CREB3L2,CRMP1,CRTC1,CRX,CSF1,CSMD3,CSNK1D,CTDSP1,CUX1,CX3CL1,CX3CR1,CXCL12,CYB5D2,DAAM2,DAB2IP,DAG1,DBN1,DCC,…
Gene Ontology - Molecular Function	DNA-binding transcription factor activity	predicted (intersection)	757	632.8	2.28E-08	ADAM8, ADCY1,ADGRG3,ADNP,AGT,AHRR,AIRE,AKNA,ALX3,ALX4,AR,ARGFX,ARID1A,ARID3A,ARID3B,ARID5B,ARNT,ARNT2,ARRB1,ARRB2,ASCL2,ATF6,ATF7,ATOH8,BACH1,BACH2,BARHL1,BARHL2,BARX1,BARX2,BATF2,BCL10,BCL11A,BCL11B,BCL3,BCL6,BMP7,BNC1,BNC2,BRMS1,BTG2,CACTIN,CAMK2A,CAMTA2,CARD11,CARF,CARHSP1,CARM1,CASZ1,CBFA2T3,CC2D1A,CD200,CD40LG,CDX2,CEBPA,CERS3,CERS6,CFLAR,CHP1,CIC,CMKLR1,CNBP,COMMD1,COMMD6,COMMD7,CREB1,CREB3…
Gene Ontology - Biological Process	cell surface receptor signaling pathway involved in cell-cell signaling	predicted (intersection)	268	196.1	3.86E-08	ABL1, AGO1,AGO2,AGO3,AMER1,AMER2,AMER3,AMOTL2,AP2A1,AP2A2,AP2M1,APC2,APCDD1,ARRB2,ATP6V1C2,BAIAP2,BAMBI,BARX1,BCL9,BCL9L,C3,CACNB3,CACNG4,CALCOCO1,CALM1,CAMK2A,CCAR2,CCNY,CDC42,CDC73,CDK14,CELSR1,CELSR2,CHD8,CHRM1,CHRNA2,CHRNA4,CHRNA7,CHRNB2,CHRNB4,CHRND,CHRNE,CNIH2,COL1A1,CPE,CSNK1A1,CSNK1D,CSNK1G1,CSNK1G2,CSNK2A1,CTDNEP1,CTNNBIP1,CUL3,CXXC4,DAAM2,DAB2IP,DACT1,DACT3,DDB1,DGKI,DISC1,DKK3,DLG4,DRA…
Gene Ontology - Biological Process	head development	predicted (intersection)	315	236.6	3.99E-08	ABL1, ABR,ADCY1,AFF2,AK4,AKNA,ALDH1A2,ARID1A,ARID5B,ARNT2,ARRB2,ASPH,ATAT1,ATM,ATP2B4,ATP6V0D1,ATP7A,ATRN,ATXN1,ATXN1L,AVPR2,AXL,BAIAP2,BAK1,BARHL1,BAX,BBS4,BCL11B,BCL2L11,BCR,BMERB1,BMP5,BMP7,BMPR2,BOK,BTG2,C5AR1,CALM1,CALM3,CASP2,CCDC85C,CD3E,CDC42,CDH22,CDK5R1,CDK5R2,CDK6,CDON,CHD5,CHD7,CHD8,CHRNB2,CIC,CNP,CNTN2,COL1A1,COL3A1,COQ8B,CREB1,CRISPLD2,CRTAC1,CSF1R,CSK,CSNK1D,CST3,CTNS,CTTNBP2,CXCL1…
Gene Ontology - Molecular Function	DNA-binding transcription activator activity, RNA polymerase II-specific	predicted (intersection)	184	126.1	4.08E-08	AIRE, AKNA,AR,ARNT2,ATF6,BACH1,BARX2,BCL11B,CARF,CEBPA,CREB1,CREB3L2,CREB3L3,CRX,CSRNP3,CTCF,DBP,DLX2,DLX3,DMRT1,E2F2,E2F3,E2F4,EGR1,EGR4,ELF3,ELF4,ELK1,ELK4,EPAS1,ESR1,ESRRA,ESRRB,ESRRG,ETV5,ETV6,FOSL1,FOSL2,FOXC1,FOXC2,FOXF1,FOXH1,FOXJ1,FOXJ2,FOXK2,FOXO4,GATA4,GLI3,GLIS1,GLIS2,GRHL3,GSX1,HCFC1,HEYL,HLF,HNF4A,HOXA1,HOXA10,HOXA7,HOXB2,HOXB5,HOXB7,HOXC10,HOXC11,HOXC13,HOXC4,HOXD13,HOXD4,IER2,IKZF3…
Gene Ontology - Cellular Component	somatodendritic compartment	predicted (union)	448	371.3	4.40E-08	ABHD12, ABHD17A,ABHD17B,ABL1,ACVRL1,ADAM10,ADCY2,ADCY9,ADGRB1,ADNP,ADRA2C,AGO2,AKAP12,ALS2,AMFR,AMIGO1,ANG,ANK3,ANKS1B,APBB1,APOB,APOE,APP,ARC,ARHGAP33,ARHGEF15,ARHGEF7,ARRB1,ARRB2,ASAP1,ASIC2,ASTN1,ASTN2,ATCAY,ATP13A2,ATP1A2,ATP1A3,ATP2B1,ATP7A,ATXN10,ATXN1L,BACE1,BAG2,BAIAP2,BGLAP,BMPR1A,BMPR1B,BMPR2,BRS3,BSN,C4A,C4B,CACNA1B,CACNA1C,CACNA1F,CACNG2,CACNG4,CACNG7,CAD,CAMK2A,CAMK2N1,CANX,CAPRIN1,C…
Gene Ontology - Biological Process	neuron development	predicted (intersection)	404	314.8	4.41E-08	ABL1, ABL2,ADAM10,ADCY1,ADNP,AGRN,AGT,ALKBH1,AMIGO1,ANAPC2,ANOS1,AP2A1,APBB1,APBB2,APOA1,ARC,ARFGEF1,ARHGDIA,ARL3,ARTN,ATAT1,ATCAY,ATP7A,ATP8A2,ATXN10,B4GALT5,BAG5,BAIAP2,BARHL2,BBS4,BCL11A,BCL11B,BDNF,BICDL1,BLOC1S2,BLOC1S3,BMP5,BMP7,BMPR1B,BMPR2,BOC,BRSK2,BTG2,C1QA,C1QL1,C3,CACNG7,CAMK1,CAMK2A,CAMK2B,CAMSAP3,CARM1,CD3E,CDC42,CDH23,CDHR1,CDK16,CDK5R1,CELSR2,CERS2,CFLAR,CHRNA7,CHRNB2,CLMN,CNGB1,C…
Gene Ontology - Biological Process	neuron differentiation	predicted (union)	739	636.3	4.64E-08	ABL1, ABL2,ABT1,ACAP3,ADAM10,ADCY1,ADGRB1,ADGRF1,ADM,ADNP,ADRA2C,AGRN,AGT,AGTPBP1,ALDH1A2,ALKBH1,ALS2,AMIGO1,ANAPC2,ANK3,ANKRD27,ANKS1A,ANOS1,AP2A1,APBB1,APBB2,APOA1,APOE,APP,ARC,ARF1,ARFGEF1,ARHGAP33,ARHGDIA,ARL3,ARSB,ARTN,ARX,ASAP1,ATAT1,ATCAY,ATF5,ATP7A,ATP8A2,ATXN10,AUTS2,B4GALT5,B4GALT6,BAG5,BAIAP2,BARHL2,BBS4,BCL11A,BCL11B,BCL6,BDNF,BICDL1,BIN1,BLOC1S2,BLOC1S3,BLOC1S4,BLOC1S5,BMP5,BMP6,BMP7…
Gene Ontology - Cellular Component	somatodendritic compartment	predicted (intersection)	305	229.5	4.98E-08	ABHD12, ABHD17A,ABL1,ACVRL1,ADAM10,ADCY2,ADCY9,ADNP,AGO2,AMFR,AMIGO1,ANG,ANKS1B,APBB1,ARC,ARHGEF15,ARHGEF7,ARRB1,ARRB2,ASIC2,ASTN1,ASTN2,ATCAY,ATP1A3,ATP7A,ATXN10,ATXN1L,BACE1,BAG2,BAIAP2,BMPR1B,BMPR2,BSN,CACNA1B,CACNA1C,CACNA1F,CACNG2,CACNG4,CACNG7,CAMK2A,CAMK2N1,CASC3,CASR,CCR4,CD200,CD22,CD3E,CDC42,CDK5R1,CHRM2,CHRNA4,CIT,CLSTN1,CNIH2,CNNM1,CNR2,CNTN2,CPLX1,CPNE5,CRIPT,CRTC1,CST3,CTTNBP2,CX3CL…
Gene Ontology - Biological Process	neuron projection development	predicted (intersection)	359	275.7	5.64E-08	ABL1, ABL2,ADAM10,ADCY1,ADNP,AGT,ALKBH1,AMIGO1,ANAPC2,ANOS1,AP2A1,APBB1,APBB2,APOA1,ARC,ARFGEF1,ARHGDIA,ARTN,ATCAY,ATP7A,ATP8A2,ATXN10,B4GALT5,BAG5,BAIAP2,BARHL2,BBS4,BCL11A,BCL11B,BDNF,BICDL1,BLOC1S2,BLOC1S3,BMP5,BMP7,BMPR1B,BMPR2,BOC,BRSK2,BTG2,CACNG7,CAMK1,CAMK2A,CAMK2B,CAMSAP3,CARM1,CD3E,CDC42,CDH23,CDK16,CDK5R1,CELSR2,CERS2,CFLAR,CHRNA7,CHRNB2,CLMN,CNP,CNTN2,CNTNAP1,CPNE5,CRABP2,CREB1,CREB3L…
Gene Ontology - Biological Process	cell morphogenesis	predicted (union)	531	445.4	6.66E-08	ABL1, ACTN1,ACTN4,ADAM10,ADAM8,ADCY1,ADD1,ADGRB1,ADNP,AGO4,AKIP1,ALS2,AMIGO1,ANAPC2,ANK3,ANKRD27,ANOS1,ANTXR1,AP1AR,APBB1,APBB2,APOA1,APOE,APP,AR,ARC,ARHGAP33,ARHGDIA,ARHGEF18,ARHGEF26,ARHGEF7,ARPC2,ARPIN,ARTN,ARX,ASXL1,ATP7A,ATP8A2,AUTS2,AXL,B4GALT5,B4GALT6,BAIAP2,BAMBI,BARHL2,BCL11A,BCL11B,BCL6,BCL9L,BDNF,BIN3,BMP7,BMPR1B,BMPR2,BOC,BRSK2,BRWD1,BRWD3,BVES,C1GALT1C1,C1QBP,CABP4,CACNG7,CALR,CAMK2A…
Gene Ontology - Biological Process	cell-cell signaling	predicted (union)	884	773.1	6.66E-08	ABAT, ABL1,ABR,ACHE,ACVR2B,ADAM10,ADCY1,ADCY5,ADGRB1,ADGRE2,ADM,ADNP,ADRA1A,ADRA1B,ADRA1D,ADRA2A,ADRA2C,AGO1,AGO2,AGO3,AGO4,AGT,AKAP12,AKAP5,AKAP7,ALS2,AMER1,AMER2,AMER3,AMH,AMOTL2,AMPH,ANAPC2,AP2A1,AP2A2,AP2M1,AP2S1,APBA1,APBA2,APC2,APCDD1,APLN,APOE,APP,AR,ARC,ARF1,ARHGEF19,ARL2BP,ARL6,ARRB1,ARRB2,ASIC1,ASIC2,ATP1A2,ATP6V1C2,AXIN1,AXIN2,BACE1,BAIAP2,BAIAP3,BAMBI,BARX1,BCL7B,BCL9,BCL9L,BCR,BMP3,B…
Gene Ontology - Biological Process	brain development	predicted (intersection)	298	223.1	7.29E-08	ABL1, ABR,ADCY1,AFF2,AK4,AKNA,ALDH1A2,ARID1A,ARNT2,ARRB2,ATAT1,ATM,ATP2B4,ATP6V0D1,ATP7A,ATRN,ATXN1,ATXN1L,AVPR2,AXL,BAIAP2,BAK1,BARHL1,BAX,BBS4,BCL11B,BCL2L11,BCR,BMERB1,BMP5,BMP7,BMPR2,BOK,BTG2,C5AR1,CALM1,CALM3,CASP2,CCDC85C,CD3E,CDC42,CDH22,CDK5R1,CDK5R2,CDK6,CDON,CHD5,CHD7,CHD8,CHRNB2,CIC,CNP,CNTN2,COL3A1,COQ8B,CREB1,CRTAC1,CSF1R,CSK,CSNK1D,CST3,CTNS,CTTNBP2,CXCL12,CXCR2,DAB2IP,DDIT4,DISC1,D…
Gene Ontology - Molecular Function	transcription regulatory region sequence-specific DNA binding	predicted (intersection)	276	204.7	7.82E-08	ACTN4, AGO1,AIRE,AKNA,AR,ARID3B,ARID5B,ARNT2,ASCL2,ATF6,ATOH8,BACH1,BARX2,BAZ2A,BCL11A,BCL11B,CALCOCO1,CARF,CC2D1A,CDX2,CEBPA,CHD7,CNBP,CREB1,CREB3L2,CREB3L3,CREBBP,CRX,CTCF,CUX1,DBP,DDRGK1,DHX36,DLX4,DMBX1,DMRT1,DNMT3A,DPF2,E2F1,E2F2,E2F3,E2F4,EGR1,ELF3,ELF4,ELK1,ELK4,EN1,ENHO,ENO1,ESR1,ESR2,ESRRA,ESRRB,ESRRG,ETV5,ETV6,ETV7,FOSL1,FOSL2,FOXC1,FOXC2,FOXD3,FOXF1,FOXJ1,FOXJ2,FOXK1,FOXK2,FOXM1,FOXP3,…
Gene Ontology - Biological Process	neuron projection morphogenesis	predicted (intersection)	240	173.8	8.26E-08	ABL1, ADAM10,ADCY1,ADNP,AMIGO1,ANAPC2,ANOS1,APBB1,APBB2,ARC,ARHGDIA,ARTN,ATP7A,ATP8A2,B4GALT5,BAIAP2,BARHL2,BCL11A,BCL11B,BDNF,BMP7,BMPR1B,BMPR2,BOC,BRSK2,CACNG7,CAMK2A,CAMK2B,CDC42,CDK5R1,CELSR2,CHRNA7,CHRNB2,CNP,CNTN2,CNTNAP1,CPNE5,CRABP2,CREB1,CRMP1,CSF1R,CUX1,CXCL12,DAB2IP,DAG1,DBN1,DBNL,DCC,DDR1,DHX36,DISC1,DLG4,DOCK7,DOK1,DOK4,DPYSL2,DPYSL4,DPYSL5,DRAXIN,DSCAM,DVL2,DVL3,EEF2K,EFNA5,EFNB3,EG…
Gene Ontology - Cellular Component	axon	predicted (union)	333	269	8.68E-08	AAK1, ACAP3,ACTB,ADCY9,ADGRL1,ADGRL3,ADNP,ADRA2C,ALS2,AMFR,AMIGO1,ANG,ANK1,ANK3,AP1S1,AP3S2,APBB1,APBB2,APP,ARL8A,ARPC3,ATAT1,ATCAY,ATG7,ATP1A3,ATP6V0D1,AUTS2,BACE1,BAG2,BIN1,BLOC1S2,BLOC1S3,BLOC1S4,BLOC1S5,BOC,BRSK2,BSN,C1QL1,C4A,C4B,CABP4,CACNG2,CACNG7,CAD,CALM3,CANX,CASR,CBL,CD200,CDK5R1,CDK5R2,CHRM1,CHRM2,CHRM3,CHRNA10,CNGB1,CNIH2,CNR1,CNTN2,CNTNAP1,COBL,CORO1A,CPLX1,CREB1,CRTAC1,CST3,CTNNA2,…
Gene Ontology - Biological Process	regulation of cell differentiation	predicted (union)	993	877.1	1.09E-07	ABCA5, ABCG1,ABL1,ABL2,ACAP3,ACTN4,ACVR1,ACVR1B,ACVR2A,ACVR2B,ACVRL1,ADAM10,ADAM8,ADAMTS12,ADAMTS7,ADD1,ADGRB1,ADIPOR1,ADIRF,ADM,ADNP,ADRA2C,AGO1,AGO3,AGO4,AGT,AJAP1,AKAP13,AKAP6,ALX1,AMIGO1,ANAPC2,ANKRD2,ANKRD27,ANKRD54,AP1AR,AP2A1,APBB1,APOA1,APOB,APOE,APP,APPL2,AR,ARC,ARF1,ARHGAP33,ARHGDIA,ARHGEF7,ARNT,ARPC2,ARRB2,ARSB,ASAP1,ASCL2,ASH2L,ASPA,ASXL1,ASXL2,ATAT1,ATOH8,ATP6AP1,ATP8A2,AXIN2,AXL,BAG…
Gene Ontology - Cellular Component	synaptic membrane	predicted (intersection)	184	128.6	1.60E-07	ABHD17A, ADAM10,ADCY1,ADGRL1,ADRA1A,ANK1,ANKS1B,APBA1,APBB1,APH1A,ARC,ARHGEF9,ARRB1,ARRB2,ATP1A3,ATP2B4,BAALC,BAIAP2,BCR,CABP1,CACNA1C,CACNG2,CACNG4,CACNG7,CADM3,CAMK2A,CAMK2N1,CASK,CHRM1,CHRM2,CHRM3,CHRNA2,CHRNA4,CHRNA7,CHRNB2,CHRNB4,CHRND,CHRNE,CLSTN1,CLSTN2,CLSTN3,CLTB,CNIH2,CNTN2,CNTNAP1,CPLX3,DAG1,DAGLA,DBN1,DCC,DDN,DENND1A,DGKI,DISC1,DLG4,DLG5,DLGAP1,DLGAP3,DNAJA3,DNM1,EFNB2,EFNB3,EPHA7,EPH…
Gene Ontology - Molecular Function	double-stranded DNA binding	predicted (union)	460	383.9	1.70E-07	ABL1, ACTN4,AFF3,AGO1,AHR,AIRE,AKAP8,AKNA,ALX1,APEX1,AR,ARID3B,ARID5B,ARNT,ARNT2,ARNTL2,ARX,ASCL2,ATF5,ATF6,ATOH8,BACH1,BARX2,BAZ2A,BCL11A,BCL11B,BEND3,CALCOCO1,CARF,CC2D1A,CC2D1B,CDC5L,CDK9,CDT1,CDX2,CEBPA,CEBPB,CENPB,CGAS,CHD2,CHD7,CNBP,CREB1,CREB3,CREB3L2,CREB3L3,CREBBP,CRX,CTCF,CTCFL,CUX1,DBP,DDRGK1,DDX11,DHX36,DHX9,DLX4,DMBX1,DMRT1,DMRT2,DNMT3A,DPF2,E2F1,E2F2,E2F3,E2F4,E2F7,EBF2,EGFR,EGR1,EG…
Gene Ontology - Molecular Function	sequence-specific DNA binding	predicted (union)	556	471.9	1.70E-07	ABL1, ACTN4,AGO1,AHR,AIRE,AKNA,ALX1,APEX1,AR,ARGFX,ARID3B,ARID5B,ARNT,ARNT2,ARNTL2,ARX,ASCL2,ATF5,ATF6,ATOH8,BACH1,BARX2,BATF,BAZ2A,BCL11A,BCL11B,BCL6,BEND3,BPTF,CALCOCO1,CARF,CC2D1A,CC2D1B,CDC5L,CDK9,CDT1,CDX2,CEBPA,CEBPB,CENPB,CHD2,CHD7,CHTOP,CNBP,CREB1,CREB3,CREB3L2,CREB3L3,CREBBP,CRX,CSRNP2,CSRNP3,CTC1,CTCF,CTCFL,CUX1,DBP,DDRGK1,DDX11,DHX36,DHX9,DLX4,DMBX1,DMRT1,DMRT2,DMRTA1,DMRTA2,DMRTB1,DNM…
Gene Ontology - Molecular Function	sequence-specific double-stranded DNA binding	predicted (union)	422	348.9	1.70E-07	ABL1, ACTN4,AGO1,AHR,AIRE,AKNA,ALX1,AR,ARID3B,ARID5B,ARNT,ARNT2,ARNTL2,ARX,ASCL2,ATF5,ATF6,ATOH8,BACH1,BARX2,BAZ2A,BCL11A,BCL11B,BEND3,CALCOCO1,CARF,CC2D1A,CC2D1B,CDC5L,CDK9,CDT1,CDX2,CEBPA,CEBPB,CENPB,CHD2,CHD7,CNBP,CREB1,CREB3,CREB3L2,CREB3L3,CREBBP,CRX,CTCF,CTCFL,CUX1,DBP,DDRGK1,DDX11,DHX36,DHX9,DLX4,DMBX1,DMRT1,DMRT2,DNMT3A,DPF2,E2F1,E2F2,E2F3,E2F4,E2F7,EBF2,EGR1,EGR2,ELF3,ELF4,ELF5,ELK1,ELK3…
Gene Ontology - Molecular Function	transcription regulatory region DNA binding	predicted (union)	466	388.5	1.70E-07	ACTN4, AGO1,AGO2,AHR,AIRE,AKNA,ALX1,AR,ARID3B,ARID5B,ARNT,ARNT2,ARNTL2,ARRB1,ARX,ASCL2,ASH2L,ATF5,ATF6,ATOH8,BACH1,BARX2,BAZ2A,BCL11A,BCL11B,BCL6,BRD7,BRF2,CALCOCO1,CARF,CARM1,CBX4,CC2D1A,CC2D1B,CCNT1,CDC5L,CDK9,CDX2,CEBPA,CEBPB,CHD2,CHD7,CIITA,CNBP,CREB1,CREB3,CREB3L2,CREB3L3,CREBBP,CRX,CTCF,CTCFL,CUX1,DBP,DDRGK1,DHX36,DHX9,DLX4,DMBX1,DMRT1,DMRT2,DNMT3A,DOT1L,DPF2,E2F1,E2F2,E2F3,E2F4,E2F7,EBF2,E…
Gene Ontology - Molecular Function	double-stranded DNA binding	predicted (intersection)	312	237.4	1.71E-07	ABL1, ACTN4,AFF3,AGO1,AIRE,AKNA,AR,ARID3B,ARID5B,ARNT,ARNT2,ASCL2,ATF6,ATOH8,BACH1,BARX2,BAZ2A,BCL11A,BCL11B,BEND3,CALCOCO1,CARF,CC2D1A,CDX2,CEBPA,CENPB,CHD7,CNBP,CREB1,CREB3L2,CREB3L3,CREBBP,CRX,CTCF,CUX1,DBP,DDRGK1,DDX11,DHX36,DLX4,DMBX1,DMRT1,DNMT3A,DPF2,E2F1,E2F2,E2F3,E2F4,EGFR,EGR1,ELF3,ELF4,ELK1,ELK4,EN1,ENHO,ENO1,ERCC4,ESR1,ESR2,ESRRA,ESRRB,ESRRG,ETV5,ETV6,ETV7,FOSL1,FOSL2,FOXC1,FOXC2,FOXD…
Gene Ontology - Molecular Function	DNA-binding transcription activator activity, RNA polymerase II-specific	predicted (union)	259	204	2.26E-07	AIRE, AKNA,ALX1,AR,ARNT2,ATF5,ATF6,BACH1,BARX2,BATF,BCL11B,CARF,CDC5L,CEBPA,CEBPB,CREB1,CREB3,CREB3L2,CREB3L3,CRX,CSRNP2,CSRNP3,CTCF,CTCFL,DBP,DLX2,DLX3,DMRT1,E2F2,E2F3,E2F4,EBF2,EGR1,EGR2,EGR4,ELF3,ELF4,ELF5,ELK1,ELK3,ELK4,EPAS1,ERG,ESR1,ESRRA,ESRRB,ESRRG,ETV5,ETV6,FLI1,FOSL1,FOSL2,FOXA1,FOXC1,FOXC2,FOXD2,FOXF1,FOXF2,FOXH1,FOXI1,FOXJ1,FOXJ2,FOXK2,FOXN1,FOXO3,FOXO4,GATA4,GCM1,GLI2,GLI3,GLIS1,GLIS…
Gene Ontology - Biological Process	positive regulation of cell differentiation	predicted (intersection)	376	293.9	2.62E-07	ABL1, ABL2,ACVR1,ACVR1B,ACVR2B,ACVRL1,ADAM8,ADNP,AGT,AKAP6,AMIGO1,ANAPC2,ANKRD54,AP2A1,APBB1,APOA1,AR,ARHGDIA,ARHGEF7,ARNT,ARPC2,ARRB2,ASPA,ASXL2,ATOH8,ATP8A2,AXL,BAIAP2,BAMBI,BCL6,BCL9L,BDNF,BMP10,BMP5,BMP7,BMPR1B,BMPR2,BOC,BTN2A2,C1QA,CACNG7,CALR,CAMK1,CAMK2B,CARM1,CAV3,CCR1,CD101,CD34,CD4,CD74,CDC42,CDON,CDX2,CEACAM1,CEBPA,CFLAR,CLCF1,CMKLR1,COL1A1,CPNE5,CRABP2,CRB2,CREB1,CREB3L2,CREBL2,CRTC1,…
Gene Ontology - Molecular Function	RNA polymerase II regulatory region DNA binding	predicted (intersection)	256	190.1	3.14E-07	ACTN4, AGO1,AIRE,AKNA,AR,ARID3B,ARID5B,ARNT2,ASCL2,ATF6,ATOH8,BACH1,BARX2,BCL11A,BCL11B,CALCOCO1,CARF,CC2D1A,CDX2,CEBPA,CHD7,CNBP,CREB1,CREB3L2,CREB3L3,CRX,CTCF,CUX1,DBP,DDRGK1,DHX36,DLX4,DMBX1,DMRT1,DNMT3A,DPF2,E2F4,EGR1,ELF3,ELF4,ELK1,ELK4,EN1,ENHO,ENO1,ESR1,ESR2,ESRRA,ESRRB,ESRRG,ETV5,ETV6,ETV7,FOSL1,FOSL2,FOXC1,FOXC2,FOXD3,FOXF1,FOXJ1,FOXJ2,FOXK1,FOXK2,FOXM1,FOXP3,FOXQ1,GATA4,GBX2,GLI3,GLIS1,…
Gene Ontology - Molecular Function	RNA polymerase II regulatory region sequence-specific DNA binding	predicted (intersection)	255	189.7	3.87E-07	ACTN4, AGO1,AIRE,AKNA,AR,ARID3B,ARID5B,ARNT2,ASCL2,ATF6,ATOH8,BACH1,BARX2,BCL11A,BCL11B,CALCOCO1,CARF,CC2D1A,CDX2,CEBPA,CHD7,CNBP,CREB1,CREB3L2,CREB3L3,CRX,CTCF,CUX1,DBP,DDRGK1,DHX36,DLX4,DMBX1,DMRT1,DNMT3A,DPF2,E2F4,EGR1,ELF3,ELF4,ELK1,ELK4,EN1,ENHO,ENO1,ESR1,ESR2,ESRRA,ESRRB,ESRRG,ETV5,ETV6,ETV7,FOSL1,FOSL2,FOXC1,FOXC2,FOXD3,FOXF1,FOXJ1,FOXJ2,FOXK1,FOXK2,FOXM1,FOXP3,FOXQ1,GATA4,GBX2,GLI3,GLIS1,…
Gene Ontology - Cellular Component	asymmetric synapse	predicted (intersection)	139	93.09	4.43E-07	ABHD17A, ABR,ADAM10,ADCY1,ADGRA1,ANKS1B,ARC,ARFGAP1,ARHGEF9,ARRB1,ARRB2,BAALC,BAIAP2,BCAS1,BCL11A,BCR,BMPR2,BSN,CABP1,CACNA1C,CACNG2,CACNG4,CACNG7,CACNG8,CAMK1,CAMK2A,CAMK2N1,CDK5R1,CHRM1,CHRM2,CHRM3,CLSTN1,CLSTN2,CLSTN3,CNIH2,CRIPT,CRTC1,DBN1,DBNL,DCC,DGKI,DGKZ,DISC1,DLG3,DLG4,DLG5,DLGAP1,DLGAP3,DMTN,DNAJB1,DYNLL2,EEF2K,EFNB2,EFNB3,EPHA7,FBXO45,FYN,GNG3,GPER1,GRASP,GRID1,GRID2,GRIK5,GRIN1,GRIN2A…
Gene Ontology - Cellular Component	intrinsic component of plasma membrane	predicted (intersection)	473	384.1	4.46E-07	ABCB11, ABCB5,ABCC1,ABCC11,ABCC3,ABCC5,ABCC9,ABHD12,ABHD17A,ACVR1,ACVR1B,ACVRL1,ADAM29,ADAM8,ADCY1,ADCY2,ADCY9,ADCYAP1R1,ADGRL3,ADIPOR1,ADRA1A,ADRA2A,AJAP1,ANKH,APCDD1,APH1A,APLNR,AQP2,AQP5,AQP6,AQP7,ASIC1,ASIC2,ASIC4,ATP12A,ATP1A3,ATP1B2,ATP2B4,ATP4A,ATRN,BACE1,BCAM,BFAR,BMPR1B,BMPR2,BOC,BSG,BTLA,C5AR1,C6,C8A,CACNA1C,CACNA1H,CACNB2,CACNG2,CACNG4,CACNG7,CACNG8,CADM3,CALHM1,CALM3,CASR,CCR1,CCR4,CC…
Gene Ontology - Cellular Component	postsynaptic density	predicted (intersection)	137	91.67	4.46E-07	ABHD17A, ABR,ADAM10,ADCY1,ADGRA1,ANKS1B,ARC,ARFGAP1,ARHGEF9,ARRB1,ARRB2,BAALC,BAIAP2,BCAS1,BCL11A,BCR,BMPR2,BSN,CABP1,CACNA1C,CACNG2,CACNG4,CACNG7,CACNG8,CAMK1,CAMK2A,CAMK2N1,CDK5R1,CHRM1,CHRM3,CLSTN1,CLSTN2,CLSTN3,CNIH2,CRIPT,CRTC1,DBN1,DBNL,DCC,DGKI,DGKZ,DISC1,DLG3,DLG4,DLG5,DLGAP1,DLGAP3,DMTN,DNAJB1,DYNLL2,EEF2K,EFNB2,EFNB3,EPHA7,FBXO45,FYN,GNG3,GPER1,GRASP,GRID1,GRID2,GRIK5,GRIN1,GRIN2A,GRIN2…
Gene Ontology - Biological Process	cell morphogenesis involved in differentiation	predicted (union)	393	323.6	4.57E-07	ABL1, ACTN1,ACTN4,ADAM10,ADCY1,ADGRB1,ADNP,AKIP1,ALS2,AMIGO1,ANAPC2,ANK3,ANKRD27,ANOS1,ANTXR1,AP1AR,APBB1,APBB2,APOA1,APOE,APP,AR,ARC,ARHGAP33,ARHGDIA,ARHGEF26,ARHGEF7,ARPC2,ARTN,ARX,ATP8A2,AUTS2,AXL,B4GALT5,B4GALT6,BAIAP2,BARHL2,BCL11B,BDNF,BMP7,BMPR1B,BMPR2,BOC,BRSK2,BVES,C1GALT1C1,C1QBP,CABP4,CALR,CAMK2A,CAMK2B,CAPRIN1,CASP9,CCKAR,CDC42,CDH11,CDHR1,CDK5R1,CELSR2,CELSR3,CHRNA7,CHRNB2,CLIC4,CLRN…
Reactome	Neuronal System	predicted (intersection)	182	125.1	4.63E-07	ABCC9, ACHE,ADCY1,ADCY2,ADCY5,ADCY9,ALDH5A1,AP2A1,AP2A2,AP2M1,APBA1,APBA2,ARHGEF7,ARHGEF9,BEGAIN,CACFD1,CACNA1B,CACNA2D1,CACNA2D2,CACNB1,CACNB2,CACNB3,CACNG2,CACNG4,CACNG8,CALM1,CAMK1,CAMK2A,CAMK2B,CAMK2G,CAMKK1,CAMKK2,CASK,CHRNA2,CHRNA4,CHRNA7,CHRNB2,CHRNB4,CHRND,CHRNE,CPLX1,CREB1,DBNL,DLG3,DLG4,DLGAP1,DLGAP3,DLGAP4,DNAJC5,EPB41L1,GABBR1,GABBR2,GABRA4,GABRB3,GAD1,GAD2,GIT1,GLRA3,GLS,GLUL,GNAL,GN…
Gene Ontology - Cellular Component	cation channel complex	predicted (intersection)	86	51.88	5.05E-07	ABCC9, ABHD12,AKAP6,ATP2A1,CACNA1B,CACNA1C,CACNA1F,CACNA1S,CACNA2D1,CACNA2D4,CACNB2,CACNB3,CACNG2,CACNG4,CACNG7,CACNG8,CALM1,CALM3,CATSPER2,CNGB1,CNIH2,CNTN2,DLG3,DLG4,DPP6,FKBP1A,FKBP1B,GRIN1,GRIN2A,GRIN2B,GRIN2D,GRIN3A,HCN2,HCN4,KCNA1,KCNA2,KCNA5,KCNA6,KCNAB1,KCNAB2,KCNB1,KCNB2,KCNC1,KCNC3,KCND3,KCNE5,KCNH1,KCNH2,KCNIP1,KCNIP2,KCNIP3,KCNJ11,KCNJ4,KCNJ5,KCNJ6,KCNK4,KCNK6,KCNMA1,KCNMB3,KCNMB4,KCN…
Gene Ontology - Cellular Component	postsynaptic specialization	predicted (intersection)	147	100.2	5.05E-07	ABHD17A, ABR,ADAM10,ADCY1,ADGRA1,ANKS1B,ARC,ARFGAP1,ARHGEF9,ARRB1,ARRB2,BAALC,BAIAP2,BCAS1,BCL11A,BCR,BMPR2,BSN,CABP1,CACNA1C,CACNG2,CACNG4,CACNG7,CACNG8,CAMK1,CAMK2A,CAMK2N1,CDK5R1,CHRM1,CHRM3,CHRNB2,CHRND,CHRNE,CLSTN1,CLSTN2,CLSTN3,CNIH2,CRIPT,CRTC1,DBN1,DBNL,DCC,DGKI,DGKZ,DISC1,DLG3,DLG4,DLG5,DLGAP1,DLGAP3,DLGAP4,DMTN,DNAJB1,DYNLL2,EEF2K,EFNB2,EFNB3,EPHA7,FBXO45,FYN,GABRA4,GNG3,GPER1,GRASP,GRI…
Gene Ontology - Biological Process	axon development	predicted (intersection)	195	138.6	5.43E-07	ABL1, ADCY1,ADNP,AMIGO1,ANAPC2,ANOS1,APBB1,APBB2,APOA1,ARHGDIA,ARTN,ATP8A2,B4GALT5,BAIAP2,BARHL2,BCL11B,BDNF,BMP7,BMPR1B,BMPR2,BOC,BRSK2,CDK5R1,CERS2,CHRNB2,CNP,CNTN2,CRABP2,CREB1,CRMP1,CRTAC1,CSF1R,CXCL12,DAG1,DCC,DDR1,DHFR,DISC1,DOCK7,DOK1,DOK4,DPYSL2,DPYSL5,DRAXIN,DSCAM,EFNA5,EFNB3,ENAH,EPHA5,EPHA7,EPHA8,EPHB1,EPHB2,EPHB3,EXT1,FBXO45,FKBP1B,FOXB1,FRS2,FSTL4,FYN,FZD3,GAB2,GBX2,GDI1,GDNF,GFRA1,G…
Gene Ontology - Biological Process	cell morphogenesis involved in neuron differentiation	predicted (intersection)	216	156.3	5.43E-07	ABL1, ADAM10,ADCY1,ADNP,AMIGO1,ANAPC2,ANOS1,APBB1,APBB2,ARC,ARHGDIA,ARTN,ATP8A2,B4GALT5,BAIAP2,BARHL2,BCL11B,BDNF,BMP7,BMPR1B,BMPR2,BOC,BRSK2,CAMK2A,CAMK2B,CDC42,CDHR1,CDK5R1,CELSR2,CHRNA7,CHRNB2,CNP,CNTN2,CRABP2,CREB1,CRMP1,CSF1R,CUX1,CXCL12,DAG1,DBN1,DCC,DHX36,DISC1,DLG4,DOCK7,DOK1,DOK4,DPYSL2,DPYSL5,DRAXIN,DSCAM,EEF2K,EFNA5,EFNB3,ENAH,EPHA5,EPHA7,EPHA8,EPHB1,EPHB2,EPHB3,EXT1,FBXO31,FBXO45,FBXW…
Gene Ontology - Biological Process	skeletal system development	predicted (intersection)	216	156.3	5.43E-07	ACAN, ACP2,ACVR2B,ACVRL1,ADAMTS12,ADAMTS4,AKAP13,ALPL,ALX3,ALX4,AMER1,ANKH,ARID5B,ARSE,ASXL1,ATP7A,BMP1,BMP10,BMP3,BMP5,BMP7,BMP8A,BMP8B,BMPR1B,BMPR2,CARM1,CD44,CHAD,CHD7,CHI3L1,CHST11,CHSY1,CMKLR1,COL11A2,COL1A1,COL27A1,COL3A1,COL9A2,CREB3L2,CYP26B1,DCANP1,DDRGK1,DLX1,DLX2,EDN1,EIF4A3,EN1,ENG,EPHA2,ESRRA,EVC,EXT1,EXTL1,FAM20C,FBXW4,FGFR1,FGFR3,FMN1,FOXC1,FOXC2,FOXN3,FOXP1,GDF11,GDF6,GH1,GLG1,GLI…
Gene Ontology - Biological Process	head development	predicted (union)	457	382.8	7.56E-07	ABAT, ABCB6,ABL1,ABR,ACTB,ADCY1,AFF2,AGTPBP1,AK4,AKNA,ALDH1A2,ALDH1A3,ANKRD11,APAF1,APP,ARID1A,ARID5B,ARL6,ARNT2,ARRB2,ARX,ASPH,ATAT1,ATF5,ATIC,ATM,ATP2B1,ATP2B4,ATP5PB,ATP6V0D1,ATP7A,ATRN,ATXN1,ATXN1L,AVPR1A,AVPR2,AXL,BAIAP2,BAK1,BARHL1,BAX,BBS4,BCAN,BCL11B,BCL2L11,BCR,BMERB1,BMP5,BMP7,BMPR1A,BMPR2,BOK,BPTF,BTG2,C5AR1,CALM1,CALM3,CASP2,CASP5,CBLN1,CCDC85C,CCKAR,CD3E,CDC42,CDH1,CDH22,CDK5R1,CDK5R…
KEGG	Axon guidance	predicted (intersection)	72	40.86	7.79E-07	ABL1, ABLIM1,ABLIM2,ABLIM3,ARHGEF12,CDC42,CFL2,CXCL12,DCC,DPYSL2,DPYSL5,EFNA2,EFNA3,EFNA4,EFNA5,EFNB1,EFNB2,EFNB3,EPHA2,EPHA5,EPHA7,EPHA8,EPHB1,EPHB2,EPHB3,FYN,GSK3B,HRAS,KRAS,L1CAM,LIMK2,LRRC4C,MAPK3,NFATC3,NFATC4,NGEF,NTN1,NTNG2,PAK2,PAK3,PAK4,PAK6,PLXNA1,PLXNA2,PLXNA3,PLXNB2,PLXNB3,PTK2,RAC2,RGS3,RHOA,RND1,ROCK1,SEMA3F,SEMA3G,SEMA4A,SEMA4B,SEMA4D,SEMA4G,SEMA5A,SEMA6A,SEMA6B,SEMA6D,SEMA7A,SLIT1…
Gene Ontology - Cellular Component	cell junction	predicted (union)	715	624.8	8.12E-07	ABCA7, ABCB11,ABHD17A,ABHD17B,ACHE,ACTB,ACTN1,ACTN4,ACTR3,ADAM10,ADAM15,ADCYAP1R1,ADD1,ADGRB1,ADGRE2,ADGRL1,ADGRL3,AGO2,AGRN,AIF1L,AJAP1,AJUBA,AKAP12,AKAP6,AMOT,AMPH,ANK3,ANKRD23,ANKS1B,ANO7,ANXA2,ANXA5,ANXA6,APP,AQP7,ARC,ARF1,ARHGAP22,ARHGAP31,ARHGAP44,ARHGEF18,ARHGEF5,ARHGEF7,ARHGEF9,ARL8A,ARMC5,ARPC2,ARPC3,ATAT1,ATCAY,ATN1,ATP1A2,B4GALT1,BAALC,BAIAP2,BAIAP2L1,BAIAP2L2,BCAR1,BCL2L1,BCR,BMPR2,BS…
Gene Ontology - Biological Process	regulation of ion transmembrane transport	predicted (intersection)	195	139.3	8.38E-07	ABL1, ACTN4,ADRA2A,AGT,AKAP6,AKT2,AMIGO1,APLNR,ASIC2,ATP1B2,ATP2B4,ATP7A,BAX,CACNA1B,CACNA1C,CACNA1F,CACNA1H,CACNA1I,CACNA1S,CACNA2D1,CACNA2D2,CACNA2D4,CACNB1,CACNB2,CACNB3,CACNG2,CACNG4,CACNG7,CACNG8,CALHM1,CALM1,CALM3,CAPN1,CATSPER2,CAV3,CBARP,CEMIP,CHD7,CHP1,CLCNKA,CLCNKB,CLIC6,CNIH2,CNKSR3,COMMD1,CRHR1,CX3CL1,CXCL10,CYBA,DIAPH1,DLG3,DLG4,DNAJC30,DPP6,EHD3,EPHB2,EPO,F2,FKBP1A,FKBP1B,FYN,G6PD,G…
Gene Ontology - Biological Process	cell-cell signaling by wnt	predicted (intersection)	217	158.1	9.65E-07	ABL1, AGO1,AGO2,AGO3,AMER1,AMER2,AMER3,AMOTL2,AP2A1,AP2A2,AP2M1,APC2,APCDD1,ARRB2,ATP6V1C2,BAMBI,BARX1,BCL9,BCL9L,CALCOCO1,CALM1,CAMK2A,CCAR2,CCNY,CDC42,CDC73,CDK14,CELSR1,CELSR2,CHD8,COL1A1,CPE,CSNK1A1,CSNK1D,CSNK1G1,CSNK1G2,CSNK2A1,CTDNEP1,CTNNBIP1,CUL3,CXXC4,DAAM2,DAB2IP,DACT1,DACT3,DDB1,DISC1,DKK3,DRAXIN,DVL2,DVL3,EDA,EGFR,EGR1,ESR1,FBXW11,FBXW4,FERMT1,FOXL1,FOXO1,FOXP3,FRAT1,FZD1,FZD10,FZD2,…
Gene Ontology - Molecular Function	transcription regulatory region sequence-specific DNA binding	predicted (union)	398	331.1	9.66E-07	ACTN4, AGO1,AHR,AIRE,AKNA,ALX1,AR,ARID3B,ARID5B,ARNT2,ARNTL2,ARX,ASCL2,ATF5,ATF6,ATOH8,BACH1,BARX2,BAZ2A,BCL11A,BCL11B,CALCOCO1,CARF,CC2D1A,CC2D1B,CDC5L,CDK9,CDX2,CEBPA,CEBPB,CHD2,CHD7,CNBP,CREB1,CREB3,CREB3L2,CREB3L3,CREBBP,CRX,CTCF,CTCFL,CUX1,DBP,DDRGK1,DHX36,DHX9,DLX4,DMBX1,DMRT1,DMRT2,DNMT3A,DPF2,E2F1,E2F2,E2F3,E2F4,E2F7,EBF2,EGR1,EGR2,ELF3,ELF4,ELF5,ELK1,ELK3,ELK4,EN1,ENHO,ENO1,ERG,ESR1,ESR2…
Gene Ontology - Biological Process	positive regulation of cell differentiation	predicted (union)	557	475.3	9.75E-07	ABL1, ABL2,ACVR1,ACVR1B,ACVR2A,ACVR2B,ACVRL1,ADAM8,ADD1,ADGRB1,ADIRF,ADM,ADNP,ADRA2C,AGT,AKAP6,ALX1,AMIGO1,ANAPC2,ANKRD27,ANKRD54,AP2A1,APBB1,APOA1,APOB,APOE,APP,AR,ARF1,ARHGDIA,ARHGEF7,ARNT,ARPC2,ARRB2,ARSB,ASPA,ASXL2,ATOH8,ATP6AP1,ATP8A2,AXIN2,AXL,BAIAP2,BAMBI,BCL6,BCL9L,BDNF,BIN1,BLOC1S5,BMP10,BMP5,BMP6,BMP7,BMPR1A,BMPR1B,BMPR2,BNIP2,BOC,BTG1,BTN2A2,C1QA,C1QBP,CACNG7,CALR,CAMK1,CAMK1D,CAMK2B,C…
Gene Ontology - Cellular Component	integral component of plasma membrane	predicted (intersection)	445	361.4	1.01E-06	ABCB11, ABCB5,ABCC1,ABCC11,ABCC3,ABCC5,ABCC9,ABHD12,ACVR1,ACVR1B,ACVRL1,ADAM29,ADAM8,ADCY1,ADCY2,ADCY9,ADCYAP1R1,ADGRL3,ADRA1A,ADRA2A,AJAP1,ANKH,APCDD1,APH1A,APLNR,AQP2,AQP5,AQP6,AQP7,ASIC1,ASIC2,ASIC4,ATP12A,ATP1A3,ATP1B2,ATP2B4,ATP4A,ATRN,BACE1,BCAM,BFAR,BMPR1B,BMPR2,BOC,BSG,BTLA,C5AR1,C6,C8A,CACNA1C,CACNA1H,CACNB2,CACNG2,CACNG4,CACNG7,CACNG8,CADM3,CALHM1,CALM3,CASR,CCR1,CCR4,CCR5,CD164,CD200,C…
Gene Ontology - Biological Process	Wnt signaling pathway	predicted (intersection)	216	157.4	1.03E-06	ABL1, AGO1,AGO2,AGO3,AMER1,AMER2,AMER3,AMOTL2,AP2A1,AP2A2,AP2M1,APC2,APCDD1,ARRB2,ATP6V1C2,BAMBI,BARX1,BCL9,BCL9L,CALCOCO1,CALM1,CAMK2A,CCAR2,CCNY,CDC42,CDC73,CDK14,CELSR1,CELSR2,CHD8,COL1A1,CPE,CSNK1A1,CSNK1D,CSNK1G1,CSNK1G2,CSNK2A1,CTDNEP1,CTNNBIP1,CUL3,CXXC4,DAAM2,DAB2IP,DACT1,DACT3,DDB1,DISC1,DKK3,DRAXIN,DVL2,DVL3,EDA,EGFR,EGR1,ESR1,FBXW11,FBXW4,FERMT1,FOXL1,FOXO1,FOXP3,FRAT1,FZD1,FZD10,FZD2,…
Gene Ontology - Biological Process	axonogenesis	predicted (intersection)	177	124.7	1.10E-06	ABL1, ADCY1,ADNP,AMIGO1,ANAPC2,ANOS1,APBB1,APBB2,ARHGDIA,ARTN,ATP8A2,B4GALT5,BAIAP2,BARHL2,BCL11B,BDNF,BMP7,BMPR1B,BMPR2,BOC,BRSK2,CDK5R1,CHRNB2,CNP,CNTN2,CRABP2,CREB1,CRMP1,CSF1R,CXCL12,DAG1,DCC,DISC1,DOCK7,DOK1,DOK4,DPYSL2,DPYSL5,DRAXIN,DSCAM,EFNA5,EFNB3,ENAH,EPHA5,EPHA7,EPHA8,EPHB1,EPHB2,EPHB3,EXT1,FBXO45,FOXB1,FRS2,FSTL4,FYN,FZD3,GAB2,GBX2,GDI1,GDNF,GFRA1,GFRA2,GLI3,GPC1,GRB7,GRIN1,GSK3B,HOXA…
Gene Ontology - Biological Process	regulation of transcription by RNA polymerase II	predicted (intersection)	930	807.3	1.10E-06	ABCA2, ABL1,ABLIM3,ABT1,ACVR1,ACVR1B,ACVR2B,ACVRL1,ADNP,AGO1,AGO2,AGRN,AHRR,AIRE,AKNA,ALX3,ALX4,APBB1,APLN,AR,ARGFX,ARID1A,ARID3A,ARID3B,ARID5B,ARNT,ARNT2,ARRB1,ASCL2,ASH2L,ASXL1,ASXL2,ATF6,ATF7,ATF7IP,ATM,ATN1,ATOH8,ATP2B4,BACH1,BACH2,BARHL1,BARHL2,BARX1,BARX2,BATF2,BAZ1A,BAZ2B,BCAS3,BCL11A,BCL11B,BCL3,BCL6,BCL9,BCL9L,BEND3,BMP10,BMP5,BMP7,BMPR1B,BMPR2,BNC1,BNC2,BRD3,BRD4,BTBD18,BTG2,CALCOCO1,CA…
Gene Ontology - Biological Process	axonogenesis	predicted (union)	255	201.7	1.13E-06	ABL1, ADCY1,ADGRB1,ADNP,ALS2,AMIGO1,ANAPC2,ANK3,ANOS1,APBB1,APBB2,APOE,APP,ARHGDIA,ARTN,ARX,ATP8A2,AUTS2,B4GALT5,B4GALT6,BAIAP2,BARHL2,BCL11B,BDNF,BMP7,BMPR1B,BMPR2,BOC,BRSK2,CCKAR,CDH11,CDK5R1,CELSR3,CHRNB2,CNP,CNTN2,COBL,CRABP2,CREB1,CRMP1,CRPPA,CSF1R,CTNNA2,CTTN,CXCL12,DAG1,DCC,DCLK1,DISC1,DOCK7,DOK1,DOK4,DOK6,DPYSL2,DPYSL5,DRAXIN,DSCAM,DVL1,EFNA5,EFNB3,EGR2,ENAH,EPHA5,EPHA7,EPHA8,EPHB1,EPHB2,…
Gene Ontology - Biological Process	cell part morphogenesis	predicted (union)	364	299.4	1.21E-06	ABL1, ADAM10,ADCY1,ADGRB1,ADNP,ALS2,AMIGO1,ANAPC2,ANK3,ANKRD27,ANOS1,APBB1,APBB2,APOE,APP,ARC,ARHGAP33,ARHGDIA,ARHGEF7,ARPIN,ARTN,ARX,ATP7A,ATP8A2,AUTS2,B4GALT5,B4GALT6,BAIAP2,BARHL2,BAX,BCL11A,BCL11B,BCL2L1,BDNF,BMP7,BMPR1B,BMPR2,BOC,BRSK2,CACNG7,CAMK2A,CAMK2B,CAPRIN1,CCKAR,CD44,CDC42,CDH11,CDK5R1,CELSR2,CELSR3,CHRNA7,CHRNB2,CNP,CNTN2,CNTNAP1,COBL,CORO1B,CPNE5,CRABP2,CREB1,CRMP1,CRPPA,CSF1R,CTNN…
Gene Ontology - Biological Process	central nervous system development	predicted (union)	566	484.5	1.21E-06	ABAT, ABCB6,ABL1,ABR,ABT1,ACTB,ACVR1B,ADAM23,ADCY1,AFF2,AGTPBP1,AK4,AKNA,ALDH1A2,ALDH1A3,ALDH5A1,APAF1,APP,ARID1A,ARL6,ARNT2,ARRB2,ARSB,ARX,ASIC2,ASPA,ATAT1,ATF5,ATIC,ATM,ATN1,ATP2B1,ATP2B4,ATP5PB,ATP6V0D1,ATP7A,ATRN,ATXN1,ATXN1L,AVPR1A,AVPR2,AXL,B3GNT5,B4GALT5,B4GALT6,BACE2,BAIAP2,BAK1,BARHL1,BAX,BBS4,BCAN,BCL11B,BCL2L11,BCR,BIN1,BMERB1,BMP5,BMP7,BMPR1A,BMPR2,BOK,BPTF,BTD,BTG2,C1QA,C3,C5AR1,CALM…
Gene Ontology - Biological Process	chemical synaptic transmission	predicted (intersection)	253	189.7	1.41E-06	ABL1, ABR,ACHE,ADCY1,ADNP,ADRA1A,AGT,AMPH,ANAPC2,APBA1,APBA2,ARC,ARRB2,ASIC1,ASIC2,BACE1,BAIAP2,BAIAP3,BCR,BSN,CA7,CACNA1B,CACNA2D2,CACNB2,CACNB3,CACNG4,CALM3,CAMK2A,CAMK2B,CASK,CEP89,CHRM1,CHRM2,CHRM3,CHRNA2,CHRNA4,CHRNA7,CHRNB2,CHRNB4,CHRND,CHRNE,CLSTN3,CNIH2,CNP,CNR2,CNTN2,CPLX1,CPLX3,CREB1,CRTC1,CX3CL1,CX3CR1,DBN1,DCC,DGKI,DISC1,DLG4,DLGAP1,DNAJC5,DNM1,DOC2A,DRD5,EDN1,EFNB3,EGFR,EGR3,EIF4A3,E…
Gene Ontology - Biological Process	cell projection morphogenesis	predicted (union)	354	290.8	1.41E-06	ABL1, ADAM10,ADCY1,ADGRB1,ADNP,ALS2,AMIGO1,ANAPC2,ANK3,ANKRD27,ANOS1,APBB1,APBB2,APOE,APP,ARC,ARHGAP33,ARHGDIA,ARHGEF7,ARPIN,ARTN,ARX,ATP7A,ATP8A2,AUTS2,B4GALT5,B4GALT6,BAIAP2,BARHL2,BCL11A,BCL11B,BDNF,BMP7,BMPR1B,BMPR2,BOC,BRSK2,CACNG7,CAMK2A,CAMK2B,CAPRIN1,CCKAR,CD44,CDC42,CDH11,CDK5R1,CELSR2,CELSR3,CHRNA7,CHRNB2,CNP,CNTN2,CNTNAP1,COBL,CORO1B,CPNE5,CRABP2,CREB1,CRMP1,CRPPA,CSF1R,CTNNA2,CTTN,CUX…
Gene Ontology - Biological Process	cell population proliferation	predicted (intersection)	701	594.5	1.49E-06	ABCC4, ABL1,ACE,ACER2,ACER3,ACHE,ACVRL1,ADAM10,ADRA1A,ADRA2A,AGO3,AGT,AKNA,AKT2,ALDH1A2,ALKBH3,ALOX12,ANG,APLN,APLNR,APOA1,APPL2,AR,ARG2,ARNT,ARNT2,ARRB1,ARTN,ASCL2,ASH2L,ASPH,ATM,ATOH8,ATP7A,ATP8A2,ATXN1L,AVPR2,B4GALT1,B4GALT7,BAK1,BAMBI,BAX,BCL11B,BCL2L1,BCL2L2,BCL6,BIRC5,BMP10,BMP5,BMP7,BMPR1B,BMPR2,BNC1,BOK,BRK1,BTG2,BTN2A2,BUB1,BYSL,C5AR1,CACUL1,CALR,CAMK2N1,CAPN1,CARD11,CARM1,CASK,CASR,CAV3…
Gene Ontology - Cellular Component	neuronal cell body	predicted (intersection)	197	143.6	1.49E-06	ABL1, ACVRL1,ADAM10,ADNP,AMFR,AMIGO1,ANG,APBB1,ARC,ARHGEF7,ASIC2,ASTN1,ASTN2,ATP1A3,ATP7A,ATXN10,BACE1,BAIAP2,BMPR1B,BMPR2,CACNA1B,CACNA1C,CACNA1F,CACNG7,CAMK2N1,CASR,CCR4,CD200,CD22,CDC42,CDK5R1,CHRM2,CHRNA4,CIT,CNNM1,CNR2,CNTN2,CPLX1,CPNE5,CRIPT,CRTC1,CST3,CX3CL1,CX3CR1,CYBA,CYGB,DAB2IP,DDN,DENND1A,DGKI,DHODH,DHX36,DLG3,DNAJB1,DPYSL5,DSCAM,EFHC1,EFNA2,EIF4A3,ELK1,EPHA5,EPHA7,EPHB2,FABP7,FBXO31,…
Gene Ontology - Biological Process	cell migration	predicted (union)	753	659.8	1.67E-06	AAMP, ABCC1,ABHD2,ABI3,ABL1,ABR,ACAP3,ACE,ACTN4,ACVR1,ACVR1B,ACVRL1,ADAM10,ADAM15,ADAM8,ADAMTS12,ADD2,ADGRB1,ADGRE2,ADGRG3,ADGRL3,ADIPOR1,ADRA2A,AGO2,AGT,AIRE,AJUBA,AKAP12,AKT2,ALKBH1,ALOX12,ALX1,AMOT,ANG,ANGPT2,ANGPT4,ANGPTL3,ANKS1A,ANO6,APBB2,APEX1,APOA1,APOB,APOE,APP,APPL1,APPL2,ARC,ARHGDIB,ARHGEF16,ARHGEF39,ARHGEF5,ARHGEF7,ARID2,ARID5B,ARPIN,ARRB2,ARSB,ARTN,ARX,ASTN1,ATM,ATOH8,ATP1B2,ATP5F1A,…
Gene Ontology - Biological Process	enzyme linked receptor protein signaling pathway	predicted (intersection)	380	302	1.77E-06	ABL1, ACVR1,ACVR1B,ACVR2B,ACVRL1,ADAMTS12,ADAMTSL2,ADIPOR1,ADRA2A,AGT,AKT2,ANGPT4,ANOS1,AP2A1,AP2A2,AP2M1,APH1A,APLN,APPL2,AR,ARHGEF7,ARID5B,ARNT,ARPC2,ARPC3,ARPC4,ARRB2,ATOH8,ATP6V0A1,ATP6V0B,ATP6V0D1,ATP6V0E2,ATP6V1C2,ATP6V1G2,AXL,BAIAP2,BAIAP2L1,BAMBI,BCL9L,BCR,BDNF,BMP10,BMP5,BMP7,BMPR1B,BMPR2,BRK1,CAV3,CBL,CCBE1,CD109,CD3E,CD3EAP,CD4,CD7,CDC37,CDC42,CDK4,CDK5R1,CEACAM1,CEP57,CGN,CHMP6,CHRDL1…
Gene Ontology - Molecular Function	DNA-binding transcription factor activity, RNA polymerase II-specific	predicted (intersection)	604	506.3	1.85E-06	ADNP, AHRR,AIRE,AKNA,ALX3,ALX4,AR,ARGFX,ARID1A,ARID3A,ARID3B,ARID5B,ARNT,ARNT2,ASCL2,ATF6,ATF7,ATOH8,BACH1,BACH2,BARHL1,BARHL2,BARX1,BARX2,BATF2,BCL11A,BCL11B,BCL6,BNC1,BNC2,BTG2,CAMTA2,CARF,CARHSP1,CASZ1,CC2D1A,CDX2,CEBPA,CERS3,CERS6,CIC,CNBP,CREB1,CREB3L2,CREB3L3,CREB5,CREBL2,CRX,CSRNP3,CTCF,DBP,DLX1,DLX2,DLX3,DLX4,DMBX1,DMRT1,DNMT3A,DNMT3B,DPF2,DR1,E2F1,E2F2,E2F3,E2F4,EBF4,EGR1,EGR3,EGR4,ELF3,…
Gene Ontology - Biological Process	embryonic morphogenesis	predicted (intersection)	242	180.9	1.89E-06	ABL1, ABR,ACVR1,ACVR2B,AFF3,ALDH1A2,ALX3,ALX4,APLN,APLNR,APOA1,AR,ARID1A,ATOH8,ATP8A2,BAX,BBS4,BCL10,BCL2L11,BCR,BMP5,BMP7,BMPR2,CACNA1C,CC2D2A,CDC73,CDON,CELSR1,CHD7,CHST11,CLASP1,COL12A1,COL5A1,COL6A1,COL7A1,CRABP2,CRB2,CREBBP,CUL3,CYP26B1,DACT1,DAG1,DCANP1,DLD,DLL4,DLX2,DNAJB6,DVL2,ECE1,EDN1,EIF4A3,EN1,ENG,EPHA2,EPHB2,EXOC4,EXT1,EYA2,FBXW4,FGFR1,FOXC1,FOXC2,FOXE1,FOXF1,FOXH1,FREM2,FRS2,FZD1,FZ…
Gene Ontology - Biological Process	regulation of neuron differentiation	predicted (intersection)	251	188.7	1.89E-06	ABL1, ABL2,ADAM10,ADNP,AGT,AMIGO1,ANAPC2,AP2A1,APBB1,ARC,ARHGDIA,ATP8A2,BAG5,BAIAP2,BARHL2,BCL11A,BCL11B,BCL6,BDNF,BMP5,BMP7,BMPR2,BRSK2,CACNG7,CALR,CAMK1,CAMK2B,CARM1,CDK5R1,CDON,CERS2,CFLAR,CHRNB2,CNTN2,CPNE5,CRABP2,CREB3L2,CRMP1,CRTC1,CRX,CSMD3,CSNK1D,CTDSP1,CUX1,CX3CL1,CXCL12,CYB5D2,DAB2IP,DBN1,DCC,DENND5A,DHX36,DIO3,DISC1,DISP3,DLG4,DLG5,DLX1,DLX2,DNMT3B,DPYSL2,DPYSL3,DRAXIN,DSCAM,DTX1,DUOXA…
Gene Ontology - Biological Process	negative regulation of biosynthetic process	predicted (intersection)	536	443.4	1.90E-06	ABCD1, ACADL,ACER2,ACVR2B,ACVRL1,AGO1,AGO2,AGO3,ANG,AP2A1,APBB1,AR,ARID1A,ARID5B,ASB1,ASCL2,ATF7IP,ATG7,ATN1,ATOH8,ATP2B4,ATXN1,BACH1,BACH2,BARX2,BAZ2A,BCL11A,BCL3,BCL6,BCL7A,BEND3,BIRC5,BMP5,BMP7,BMPR2,BRMS1,BTG2,CALR,CBFA2T3,CBX2,CBX5,CBX6,CBX7,CBX8,CC2D1A,CCAR2,CD34,CDC73,CDK5R1,CDK6,CDKN1B,CDX2,CDYL2,CEACAM1,CEBPA,CELF1,CFLAR,CHD8,CHMP1A,CIC,CIITA,CIPC,CIRBP,CNBP,CNOT6L,COMMD7,CREB1,CREBBP,CR…
Gene Ontology - Cellular Component	nuclear chromatin	predicted (intersection)	657	557.9	1.91E-06	ADNP, AHRR,AIRE,AKNA,ALX3,ALX4,ANP32E,AR,ARGFX,ARID1A,ARID3A,ARID3B,ARID5B,ARNT,ARNT2,ASCL2,ASF1B,ASH2L,ATF6,ATF7,ATOH8,BACH1,BACH2,BARHL1,BARHL2,BARX1,BARX2,BATF2,BAZ1A,BCL11A,BCL11B,BCL6,BEND3,BICRA,BNC1,BNC2,BTG2,CALCOCO1,CAMTA2,CARF,CARHSP1,CASZ1,CBX5,CBX7,CBX8,CC2D1A,CCAR2,CDCA5,CDX2,CEBPA,CENPA,CENPB,CERS3,CERS6,CHAF1B,CHD3,CHD5,CIC,CNBP,CREB1,CREB3L2,CREB3L3,CREB5,CREBBP,CREBL2,CRX,CSNK2A1…
Gene Ontology - Biological Process	anatomical structure formation involved in morphogenesis	predicted (intersection)	415	334	2.11E-06	AAMP, ABL1,ACVR1,ACVR2B,ACVRL1,ADAM12,ADAM8,ADM2,AGO1,AGO2,AGT,AKAP13,ALDH1A2,ANG,ANGPT4,ANGPTL3,ANPEP,APLN,APLNR,AR,ARHGAP22,ARID1A,ATM,ATOH8,ATP7A,ATP8A2,B4GALT1,BBS4,BCAS3,BCL10,BCL2L11,BCL3,BCL6,BMERB1,BMP10,BMP5,BMP7,BMPR2,BYSL,C3,C5AR1,C6,CACNA1H,CAMK1,CASP9,CAV3,CC2D2A,CCBE1,CCDC136,CCL11,CD109,CD34,CDC73,CDK5R1,CDK5R2,CDON,CDX2,CEACAM1,CELSR1,CFL2,CFLAR,CHAD,CHI3L1,CHRNA7,CLASP1,CLEC14A,C…
KEGG	Axon guidance	predicted (union)	95	66.1	2.13E-06	ABL1, ABLIM1,ABLIM2,ABLIM3,ARHGEF12,CDC42,CFL2,CXCL12,DCC,DPYSL2,DPYSL5,EFNA2,EFNA3,EFNA4,EFNA5,EFNB1,EFNB2,EFNB3,EPHA1,EPHA2,EPHA3,EPHA5,EPHA7,EPHA8,EPHB1,EPHB2,EPHB3,FYN,GNAI2,GNAI3,GSK3B,HRAS,KRAS,L1CAM,LIMK2,LRRC4,LRRC4C,MAPK1,MAPK3,MET,NCK2,NFATC2,NFATC3,NFATC4,NGEF,NRP1,NTN1,NTNG1,NTNG2,PAK1,PAK2,PAK3,PAK4,PAK6,PLXNA1,PLXNA2,PLXNA3,PLXNB1,PLXNB2,PLXNB3,PPP3R2,PTK2,RAC1,RAC2,RAC3,RASA1,RGS3,…
Gene Ontology - Biological Process	synapse organization	predicted (intersection)	176	125.1	2.18E-06	ABHD17A, ABL1,ACHE,ADAM10,ADD2,ADGRL1,ADGRL3,ADNP,AGRN,AMIGO1,AMIGO3,ANAPC2,ARC,ARHGAP22,ARHGAP39,ARHGEF15,ASIC2,BAIAP2,BDNF,BSN,C1QA,C1QC,C1QL1,C3,C5AR1,CACNA2D2,CACNG2,CAMK1,CAMK2B,CDC42,CDK5R1,CHRNA7,CHRNB2,CLSTN1,CLSTN3,CNTN2,CRIPT,CTTNBP2,CX3CL1,CX3CR1,DAB2IP,DAG1,DBN1,DBNL,DHX36,DISC1,DLG3,DLG4,DLG5,DLGAP3,DNAJA3,DSCAM,EEF2K,EFNA5,EFNB2,EPHA7,EPHB1,EPHB2,EPHB3,ETV5,FNTA,FYN,FZD1,FZD5,GABRB3…
Gene Ontology - Biological Process	cell migration	predicted (intersection)	496	407.9	2.52E-06	AAMP, ABCC1,ABHD2,ABL1,ABR,ACE,ACTN4,ACVR1,ACVR1B,ACVRL1,ADAM10,ADAM8,ADAMTS12,ADD2,ADGRG3,ADGRL3,ADIPOR1,ADRA2A,AGO2,AGT,AIRE,AKT2,ALKBH1,ALOX12,ANG,ANGPT4,ANGPTL3,APBB2,APOA1,APPL2,ARC,ARHGDIB,ARHGEF39,ARHGEF7,ARID5B,ARPIN,ARRB2,ARTN,ASTN1,ATM,ATOH8,ATP1B2,ATP7A,ATP8A1,AXL,AZU1,B4GALT1,BAMBI,BARHL1,BARHL2,BAX,BBS4,BCAS3,BCL11B,BCR,BMERB1,BMP10,BMP5,BMP7,BMPR2,BSG,C5AR1,CALR,CAMK2A,CAMK2B,CAMSAP…
Gene Ontology - Biological Process	regulation of cell population proliferation	predicted (intersection)	593	496.7	2.52E-06	ABCC4, ABL1,ACE,ACER2,ACER3,ACVRL1,ADAM10,ADRA1A,ADRA2A,AGO3,AGT,AKT2,ALDH1A2,ALOX12,ANG,APLN,APLNR,APPL2,AR,ARG2,ARNT,ARNT2,ARRB1,ASCL2,ASH2L,ASPH,ATM,ATOH8,ATP7A,ATP8A2,ATXN1L,AVPR2,B4GALT1,B4GALT7,BAK1,BAMBI,BAX,BCL11B,BCL2L1,BCL6,BIRC5,BMP10,BMP5,BMP7,BMPR1B,BMPR2,BNC1,BOK,BRK1,BTG2,BTN2A2,C5AR1,CACUL1,CALR,CAMK2N1,CAPN1,CARD11,CARM1,CASK,CASR,CAV3,CBFA2T3,CBX8,CCL11,CCNB1,CCND2,CD109,CD164,C…
Gene Ontology - Biological Process	negative regulation of transcription by RNA polymerase II	predicted (union)	458	386.8	2.57E-06	ACVR2B, AJUBA,ALX1,ANKRD2,APBB1,AR,ARID1A,ARID5B,ARX,ASCL2,ATF7IP,ATN1,BACH1,BACH2,BARX2,BCL11A,BCL6,BCL6B,BEND3,BMP6,BPTF,BTG2,C1QBP,CALR,CBFB,CBX2,CBX4,CBX5,CBX6,CBX7,CBX8,CC2D1A,CC2D1B,CCND1,CCND3,CDC73,CDK6,CDX2,CEBPA,CEBPB,CELA1,CHD8,CIITA,CITED2,CNBP,CNOT7,CPEB3,CREBBP,CTCF,CTNNBIP1,CUL3,DAB2IP,DACT1,DLL4,DLX1,DLX4,DMBX1,DMRT1,DNAJA3,DNAJB1,DNMT1,DNMT3A,DNMT3B,DPF2,DUSP22,DUSP26,E2F1,E2F6,E…
Gene Ontology - Biological Process	modulation of chemical synaptic transmission	predicted (intersection)	176	125.4	2.63E-06	ABL1, ABR,ACHE,ADCY1,ADNP,ADRA1A,AGT,ANAPC2,APBA1,APBA2,ARC,ARRB2,ASIC1,BACE1,BAIAP2,BAIAP3,BCR,CA7,CACNA1B,CACNA2D2,CACNB2,CACNB3,CACNG4,CALM3,CAMK2A,CAMK2B,CASK,CHRM2,CHRNA4,CHRNA7,CHRNB2,CHRNB4,CNIH2,CNR2,CNTN2,CPLX1,CPLX3,CREB1,CRTC1,CX3CL1,CX3CR1,DBN1,DCC,DGKI,DISC1,DLG4,DNM1,DRD5,EDN1,EFNB3,EGFR,EIF4A3,EIF4EBP2,EPHB1,EPHB2,FAM107A,FBXL20,FYN,GDNF,GIT1,GLUL,GPER1,GRID2,GRIK3,GRIK5,GRIN1,GRIN…
Gene Ontology - Biological Process	regulation of axonogenesis	predicted (intersection)	77	45.84	2.63E-06	ABL1, ADNP,AMIGO1,ANAPC2,ARHGDIA,BARHL2,BDNF,BMPR2,BRSK2,CDK5R1,CNTN2,CRABP2,CXCL12,DCC,DISC1,DPYSL2,DRAXIN,DSCAM,EFNA5,EFNB3,EPHA7,EPHB2,EPHB3,FSTL4,GDI1,GRIN1,GSK3B,IFRD1,ISLR2,KIF13B,L1CAM,LINGO1,LRP1,LRP4,LRRC4C,MAG,MAP3K13,MAPT,MARK2,MEGF8,METRN,NDEL1,NGF,NGFR,NRCAM,NTN1,NTRK3,OLFM1,PAFAH1B1,PLXNA3,PLXNA4,POU3F2,PTK2,RHOA,SEMA3G,SEMA4D,SEMA5A,SEMA7A,SIPA1L1,SLIT2,SLITRK1,SRF,STK11,STK25,TBR1…
Gene Ontology - Cellular Component	glutamatergic synapse	predicted (intersection)	159	112.6	2.88E-06	ABHD17A, ABLIM3,ABR,ACAN,ADAM10,ADCY1,ADGRA1,ADGRL3,ADRA1A,APBA1,ARC,ARHGAP22,ARHGAP39,ARPC2,ATP2B4,BAIAP2,BCR,BSN,CACNG2,CACNG4,CACNG7,CAMK1,CHRM1,CHRM2,CHRM3,CLSTN1,CLSTN2,CLSTN3,CNIH2,CPLX1,CRTC1,CTTNBP2,DAG1,DBN1,DGKI,DGKQ,DGKZ,DLG3,DLG4,DLGAP3,DLGAP4,DNAJB1,DNM1,DYNLL2,EFNB2,EFNB3,EIF4A3,EIF4EBP1,ELAVL1,EPHA7,EPHB1,EPHB2,FBXL20,FBXO45,FYN,GABRD,GPC6,GRASP,GRID1,GRID2,GRIK3,GRIK5,GRIN1,GRIN2A…
Gene Ontology - Cellular Component	cell body	predicted (intersection)	221	165.6	3.13E-06	ABL1, ACVRL1,ADAM10,ADNP,AMFR,AMIGO1,ANG,APBB1,ARC,ARHGEF7,ASIC2,ASTN1,ASTN2,ATP1A3,ATP7A,ATXN10,BACE1,BAIAP2,BMPR1B,BMPR2,CACNA1B,CACNA1C,CACNA1F,CACNG4,CACNG7,CAMK2N1,CASR,CCR4,CD200,CD22,CD3E,CDC42,CDK5R1,CHRM2,CHRNA4,CIT,CNNM1,CNR2,CNTN2,CPLX1,CPNE5,CRIPT,CRTC1,CST3,CX3CL1,CX3CR1,CXADR,CYBA,CYGB,DAB2IP,DDN,DENND1A,DGKI,DHODH,DHX36,DISC1,DLG3,DNAJB1,DPYSL3,DPYSL5,DSCAM,EFHC1,EFNA2,EIF4A3,ELK1,…
Gene Ontology - Cellular Component	postsynapse	predicted (intersection)	247	188.3	3.30E-06	ABHD17A, ABL1,ABR,ADAM10,ADCY1,ADGRA1,ADRA1A,ANK1,ANKS1B,APBB1,APC2,ARC,ARFGAP1,ARHGEF9,ARRB1,ARRB2,ASIC2,BAALC,BAIAP2,BCAS1,BCL11A,BCR,BMPR2,BSN,C1QA,C1QC,CABP1,CACNA1C,CACNB3,CACNG2,CACNG4,CACNG7,CACNG8,CAMK1,CAMK2A,CAMK2N1,CD3E,CDC42,CDK5R1,CHRM1,CHRM2,CHRM3,CHRNA2,CHRNA4,CHRNA7,CHRNB2,CHRNB4,CHRND,CHRNE,CLSTN1,CLSTN2,CLSTN3,CNIH2,CNTN2,CPLX1,CRIPT,CRTC1,CTTNBP2,DAG1,DAGLA,DBN1,DBNL,DCC,DGKI,D…
Gene Ontology - Biological Process	cell morphogenesis	predicted (intersection)	348	275.4	3.43E-06	ABL1, ACTN4,ADAM10,ADAM8,ADCY1,ADNP,AMIGO1,ANAPC2,ANOS1,ANTXR1,APBB1,APBB2,APOA1,AR,ARC,ARHGDIA,ARHGEF26,ARHGEF7,ARPC2,ARPIN,ARTN,ASXL1,ATP7A,ATP8A2,AXL,B4GALT5,BAIAP2,BAMBI,BARHL2,BCL11A,BCL11B,BCL6,BCL9L,BDNF,BMP7,BMPR1B,BMPR2,BOC,BRSK2,BRWD1,BRWD3,CACNG7,CALR,CAMK2A,CAMK2B,CAPZB,CASP9,CCL11,CD44,CDC42,CDC42EP1,CDC42EP2,CDC42EP4,CDHR1,CDK5R1,CELSR2,CHRNA7,CHRNB2,CNP,CNTN2,CNTNAP1,CORO1B,CPNE5,C…
Gene Ontology - Biological Process	anatomical structure formation involved in morphogenesis	predicted (union)	623	540.3	3.48E-06	AAMP, ABL1,ACTN1,ACVR1,ACVR2B,ACVRL1,ADAM12,ADAM15,ADAM8,ADGRB1,ADGRB2,ADIPOR2,ADM,ADM2,AGO1,AGO2,AGT,AGTPBP1,AKAP13,ALDH1A2,ALDH1A3,ALX1,AMOT,ANG,ANGPT2,ANGPT4,ANGPTL3,ANPEP,ANXA2,APAF1,APLN,APLNR,AR,ARHGAP22,ARID1A,ARL6,ATM,ATOH8,ATP5IF1,ATP7A,ATP8A2,AXIN2,B4GALT1,BBS4,BCAS3,BCL10,BCL2L11,BCL3,BCL6,BMERB1,BMP10,BMP5,BMP7,BMPR1A,BMPR2,BTG1,BYSL,C1GALT1,C3,C5AR1,C6,CACNA1H,CALCRL,CAMK1,CASP9,CASQ…
Gene Ontology - Biological Process	negative regulation of nucleic acid-templated transcription	predicted (intersection)	434	352.8	3.74E-06	ACVR2B, APBB1,AR,ARID1A,ARID5B,ASCL2,ATF7IP,ATN1,ATOH8,ATXN1,BACH1,BACH2,BARX2,BAZ2A,BCL11A,BCL3,BCL6,BCL7A,BEND3,BIRC5,BMP7,BRMS1,BTG2,CALR,CBFA2T3,CBX2,CBX5,CBX6,CBX7,CBX8,CC2D1A,CCAR2,CDC73,CDK5R1,CDK6,CDKN1B,CDX2,CDYL2,CEBPA,CHD8,CHMP1A,CIC,CIITA,CIPC,CNBP,COMMD7,CREB1,CREBBP,CREG1,CTCF,CTNNBIP1,CUL3,DAB2IP,DACT1,DAP,DDX54,DEDD2,DKK3,DLL4,DLX1,DLX4,DMBX1,DMRT1,DNAJA3,DNAJB1,DNAJB6,DNMT3A,DNMT…
Gene Ontology - Biological Process	negative regulation of transcription, DNA-templated	predicted (intersection)	413	334	3.88E-06	ACVR2B, APBB1,AR,ARID1A,ARID5B,ASCL2,ATF7IP,ATN1,ATOH8,ATXN1,BACH1,BACH2,BARX2,BAZ2A,BCL11A,BCL3,BCL6,BCL7A,BEND3,BIRC5,BMP7,BRMS1,BTG2,CALR,CBFA2T3,CBX2,CBX5,CBX6,CBX7,CBX8,CC2D1A,CCAR2,CDC73,CDK5R1,CDK6,CDKN1B,CDX2,CEBPA,CHD8,CHMP1A,CIC,CIITA,CIPC,CNBP,COMMD7,CREB1,CREBBP,CTCF,CTNNBIP1,CUL3,DAB2IP,DACT1,DAP,DEDD2,DKK3,DLL4,DLX1,DLX4,DMBX1,DMRT1,DNAJA3,DNAJB1,DNAJB6,DNMT3A,DNMT3B,DPF2,DUSP22,DUS…
Gene Ontology - Biological Process	neuron projection morphogenesis	predicted (union)	341	281.1	3.94E-06	ABL1, ADAM10,ADCY1,ADGRB1,ADNP,ALS2,AMIGO1,ANAPC2,ANK3,ANKRD27,ANOS1,APBB1,APBB2,APOE,APP,ARC,ARHGAP33,ARHGDIA,ARTN,ARX,ATP7A,ATP8A2,AUTS2,B4GALT5,B4GALT6,BAIAP2,BARHL2,BCL11A,BCL11B,BDNF,BMP7,BMPR1B,BMPR2,BOC,BRSK2,CACNG7,CAMK2A,CAMK2B,CAPRIN1,CCKAR,CDC42,CDH11,CDK5R1,CELSR2,CELSR3,CHRNA7,CHRNB2,CNP,CNTN2,CNTNAP1,COBL,CPNE5,CRABP2,CREB1,CRMP1,CRPPA,CSF1R,CTNNA2,CTTN,CUX1,CXCL12,DAB2IP,DAG1,DBN1,…
Gene Ontology - Biological Process	negative regulation of nucleic acid-templated transcription	predicted (union)	655	570.7	3.98E-06	ACVR2B, AHR,AJUBA,ALX1,ANKRD2,APBB1,APEX1,AR,ARID1A,ARID5B,ARX,ASCL2,ASF1A,ATF5,ATF7IP,ATN1,ATOH8,ATXN1,BACH1,BACH2,BAHD1,BARX2,BAZ2A,BCL11A,BCL3,BCL6,BCL6B,BCL7A,BEND3,BIRC5,BMP6,BMP7,BPTF,BRD7,BRMS1,BTG2,BTRC,C1QBP,CALR,CBFA2T3,CBFB,CBX2,CBX4,CBX5,CBX6,CBX7,CBX8,CC2D1A,CC2D1B,CCAR2,CCND1,CCND3,CD38,CDC73,CDK5R1,CDK6,CDKN1B,CDX2,CDYL,CDYL2,CEBPA,CEBPB,CELA1,CENPF,CHD8,CHMP1A,CIC,CIITA,CIPC,CITED…
Gene Ontology - Biological Process	neuron development	predicted (union)	589	509.2	3.98E-06	ABL1, ABL2,ACAP3,ADAM10,ADCY1,ADGRB1,ADGRF1,ADM,ADNP,AGRN,AGT,ALKBH1,ALS2,AMIGO1,ANAPC2,ANK3,ANKRD27,ANKS1A,ANOS1,AP2A1,APBB1,APBB2,APOA1,APOE,APP,ARC,ARF1,ARFGEF1,ARHGAP33,ARHGDIA,ARL3,ARSB,ARTN,ARX,ASAP1,ATAT1,ATCAY,ATF5,ATP7A,ATP8A2,ATXN10,AUTS2,B4GALT5,B4GALT6,BAG5,BAIAP2,BARHL2,BBS4,BCL11A,BCL11B,BDNF,BICDL1,BLOC1S2,BLOC1S3,BLOC1S4,BLOC1S5,BMP5,BMP7,BMPR1B,BMPR2,BOC,BRSK2,BTG2,C1QA,C1QL1,C3,…
Gene Ontology - Biological Process	regulation of cell morphogenesis	predicted (intersection)	186	134.7	4.30E-06	ABL1, ACTN4,ADAM10,ADNP,AMIGO1,ANAPC2,APOA1,ARC,ARHGDIA,ARHGEF7,ARPC2,ARPIN,BAIAP2,BAMBI,BARHL2,BCL11A,BCL9L,BDNF,BMPR2,BRSK2,BRWD1,BRWD3,CACNG7,CALR,CAMK2B,CAPZB,CCL11,CD44,CDC42,CDC42EP1,CDC42EP2,CDC42EP4,CDK5R1,CHRNB2,CNTN2,CORO1B,CPNE5,CRABP2,CSF1R,CUX1,CXCL12,DAG1,DBN1,DCC,DHX36,DIAPH1,DISC1,DLG4,DMTN,DNMBP,DOCK1,DOCK5,DPYSL2,DRAXIN,DSCAM,DVL2,DVL3,EEF2K,EFNA5,EFNB3,ENAM,EPHA7,EPHB2,EPHB3,F2…
Gene Ontology - Molecular Function	RNA polymerase II regulatory region DNA binding	predicted (union)	369	307.5	4.35E-06	ACTN4, AGO1,AHR,AIRE,AKNA,ALX1,AR,ARID3B,ARID5B,ARNT2,ARNTL2,ARX,ASCL2,ATF5,ATF6,ATOH8,BACH1,BARX2,BCL11A,BCL11B,CALCOCO1,CARF,CC2D1A,CC2D1B,CDC5L,CDK9,CDX2,CEBPA,CEBPB,CHD2,CHD7,CNBP,CREB1,CREB3,CREB3L2,CREB3L3,CRX,CTCF,CTCFL,CUX1,DBP,DDRGK1,DHX36,DHX9,DLX4,DMBX1,DMRT1,DMRT2,DNMT3A,DPF2,E2F4,E2F7,EBF2,EGR1,EGR2,ELF3,ELF4,ELF5,ELK1,ELK3,ELK4,EN1,ENHO,ENO1,ERG,ESR1,ESR2,ESRRA,ESRRB,ESRRG,ETV3,ETV5…
Gene Ontology - Biological Process	regulation of ion transport	predicted (intersection)	259	197.6	4.49E-06	ABL1, ACTN4,ADCYAP1R1,ADRA2A,AGT,AKAP6,AKT2,AMIGO1,APLNR,APOA1,ARRB2,ASIC2,ATP1B2,ATP2B4,ATP7A,ATP8A1,ATP8A2,BAK1,BAX,BEST3,CA7,CACNA1B,CACNA1C,CACNA1F,CACNA1H,CACNA1I,CACNA1S,CACNA2D1,CACNA2D2,CACNA2D4,CACNB1,CACNB2,CACNB3,CACNG2,CACNG4,CACNG7,CACNG8,CALHM1,CALM1,CALM3,CAMK2A,CAMK2B,CAMK2G,CAPN1,CASK,CASR,CATSPER2,CAV3,CBARP,CCR1,CD4,CD84,CEMIP,CHD7,CHP1,CHRM1,CHRNA4,CHRNB2,CLCNKA,CLCNKB,CLDN10,…
Gene Ontology - Biological Process	negative regulation of RNA biosynthetic process	predicted (intersection)	434	353.5	4.65E-06	ACVR2B, APBB1,AR,ARID1A,ARID5B,ASCL2,ATF7IP,ATN1,ATOH8,ATXN1,BACH1,BACH2,BARX2,BAZ2A,BCL11A,BCL3,BCL6,BCL7A,BEND3,BIRC5,BMP7,BRMS1,BTG2,CALR,CBFA2T3,CBX2,CBX5,CBX6,CBX7,CBX8,CC2D1A,CCAR2,CDC73,CDK5R1,CDK6,CDKN1B,CDX2,CDYL2,CEBPA,CHD8,CHMP1A,CIC,CIITA,CIPC,CNBP,COMMD7,CREB1,CREBBP,CREG1,CTCF,CTNNBIP1,CUL3,DAB2IP,DACT1,DAP,DDX54,DEDD2,DKK3,DLL4,DLX1,DLX4,DMBX1,DMRT1,DNAJA3,DNAJB1,DNAJB6,DNMT3A,DNMT…
Gene Ontology - Molecular Function	RNA polymerase II regulatory region sequence-specific DNA binding	predicted (union)	368	306.9	4.69E-06	ACTN4, AGO1,AHR,AIRE,AKNA,ALX1,AR,ARID3B,ARID5B,ARNT2,ARNTL2,ARX,ASCL2,ATF5,ATF6,ATOH8,BACH1,BARX2,BCL11A,BCL11B,CALCOCO1,CARF,CC2D1A,CC2D1B,CDC5L,CDK9,CDX2,CEBPA,CEBPB,CHD2,CHD7,CNBP,CREB1,CREB3,CREB3L2,CREB3L3,CRX,CTCF,CTCFL,CUX1,DBP,DDRGK1,DHX36,DHX9,DLX4,DMBX1,DMRT1,DMRT2,DNMT3A,DPF2,E2F4,E2F7,EBF2,EGR1,EGR2,ELF3,ELF4,ELF5,ELK1,ELK3,ELK4,EN1,ENHO,ENO1,ERG,ESR1,ESR2,ESRRA,ESRRB,ESRRG,ETV3,ETV5…
Gene Ontology - Cellular Component	Golgi apparatus	predicted (intersection)	548	460.5	4.73E-06	ABCG1, ACAN,ACER2,ACER3,ACHE,ACO1,ADAM10,ADAM19,AGPAT3,AGRN,AGTRAP,AKR7A2,ALKBH5,AMFR,ANGEL1,ANGPTL3,ANKRD28,AOC3,AP1G1,AP1M1,AP1S1,AP1S3,AP2A1,AP3S2,APBA1,APC2,APH1A,AQP2,ARF3,ARFGAP2,ARFGEF1,ARL1,ARL17A,ARL3,ARRB1,ARSE,ASIC1,ATAT1,ATF6,ATP1A3,ATP6V0A1,ATP7A,ATP8A1,ATP8A2,ATP8B2,ATP9B,AVPR2,B3GALT5,B3GALT6,B3GAT1,B3GAT3,B3GNT4,B3GNT7,B4GALNT4,B4GALT1,B4GALT3,B4GALT5,B4GALT7,BACE1,BAIAP2,BAIAP3,B…
Gene Ontology - Biological Process	axon development	predicted (union)	277	224.2	4.87E-06	ABL1, ADCY1,ADGRB1,ADNP,ALS2,AMIGO1,ANAPC2,ANK3,ANOS1,APBB1,APBB2,APOA1,APOE,APP,ARHGDIA,ARTN,ARX,ATP8A2,AUTS2,B4GALT5,B4GALT6,BAIAP2,BARHL2,BCL11B,BDNF,BMP7,BMPR1B,BMPR2,BOC,BRSK2,CCKAR,CDH11,CDK5R1,CELSR3,CERS2,CHRNB2,CNP,CNR1,CNTN2,COBL,CRABP2,CREB1,CRMP1,CRPPA,CRTAC1,CSF1R,CTNNA2,CTTN,CXCL12,DAG1,DCC,DCLK1,DDR1,DHFR,DISC1,DOCK7,DOK1,DOK4,DOK6,DPYSL2,DPYSL5,DRAXIN,DSCAM,DVL1,EFNA5,EFNB3,EGR2,E…
Gene Ontology - Biological Process	cell morphogenesis involved in neuron differentiation	predicted (union)	309	252.9	4.87E-06	ABL1, ADAM10,ADCY1,ADGRB1,ADNP,ALS2,AMIGO1,ANAPC2,ANK3,ANKRD27,ANOS1,APBB1,APBB2,APOE,APP,ARC,ARHGAP33,ARHGDIA,ARTN,ARX,ATP8A2,AUTS2,B4GALT5,B4GALT6,BAIAP2,BARHL2,BCL11B,BDNF,BMP7,BMPR1B,BMPR2,BOC,BRSK2,CABP4,CAMK2A,CAMK2B,CAPRIN1,CCKAR,CDC42,CDH11,CDHR1,CDK5R1,CELSR2,CELSR3,CHRNA7,CHRNB2,CLRN1,CNP,CNTN2,COBL,CRABP2,CREB1,CRMP1,CRPPA,CSF1R,CTNNA2,CTTN,CUX1,CXCL12,DAG1,DBN1,DCC,DCLK1,DHX36,DISC1,D…
Gene Ontology - Biological Process	negative regulation of biosynthetic process	predicted (union)	810	717.3	4.87E-06	ABCA7, ABCD1,ACADL,ACER2,ACOT8,ACVR2B,ACVRL1,AGO1,AGO2,AGO3,AGO4,AHR,AJUBA,ALX1,ANG,ANKRD2,AP2A1,APBB1,APEX1,APOC3,APOE,AR,ARID1A,ARID5B,ARX,ASB1,ASCL2,ASF1A,ATF5,ATF7IP,ATG7,ATN1,ATOH8,ATP2B4,ATXN1,BACE2,BACH1,BACH2,BAHD1,BARX2,BAZ2A,BCL11A,BCL3,BCL6,BCL6B,BCL7A,BEND3,BIRC5,BMP5,BMP6,BMP7,BMPR2,BPTF,BRD7,BRMS1,BTG2,BTRC,C1QBP,CALR,CAPRIN1,CBFA2T3,CBFB,CBX2,CBX4,CBX5,CBX6,CBX7,CBX8,CC2D1A,CC2D1B,…
Gene Ontology - Biological Process	regulation of cell morphogenesis	predicted (union)	270	217.8	4.87E-06	ABL1, ACTN4,ADAM10,ADNP,AGO4,AMIGO1,ANAPC2,ANKRD27,AP1AR,APOA1,APOE,ARC,ARHGAP33,ARHGDIA,ARHGEF18,ARHGEF7,ARPC2,ARPIN,BAIAP2,BAMBI,BARHL2,BCL11A,BCL9L,BDNF,BMPR2,BRSK2,BRWD1,BRWD3,BVES,C1QBP,CACNG7,CALR,CAMK2B,CAMSAP1,CAPRIN1,CAPZB,CCL11,CCL13,CCL24,CCL7,CD44,CDC42,CDC42EP1,CDC42EP2,CDC42EP4,CDC42EP5,CDK5R1,CFAP410,CHRNB2,CNTN2,CORO1A,CORO1B,CPNE5,CRABP2,CRK,CRKL,CSF1R,CTTN,CUX1,CXCL12,DAG1,DAPK3…
Gene Ontology - Biological Process	transcription by RNA polymerase II	predicted (intersection)	975	856.7	4.98E-06	ABCA2, ABL1,ABLIM3,ABT1,ACVR1,ACVR1B,ACVR2B,ACVRL1,ADNP,AFF4,AGO1,AGO2,AGRN,AHRR,AIRE,AKNA,ALX3,ALX4,APBB1,APLN,AR,ARGFX,ARID1A,ARID3A,ARID3B,ARID5B,ARNT,ARNT2,ARRB1,ARRB2,ASCL2,ASH2L,ASXL1,ASXL2,ATF6,ATF7,ATF7IP,ATM,ATN1,ATOH8,ATP2B4,BACH1,BACH2,BARHL1,BARHL2,BARX1,BARX2,BATF2,BAX,BAZ1A,BAZ2B,BCAS3,BCL11A,BCL11B,BCL3,BCL6,BCL9,BCL9L,BEND3,BMP10,BMP5,BMP7,BMPR1B,BMPR2,BNC1,BNC2,BRD3,BRD4,BTBD18,B…
Gene Ontology - Biological Process	positive regulation of cellular protein metabolic process	predicted (intersection)	547	456.9	5.05E-06	ABL1, ACE,ACER2,ACVR1,ACVR1B,ACVR2B,ACVRL1,ADAM8,ADCY1,ADCY2,ADCY5,ADCY9,ADNP,ADRA1A,ADRA2A,ADRB3,AGT,AKAP13,AKT2,ALOX12,AMER1,ANG,ANGPT4,ANTXR1,APLNR,AR,ARFGEF1,ARNT,ARRB1,ARRB2,ARRDC4,ASPH,ASPSCR1,ATG7,ATM,ATP2B4,AVPI1,AVPR2,AZU1,BAG2,BAK1,BARHL2,BAX,BCL10,BCL2L11,BCL2L13,BCL3,BCL6,BDNF,BMP10,BMP5,BMP7,BMPR2,BOK,BRD4,BRMS1,C1QTNF2,C3,C5AR1,CACUL1,CALM1,CALM3,CAMK1,CAMKK2,CASP9,CASR,CAV3,CAVIN3,…
Gene Ontology - Biological Process	positive regulation of protein metabolic process	predicted (intersection)	579	486.4	5.05E-06	ABL1, ACE,ACER2,ACVR1,ACVR1B,ACVR2B,ACVRL1,ADAM8,ADCY1,ADCY2,ADCY5,ADCY9,ADNP,ADRA1A,ADRA2A,ADRB3,AGT,AKAP13,AKT2,ALOX12,AMER1,ANG,ANGPT4,ANTXR1,APLNR,AR,ARFGEF1,ARNT,ARRB1,ARRB2,ARRDC4,ASPH,ASPSCR1,ATG4B,ATG7,ATM,ATP2B4,AVPI1,AVPR2,AZU1,BAG2,BAK1,BARD1,BARHL2,BAX,BCL10,BCL2L11,BCL2L13,BCL3,BCL6,BDNF,BMP10,BMP5,BMP7,BMPR2,BOK,BRD4,BRMS1,C1QTNF2,C3,C5AR1,CACUL1,CALM1,CALM3,CAMK1,CAMKK2,CARD11,CASP…
Gene Ontology - Biological Process	negative regulation of RNA biosynthetic process	predicted (union)	655	571.9	5.15E-06	ACVR2B, AHR,AJUBA,ALX1,ANKRD2,APBB1,APEX1,AR,ARID1A,ARID5B,ARX,ASCL2,ASF1A,ATF5,ATF7IP,ATN1,ATOH8,ATXN1,BACH1,BACH2,BAHD1,BARX2,BAZ2A,BCL11A,BCL3,BCL6,BCL6B,BCL7A,BEND3,BIRC5,BMP6,BMP7,BPTF,BRD7,BRMS1,BTG2,BTRC,C1QBP,CALR,CBFA2T3,CBFB,CBX2,CBX4,CBX5,CBX6,CBX7,CBX8,CC2D1A,CC2D1B,CCAR2,CCND1,CCND3,CD38,CDC73,CDK5R1,CDK6,CDKN1B,CDX2,CDYL,CDYL2,CEBPA,CEBPB,CELA1,CENPF,CHD8,CHMP1A,CIC,CIITA,CIPC,CITED…
Gene Ontology - Biological Process	muscle structure development	predicted (intersection)	254	193.7	5.28E-06	ABL1, ACHE,ACVR1,ADAM12,ADRA1A,AGT,AKAP13,AKAP6,ALX4,ANKRD33,ARID1A,ARID5B,ARRB2,ASB2,BARX2,BCL9,BCL9L,BDNF,BMP10,BOC,BTG2,CACNA1H,CACNA2D2,CALR,CAMK1,CAV3,CCNB1,CD164,CDC42,CDON,CFL2,CFLAR,CHD7,CHRND,CNTFR,COL3A1,CREB1,CTDP1,CTF1,CXADR,CXCL10,CYP26B1,DCANP1,DDX17,DLL4,DSP,DYRK1B,EDN1,EFNB2,EGR1,EGR3,EHD1,EHD2,ELN,ENG,EPAS1,EPHB1,ERBB3,EVC,FGFR1,FHL3,FKBP1A,FKTN,FLNC,FLT3LG,FOXC1,FOXC2,FOXF1,FOXH…
Gene Ontology - Biological Process	tube development	predicted (union)	597	517.9	5.28E-06	AAMP, ABL1,ACVR1,ACVR2B,ACVRL1,ADAM12,ADAM15,ADAM8,ADAMTS12,ADAMTS16,ADAMTS2,ADAMTSL2,ADGRB1,ADGRB2,ADGRF5,ADIPOR2,ADM,ADM2,AGO1,AGO2,AGR2,AGT,ALDH1A2,ALOX12,ALX1,ALX4,AMBRA1,AMOT,ANG,ANGPT2,ANGPT4,ANGPTL3,ANPEP,ANXA2,APAF1,APLN,APLNR,APOB,APOE,AQP2,AR,ARG2,ARHGAP22,ARID1A,ARID2,ASXL1,ATOH8,ATP5IF1,ATP7A,ATXN1L,B4GALT1,BAK1,BAX,BBS4,BBS5,BCAS3,BCL10,BCL2L11,BMP5,BMP7,BMPR1A,BMPR2,BRIP1,BTG1,BTRC,…
Reactome	Neuronal System	predicted (union)	255	202.3	5.66E-06	ABAT, ABCC9,ACHE,ADCY1,ADCY2,ADCY5,ADCY9,AKAP5,ALDH2,ALDH5A1,AP2A1,AP2A2,AP2M1,AP2S1,APBA1,APBA2,ARHGEF7,ARHGEF9,ARL6IP5,BEGAIN,CACFD1,CACNA1B,CACNA2D1,CACNA2D2,CACNB1,CACNB2,CACNB3,CACNB4,CACNG2,CACNG4,CACNG8,CALM1,CAMK1,CAMK2A,CAMK2B,CAMK2D,CAMK2G,CAMK4,CAMKK1,CAMKK2,CASK,CHAT,CHRNA2,CHRNA4,CHRNA5,CHRNA7,CHRNB2,CHRNB4,CHRND,CHRNE,CHRNG,COMT,CPLX1,CREB1,DBNL,DLG2,DLG3,DLG4,DLGAP1,DLGAP3,DLGAP4,D…
Gene Ontology - Biological Process	cell morphogenesis involved in differentiation	predicted (intersection)	261	200	6.08E-06	ABL1, ACTN4,ADAM10,ADCY1,ADNP,AMIGO1,ANAPC2,ANOS1,ANTXR1,APBB1,APBB2,APOA1,AR,ARC,ARHGDIA,ARHGEF26,ARHGEF7,ARPC2,ARTN,ATP8A2,AXL,B4GALT5,BAIAP2,BARHL2,BCL11B,BDNF,BMP7,BMPR1B,BMPR2,BOC,BRSK2,CALR,CAMK2A,CAMK2B,CASP9,CDC42,CDHR1,CDK5R1,CELSR2,CHRNA7,CHRNB2,CNP,CNTN2,CRABP2,CREB1,CRMP1,CSF1R,CUL3,CUX1,CXCL12,DAG1,DBN1,DCC,DHX36,DISC1,DLG4,DMTN,DOCK1,DOCK5,DOCK7,DOK1,DOK4,DPYSL2,DPYSL5,DRAXIN,DSCAM,…
Gene Ontology - Biological Process	regulation of phosphorus metabolic process	predicted (intersection)	607	513.1	6.31E-06	ABCD1, ABL1,ACE,ACVR1,ACVR1B,ACVR2B,ACVRL1,ADAM8,ADCY1,ADCY2,ADCY5,ADCY9,ADCYAP1R1,ADGRF5,ADNP,ADRA1A,ADRA2A,ADRB3,AGAP2,AGT,AKAP13,AKT2,ANG,ANGPT4,APLN,APLNR,APOA1,AR,ARFGEF3,ARNT,ARRB1,ARRB2,ATM,ATP2B4,ATP7A,AVPI1,AZU1,B3GAT3,BAK1,BARD1,BAX,BCL10,BDNF,BMP10,BMP5,BMP7,BMPR2,BOD1,BRD4,BTN2A2,C1QTNF2,C3,C5AR1,CACTIN,CACUL1,CALM1,CALM3,CAMK1,CAMK2N1,CAMK2N2,CAMKK2,CAMSAP3,CASR,CAV3,CAVIN3,CBFA2T3,C…
Gene Ontology - Cellular Component	Golgi membrane	predicted (union)	425	360.4	6.78E-06	A4GALT, ABCA5,ABCA7,ABCB6,ABCG1,ACER2,ACER3,ADAM10,AGPAT3,AGTRAP,ANKRD28,AP1B1,AP1G1,AP1M1,AP1M2,AP1S1,AP1S3,AP4E1,AP4S1,APH1A,APP,ARF1,ARF3,ARFGAP2,ARFGEF1,ARFIP2,ARL1,ARL3,ARRB1,ASAH2,ATF6,ATP7B,B3GALNT2,B3GALT1,B3GALT4,B3GALT5,B3GALT6,B3GAT1,B3GAT3,B3GNT3,B3GNT4,B3GNT5,B3GNT7,B3GNT8,B4GALNT1,B4GALNT3,B4GALNT4,B4GALT1,B4GALT3,B4GALT5,B4GALT6,B4GALT7,B4GAT1,BAIAP3,BET1L,BLZF1,BOK,BSG,C1GALT1,C1G…
Gene Ontology - Biological Process	animal organ morphogenesis	predicted (union)	587	509.2	6.90E-06	ABL1, ABLIM1,ABR,ACAN,ACVR1,ACVR2B,ACVRL1,ADAM15,ADAMTS16,ADM,AGT,AGTPBP1,AJAP1,ALDH1A2,ALDH1A3,ALPL,ALX1,ALX3,ALX4,ANKRD11,AP2A1,AP2A2,AP2M1,AP2S1,APLP1,AQP5,AQP6,AR,ARHGEF19,ARID1A,ARID2,ARID5B,ARL6,ARRB2,ASXL1,ATP8A2,AXIN2,BAK1,BAX,BBS4,BBS5,BCL11B,BCL2L11,BCR,BGLAP,BMP1,BMP10,BMP5,BMP6,BMP7,BMPR1A,BMPR1B,BMPR2,BSG,BTBD7,BTRC,CABP4,CAPN1,CARM1,CAV3,CCDC103,CCL11,CCM2L,CCN1,CD34,CDC42,CDON,CDSN…
Gene Ontology - Biological Process	negative regulation of transcription, DNA-templated	predicted (union)	620	540.3	7.39E-06	ACVR2B, AHR,AJUBA,ALX1,ANKRD2,APBB1,AR,ARID1A,ARID5B,ARX,ASCL2,ASF1A,ATF5,ATF7IP,ATN1,ATOH8,ATXN1,BACH1,BACH2,BAHD1,BARX2,BAZ2A,BCL11A,BCL3,BCL6,BCL6B,BCL7A,BEND3,BIRC5,BMP6,BMP7,BPTF,BRD7,BRMS1,BTG2,BTRC,C1QBP,CALR,CBFA2T3,CBFB,CBX2,CBX4,CBX5,CBX6,CBX7,CBX8,CC2D1A,CC2D1B,CCAR2,CCND1,CCND3,CD38,CDC73,CDK5R1,CDK6,CDKN1B,CDX2,CEBPA,CEBPB,CELA1,CENPF,CHD8,CHMP1A,CIC,CIITA,CIPC,CITED2,CNBP,CNOT7,COMM…
Gene Ontology - Biological Process	regulation of cellular protein metabolic process	predicted (intersection)	866	756.1	8.58E-06	ABCF1, ABL1,ACE,ACER2,ACO1,ACVR1,ACVR1B,ACVR2B,ACVRL1,ADAM8,ADCY1,ADCY2,ADCY5,ADCY9,ADNP,ADRA1A,ADRA2A,ADRB3,AGO1,AGO2,AGO3,AGT,AIRE,AKAP13,AKT2,ALAD,ALKBH1,ALOX12,AMER1,ANG,ANGPT4,ANOS1,ANTXR1,APLNR,APOA1,AR,ARFGEF1,ARNT,ARRB1,ARRB2,ARRDC4,ASPH,ASPSCR1,ATG7,ATM,ATP2B4,AVPI1,AVPR2,AZU1,B3GAT3,BAG2,BAG5,BAK1,BARHL2,BAX,BCL10,BCL2L11,BCL2L13,BCL3,BCL6,BDNF,BIRC5,BMP10,BMP5,BMP7,BMPR2,BOD1,BOK,BRD4,…
Gene Ontology - Biological Process	locomotion	predicted (intersection)	615	521.6	8.86E-06	AAMP, ABCC1,ABHD2,ABL1,ABL2,ABR,ACE,ACTN4,ACVR1,ACVR1B,ACVRL1,ADAM10,ADAM8,ADAMTS12,ADD2,ADGRG3,ADGRL3,ADIPOR1,ADRA2A,AGO2,AGT,AIRE,AKT2,ALKBH1,ALOX12,ANG,ANGPT4,ANGPTL3,ANOS1,APBB2,APOA1,APPL2,ARC,ARHGDIB,ARHGEF39,ARHGEF7,ARID5B,ARPC2,ARPC3,ARPIN,ARRB2,ARTN,ASTN1,ATM,ATOH8,ATP1B2,ATP2B4,ATP7A,ATP8A1,AXL,AZU1,B4GALT1,BAMBI,BARHL1,BARHL2,BAX,BBS4,BCAS3,BCL11B,BCR,BDNF,BMERB1,BMP10,BMP5,BMP7,BMPR1B…
Gene Ontology - Biological Process	enzyme linked receptor protein signaling pathway	predicted (union)	564	488.5	8.91E-06	ABL1, ACTB,ACTR3,ACVR1,ACVR1B,ACVR2A,ACVR2B,ACVRL1,ADAMTS12,ADAMTSL2,ADIPOR1,ADRA2A,AGR2,AGT,AKT2,AMH,AMHR2,ANGPT2,ANGPT4,ANKS1A,ANOS1,AP2A1,AP2A2,AP2M1,AP2S1,APH1A,APH1B,APLN,APP,APPL1,APPL2,AR,ARHGEF18,ARHGEF7,ARID5B,ARNT,ARPC2,ARPC3,ARPC4,ARRB2,ATOH8,ATP6AP1,ATP6V0A1,ATP6V0A2,ATP6V0B,ATP6V0D1,ATP6V0D2,ATP6V0E1,ATP6V0E2,ATP6V1A,ATP6V1B2,ATP6V1C2,ATP6V1E1,ATP6V1F,ATP6V1G2,ATP6V1H,AXL,BAIAP2,BAIA…
Gene Ontology - Molecular Function	proximal promoter sequence-specific DNA binding	predicted (union)	282	230.5	1.03E-05	AGO1, AHR,AKNA,AR,ARID3B,ARNT2,ARNTL2,ASCL2,ATF6,ATOH8,BCL11A,BCL11B,CARF,CC2D1A,CC2D1B,CDK9,CEBPA,CEBPB,CHD2,CHD7,CREB1,CREB3,CREB3L2,CREB3L3,CREBBP,CRX,CTCF,CTCFL,DHX36,DHX9,DLX4,DMRT1,DNMT3A,DPF2,E2F1,E2F2,E2F3,E2F4,E2F7,EBF2,EGR2,ELF3,ELF4,ELK1,ELK3,ELK4,EN1,ERG,ESR1,ESR2,ESRRA,ESRRB,ETV6,FEZF1,FLI1,FOSL1,FOXC2,FOXI1,FOXJ1,FOXJ2,FOXK2,FOXO3,FOXP3,FOXQ1,GCFC2,GCM1,GLI2,GLI3,GSX1,GZF1,HAND1,HDA…
Gene Ontology - Biological Process	negative regulation of signaling	predicted (intersection)	489	406.1	1.04E-05	ABL1, ABL2,ACHE,ACVR1,ADAMTS12,ADAMTSL2,ADGRG3,ADIPOR1,ADNP,ADRA1A,ADRA2A,AGT,AMER1,AMER2,APC2,APCDD1,APLN,APLNR,APOA1,AR,ARC,ARHGEF7,ARRB1,ARRB2,ASIC1,ASXL1,ATM,ATP2B4,BAG5,BAMBI,BARX1,BAX,BCL2L1,BCL3,BCL6,BCL9L,BDNF,BFAR,BMP5,BMP7,BMP8A,BOK,BTN2A2,CACTIN,CALM1,CALM3,CALR,CAMK2N1,CASTOR1,CAV3,CAVIN3,CBL,CCAR2,CD109,CD22,CD3E,CD44,CD74,CDC34,CDC42,CEACAM1,CFLAR,CGNL1,CHD8,CHMP6,CHP1,CHRDL1,CHST11…
Gene Ontology - Biological Process	regulation of neuron projection development	predicted (intersection)	192	141.4	1.04E-05	ABL1, ABL2,ADAM10,ADNP,AGT,AMIGO1,ANAPC2,AP2A1,APBB1,ARC,ARHGDIA,ATP8A2,BAG5,BAIAP2,BARHL2,BCL11A,BDNF,BMP5,BMP7,BMPR2,BRSK2,CACNG7,CAMK1,CAMK2B,CARM1,CDK5R1,CERS2,CFLAR,CHRNB2,CNTN2,CPNE5,CRABP2,CREB3L2,CRMP1,CRTC1,CSMD3,CUX1,CX3CL1,CXCL12,DAB2IP,DBN1,DCC,DENND5A,DHX36,DISC1,DLG4,DLG5,DPYSL2,DPYSL3,DRAXIN,DSCAM,DVL2,DVL3,EEF2K,EFNA5,EFNB2,EFNB3,EPHA7,EPHB2,EPHB3,EPO,FBXO31,FBXW8,FGFR1,FIG4,FKBP1…
Gene Ontology - Biological Process	regulation of plasma membrane bounded cell projection organization	predicted (intersection)	252	193.3	1.04E-05	ABL1, ABL2,ADAM10,ADAMTS16,ADNP,AGRN,AGT,AMIGO1,ANAPC2,AP2A1,APBB1,ARC,ARHGDIA,ARHGEF7,ARPC2,ARPIN,ATP7A,ATP8A2,BAG5,BAIAP2,BARHL2,BBS4,BCAS3,BCL11A,BDNF,BMP5,BMP7,BMPR2,BRK1,BRSK2,CACNG7,CAMK1,CAMK2B,CARM1,CCR7,CD44,CDC42,CDC42EP1,CDC42EP2,CDC42EP4,CDHR5,CDK5R1,CEP97,CERS2,CFLAR,CHRNB2,CNTN2,CORO1B,CPNE5,CRABP2,CREB3L2,CRMP1,CRTC1,CSMD3,CUX1,CX3CL1,CXCL12,DAB2IP,DBN1,DCC,DEF8,DENND5A,DHX36,DISC1…
Gene Ontology - Biological Process	regulation of protein metabolic process	predicted (intersection)	918	806.2	1.04E-05	ABCF1, ABL1,ACE,ACER2,ACO1,ACVR1,ACVR1B,ACVR2B,ACVRL1,ADAM8,ADCY1,ADCY2,ADCY5,ADCY9,ADNP,ADRA1A,ADRA2A,ADRB3,AGAP2,AGO1,AGO2,AGO3,AGT,AIRE,AKAP13,AKT2,ALAD,ALKBH1,ALOX12,AMER1,ANG,ANGPT4,ANOS1,ANTXR1,APBB1,APLNR,APOA1,AR,ARFGEF1,ARNT,ARRB1,ARRB2,ARRDC4,ASB1,ASPH,ASPSCR1,ATG4B,ATG7,ATM,ATP2B4,AVPI1,AVPR2,AZU1,B3GAT3,BAG2,BAG5,BAK1,BARD1,BARHL2,BAX,BCL10,BCL2L11,BCL2L13,BCL3,BCL6,BDNF,BIRC5,BMP10,B…
Gene Ontology - Cellular Component	nuclear chromosome	predicted (intersection)	702	606.2	1.04E-05	ADNP, AGO3,AHRR,AIRE,AKNA,ALX3,ALX4,ANP32E,AR,ARGFX,ARID1A,ARID3A,ARID3B,ARID5B,ARNT,ARNT2,ASCL2,ASF1B,ASH2L,ATF6,ATF7,ATOH8,BACH1,BACH2,BARHL1,BARHL2,BARX1,BARX2,BATF2,BAZ1A,BCL11A,BCL11B,BCL6,BEND3,BICRA,BIRC5,BNC1,BNC2,BRD4,BTG2,BUB1,CALCOCO1,CAMTA2,CARF,CARHSP1,CASZ1,CBX5,CBX7,CBX8,CC2D1A,CCAR2,CCDC155,CCNB1,CDC73,CDCA5,CDX2,CEBPA,CENPA,CENPB,CERS3,CERS6,CHAF1B,CHD3,CHD5,CHMP1A,CIC,CNBP,CREB1…
Gene Ontology - Molecular Function	cytoskeletal protein binding	predicted (intersection)	313	246.9	1.08E-05	ABL1, ABL2,ABLIM1,ACTN4,ACTR3B,ADD2,ADNP,AGBL5,AIF1L,ANG,ANK1,ANKRD23,ANTXR1,AP1G1,APBB1,APC2,ARFGEF1,ARL3,ARL4C,ARL8A,ATCAY,AXL,BAG2,BAIAP2,BAIAP2L1,BBS4,BCAS3,BICD2,BICDL1,BIRC5,BLOC1S2,BMP10,BRSK2,CACNA1C,CACNB2,CALM1,CALM3,CAMK2B,CAMSAP3,CAPN10,CAPZA1,CAPZB,CAV3,CCR5,CCSER2,CDC42EP3,CDK5R1,CDK5R2,CEACAM1,CEP57,CFL2,CGN,CHP1,CLASP1,CLIP2,CLSTN1,CNN2,CORO1B,CORO2A,CRIPT,CRMP1,DAAM2,DAG1,DBN1,DB…
Gene Ontology - Biological Process	cell surface receptor signaling pathway involved in cell-cell signaling	predicted (union)	378	317.3	1.10E-05	ABAT, ABL1,AGO1,AGO2,AGO3,AGO4,AMER1,AMER2,AMER3,AMOTL2,AP2A1,AP2A2,AP2M1,AP2S1,APC2,APCDD1,APOE,APP,ARHGEF19,ARL6,ARRB2,ATP6V1C2,AXIN1,AXIN2,BAIAP2,BAMBI,BARX1,BCL7B,BCL9,BCL9L,BRD7,BTRC,C3,CACNB3,CACNG4,CALCOCO1,CALM1,CAMK2A,CBFB,CBLN1,CCAR2,CCDC88C,CCN4,CCND1,CCNY,CDC42,CDC73,CDH3,CDK14,CELA1,CELSR1,CELSR2,CELSR3,CHD8,CHRM1,CHRNA10,CHRNA2,CHRNA4,CHRNA5,CHRNA7,CHRNB2,CHRNB4,CHRND,CHRNE,CHRNG,CN…
Gene Ontology - Biological Process	regulation of neurogenesis	predicted (union)	453	386.2	1.11E-05	ABL1, ABL2,ACAP3,ADAM10,ADNP,ADRA2C,AGT,AMIGO1,ANAPC2,ANKRD27,AP2A1,APBB1,APOE,APP,APPL2,ARC,ARF1,ARHGAP33,ARHGDIA,ARSB,ASAP1,ASCL2,ASPA,ATP8A2,BAG5,BAIAP2,BARHL2,BCL11A,BCL11B,BCL6,BDNF,BIN1,BMERB1,BMP5,BMP6,BMP7,BMPR1A,BMPR2,BRSK2,C1QA,C5AR1,CACNG7,CALR,CAMK1,CAMK1D,CAMK2A,CAMK2B,CAPRIN1,CARM1,CD38,CDK5R1,CDON,CERS2,CFLAR,CHD7,CHRM1,CHRNB2,CLCF1,CNR1,CNTN1,CNTN2,COBL,COL3A1,CPEB3,CPNE5,CRABP2,C…
Gene Ontology - Biological Process	camera-type eye development	predicted (intersection)	136	94.52	1.19E-05	ACHE, ACVR2B,ACVRL1,ALDH1A2,AQP5,ARHGEF15,ARID1A,ATP2B4,ATP8A2,BAK1,BAX,BCL11B,BMP7,BMPR1B,BMPR2,CACNA1C,CASP2,CC2D2A,CDK4,CDKN1B,CDON,CHD7,CTNS,DIO3,DLL4,DLX1,DLX2,DSCAM,EGFR,EPHA2,EPHB1,EPHB2,FOXC1,FOXC2,FRS2,FZD5,FZR1,GDF11,GLI3,GNAT1,GPD2,GRHL3,GRM6,HDAC2,HIPK2,HPCA,INHBA,JMJD6,JUN,KDM5B,LAMC3,LIMK2,LPCAT1,MAB21L2,MAX,MEIS1,MFN2,MITF,MYH10,MYOM2,NECTIN1,NECTIN3,NES,NEUROD4,NF1,NF2,NINJ1,NTRK3…
Gene Ontology - Biological Process	brain development	predicted (union)	425	360.9	1.40E-05	ABAT, ABCB6,ABL1,ABR,ACTB,ADCY1,AFF2,AGTPBP1,AK4,AKNA,ALDH1A2,ALDH1A3,APAF1,APP,ARID1A,ARL6,ARNT2,ARRB2,ARX,ATAT1,ATF5,ATIC,ATM,ATP2B1,ATP2B4,ATP5PB,ATP6V0D1,ATP7A,ATRN,ATXN1,ATXN1L,AVPR1A,AVPR2,AXL,BAIAP2,BAK1,BARHL1,BAX,BBS4,BCAN,BCL11B,BCL2L11,BCR,BMERB1,BMP5,BMP7,BMPR1A,BMPR2,BOK,BPTF,BTG2,C5AR1,CALM1,CALM3,CASP2,CASP5,CBLN1,CCDC85C,CCKAR,CD3E,CDC42,CDH1,CDH22,CDK5R1,CDK5R2,CDK6,CDON,CEND1,CE…
Gene Ontology - Cellular Component	chromatin	predicted (intersection)	694	600.1	1.51E-05	ADNP, AFF4,AHRR,AIRE,AKNA,ALX3,ALX4,ANP32E,AR,ARGFX,ARID1A,ARID3A,ARID3B,ARID5B,ARNT,ARNT2,ARRB1,ASCL2,ASF1B,ASH2L,ATF6,ATF7,ATOH8,BACH1,BACH2,BARHL1,BARHL2,BARX1,BARX2,BATF2,BAZ1A,BAZ2A,BCAS3,BCL11A,BCL11B,BCL6,BEND3,BICRA,BNC1,BNC2,BTG2,CALCOCO1,CAMTA2,CARF,CARHSP1,CASZ1,CBX2,CBX5,CBX6,CBX7,CBX8,CC2D1A,CCAR2,CCND2,CDCA5,CDK4,CDX2,CEBPA,CENPA,CENPB,CERS3,CERS6,CHAF1B,CHD3,CHD5,CIC,CNBP,CREB1,CRE…
Gene Ontology - Molecular Function	transcription coregulator activity	predicted (union)	318	263.8	1.53E-05	ABL1, ABT1,ACTN1,ACTN4,AIP,AJUBA,ALX1,APEX1,ARID1A,ARID5B,ARL2BP,ARNT,ASXL1,ATF5,ATF6,ATF7IP,ATN1,ATXN7L3,BCL10,BCL9,BCL9L,BICRA,BRD7,BTG1,C1QBP,CALCOCO1,CARM1,CBFA2T3,CBX4,CCND1,CD3D,CDX2,CDYL,CEBPA,CIITA,CITED2,CITED4,CNOT7,CNOT9,CREB1,CREBBP,CREG1,CTCF,DDX17,DDX54,DHX9,DNAJB1,DNMT3A,DNMT3B,DPF2,DTX1,DYRK1B,E2F6,E2F7,EDF1,ELF3,ELK4,ERF,ESR2,EZH1,FEV,FHL2,FHL5,FOXC1,FOXP3,FUS,GATA4,GMEB1,GMEB2,G…
Gene Ontology - Biological Process	positive regulation of catalytic activity	predicted (intersection)	495	412.9	1.56E-05	ABL1, ABL2,ABR,ACAP1,ACE,ACER2,ACVR2B,ADAM8,ADAP1,ADAP2,ADCY1,ADCY2,ADCY5,ADCY9,ADCYAP1R1,ADNP,ADRA1A,ADRA2A,AGAP1,AGAP2,AGAP3,AGFG2,AGRN,AGT,AHSA1,AKAP13,AKT2,ALOX12,ANG,ANGPT4,ANTXR1,APC2,APH1A,APOA1,ARFGAP1,ARFGAP2,ARFGEF1,ARHGAP1,ARHGAP10,ARHGAP19,ARHGAP22,ARHGAP27,ARHGAP29,ARHGAP30,ARHGAP31,ARHGAP39,ARHGAP45,ARHGDIA,ARHGDIB,ARHGDIG,ARHGEF1,ARHGEF11,ARHGEF12,ARHGEF15,ARHGEF6,ARHGEF7,ARL1,ARRB…
Gene Ontology - Biological Process	neurotransmitter transport	predicted (intersection)	116	78.53	1.64E-05	ADCY1, ADRA1A,APBA1,APBA2,APLN,ASIC1,BACE1,BAIAP3,CACNA1B,CACNB2,CALM3,CAMK2A,CASK,CHRM2,CHRNA4,CHRNB2,CHRNB4,CPLX1,CPLX3,DGKI,DNAJC5,DOC2A,EDN1,FBXL20,GAD1,GAD2,GDNF,GIT1,GLUL,GPER1,GPM6B,GRIK5,GRIN3A,GRM4,GSK3B,HRH3,HTR1A,HTR2C,KCNC4,KCNMB4,LYN,NAPA,NCS1,NF1,NLGN1,NOS1,NRXN2,NTSR1,OTOF,P2RX1,P2RX7,PFN2,PIP5K1C,PNKD,PPFIA3,PREPL,PRKCG,PRRT2,PTPRN2,RAB3B,RAB3GAP1,RGS4,RIMS3,RIMS4,RPH3A,SEC14L1,SE…
Gene Ontology - Biological Process	visual system development	predicted (intersection)	155	110.9	1.68E-05	ABCB5, ACHE,ACVR2B,ACVRL1,ALDH1A2,AQP5,ARHGEF15,ARID1A,ATF6,ATP2B4,ATP8A2,BAK1,BAX,BBS4,BCL11B,BLOC1S3,BMP7,BMPR1B,BMPR2,C1QA,C3,CACNA1C,CASP2,CC2D2A,CDK4,CDKN1B,CDON,CHD7,CHRDL1,COL5A1,CRB1,CST3,CTNS,DIO3,DLL4,DLX1,DLX2,DSCAM,EGFR,EPHA2,EPHB1,EPHB2,FOXC1,FOXC2,FREM2,FRS2,FZD5,FZR1,GDF11,GLI3,GNAT1,GPD2,GRHL3,GRM6,HDAC2,HIPK2,HPCA,INHBA,JMJD6,JUN,KDM5B,LAMC3,LIMK2,LPCAT1,MAB21L2,MAX,MEIS1,MFAP2,M…
Gene Ontology - Cellular Component	postsynaptic specialization	predicted (union)	204	162.1	1.81E-05	ABHD17A, ABHD17B,ABR,ADAM10,ADCY1,ADGRA1,ADGRB1,ADRA2C,ALS2,ANKS1B,ARC,ARF1,ARFGAP1,ARHGEF9,ARRB1,ARRB2,BAALC,BAIAP2,BCAS1,BCL11A,BCR,BMPR2,BSN,CABP1,CACNA1C,CACNG2,CACNG4,CACNG7,CACNG8,CAMK1,CAMK2A,CAMK2N1,CDK5R1,CHRM1,CHRM3,CHRNA10,CHRNB2,CHRND,CHRNE,CLSTN1,CLSTN2,CLSTN3,CNIH2,CNKSR2,CPEB3,CRIPT,CRTC1,CTNNA2,DBN1,DBNL,DCC,DCLK1,DGKI,DGKZ,DISC1,DLG2,DLG3,DLG4,DLG5,DLGAP1,DLGAP3,DLGAP4,DMTN,DNAJB…
Gene Ontology - Biological Process	regulation of phosphorylation	predicted (union)	821	732.2	1.83E-05	ABCA7, ABCD1,ABL1,ACE,ACTB,ACVR1,ACVR1B,ACVR2A,ACVR2B,ACVRL1,ADAM8,ADCY1,ADCY2,ADCY5,ADCY9,ADNP,ADRA1A,ADRA1B,ADRA2A,ADRA2C,ADRB3,AGAP2,AGT,AJUBA,AKAP12,AKAP13,AKAP8,AKT2,ALS2,AMBRA1,ANG,ANGPT4,APLN,APLNR,APOA1,APOE,APP,AR,ARHGAP8,ARHGEF5,ARL2BP,ARL6IP5,ARNT,ARRB1,ARRB2,ATG14,ATM,ATP2B4,ATP6AP1,ATP7A,AVPI1,AXIN1,AXIN2,AZU1,BAK1,BARD1,BAX,BCCIP,BCL10,BDNF,BIRC7,BMP10,BMP5,BMP6,BMP7,BMPR1A,BMPR2,BR…
Gene Ontology - Cellular Component	synaptic vesicle membrane	predicted (intersection)	50	28.07	1.84E-05	AMPH, ATP8A1,BCL2L1,BSN,CALM3,CBARP,CPLX3,DNAJC5,DOC2A,GAD2,OPRD1,OTOF,PI4K2A,PRRT2,PTPRN2,RAB11B,RAB26,RAB27B,RAB35,RAB3B,RAB5B,RAB5C,RPH3A,SCAMP5,SEPTIN8,SGTA,SLC17A5,SLC17A7,SLC30A3,SLC6A17,SLC6A9,STX1A,SV2A,SV2B,SV2C,SYN1,SYNGR1,SYNGR2,SYP,SYT11,SYT12,SYT2,SYT7,SYT9,TPRG1L,VAMP1,VAMP2,VAMP4,WFS1,ZNRF1
Gene Ontology - Molecular Function	RNA polymerase II proximal promoter sequence-specific DNA binding	predicted (union)	271	221.9	1.84E-05	AGO1, AHR,AKNA,AR,ARID3B,ARNT2,ARNTL2,ASCL2,ATF6,ATOH8,BCL11A,BCL11B,CARF,CC2D1A,CC2D1B,CDK9,CEBPA,CEBPB,CHD2,CHD7,CREB1,CREB3,CREB3L2,CREB3L3,CRX,CTCF,CTCFL,DHX36,DHX9,DLX4,DNMT3A,DPF2,E2F4,E2F7,EBF2,EGR2,ELF3,ELF4,ELK1,ELK3,ELK4,EN1,ERG,ESR1,ESR2,ESRRA,ESRRB,ETV6,FEZF1,FLI1,FOSL1,FOXC2,FOXI1,FOXJ1,FOXJ2,FOXK2,FOXO3,FOXP3,FOXQ1,GCFC2,GCM1,GLI2,GLI3,GSX1,GZF1,HAND1,HDAC1,HDAC4,HDAC5,HDAC6,HES1,HE…
Gene Ontology - Molecular Function	cytoskeletal protein binding	predicted (union)	465	399.5	1.84E-05	ABL1, ABL2,ABLIM1,ABRA,ACTB,ACTN1,ACTN4,ACTR3B,ADD1,ADD2,ADNP,AGBL4,AGBL5,AGTPBP1,AIF1L,AJUBA,ALKBH4,ANG,ANK1,ANK3,ANKRD23,ANTXR1,ANXA2,AP1AR,AP1G1,APBB1,APC2,APOE,APPL1,ARFGEF1,ARHGEF10,ARL3,ARL4C,ARL8A,ATCAY,ATF5,AXL,BAG2,BAIAP2,BAIAP2L1,BBS4,BCAS3,BCL7B,BICD1,BICD2,BICDL1,BIN1,BIN3,BIRC5,BLOC1S2,BMP10,BRSK2,CACNA1C,CACNB2,CALM1,CALM3,CAMK2B,CAMK2D,CAMSAP1,CAMSAP3,CAPN10,CAPN6,CAPZA1,CAPZB,CAV3…
Gene Ontology - Cellular Component	postsynaptic density	predicted (union)	188	148.3	1.89E-05	ABHD17A, ABHD17B,ABR,ADAM10,ADCY1,ADGRA1,ADGRB1,ADRA2C,ALS2,ANKS1B,ARC,ARF1,ARFGAP1,ARHGEF9,ARRB1,ARRB2,BAALC,BAIAP2,BCAS1,BCL11A,BCR,BMPR2,BSN,CABP1,CACNA1C,CACNG2,CACNG4,CACNG7,CACNG8,CAMK1,CAMK2A,CAMK2N1,CDK5R1,CHRM1,CHRM3,CLSTN1,CLSTN2,CLSTN3,CNIH2,CNKSR2,CPEB3,CRIPT,CRTC1,CTNNA2,DBN1,DBNL,DCC,DCLK1,DGKI,DGKZ,DISC1,DLG2,DLG3,DLG4,DLG5,DLGAP1,DLGAP3,DMTN,DNAJB1,DNM3,DROSHA,DVL1,DYNLL2,EEF2K,EF…
Gene Ontology - Cellular Component	presynapse	predicted (union)	306	254	1.89E-05	AAK1, ACTB,ADAM10,ADAM23,ADCY1,ADGRL1,ADRA1A,ADRA2C,AMPH,AP1S1,APBA1,APBA2,APBB1,APH1A,APP,ASIC1,ATP1A2,ATP1A3,ATP2B1,ATP2B4,ATP6V0D1,ATP8A1,BACE1,BAIAP2,BAIAP3,BCL2L1,BRSK2,BSN,BTBD9,C1QBP,C1QL1,CABP4,CACNA1B,CACNB2,CAD,CADM3,CALB2,CALM3,CAMK2A,CANX,CASK,CASR,CBARP,CDK5R1,CEL,CHAT,CHRM1,CHRM2,CHRM3,CHRNA4,CHRNA5,CHRNB2,CHRNB4,CLCN3,CLTB,CNGB1,CNR1,CNTN1,CNTNAP1,CPLX1,CPLX3,CTNNA2,CTTNBP2,DDC,DEN…
Gene Ontology - Cellular Component	endosome	predicted (union)	498	431.1	1.91E-05	ABCA2, ABCA5,ABCA7,ABCB6,ABCG1,ABHD17A,ABHD17B,ACAP1,ACAP2,ACE,ADAM30,ADCYAP1R1,ADRA2C,AKT2,ALS2,AMN,AMOTL2,ANGPTL3,ANKFY1,ANKRD13A,ANKRD13B,ANKRD27,ANTXR1,ANXA2,ANXA6,AOC3,AP1AR,AP1G1,AP2A1,AP2A2,AP2M1,AP2S1,AP4E1,AP4S1,AP5M1,AP5S1,APH1A,APH1B,APOA1,APOA2,APOB,APOC3,APOE,APP,APPL1,APPL2,AQP2,ARC,ARF1,ARHGAP1,ARHGAP44,ARL8A,ARPC2,ARRB1,ARRB2,ARRDC4,ASTN1,ASTN2,ATG9A,ATP11A,ATP11B,ATP13A2,ATP1A2,A…
Gene Ontology - Biological Process	neuron projection development	predicted (union)	516	446	1.97E-05	ABL1, ABL2,ACAP3,ADAM10,ADCY1,ADGRB1,ADGRF1,ADM,ADNP,AGT,ALKBH1,ALS2,AMIGO1,ANAPC2,ANK3,ANKRD27,ANOS1,AP2A1,APBB1,APBB2,APOA1,APOE,APP,ARC,ARF1,ARFGEF1,ARHGAP33,ARHGDIA,ARSB,ARTN,ARX,ASAP1,ATCAY,ATP7A,ATP8A2,ATXN10,AUTS2,B4GALT5,B4GALT6,BAG5,BAIAP2,BARHL2,BBS4,BCL11A,BCL11B,BDNF,BICDL1,BLOC1S2,BLOC1S3,BLOC1S4,BLOC1S5,BMP5,BMP7,BMPR1B,BMPR2,BOC,BRSK2,BTG2,CACNG7,CAMK1,CAMK1D,CAMK2A,CAMK2B,CAMSAP1,…
Gene Ontology - Biological Process	locomotion	predicted (union)	938	843.7	2.00E-05	AAMP, ABCC1,ABHD2,ABI3,ABL1,ABL2,ABR,ACAP3,ACE,ACTB,ACTN4,ACTR3,ACVR1,ACVR1B,ACVRL1,ADAM10,ADAM15,ADAM8,ADAMTS12,ADD2,ADGRB1,ADGRE2,ADGRG3,ADGRL3,ADIPOR1,ADRA2A,AGO2,AGT,AIRE,AJUBA,AKAP12,AKT2,ALKBH1,ALOX12,ALX1,AMOT,ANG,ANGPT2,ANGPT4,ANGPTL3,ANKS1A,ANO6,ANOS1,AP1AR,APBB2,APEX1,APOA1,APOB,APOE,APP,APPL1,APPL2,ARC,ARHGDIB,ARHGEF16,ARHGEF39,ARHGEF5,ARHGEF7,ARID2,ARID5B,ARPC2,ARPC3,ARPIN,ARRB2,ARSB,…
Gene Ontology - Biological Process	regulation of cell projection organization	predicted (intersection)	254	196.5	2.02E-05	ABL1, ABL2,ADAM10,ADAMTS16,ADNP,AGRN,AGT,AMIGO1,ANAPC2,AP2A1,APBB1,ARC,ARHGDIA,ARHGEF7,ARPC2,ARPIN,ATP7A,ATP8A2,BAG5,BAIAP2,BARHL2,BBS4,BCAS3,BCL11A,BDNF,BMP5,BMP7,BMPR2,BRK1,BRSK2,CACNG7,CAMK1,CAMK2B,CARM1,CCR7,CD44,CDC42,CDC42EP1,CDC42EP2,CDC42EP4,CDHR5,CDK5R1,CEP97,CERS2,CFLAR,CHRNB2,CNTN2,CORO1B,CPNE5,CRABP2,CREB3L2,CRMP1,CRTC1,CSMD3,CUX1,CX3CL1,CXCL12,DAB2IP,DBN1,DCC,DEF8,DENND5A,DHX36,DISC1…
Gene Ontology - Biological Process	morphogenesis of a branching epithelium	predicted (union)	125	93.11	2.23E-05	ABL1, ACVR1,ADAMTS16,ADM,AGT,AR,BMP7,BTBD7,BTRC,CASR,CAV3,CCL11,CELSR1,CLIC4,CSF1,CTNNBIP1,CTSH,DAG1,DDR1,DLG5,DLL4,EDN1,EDNRA,EGF,ENG,EPHA2,ESR1,ETV5,FEM1B,FGF1,FGF10,FGF8,FGFR1,FGFR2,FOXA1,FOXC2,FOXF1,FRS2,FZD5,GBX2,GCM1,GDF7,GDNF,GLI2,GLI3,GNA13,GPC3,GZF1,HHIP,HOXA11,HOXB13,HOXB7,HOXD11,HOXD13,IHH,IL10,ILK,KDM5B,KRAS,LGR4,MDK,MED1,MET,MKS1,MMP14,MSX2,NFATC4,NKX2-1,NKX3-1,NOTCH4,NPNT,NRP1,PAK1,…
Gene Ontology - Biological Process	regulation of phosphorus metabolic process	predicted (union)	923	830	2.23E-05	ABCA7, ABCD1,ABL1,ACE,ACTB,ACVR1,ACVR1B,ACVR2A,ACVR2B,ACVRL1,ADAM8,ADCY1,ADCY2,ADCY5,ADCY9,ADCYAP1R1,ADGRF5,ADNP,ADRA1A,ADRA1B,ADRA2A,ADRA2C,ADRB3,AGAP2,AGT,AJUBA,AKAP12,AKAP13,AKAP8,AKT2,ALS2,AMBRA1,ANG,ANGPT4,APLN,APLNR,APOA1,APOE,APP,AR,ARF1,ARFGEF3,ARHGAP8,ARHGEF5,ARL2BP,ARL6IP5,ARNT,ARPP19,ARRB1,ARRB2,ATG14,ATM,ATP2B4,ATP6AP1,ATP7A,AVPI1,AXIN1,AXIN2,AZU1,B3GAT3,BAK1,BARD1,BAX,BCCIP,BCL10,BDN…
Gene Ontology - Biological Process	negative regulation of cell differentiation	predicted (intersection)	271	211.8	2.29E-05	ABCG1, ACTN4,ACVRL1,ADAMTS12,ADIPOR1,APPL2,ARHGDIA,ASCL2,ASXL1,BAG5,BCL11A,BCL6,BDNF,BMERB1,BMP5,BMP7,C1QC,CALR,CARM1,CAV3,CD74,CDC73,CDK12,CDK13,CDK5R1,CDK6,CEACAM1,CERS2,CFLAR,CNTN2,COL3A1,COL5A1,CRMP1,CTDP1,CTDSP1,CUL4A,CX3CL1,CXCL10,DAAM2,DAB2IP,DACT3,DCC,DENND5A,DIO3,DISP3,DLX1,DLX2,DMTN,DPF2,DPYSL3,DRAXIN,DTX1,E2F1,EFNA5,EFNB2,EFNB3,EGFR,EPHA7,EPHB1,EPHB2,ESRRB,F2,FGF23,FKBP4,FOXJ1,FOXJ2,FO…
Gene Ontology - Biological Process	transmembrane receptor protein tyrosine kinase signaling pathway	predicted (intersection)	269	210	2.29E-05	ABL1, ADAMTS12,ADIPOR1,ADRA2A,AGT,AKT2,ANGPT4,ANOS1,AP2A1,AP2A2,AP2M1,APH1A,APLN,AR,ARHGEF7,ARID5B,ARNT,ARPC2,ARPC3,ARPC4,ATP6V0A1,ATP6V0B,ATP6V0D1,ATP6V0E2,ATP6V1C2,ATP6V1G2,AXL,BAIAP2,BAIAP2L1,BCR,BDNF,BMP5,BRK1,CBL,CCBE1,CD3E,CD3EAP,CD4,CD7,CDC37,CDC42,CDK4,CDK5R1,CEACAM1,CEP57,CHMP6,CNOT9,COL4A3,CSF1,CSF1R,CUL5,CYBA,DAB2IP,DDIT4,DDR1,DDR2,DGKD,DGKQ,DNM1,DOCK1,DOK1,DUSP3,EFNA2,EFNA3,EFNA4,EFNA…
Gene Ontology - Biological Process	embryonic morphogenesis	predicted (union)	349	292.6	2.38E-05	ABL1, ABR,ACVR1,ACVR2A,ACVR2B,ADM,AFF3,ALDH1A2,ALDH1A3,ALX1,ALX3,ALX4,AMOT,APAF1,APLN,APLNR,APOA1,AR,ARID1A,ATOH8,ATP8A2,BAX,BBS4,BBS5,BCL10,BCL2L11,BCR,BMP5,BMP7,BMPR1A,BMPR2,CACNA1C,CC2D2A,CCDC103,CCN1,CDC73,CDON,CELSR1,CHD7,CHRNA10,CHST11,CLASP1,CLRN1,COBL,COL12A1,COL2A1,COL5A1,COL6A1,COL7A1,COL8A1,CRABP2,CRB2,CREBBP,CUL3,CYP26B1,DACT1,DAG1,DCANP1,DLD,DLL4,DLX2,DLX6,DNAJB6,DVL1,DVL2,ECE1,EDN1,…
Gene Ontology - Cellular Component	asymmetric synapse	predicted (union)	190	150.6	2.40E-05	ABHD17A, ABHD17B,ABR,ADAM10,ADCY1,ADGRA1,ADGRB1,ADRA2C,ALS2,ANKS1B,ARC,ARF1,ARFGAP1,ARHGEF9,ARRB1,ARRB2,BAALC,BAIAP2,BCAS1,BCL11A,BCR,BMPR2,BSN,CABP1,CACNA1C,CACNG2,CACNG4,CACNG7,CACNG8,CAMK1,CAMK2A,CAMK2N1,CDK5R1,CHRM1,CHRM2,CHRM3,CLSTN1,CLSTN2,CLSTN3,CNIH2,CNKSR2,CPEB3,CRIPT,CRTC1,CTNNA2,DBN1,DBNL,DCC,DCLK1,DGKI,DGKZ,DISC1,DLG2,DLG3,DLG4,DLG5,DLGAP1,DLGAP3,DMTN,DNAJB1,DNM3,DROSHA,DVL1,DYNLL2,EE…
Gene Ontology - Biological Process	eye development	predicted (intersection)	153	109.8	2.48E-05	ABCB5, ACHE,ACVR2B,ACVRL1,ALDH1A2,AQP5,ARHGEF15,ARID1A,ATF6,ATP2B4,ATP8A2,BAK1,BAX,BBS4,BCL11B,BLOC1S3,BMP7,BMPR1B,BMPR2,CACNA1C,CASP2,CC2D2A,CDK4,CDKN1B,CDON,CHD7,CHRDL1,COL5A1,CRB1,CST3,CTNS,DIO3,DLL4,DLX1,DLX2,DSCAM,EGFR,EPHA2,EPHB1,EPHB2,FOXC1,FOXC2,FREM2,FRS2,FZD5,FZR1,GDF11,GLI3,GNAT1,GPD2,GRHL3,GRM6,HDAC2,HIPK2,HPCA,INHBA,JMJD6,JUN,KDM5B,LAMC3,LIMK2,LPCAT1,MAB21L2,MAX,MEIS1,MFAP2,MFN2,MITF…
Gene Ontology - Biological Process	regulation of cellular component size	predicted (intersection)	140	99.13	2.88E-05	ABL1, ACTR3B,ADD2,ADNP,ANAPC2,AP2M1,ARFGEF1,ARPC2,ARPC3,ARPC4,ARPC4-TTLL3,ARPIN,ARPIN-AP3S2,ATP7A,BAIAP2L1,BARHL2,BBS4,BDNF,BMPR2,BRK1,CAV3,CCL11,CCR7,CDC42EP2,CDHR5,CDK4,CDK5R1,CFL2,CIT,CLCN6,CNTN2,CORO1B,CRABP2,CREB1,CSF3,CXCL12,DCC,DISC1,DMTN,DPYSL2,DRAXIN,DSCAM,E2F4,EDN1,EFNA5,ELN,EPHA7,FCHSD1,FER,FMN1,FSTL4,GDI1,GNB3,GSK3B,HCLS1,HIP1R,ICAM1,IFRD1,IL7R,IQGAP3,ISLR2,KCNMA1,L1CAM,LATS1,LMOD1,LR…
Gene Ontology - Biological Process	regulation of phosphorylation	predicted (intersection)	536	452.7	2.88E-05	ABCD1, ABL1,ACE,ACVR1,ACVR1B,ACVR2B,ACVRL1,ADAM8,ADCY1,ADCY2,ADCY5,ADCY9,ADNP,ADRA1A,ADRA2A,ADRB3,AGAP2,AGT,AKAP13,AKT2,ANG,ANGPT4,APLN,APLNR,APOA1,AR,ARNT,ARRB1,ARRB2,ATM,ATP2B4,ATP7A,AVPI1,AZU1,BAK1,BARD1,BAX,BCL10,BDNF,BMP10,BMP5,BMP7,BMPR2,BRD4,BTN2A2,C1QTNF2,C3,C5AR1,CACTIN,CACUL1,CALM1,CALM3,CAMK1,CAMK2N1,CAMK2N2,CAMKK2,CASR,CAV3,CAVIN3,CBFA2T3,CCNB1,CCND2,CCNT1,CCNY,CCR1,CCR7,CD109,CD3E,CD…
Gene Ontology - Biological Process	sensory system development	predicted (intersection)	156	112.6	2.97E-05	ABCB5, ACHE,ACVR2B,ACVRL1,ALDH1A2,AQP5,ARHGEF15,ARID1A,ATF6,ATP2B4,ATP8A2,BAK1,BAX,BBS4,BCL11B,BLOC1S3,BMP7,BMPR1B,BMPR2,C1QA,C3,CACNA1C,CASP2,CC2D2A,CDK4,CDKN1B,CDON,CHD7,CHRDL1,COL5A1,CRB1,CST3,CTNS,DIO3,DLL4,DLX1,DLX2,DSCAM,EGFR,EPHA2,EPHB1,EPHB2,FOXC1,FOXC2,FREM2,FRS2,FZD5,FZR1,GDF11,GLI3,GNAT1,GPD2,GRHL3,GRM6,HDAC2,HIPK2,HPCA,INHBA,ISL1,JMJD6,JUN,KDM5B,LAMC3,LIMK2,LPCAT1,MAB21L2,MAX,MEIS1,MF…
Gene Ontology - Biological Process	morphogenesis of a branching structure	predicted (union)	132	99.43	3.00E-05	ABL1, ACVR1,ADAMTS16,ADM,AGT,AR,BCL11A,BMP7,BTBD7,BTRC,CASR,CAV3,CCL11,CELSR1,CLIC4,CSF1,CTNNBIP1,CTSH,DAG1,DDR1,DLG5,DLL4,DLX2,EDN1,EDNRA,EGF,ENG,EPHA2,EPHA7,ESR1,ETV5,FEM1B,FGF1,FGF10,FGF8,FGFR1,FGFR2,FOXA1,FOXC2,FOXF1,FRS2,FZD5,GBX2,GCM1,GDF7,GDNF,GLI2,GLI3,GNA13,GPC3,GZF1,HHIP,HOXA11,HOXB13,HOXB7,HOXD11,HOXD13,IHH,IL10,ILK,KDM5B,KRAS,LGR4,MAP3K13,MDK,MED1,MET,MKS1,MMP14,MSX2,NFATC4,NKX2-1,NKX…
Gene Ontology - Biological Process	tube morphogenesis	predicted (union)	485	418.4	3.00E-05	AAMP, ABL1,ACVR1,ACVR2B,ACVRL1,ADAM12,ADAM15,ADAM8,ADAMTS12,ADAMTS16,ADGRB1,ADGRB2,ADGRF5,ADIPOR2,ADM,ADM2,AGO1,AGO2,AGR2,AGT,ALOX12,ALX1,AMOT,ANG,ANGPT2,ANGPT4,ANGPTL3,ANPEP,ANXA2,APAF1,APLN,APLNR,APOB,APOE,AR,ARHGAP22,ARID1A,ARID2,ATOH8,ATP5IF1,B4GALT1,BAK1,BAX,BBS4,BBS5,BCAS3,BCL10,BCL2L11,BMP5,BMP7,BMPR1A,BMPR2,BTG1,BTRC,C1GALT1,C3,C5AR1,C6,CALCRL,CASR,CAV3,CC2D2A,CCBE1,CCDC103,CCL11,CCL24,CC…
Gene Ontology - Biological Process	regulation of cellular localization	predicted (intersection)	347	280.3	3.03E-05	ABCA2, ABHD17A,ABL1,ABLIM3,ADAM10,ADCY1,ADCY5,ADCYAP1R1,ADRA1A,ADRA2A,AKAP6,AKT2,AP2M1,APBA1,APBA2,APLNR,AR,ARC,ARHGAP1,ARRB1,ASIC1,ASTN2,ATG13,B3GAT3,BACE1,BAIAP3,BAK1,BARD1,BAX,BCAS3,BCL2L1,BDNF,BRSK2,BSN,BTBD9,BYSL,C1QTNF12,C2CD2L,CABP1,CACNA1C,CACNB2,CACNB3,CACNG2,CALM1,CALM3,CAMK1,CAMK2A,CAPN10,CASK,CAV3,CD4,CD84,CDCA5,CDK16,CDK5R1,CEMIP,CHD7,CHMP3,CHP1,CHRM1,CHRM2,CHRNA4,CHRNB2,CHRNB4,CNIH2…
Gene Ontology - Biological Process	negative regulation of signal transduction	predicted (intersection)	451	375.2	3.50E-05	ABL1, ABL2,ACVR1,ADAMTS12,ADAMTSL2,ADGRG3,ADIPOR1,ADRA1A,AGT,AMER1,AMER2,APC2,APCDD1,APLN,APLNR,APOA1,AR,ARHGEF7,ARRB1,ARRB2,ASXL1,ATM,ATP2B4,BAG5,BAMBI,BARX1,BAX,BCL2L1,BCL3,BCL6,BCL9L,BDNF,BFAR,BMP5,BMP7,BOK,BTN2A2,CACTIN,CALM1,CALM3,CALR,CAMK2N1,CASTOR1,CAV3,CAVIN3,CBL,CCAR2,CD109,CD22,CD3E,CD44,CD74,CDC34,CDC42,CEACAM1,CFLAR,CGNL1,CHD8,CHMP6,CHP1,CHRDL1,CHST11,CNKSR3,CNOT9,CRTC3,CSK,CSNK1A1,C…
Gene Ontology - Cellular Component	plasma membrane bounded cell projection	predicted (intersection)	668	579.2	3.63E-05	AAK1, ABHD12,ABHD17A,ABHD2,ABL1,ABLIM1,ABLIM3,ACPP,ACTN4,ACVRL1,ADAM10,ADCY2,ADCY5,ADCY9,ADGRL1,ADGRL3,ADNP,AGO2,AHCYL2,AK2,AK7,AKT2,AMFR,AMIGO1,AMN,ANG,ANGPTL3,ANK1,ANKS1B,ANKS6,ANTXR1,AOC3,AP1S1,AP2A1,AP3S2,APBA1,APBB1,APBB2,APC2,APPL2,AQP5,ARC,ARHGAP45,ARHGEF15,ARHGEF26,ARHGEF6,ARHGEF7,ARL3,ARL4C,ARL8A,ARPC2,ARPC3,ARPIN,ARRB1,ARRB2,ASIC2,ATAT1,ATCAY,ATG16L1,ATG7,ATP1A3,ATP2B4,ATP6V0D1,ATP7A,AT…
Gene Ontology - Biological Process	negative regulation of gene expression	predicted (intersection)	617	528.7	3.64E-05	ACE, ACVR1B,ACVR2B,ACVRL1,ADNP,AFF2,AGO1,AGO2,AGO3,ALKBH5,ANG,APBB1,APLN,AR,ARID1A,ARID5B,ASCL2,ATF7IP,ATM,ATN1,ATOH8,ATXN1,BACH1,BACH2,BAK1,BARD1,BARX2,BAZ2A,BBS4,BCL11A,BCL3,BCL6,BCL7A,BEND3,BIRC5,BMP7,BRMS1,BTG2,CACNG7,CALR,CARD18,CARHSP1,CASC3,CBFA2T3,CBX2,CBX5,CBX6,CBX7,CBX8,CC2D1A,CCAR2,CCNB1,CCNT1,CCR1,CD34,CD3E,CDC73,CDK5R1,CDK6,CDKN1A,CDKN1B,CDX2,CEBPA,CELF1,CHD8,CHMP1A,CIC,CIITA,CIPC,CI…
Gene Ontology - Molecular Function	proximal promoter sequence-specific DNA binding	predicted (intersection)	191	142.5	3.68E-05	AGO1, AKNA,AR,ARID3B,ARNT2,ASCL2,ATF6,ATOH8,BCL11A,BCL11B,CARF,CC2D1A,CEBPA,CHD7,CREB1,CREB3L2,CREB3L3,CREBBP,CRX,CTCF,DHX36,DLX4,DMRT1,DNMT3A,DPF2,E2F1,E2F2,E2F3,E2F4,ELF3,ELF4,ELK1,ELK4,EN1,ESR1,ESR2,ESRRA,ESRRB,ETV6,FOSL1,FOXC2,FOXJ1,FOXJ2,FOXK2,FOXP3,FOXQ1,GLI3,GSX1,GZF1,HAND1,HDAC4,HDAC5,HEYL,HNF4A,HNRNPU,HOXA10,HOXA7,HOXB7,HOXC11,HOXD13,INSM1,IRF4,ISL1,JUN,KCNIP3,KLF1,KLF10,KLF13,KLF15,KLF1…
Gene Ontology - Cellular Component	cell projection	predicted (intersection)	689	599.1	3.69E-05	AAK1, ABHD12,ABHD17A,ABHD2,ABL1,ABLIM1,ABLIM3,ACPP,ACTN4,ACTR3B,ACVRL1,ADAM10,ADCY2,ADCY5,ADCY9,ADGRL1,ADGRL3,ADNP,AGO2,AHCYL2,AK2,AK7,AKT2,AMFR,AMIGO1,AMN,ANG,ANGPTL3,ANK1,ANKS1B,ANKS6,ANTXR1,AOC3,AP1S1,AP2A1,AP3S2,APBA1,APBB1,APBB2,APC2,APPL2,AQP5,ARC,ARHGAP45,ARHGEF15,ARHGEF26,ARHGEF6,ARHGEF7,ARL3,ARL4C,ARL8A,ARPC2,ARPC3,ARPC4,ARPIN,ARRB1,ARRB2,ASIC2,ATAT1,ATCAY,ATG16L1,ATG7,ATP1A3,ATP2B4,ATP6…
Gene Ontology - Biological Process	neurotransmitter secretion	predicted (intersection)	76	47.61	3.70E-05	ADCY1, ADRA1A,APBA1,APBA2,ASIC1,BACE1,BAIAP3,CACNA1B,CACNB2,CALM3,CAMK2A,CASK,CHRM2,CHRNA4,CHRNB2,CHRNB4,CPLX1,CPLX3,DGKI,DNAJC5,DOC2A,FBXL20,GAD1,GAD2,GIT1,GPER1,GRIK5,GRIN3A,GRM4,GSK3B,HRH3,KCNC4,KCNMB4,NAPA,NCS1,NF1,NLGN1,NRXN2,OTOF,P2RX1,P2RX7,PFN2,PIP5K1C,PNKD,PPFIA3,PREPL,PRKCG,PRRT2,PTPRN2,RAB3GAP1,RIMS3,RIMS4,RPH3A,SEPTIN5,SLC18A3,SLC22A2,SNCG,SNPH,STX1A,STX1B,STX3,STXBP1,SV2A,SYN1,SYNJ1,…
Gene Ontology - Cellular Component	cytoplasmic vesicle membrane	predicted (union)	431	370.7	3.75E-05	ABCC11, ABCC4,ACPP,ADAM10,ADAM8,ADGRE2,ADGRG3,AGPAT2,AGTRAP,AMPH,ANKRD27,ANO6,ANPEP,AP1B1,AP1G1,AP1M1,AP1M2,AP1S1,AP1S3,AP2A1,AP2A2,AP2M1,AP2S1,AP3S2,APLP2,APOB,APOE,APPBP2,APPL2,AQP2,AQP5,AQP6,ARFGEF3,ARL8A,ARRB1,ATG12,ATP11A,ATP11B,ATP6V0A1,ATP6V0A2,ATP6V0B,ATP6V0D1,ATP6V0D2,ATP6V0E1,ATP6V0E2,ATP7A,ATP8A1,ATP8B3,AVPR2,AZU1,B4GALT1,BACE1,BAIAP2L2,BCL2L1,BRI3,BSG,BSN,BST2,C5AR1,CA4,CACNG2,CACNG4,…
Gene Ontology - Cellular Component	neuronal cell body	predicted (union)	280	232.2	3.77E-05	ABL1, ACVRL1,ADAM10,ADNP,ADRA2C,AKAP12,ALS2,AMFR,AMIGO1,ANG,APBB1,APOB,APOE,APP,ARC,ARHGEF7,ASIC2,ASTN1,ASTN2,ATP13A2,ATP1A3,ATP2B1,ATP7A,ATXN10,BACE1,BAIAP2,BGLAP,BMPR1A,BMPR1B,BMPR2,BRS3,C4A,CACNA1B,CACNA1C,CACNA1F,CACNG7,CAD,CAMK2N1,CANX,CASR,CCR4,CD200,CD22,CDC42,CDK5R1,CHRM2,CHRNA10,CHRNA4,CIT,CNKSR2,CNNM1,CNNM4,CNR2,CNTN2,COBL,CPLX1,CPNE5,CRIPT,CRTC1,CST3,CTSV,CX3CL1,CX3CR1,CYBA,CYGB,DAB2IP…
Gene Ontology - Cellular Component	synaptic membrane	predicted (union)	253	208.1	3.99E-05	ABHD17A, ABHD17B,ADAM10,ADAM23,ADCY1,ADGRB1,ADGRL1,ADRA1A,ADRA2C,ANK1,ANK3,ANKS1B,APBA1,APBB1,APH1A,ARC,ARF1,ARHGEF9,ARRB1,ARRB2,ATP1A3,ATP2B1,ATP2B4,BAALC,BAIAP2,BCR,CABP1,CACNA1C,CACNG2,CACNG4,CACNG7,CADM3,CALB2,CAMK2A,CAMK2N1,CANX,CASK,CBLN1,CDH8,CHRM1,CHRM2,CHRM3,CHRNA10,CHRNA2,CHRNA4,CHRNA5,CHRNA7,CHRNB2,CHRNB4,CHRND,CHRNE,CHRNG,CLSTN1,CLSTN2,CLSTN3,CLTB,CNIH2,CNKSR2,CNR1,CNTN1,CNTN2,CNTNAP1…
Gene Ontology - Cellular Component	vesicle membrane	predicted (union)	441	380.5	3.99E-05	ABCC11, ABCC4,ACPP,ADAM10,ADAM8,ADGRE2,ADGRG3,AGPAT2,AGTRAP,AMPH,ANKRD27,ANO6,ANPEP,AP1B1,AP1G1,AP1M1,AP1M2,AP1S1,AP1S3,AP2A1,AP2A2,AP2M1,AP2S1,AP3S2,APLP2,APOB,APOE,APPBP2,APPL1,APPL2,AQP2,AQP5,AQP6,ARFGEF3,ARL8A,ARRB1,ASPSCR1,ATG12,ATP11A,ATP11B,ATP13A2,ATP6V0A1,ATP6V0A2,ATP6V0B,ATP6V0D1,ATP6V0D2,ATP6V0E1,ATP6V0E2,ATP7A,ATP8A1,ATP8B3,AVPR2,AZU1,B4GALT1,BACE1,BAIAP2L2,BCL2L1,BRI3,BSG,BSN,BST2,C5…
Gene Ontology - Biological Process	metal ion transport	predicted (union)	507	439.7	4.07E-05	ABCB11, ABCB6,ABCC9,ABL1,ACTN4,ADCYAP1R1,ADRA1A,ADRA2A,AGT,AHCYL1,AKAP6,ALG10B,AMIGO1,ANK3,ANO6,ANXA2,ANXA5,ANXA6,APLNR,ARF1,ARHGAP1,ARPP19,ARRB2,ASIC1,ASIC2,ASIC4,ATP1A2,ATP1A3,ATP1B2,ATP2A1,ATP2A3,ATP2B1,ATP2B4,ATP6AP1,ATP6V0A1,ATP6V0A2,ATP6V0B,ATP6V0D1,ATP6V0D2,ATP6V0E1,ATP6V0E2,ATP6V1A,ATP6V1B2,ATP6V1C2,ATP6V1E1,ATP6V1F,ATP6V1G2,ATP6V1H,ATP7A,ATP7B,BAK1,BAX,BEST1,BIN1,BSPRY,CAB39,CACNA1B,CACN…
Gene Ontology - Biological Process	protein phosphorylation	predicted (intersection)	672	580.6	4.18E-05	AAK1, ABL1,ABL2,ACE,ACVR1,ACVR1B,ACVR2B,ACVRL1,ADAM10,ADAM8,ADCY1,ADCY2,ADCY5,ADCY9,ADM2,ADNP,ADRA1A,ADRA2A,ADRB3,AGT,AKAP13,AKT2,ALPK3,ANG,ANGPT4,APLNR,APOA1,AR,ARHGEF6,ARRB1,ARRB2,ARTN,ATM,ATP2B4,AVPI1,AXL,AZU1,BAK1,BAX,BCR,BDNF,BIRC5,BMP10,BMP5,BMP7,BMPR1B,BMPR2,BRD4,BRSK2,BTN2A2,BUB1,C1QTNF2,C3,C5AR1,CACTIN,CACUL1,CALM1,CALM3,CAMK1,CAMK2A,CAMK2B,CAMK2G,CAMK2N1,CAMK2N2,CAMKK1,CAMKK2,CASK,CASR,…
Gene Ontology - Biological Process	positive regulation of protein modification process	predicted (intersection)	425	352.1	4.28E-05	ABL1, ACE,ACVR1,ACVR1B,ACVR2B,ACVRL1,ADAM8,ADCY1,ADCY2,ADCY5,ADCY9,ADNP,ADRA1A,ADRA2A,ADRB3,AGT,AKAP13,AKT2,AMER1,ANG,ANGPT4,APLNR,AR,ARFGEF1,ARNT,ARRB1,ARRB2,ARRDC4,ASPSCR1,ATG7,ATM,ATP2B4,AVPI1,AVPR2,AZU1,BCL10,BCL6,BDNF,BMP10,BMP5,BMP7,BMPR2,BRD4,BRMS1,C1QTNF2,C3,C5AR1,CACUL1,CALM1,CALM3,CAMK1,CAMKK2,CASR,CAVIN3,CCNB1,CCND2,CCNT1,CCNY,CCR1,CCR7,CD3E,CD4,CD40LG,CD44,CD74,CDC20B,CDK2AP1,CDK5R1,C…
Gene Ontology - Cellular Component	glutamatergic synapse	predicted (union)	224	182.2	4.41E-05	ABHD17A, ABHD17B,ABLIM3,ABR,ACAN,ACTB,ACTN1,ADAM10,ADAM23,ADCY1,ADGRA1,ADGRL3,ADRA1A,ADRA2C,APBA1,APOE,ARC,ARF1,ARHGAP22,ARHGAP39,ARHGAP44,ARPC2,ATP2B1,ATP2B4,BAIAP2,BCAN,BCR,BSN,C1QBP,CACNG2,CACNG4,CACNG7,CAMK1,CAMK4,CANX,CBLN1,CDH1,CDH11,CDH8,CHRM1,CHRM2,CHRM3,CLSTN1,CLSTN2,CLSTN3,CNIH2,CNKSR2,CNR1,CORO1A,CPLX1,CRTC1,CTTNBP2,DAG1,DBN1,DGKB,DGKI,DGKQ,DGKZ,DLG2,DLG3,DLG4,DLGAP3,DLGAP4,DNAJB1,DNM1…
Gene Ontology - Biological Process	Wnt signaling pathway	predicted (union)	306	254.6	4.44E-05	ABL1, AGO1,AGO2,AGO3,AGO4,AMER1,AMER2,AMER3,AMOTL2,AP2A1,AP2A2,AP2M1,AP2S1,APC2,APCDD1,APOE,APP,ARHGEF19,ARL6,ARRB2,ATP6V1C2,AXIN1,AXIN2,BAMBI,BARX1,BCL7B,BCL9,BCL9L,BRD7,BTRC,CALCOCO1,CALM1,CAMK2A,CBFB,CCAR2,CCDC88C,CCN4,CCND1,CCNY,CDC42,CDC73,CDH3,CDK14,CELA1,CELSR1,CELSR2,CELSR3,CHD8,COL1A1,CPE,CSNK1A1,CSNK1D,CSNK1G1,CSNK1G2,CSNK1G3,CSNK2A1,CTDNEP1,CTNNBIP1,CUL1,CUL3,CXXC4,DAAM2,DAB2IP,DACT1,D…
Gene Ontology - Biological Process	inorganic cation transmembrane transport	predicted (union)	441	378.8	4.44E-05	ABCB11, ABCC9,ABL1,ACTN4,ADRA2A,AKAP6,ALG10B,AMIGO1,ANK3,ANO6,ANXA2,ANXA5,ANXA6,APLNR,ARF1,ARPP19,ASIC1,ASIC2,ASIC4,ATP1A2,ATP1A3,ATP1B2,ATP2A1,ATP2A3,ATP2B1,ATP2B4,ATP5F1A,ATP5MC3,ATP5ME,ATP5MG,ATP5PB,ATP6AP1,ATP6V0A1,ATP6V0A2,ATP6V0B,ATP6V0D1,ATP6V0D2,ATP6V0E1,ATP6V0E2,ATP6V1A,ATP6V1B2,ATP6V1C2,ATP6V1E1,ATP6V1F,ATP6V1G2,ATP6V1H,ATP7A,ATP7B,BAX,BIN1,CAB39,CACNA1B,CACNA1C,CACNA1F,CACNA1G,CACNA1H,…
Gene Ontology - Biological Process	regulation of protein phosphorylation	predicted (union)	744	662.7	4.44E-05	ABCA7, ABL1,ACE,ACTB,ACVR1,ACVR1B,ACVR2A,ACVR2B,ACVRL1,ADAM8,ADCY1,ADCY2,ADCY5,ADCY9,ADNP,ADRA1A,ADRA1B,ADRA2A,ADRA2C,ADRB3,AGT,AJUBA,AKAP12,AKAP13,AKAP8,AKT2,ALS2,ANG,ANGPT4,APLNR,APOA1,APOE,APP,AR,ARHGAP8,ARHGEF5,ARL2BP,ARL6IP5,ARRB1,ARRB2,ATG14,ATM,ATP2B4,ATP6AP1,AVPI1,AXIN1,AXIN2,AZU1,BAK1,BAX,BCCIP,BDNF,BIRC7,BMP10,BMP5,BMP6,BMP7,BMPR1A,BMPR2,BRD4,BTN2A2,C1QL4,C1QTNF2,C3,C5AR1,C5AR2,CAB39,CA…
Gene Ontology - Biological Process	skeletal system development	predicted (union)	304	252.9	4.44E-05	ACAN, ACP2,ACVR2A,ACVR2B,ACVRL1,ADAMTS12,ADAMTS4,ADAMTS7,AKAP13,ALPL,ALX1,ALX3,ALX4,AMER1,ANKH,ANKRD11,ANO6,ANXA2,ARID5B,ARSE,ASXL1,ATP6AP1,ATP7A,AXIN2,BGLAP,BMP1,BMP10,BMP3,BMP5,BMP6,BMP7,BMP8A,BMP8B,BMPR1A,BMPR1B,BMPR2,CARM1,CCN1,CCN4,CD44,CDH11,CHAD,CHD7,CHI3L1,CHST11,CHSY1,CLDN18,CMKLR1,COL10A1,COL11A2,COL1A1,COL27A1,COL2A1,COL3A1,COL9A2,CREB3L2,CTC1,CYP26B1,DCANP1,DDRGK1,DLX1,DLX2,DLX6,DMRT2…
Gene Ontology - Biological Process	cell motility	predicted (union)	816	731.1	4.48E-05	AAMP, ABCC1,ABHD2,ABI3,ABL1,ABL2,ABR,ACAP3,ACE,ACTB,ACTN4,ACTR3,ACVR1,ACVR1B,ACVRL1,ADAM10,ADAM15,ADAM8,ADAMTS12,ADD2,ADGRB1,ADGRE2,ADGRG3,ADGRL3,ADIPOR1,ADRA2A,AGO2,AGT,AIRE,AJUBA,AKAP12,AKT2,ALKBH1,ALOX12,ALX1,AMOT,ANG,ANGPT2,ANGPT4,ANGPTL3,ANKS1A,ANO6,AP1AR,APBB2,APEX1,APOA1,APOB,APOE,APP,APPL1,APPL2,ARC,ARHGDIB,ARHGEF16,ARHGEF39,ARHGEF5,ARHGEF7,ARID2,ARID5B,ARPC2,ARPC3,ARPIN,ARRB2,ARSB,ARTN,A…
Gene Ontology - Biological Process	chemical synaptic transmission	predicted (union)	363	306.9	4.48E-05	ABAT, ABL1,ABR,ACHE,ADCY1,ADGRB1,ADNP,ADRA1A,AGT,AKAP12,AKAP5,AKAP7,ALS2,AMPH,ANAPC2,APBA1,APBA2,APOE,APP,ARC,ARF1,ARRB2,ASIC1,ASIC2,ATP1A2,BACE1,BAIAP2,BAIAP3,BCR,BSN,CA7,CACNA1B,CACNA1G,CACNA2D2,CACNB2,CACNB3,CACNG4,CALM3,CAMK2A,CAMK2B,CARTPT,CASK,CBLN1,CD38,CDH1,CDH11,CEP89,CHAT,CHRM1,CHRM2,CHRM3,CHRNA10,CHRNA2,CHRNA4,CHRNA5,CHRNA7,CHRNB2,CHRNB4,CHRND,CHRNE,CHRNG,CLSTN3,CNIH2,CNP,CNR1,CNR2,CNT…
Gene Ontology - Biological Process	developmental growth	predicted (intersection)	243	188.7	4.49E-05	ABL1, ACVR2B,ADNP,ADRA1A,AGRN,AGT,AKAP13,AKAP6,ALKBH1,ANAPC2,APBA1,APBA2,AR,ARID5B,ATM,ATP8A2,ATRN,BARHL2,BBS4,BCL11A,BCL2L11,BCL9,BDNF,BMP10,BMPR1B,BMPR2,BNC2,CACNA2D2,CACNG7,CARM1,CAV3,CCL11,CCNB1,CDK4,CDK5R1,CDKN1A,CDKN1B,CFLAR,CHD7,CHRND,CHST11,COL27A1,CPNE5,CPQ,CRABP2,CREB1,CSF1,CTDP1,CXCL12,DAG1,DCC,DDR1,DDR2,DHCR7,DIO3,DISC1,DMBX1,DPYSL2,DRAXIN,DSCAM,EDN1,EFNA5,EIF4H,EMX1,EN1,EPHA7,ERCC1,E…
Gene Ontology - Biological Process	cell-cell signaling by wnt	predicted (union)	307	255.8	4.50E-05	ABL1, AGO1,AGO2,AGO3,AGO4,AMER1,AMER2,AMER3,AMOTL2,AP2A1,AP2A2,AP2M1,AP2S1,APC2,APCDD1,APOE,APP,ARHGEF19,ARL6,ARRB2,ATP6V1C2,AXIN1,AXIN2,BAMBI,BARX1,BCL7B,BCL9,BCL9L,BRD7,BTRC,CALCOCO1,CALM1,CAMK2A,CBFB,CCAR2,CCDC88C,CCN4,CCND1,CCNY,CDC42,CDC73,CDH3,CDK14,CELA1,CELSR1,CELSR2,CELSR3,CHD8,COL1A1,CPE,CSNK1A1,CSNK1D,CSNK1G1,CSNK1G2,CSNK1G3,CSNK2A1,CTDNEP1,CTNNBIP1,CUL1,CUL3,CXXC4,DAAM2,DAB2IP,DACT1,D…
Gene Ontology - Biological Process	ion transmembrane transport	predicted (union)	659	582.8	4.52E-05	ABCB11, ABCC11,ABCC3,ABCC4,ABCC5,ABCC9,ABCD1,ABL1,ACACB,ACTN4,ADAMTS8,ADRA2A,AGT,AHCYL1,AKAP6,AKT2,ALG10B,AMIGO1,ANK3,ANKH,ANO10,ANO3,ANO6,ANO7,ANO9,ANXA2,ANXA5,ANXA6,APLNR,APOL1,APP,AQP9,ARF1,ARL6IP5,ARPP19,ASIC1,ASIC2,ASIC4,ASPH,ATP11B,ATP12A,ATP13A2,ATP1A2,ATP1A3,ATP1B2,ATP1B4,ATP2A1,ATP2A3,ATP2B1,ATP2B4,ATP4A,ATP5F1A,ATP5MC3,ATP5ME,ATP5MG,ATP5PB,ATP6AP1,ATP6V0A1,ATP6V0A2,ATP6V0B,ATP6V0D1,ATP6…
Gene Ontology - Biological Process	regulation of cellular localization	predicted (union)	521	453.5	4.63E-05	ABCA2, ABCA7,ABHD17A,ABHD17B,ABL1,ABLIM3,ACTB,ADAM10,ADCY1,ADCY5,ADCYAP1R1,ADGRE2,ADRA1A,ADRA2A,AGR2,AKAP5,AKAP6,AKT2,ANK3,ANKRD13A,ANXA2,AP2M1,APBA1,APBA2,APLNR,APPL1,AR,ARC,ARF1,ARHGAP1,ARHGAP44,ARHGEF16,ARIH2,ARRB1,ASIC1,ASTN2,ATG13,ATP13A2,ATP1A2,ATP5IF1,B3GAT3,BACE1,BAIAP3,BAK1,BARD1,BAX,BCAS3,BCL2L1,BDNF,BICD1,BRSK2,BSN,BTBD9,BVES,BYSL,C1QTNF12,C2CD2L,CABP1,CACNA1C,CACNB2,CACNB3,CACNG2,CALC…
Gene Ontology - Biological Process	negative regulation of gene expression	predicted (union)	946	855.2	4.69E-05	ACACB, ACE,ACVR1B,ACVR2B,ACVRL1,ADNP,AFF2,AGO1,AGO2,AGO3,AGO4,AHR,AJUBA,ALKBH5,ALX1,ANG,ANGEL2,ANKRD2,APBB1,APEX1,APLN,APOE,APP,AR,ARID1A,ARID5B,ARX,ASCL2,ASF1A,ATF5,ATF7IP,ATM,ATN1,ATOH8,ATXN1,AXIN2,BACH1,BACH2,BAHD1,BAK1,BARD1,BARX2,BAZ2A,BBS4,BCL11A,BCL3,BCL6,BCL6B,BCL7A,BEND3,BIRC5,BMP6,BMP7,BPTF,BRD7,BRIP1,BRMS1,BTG2,BTRC,C1QBP,CACNG7,CALR,CAPRIN1,CARD18,CARD8,CARHSP1,CASC3,CAST,CBFA2T3,CBFB…
Gene Ontology - Biological Process	actin filament-based process	predicted (union)	392	333.9	4.82E-05	ABL1, ABL2,ABLIM2,ABLIM3,ABR,ACTB,ACTN1,ACTN4,ACTR3,ACTR3B,ADD1,ADD2,ADRA2A,AKAP13,ALKBH4,AMOT,ANG,ANTXR1,AP1AR,APOA1,ARF1,ARFGEF1,ARFIP2,ARHGDIA,ARHGDIB,ARHGEF10,ARHGEF11,ARHGEF15,ARHGEF17,ARHGEF18,ARHGEF19,ARHGEF5,ARPC2,ARPC3,ARPC4,ARPC4-TTLL3,ARPIN,ARPIN-AP3S2,ARRB1,ATP1A2,AUTS2,BAIAP2,BAIAP2L1,BBS4,BCAR1,BCAS3,BCL6,BCR,BIN1,BIN3,BMP10,BRK1,BRSK2,BST2,CACNA1C,CACNA1G,CACNA2D1,CACNB2,CALR,CAMK2…
Gene Ontology - Biological Process	cell motility	predicted (intersection)	533	452	4.98E-05	AAMP, ABCC1,ABHD2,ABL1,ABL2,ABR,ACE,ACTN4,ACVR1,ACVR1B,ACVRL1,ADAM10,ADAM8,ADAMTS12,ADD2,ADGRG3,ADGRL3,ADIPOR1,ADRA2A,AGO2,AGT,AIRE,AKT2,ALKBH1,ALOX12,ANG,ANGPT4,ANGPTL3,APBB2,APOA1,APPL2,ARC,ARHGDIB,ARHGEF39,ARHGEF7,ARID5B,ARPC2,ARPC3,ARPIN,ARRB2,ARTN,ASTN1,ATM,ATOH8,ATP1B2,ATP2B4,ATP7A,ATP8A1,AXL,AZU1,B4GALT1,BAMBI,BARHL1,BARHL2,BAX,BBS4,BCAS3,BCL11B,BCR,BMERB1,BMP10,BMP5,BMP7,BMPR2,BSG,C1QTNF8…
Gene Ontology - Biological Process	cellular response to organic substance	predicted (intersection)	891	787.7	4.98E-05	ABCE1, ABHD2,ABL1,ABL2,ACTN4,ACVR1,ACVR2B,ACVRL1,ADAMTS12,ADAMTSL2,ADCY1,ADCY2,ADCY5,ADCY9,ADIPOR1,ADRA2A,AGPAT2,AGRN,AGT,AGTRAP,AIP,AKAP13,AKAP6,AKR1C1,AKT2,ALAD,ALDH1A2,ALOX12,ALPL,AMFR,AMIGO1,ANOS1,APLN,APOA1,APPL2,AR,ARFGAP1,ARID1A,ARID5B,ARNT,ARPC3,ARRB1,ARRB2,ATF6,ATG7,ATM,ATP1A3,ATP2B4,ATP6V0A1,ATP6V0B,ATP6V0D1,ATP6V0E2,ATP6V1C2,ATP6V1G2,ATP7A,AXL,BACE1,BAIAP2,BAIAP2L1,BAIAP3,BAK1,BAMBI,BA…
Gene Ontology - Biological Process	regulation of ion transmembrane transport	predicted (union)	273	225.3	5.20E-05	ABL1, ACTN4,ADRA2A,AGT,AHCYL1,AKAP6,AKT2,ALG10B,AMIGO1,ANK3,ANO6,ANO9,APLNR,APP,ARF1,ARL6IP5,ASIC2,ATP1A2,ATP1B2,ATP2B4,ATP7A,BAX,BIN1,CAB39,CACNA1B,CACNA1C,CACNA1F,CACNA1G,CACNA1H,CACNA1I,CACNA1S,CACNA2D1,CACNA2D2,CACNA2D4,CACNB1,CACNB2,CACNB3,CACNB4,CACNG1,CACNG2,CACNG4,CACNG7,CACNG8,CALCR,CALHM1,CALM1,CALM3,CAMK2D,CAPN1,CASQ1,CATSPER2,CATSPER4,CAV3,CBARP,CEMIP,CHD7,CHP1,CLCN1,CLCNKA,CLCNKB,CLI…
Gene Ontology - Biological Process	cation transmembrane transport	predicted (union)	510	443.7	5.30E-05	ABCB11, ABCC9,ABL1,ACTN4,ADRA2A,AGT,AKAP6,ALG10B,AMIGO1,ANK3,ANO10,ANO6,ANXA2,ANXA5,ANXA6,APLNR,APP,ARF1,ARPP19,ASIC1,ASIC2,ASIC4,ATP13A2,ATP1A2,ATP1A3,ATP1B2,ATP1B4,ATP2A1,ATP2A3,ATP2B1,ATP2B4,ATP5F1A,ATP5MC3,ATP5ME,ATP5MG,ATP5PB,ATP6AP1,ATP6V0A1,ATP6V0A2,ATP6V0B,ATP6V0D1,ATP6V0D2,ATP6V0E1,ATP6V0E2,ATP6V1A,ATP6V1B2,ATP6V1C2,ATP6V1E1,ATP6V1F,ATP6V1G2,ATP6V1H,ATP7A,ATP7B,ATP8A1,BAX,BIN1,CAB39,CACN…
Gene Ontology - Molecular Function	kinase binding	predicted (intersection)	264	207.2	5.47E-05	ABL1, ACE,ACVRL1,ADAM10,ADD2,ADIPOR1,ADRA2A,AKAP13,ANGPT4,AP2A1,AP2A2,ARHGEF7,ARRB1,ARRB2,ATF7,ATG13,ATP2B4,BAG5,BARD1,BCL10,BCL11A,BCL2L1,BCL2L11,BRSK2,CACNB3,CACUL1,CALM1,CALM3,CAMK2N1,CAMK2N2,CASP9,CASR,CCNB1,CCND2,CCNT1,CCNY,CCNYL1,CD226,CD3E,CD4,CDC25A,CDC37,CDC42,CDK12,CDK13,CDK5R1,CDKN1A,CDKN1B,CEACAM1,CEBPA,CHP1,CNOT9,CSK,DAB2IP,DACT1,DACT3,DBF4B,DCTN2,DGKQ,DLG3,DLG4,DNM1,DSCAM,DSP,DUSP2,…
Gene Ontology - Biological Process	phosphorylation	predicted (intersection)	806	707.8	5.53E-05	AAK1, ABCD1,ABL1,ABL2,ACE,ACVR1,ACVR1B,ACVR2B,ACVRL1,ADAM10,ADAM8,ADCY1,ADCY2,ADCY5,ADCY9,ADM2,ADNP,ADPGK,ADRA1A,ADRA2A,ADRB3,AGAP2,AGT,AK2,AK3,AK4,AK6,AK7,AK9,AKAP13,AKT2,ALPK3,ANG,ANGPT4,APLN,APLNR,APOA1,AR,ARHGEF6,ARNT,ARRB1,ARRB2,ARTN,ATM,ATP2B4,ATP7A,AVPI1,AXL,AZU1,BAK1,BARD1,BAX,BCL10,BCR,BDNF,BIRC5,BMP10,BMP5,BMP7,BMPR1B,BMPR2,BRD4,BRSK2,BTN2A2,BUB1,C1QTNF2,C3,C5AR1,CACTIN,CACUL1,CALM1,CAL…
Gene Ontology - Biological Process	skeletal system morphogenesis	predicted (intersection)	100	67.16	5.53E-05	ACAN, ACVR2B,ALPL,ALX3,ALX4,ARID5B,BMP1,BMP7,BMPR1B,BMPR2,CARM1,CHAD,CHST11,CHSY1,COL1A1,COL27A1,CYP26B1,DCANP1,DLX2,EIF4A3,FGFR1,FGFR3,FMN1,FOXC1,FOXC2,FOXN3,GLG1,GLI3,GNAS,HHIP,HOXA1,HOXA11,HOXA2,HOXA7,HOXB2,HOXB5,HOXB6,HOXB7,HOXB8,HOXC11,HOXC8,HOXC9,HOXD9,IFITM5,INPPL1,INSIG1,INSIG2,LTF,MAPK14,MEF2D,MEGF8,MMP14,MMP2,MSX2,MTHFD1L,NAB2,NEUROG1,NLE1,NODAL,OSR1,OSR2,P2RX7,PAPPA2,PAX1,PAX5,PHOSPHO1…
Gene Ontology - Biological Process	positive regulation of cell development	predicted (intersection)	212	162	5.60E-05	ABL1, ABL2,ADNP,AGT,AKAP6,AMIGO1,ANAPC2,AP2A1,APBB1,APOA1,ARHGDIA,ARHGEF7,ARPC2,ASPA,ATP8A2,BAIAP2,BCL6,BDNF,BMP10,BMP5,BMP7,BMPR2,C1QA,CACNG7,CALR,CAMK1,CAMK2B,CDC42,CDON,CFLAR,CLCF1,CPNE5,CRABP2,CREB3L2,CRTC1,CRX,CSF1,CSNK1D,CUX1,CX3CL1,CX3CR1,CXCL12,CYB5D2,DAB2IP,DAG1,DBN1,DHX36,DISC1,DLG4,DLG5,DLX1,DLX2,DMTN,DNMT3B,DOCK1,DOCK5,DPYSL3,DSCAM,DUOXA1,DVL2,DVL3,E2F1,EDN1,EEF2K,EFNA5,EPHB2,EPO,ETV5…
Gene Ontology - Biological Process	morphogenesis of an epithelium	predicted (intersection)	218	167.4	5.81E-05	ABL1, ACVR1,ACVRL1,ADAMTS12,ADAMTS16,AGT,AIRE,AJAP1,ALDH1A2,ALOX12,AP2A1,AP2A2,AP2M1,AR,ARID1A,ARRB2,ASTN2,ATP7A,BBS4,BCL10,BMP5,BMP7,BRSK2,BTBD7,CAMSAP3,CASR,CAV3,CC2D2A,CCL11,CD151,CD44,CDC42,CEACAM1,CELSR1,CELSR2,CLASP1,COL5A1,CSF1,CSF1R,CTNNBIP1,CTSH,CXCL10,CXCR2,DACT1,DAG1,DDR1,DLG3,DLG5,DLL4,DVL2,DVL3,EDN1,EDNRA,EFNB2,EGFR,ENG,EPHA2,EPHA7,ESR1,ETV5,FEM1B,FGFR1,FMN1,FOXC2,FOXE1,FOXF1,FOXH1,F…
Gene Ontology - Molecular Function	phosphotransferase activity, alcohol group as acceptor	predicted (union)	694	617.3	6.51E-05	AAK1, ABL1,ABL2,ACE,ACTB,ACVR1,ACVR1B,ACVR2A,ACVR2B,ACVRL1,ADAM8,ADCY1,ADCY2,ADCY5,ADCY9,ADNP,ADPGK,ADRA1A,ADRA2A,ADRA2C,AGAP2,AGK,AGT,AJUBA,AKAP13,AKT2,ALPK3,ALS2,ANG,ANGPT4,APOE,APP,ARHGEF5,ARRB1,ATM,ATP2B4,AVPI1,AXIN1,AXL,AZU1,BAZ1B,BCCIP,BCKDK,BCR,BDNF,BIRC7,BMP7,BMPR1A,BMPR1B,BMPR2,BRD4,BRSK2,BUB1,C1QTNF2,C5AR1,CAB39,CACUL1,CAD,CALM1,CALM3,CAMK1,CAMK2A,CAMK2D,CAMK2N1,CAMK2N2,CAMK4,CAMKK2,CAR…
Gene Ontology - Biological Process	regulation of neuron differentiation	predicted (union)	360	305.2	6.57E-05	ABL1, ABL2,ACAP3,ADAM10,ADNP,ADRA2C,AGT,AMIGO1,ANAPC2,ANKRD27,AP2A1,APBB1,APOE,APP,ARC,ARF1,ARHGAP33,ARHGDIA,ARSB,ASAP1,ATP8A2,BAG5,BAIAP2,BARHL2,BCL11A,BCL11B,BCL6,BDNF,BIN1,BMP5,BMP6,BMP7,BMPR2,BRSK2,CACNG7,CALR,CAMK1,CAMK1D,CAMK2B,CAPRIN1,CARM1,CD38,CDK5R1,CDON,CERS2,CFLAR,CHRNB2,CNR1,CNTN1,CNTN2,COBL,CPEB3,CPNE5,CRABP2,CREB3L2,CRK,CRKL,CRMP1,CRTC1,CRX,CSMD3,CSNK1D,CTDSP1,CTNNA2,CTTN,CUX1,CX3C…
Gene Ontology - Cellular Component	distal axon	predicted (intersection)	118	83.14	6.62E-05	AAK1, ADGRL1,AMFR,ANG,AP1S1,APBB1,APBB2,ARPC3,ATP6V0D1,BOC,BRSK2,CALM3,CASR,CBL,CDK5R1,CDK5R2,CHRM1,CHRM2,CHRM3,CNGB1,CPLX1,CRTAC1,CXADR,DBN1,DCTN2,DGKI,DISC1,DLG3,DOCK7,DPYSL3,DSCAM,ELK1,EXOC3,FKBP4,FSCN1,GAD1,GAP43,GIT1,GLUL,GPER1,GPRIN1,GRIK3,GRIK5,GRIN1,HCN3,HNRNPR,IGF2BP1,IGHMBP2,ITGA3,ITSN1,KCNA1,KCNA2,KCNA6,KCNAB2,KCNC1,KCNC4,KCNIP3,KIF21B,KLC1,L1CAM,LMTK2,LRIG2,LRP1,LRRTM1,MAPK8IP3,MAPT,M…
Gene Ontology - Biological Process	regulation of axonogenesis	predicted (union)	101	74.14	7.14E-05	ABL1, ADNP,AMIGO1,ANAPC2,APOE,ARHGDIA,BARHL2,BDNF,BMPR2,BRSK2,CDK5R1,CNTN2,CRABP2,CTTN,CXCL12,DCC,DISC1,DPYSL2,DRAXIN,DSCAM,EFNA5,EFNB3,EPHA7,EPHB2,EPHB3,FSTL4,GDI1,GRIN1,GSK3B,IFRD1,ILK,ISLR2,KEL,KIF13B,L1CAM,LINGO1,LPAR3,LRP1,LRP4,LRRC4C,MAG,MAP1B,MAP3K13,MAPT,MARK2,MEGF8,METRN,MYCBP2,NDEL1,NGF,NGFR,NRCAM,NRP1,NTN1,NTRK2,NTRK3,OLFM1,OMG,PAFAH1B1,PAK1,PLXNA3,PLXNA4,POU3F2,PTK2,PTPRO,RAB11A,RAB21…
Gene Ontology - Cellular Component	ion channel complex	predicted (intersection)	104	71.77	7.60E-05	ABCC9, ABHD12,AKAP6,ATP2A1,CACNA1B,CACNA1C,CACNA1F,CACNA1S,CACNA2D1,CACNA2D4,CACNB2,CACNB3,CACNG2,CACNG4,CACNG7,CACNG8,CALM1,CALM3,CATSPER2,CHRNA2,CHRNA4,CHRNA7,CHRNB2,CHRNB4,CLCNKA,CLCNKB,CLIC6,CNGB1,CNIH2,CNTN2,DLG3,DLG4,DPP6,FKBP1A,FKBP1B,GABRA4,GABRB3,GABRD,GLRA3,GRID2,GRIN1,GRIN2A,GRIN2B,GRIN2D,GRIN3A,HCN2,HCN4,KCNA1,KCNA2,KCNA5,KCNA6,KCNAB1,KCNAB2,KCNB1,KCNB2,KCNC1,KCNC3,KCND3,KCNE5,KCNH1,K…
Gene Ontology - Biological Process	ion transport	predicted (union)	880	794.3	7.76E-05	ABAT, ABCA7,ABCB11,ABCB6,ABCC1,ABCC11,ABCC3,ABCC4,ABCC5,ABCC9,ABCD1,ABCG1,ABL1,ACACB,ACE,ACTN4,ADAMTS8,ADCYAP1R1,ADRA1A,ADRA2A,AGT,AGXT,AHCYL1,AKAP6,AKR1C1,AKT2,ALG10B,AMIGO1,ANK3,ANKH,ANO10,ANO3,ANO6,ANO7,ANO9,ANXA2,ANXA5,ANXA6,APBA1,APLNR,APOA1,APOA2,APOC3,APOE,APOL1,APP,AQP6,AQP9,ARF1,ARHGAP1,ARL6IP5,ARPP19,ARRB2,ASIC1,ASIC2,ASIC4,ASPH,ATP11A,ATP11B,ATP12A,ATP13A2,ATP1A2,ATP1A3,ATP1B2,ATP1B4,A…
Gene Ontology - Biological Process	calcium ion transport	predicted (intersection)	176	131.5	8.00E-05	ABL1, ADCYAP1R1,ADRA1A,ADRA2A,AGT,AKAP6,ANXA6,APLNR,ARRB2,ASIC1,ATP2A1,ATP2A3,ATP2B4,BAK1,BAX,CACNA1B,CACNA1C,CACNA1F,CACNA1H,CACNA1I,CACNA1S,CACNA2D1,CACNA2D2,CACNA2D4,CACNB1,CACNB2,CACNB3,CACNG2,CACNG4,CACNG7,CACNG8,CALHM1,CALM1,CALM3,CAMK2A,CAMK2B,CAMK2G,CASK,CASR,CATSPER2,CAV3,CBARP,CCR1,CCR5,CCR7,CD4,CD84,CDH23,CEMIP,CHD7,CHRNA4,CHRNA7,CHRNB2,CRHR1,CUL5,CX3CL1,CXCL10,CXCL12,CYBA,CYP27B1,CYSL…
Gene Ontology - Cellular Component	postsynapse	predicted (union)	357	304.6	8.20E-05	ABAT, ABHD17A,ABHD17B,ABL1,ABR,ACTB,ADAM10,ADCY1,ADGRA1,ADGRB1,ADRA1A,ADRA2C,ALS2,ANK1,ANK3,ANKS1B,APBB1,APC2,APP,ARC,ARF1,ARFGAP1,ARHGAP33,ARHGEF9,ARRB1,ARRB2,ASAP1,ASIC2,ATP1A2,BAALC,BAIAP2,BCAS1,BCL11A,BCR,BMPR2,BSN,C1QA,C1QC,CABP1,CACNA1C,CACNB3,CACNG2,CACNG4,CACNG7,CACNG8,CAMK1,CAMK2A,CAMK2N1,CAMK4,CANX,CBLN1,CD3E,CDC42,CDH1,CDK5R1,CHRM1,CHRM2,CHRM3,CHRNA10,CHRNA2,CHRNA4,CHRNA5,CHRNA7,CHRNB2…
Gene Ontology - Biological Process	protein autophosphorylation	predicted (union)	143	110.4	8.45E-05	AAK1, ABL1,ACE,ACVR1B,ATM,ATP13A2,BCR,CAD,CALM1,CALM3,CAMK2A,CAMK2B,CAMK2D,CAMKK2,CDK12,CHP1,CLK3,CLK4,CSF1R,CSK,CSNK1G2,DAPK3,DDR1,DDR2,DYRK1A,EEF2K,EGFR,EIF2AK1,EIF2AK2,ENG,EPHA1,EPHA7,EPHA8,EPHB1,EPHB3,ERBB2,ERBB4,ERN1,FER,FGFR1,FGFR2,FGFR3,FGFR4,FGR,FLT4,GFRA2,GRK1,GRK5,GSK3B,HIPK4,IMPACT,INSR,INSRR,IQGAP1,IRAK3,JUN,KIT,LMTK2,LYN,MAK,MAP2K2,MAP3K12,MAP3K13,MAP3K3,MAP3K9,MAP4K1,MAPK15,MAPK3,MA…
Gene Ontology - Biological Process	positive regulation of cell population proliferation	predicted (intersection)	345	281.4	8.46E-05	ABCC4, ABL1,ACER2,ACER3,ACVRL1,ADAM10,ADRA2A,AGT,AKT2,ALDH1A2,ALOX12,ANG,APLN,APLNR,AR,ARNT,ARNT2,ARRB1,ASH2L,ATP7A,ATXN1L,AVPR2,B4GALT1,BAMBI,BCL2L1,BCL6,BIRC5,BMP10,BMP5,BMPR2,BNC1,BRK1,C5AR1,CACUL1,CALR,CAPN1,CARD11,CARM1,CASR,CAV3,CBX8,CCL11,CCNB1,CCND2,CD248,CD276,CD3E,CD4,CD40LG,CD6,CD74,CDK13,CDK4,CDK6,CDKN1A,CDKN1B,CDON,CDX2,CFLAR,CHRNA7,CHRNB2,CHTOP,CIAO1,CLCF1,CLDN7,CLEC11A,CNBP,CNOT6L,…
Gene Ontology - Biological Process	tissue morphogenesis	predicted (intersection)	255	200.8	8.49E-05	ABL1, ACVR1,ACVRL1,ADAMTS12,ADAMTS16,AGT,AIRE,AJAP1,ALDH1A2,ALOX12,AP2A1,AP2A2,AP2M1,AR,ARID1A,ARRB2,ARTN,ASTN2,ATP7A,BBS4,BCL10,BMP10,BMP5,BMP7,BMPR2,BRSK2,BTBD7,CAMSAP3,CASR,CAV3,CC2D2A,CCL11,CD151,CD44,CDC42,CEACAM1,CELSR1,CELSR2,CHD7,CLASP1,COL3A1,COL5A1,CRB2,CSF1,CSF1R,CTNNBIP1,CTSH,CXCL10,CXCR2,DACT1,DAG1,DDR1,DLG3,DLG5,DLL4,DSP,DVL2,DVL3,EDN1,EDNRA,EFNB2,EGFR,ENG,EPHA2,EPHA7,ESR1,ETV5,EXOC…
Gene Ontology - Biological Process	regulation of protein phosphorylation	predicted (intersection)	485	409.7	8.94E-05	ABL1, ACE,ACVR1,ACVR1B,ACVR2B,ACVRL1,ADAM8,ADCY1,ADCY2,ADCY5,ADCY9,ADNP,ADRA1A,ADRA2A,ADRB3,AGT,AKAP13,AKT2,ANG,ANGPT4,APLNR,APOA1,AR,ARRB1,ARRB2,ATM,ATP2B4,AVPI1,AZU1,BAK1,BAX,BDNF,BMP10,BMP5,BMP7,BMPR2,BRD4,BTN2A2,C1QTNF2,C3,C5AR1,CACTIN,CACUL1,CALM1,CALM3,CAMK1,CAMK2N1,CAMK2N2,CAMKK2,CASR,CAV3,CAVIN3,CCNB1,CCND2,CCNT1,CCNY,CCR1,CCR7,CD109,CD3E,CD4,CD40LG,CD44,CD74,CDC25A,CDC37,CDK12,CDK2AP1,CD…
Gene Ontology - Biological Process	response to hormone	predicted (intersection)	353	288.9	8.94E-05	ABCA2, ABCG1,ABHD2,ADCY1,ADCY2,ADCY5,ADCY9,ADCYAP1R1,ADIPOR1,ADRA1A,ADRA2A,AGRN,AGT,AGTRAP,AGXT,AKAP13,AKR1C1,AKT2,ALAD,ALDH1A2,ALPL,ANG,ANGPTL3,APPL2,AR,ARID1A,ARNT2,ARRB2,ATP1A3,ATP2B4,ATP6V0A1,ATP6V0B,ATP6V0D1,ATP6V0E2,ATP6V1C2,ATP6V1G2,BAIAP2,BAIAP2L1,BBS4,BCL2L11,BCL2L2,BMP7,BSG,BTG2,CACNA1H,CALCOCO1,CALM3,CALR,CAMK2A,CAPN10,CARM1,CASP9,CATSPER2,CBL,CCR7,CD4,CDK4,CDK5R1,CDKN1A,CDKN1B,CEACAM1…
Gene Ontology - Biological Process	vesicle-mediated transport	predicted (intersection)	664	576.3	9.00E-05	A1BG, AAK1,ABCC4,ABL1,ABL2,ABR,ACHE,ACPP,ACTN4,ACTR1A,ACTR1B,ADA2,ADAM10,ADAM8,ADCY1,ADGRG3,ADRA1A,ADRA2A,AGPAT2,AKT2,ALAD,AMN,AMPH,ANK1,ANKFY1,ANKRD13B,ANKRD28,ANPEP,AP1G1,AP1M1,AP1S1,AP1S3,AP2A1,AP2A2,AP2M1,AP3S2,AP5S1,APBA1,APBA2,APLN,APOA1,APOBR,APOL1,APOOL,APPL2,ARC,ARF3,ARF5,ARFGAP1,ARFGAP2,ARFGEF1,ARHGAP1,ARHGAP27,ARHGAP45,ARL1,ARL17A,ARL3,ARL4C,ARL8A,ARPC2,ARPC3,ARPC4,ARPIN-AP3S2,ARRB1,AR…
Gene Ontology - Biological Process	metal ion transport	predicted (intersection)	334	271.8	9.27E-05	ABCB11, ABCC9,ABL1,ACTN4,ADCYAP1R1,ADRA1A,ADRA2A,AGT,AKAP6,AMIGO1,ANXA6,APLNR,ARHGAP1,ARRB2,ASIC1,ASIC2,ASIC4,ATP1A3,ATP1B2,ATP2A1,ATP2A3,ATP2B4,ATP6V0A1,ATP6V0B,ATP6V0D1,ATP6V0E2,ATP6V1C2,ATP6V1G2,ATP7A,BAK1,BAX,CACNA1B,CACNA1C,CACNA1F,CACNA1H,CACNA1I,CACNA1S,CACNA2D1,CACNA2D2,CACNA2D4,CACNB1,CACNB2,CACNB3,CACNG2,CACNG4,CACNG7,CACNG8,CALHM1,CALM1,CALM3,CAMK2A,CAMK2B,CAMK2G,CASK,CASR,CATSPER2,CAV…
Gene Ontology - Biological Process	Ras protein signal transduction	predicted (union)	206	166.1	9.45E-05	ABL1, ABL2,ABR,ABRA,ADRA1A,ADRA2A,AKAP13,ALS2,APOA1,APOC3,APOE,ARFGEF1,ARFGEF3,ARHGAP1,ARHGAP29,ARHGDIA,ARHGDIB,ARHGEF1,ARHGEF10,ARHGEF11,ARHGEF12,ARHGEF15,ARHGEF16,ARHGEF17,ARHGEF18,ARHGEF19,ARHGEF26,ARHGEF37,ARHGEF38,ARHGEF39,ARHGEF4,ARHGEF40,ARHGEF5,ARHGEF6,ARHGEF7,ARHGEF9,ARRB1,AUTS2,BCL6,BCR,BRK1,CADM4,CBL,CCDC125,CDKN1A,CELSR1,CNKSR1,COL3A1,CRK,CRKL,CSF1,CUL3,CYTH1,CYTH3,CYTH4,DAB2IP,DBNL,D…
Gene Ontology - Biological Process	positive regulation of neurogenesis	predicted (intersection)	187	141.4	9.68E-05	ABL2, ADNP,AGT,AMIGO1,ANAPC2,AP2A1,APBB1,ARHGDIA,ASPA,ATP8A2,BAIAP2,BCL6,BDNF,BMP5,BMP7,BMPR2,C1QA,CACNG7,CAMK1,CAMK2B,CDON,CFLAR,CLCF1,CPNE5,CRABP2,CREB3L2,CRTC1,CRX,CSF1,CSNK1D,CUX1,CX3CL1,CX3CR1,CXCL12,CYB5D2,DAB2IP,DAG1,DBN1,DHX36,DISC1,DLG4,DLG5,DLX1,DLX2,DNMT3B,DPYSL3,DSCAM,DUOXA1,DVL2,DVL3,E2F1,EEF2K,EFNA5,EPHB2,EPO,ETV5,FBXO31,FBXW8,FGFR1,FIG4,FKBP1B,FYN,FZD1,FZD3,GDF6,GDI1,GJC2,GLI3,GPC2…
Gene Ontology - Biological Process	tube development	predicted (intersection)	387	320.1	9.84E-05	AAMP, ABL1,ACVR1,ACVR2B,ACVRL1,ADAM12,ADAM8,ADAMTS12,ADAMTS16,ADAMTS2,ADAMTSL2,ADGRF5,ADM2,AGO1,AGO2,AGT,ALDH1A2,ALOX12,ALX4,ANG,ANGPT4,ANGPTL3,ANPEP,APLN,APLNR,AQP2,AR,ARG2,ARHGAP22,ARID1A,ASXL1,ATOH8,ATP7A,ATXN1L,B4GALT1,BAK1,BAX,BBS4,BCAS3,BCL10,BCL2L11,BMP5,BMP7,BMPR2,C3,C5AR1,C6,CASR,CAV3,CC2D2A,CCBE1,CCL11,CCNB1,CD34,CDKN1A,CDX2,CEACAM1,CEBPA,CELSR1,CHD7,CHD8,CHI3L1,CHRNA7,CIC,CLEC14A,COL3A…
Gene Ontology - Biological Process	morphogenesis of a branching structure	predicted (intersection)	92	61.47	1.00E-04	ABL1, ACVR1,ADAMTS16,AGT,AR,BCL11A,BMP7,BTBD7,CASR,CAV3,CCL11,CELSR1,CSF1,CTNNBIP1,CTSH,DAG1,DDR1,DLG5,DLL4,DLX2,EDN1,EDNRA,ENG,EPHA2,EPHA7,ESR1,ETV5,FEM1B,FGFR1,FOXC2,FOXF1,FRS2,FZD5,GBX2,GDNF,GLI3,GPC3,GZF1,HHIP,HOXA11,HOXB13,HOXB7,HOXD11,HOXD13,KDM5B,KRAS,MAP3K13,MDK,MMP14,MSX2,NFATC4,NKX2-1,NOTCH4,PAX2,PBX1,PGR,PHB2,PKD1,PLXNA1,PLXND1,PML,PRDM1,PROX1,PTCH1,RXRA,SHH,SIRT6,SIX2,SLIT2,SMO,SOCS3,…
Gene Ontology - Biological Process	neuron projection guidance	predicted (intersection)	99	67.16	1.00E-04	ANOS1, APBB2,ARTN,BCL11B,BDNF,BMP7,BMPR1B,BMPR2,BOC,CDK5R1,CRMP1,CSF1R,CXCL12,DAG1,DCC,DOK1,DOK4,DPYSL2,DPYSL4,DPYSL5,DRAXIN,DSCAM,EFNA5,EFNB3,ENAH,EPHA5,EPHA7,EPHA8,EPHB1,EPHB2,EPHB3,EXT1,FRS2,FYN,FZD3,GAB2,GBX2,GDNF,GFRA1,GFRA2,GLI3,GPC1,GRB7,HOXA2,ISL1,ISL2,KLF7,L1CAM,LHX3,LHX9,LRP1,LYPLA2,MAPK3,MEGF8,MYH10,NECTIN1,NEO1,NFIB,NIBAN2,NKX2-1,NRCAM,NRP2,NTN1,OPHN1,PAX6,PDLIM7,PLXNA3,PLXNA4,PRKCA,P…
Gene Ontology - Biological Process	positive regulation of phosphorylation	predicted (intersection)	365	300.2	1.00E-04	ABL1, ACE,ACVR1,ACVR1B,ACVR2B,ACVRL1,ADAM8,ADCY1,ADCY2,ADCY5,ADCY9,ADNP,ADRA1A,ADRA2A,ADRB3,AGAP2,AGT,AKAP13,AKT2,ANG,ANGPT4,APLN,APLNR,AR,ARNT,ARRB1,ARRB2,ATM,ATP2B4,AVPI1,AZU1,BCL10,BDNF,BMP10,BMP5,BMP7,BMPR2,C1QTNF2,C3,C5AR1,CACUL1,CALM1,CALM3,CAMK1,CAMKK2,CASR,CAVIN3,CCNB1,CCND2,CCNT1,CCNY,CCR1,CCR7,CD3E,CD4,CD40LG,CD44,CD74,CDK2AP1,CDK5R1,CDK5R2,CDKN1A,CDKN1B,CDON,CEMIP,CFLAR,CHI3L1,CHRNA7,C…
Gene Ontology - Cellular Component	dendritic tree	predicted (intersection)	208	161.3	1.03E-04	ABHD12, ABHD17A,ABL1,ACVRL1,ADAM10,ADCY2,ADCY9,ADNP,AGO2,AMFR,AMIGO1,ANKS1B,APBB1,ARC,ARHGEF15,ARRB1,ARRB2,ASIC2,ATCAY,ATXN10,ATXN1L,BACE1,BAG2,BAIAP2,BMPR1B,BMPR2,BSN,CACNA1B,CACNA1C,CAMK2A,CAMK2N1,CASC3,CD3E,CDC42,CDK5R1,CHRNA4,CLSTN1,CNIH2,CNNM1,CNR2,CPLX1,CRIPT,CRTC1,CTTNBP2,CX3CR1,CYBA,DAB2IP,DBN1,DBNL,DENND1A,DGKI,DHX36,DLG3,DLG4,DNAJB1,DPYSL5,DSCAM,DYRK1A,EEF2K,EIF4A3,ELK1,EPHA5,EPHA7,EPHB…
Gene Ontology - Biological Process	tissue morphogenesis	predicted (union)	380	324.7	1.05E-04	ABL1, ACVR1,ACVRL1,ADAMTS12,ADAMTS16,ADM,AGT,AIRE,AJAP1,AJUBA,ALDH1A2,ALDH1A3,ALOX12,ALX1,AP2A1,AP2A2,AP2M1,AP2S1,APAF1,AR,ARHGEF19,ARID1A,ARRB2,ARTN,ASTN2,ATP7A,BBS4,BBS5,BCL10,BMP10,BMP5,BMP7,BMPR1A,BMPR2,BRSK2,BTBD7,BTRC,CAMSAP3,CASR,CAV3,CC2D2A,CCDC103,CCL11,CCM2L,CCN1,CD151,CD44,CDC42,CEACAM1,CELSR1,CELSR2,CELSR3,CHD7,CLASP1,CLIC4,COBL,COL3A1,COL5A1,CRB2,CSF1,CSF1R,CTNNBIP1,CTSH,CXCL10,CXCR2…
Gene Ontology - Biological Process	axon guidance	predicted (intersection)	98	66.44	1.07E-04	ANOS1, APBB2,ARTN,BCL11B,BDNF,BMP7,BMPR1B,BMPR2,BOC,CDK5R1,CRMP1,CSF1R,CXCL12,DAG1,DCC,DOK1,DOK4,DPYSL2,DPYSL5,DRAXIN,DSCAM,EFNA5,EFNB3,ENAH,EPHA5,EPHA7,EPHA8,EPHB1,EPHB2,EPHB3,EXT1,FRS2,FYN,FZD3,GAB2,GBX2,GDNF,GFRA1,GFRA2,GLI3,GPC1,GRB7,HOXA2,ISL1,ISL2,KLF7,L1CAM,LHX3,LHX9,LRP1,LYPLA2,MAPK3,MEGF8,MYH10,NECTIN1,NEO1,NFIB,NIBAN2,NKX2-1,NRCAM,NRP2,NTN1,OPHN1,PAX6,PDLIM7,PLXNA3,PLXNA4,PRKCA,PTCH1,PT…
Gene Ontology - Biological Process	morphogenesis of a branching epithelium	predicted (intersection)	87	57.56	1.08E-04	ABL1, ACVR1,ADAMTS16,AGT,AR,BMP7,BTBD7,CASR,CAV3,CCL11,CELSR1,CSF1,CTNNBIP1,CTSH,DAG1,DDR1,DLG5,DLL4,EDN1,EDNRA,ENG,EPHA2,ESR1,ETV5,FEM1B,FGFR1,FOXC2,FOXF1,FRS2,FZD5,GBX2,GDNF,GLI3,GPC3,GZF1,HHIP,HOXA11,HOXB13,HOXB7,HOXD11,HOXD13,KDM5B,KRAS,MDK,MMP14,MSX2,NFATC4,NKX2-1,NOTCH4,PAX2,PBX1,PGR,PHB2,PKD1,PLXNA1,PLXND1,PML,PROX1,PTCH1,RXRA,SHH,SIRT6,SIX2,SLIT2,SMO,SOCS3,SOX10,SOX9,SPINT1,SRC,SRF,TACSTD…
Gene Ontology - Cellular Component	dendrite	predicted (intersection)	207	160.6	1.08E-04	ABHD12, ABHD17A,ABL1,ACVRL1,ADAM10,ADCY2,ADCY9,ADNP,AGO2,AMFR,AMIGO1,ANKS1B,APBB1,ARC,ARHGEF15,ARRB1,ARRB2,ASIC2,ATCAY,ATXN10,ATXN1L,BACE1,BAG2,BAIAP2,BMPR1B,BMPR2,BSN,CACNA1B,CACNA1C,CAMK2A,CAMK2N1,CASC3,CD3E,CDC42,CDK5R1,CHRNA4,CLSTN1,CNIH2,CNNM1,CNR2,CPLX1,CRIPT,CRTC1,CTTNBP2,CYBA,DAB2IP,DBN1,DBNL,DENND1A,DGKI,DHX36,DLG3,DLG4,DNAJB1,DPYSL5,DSCAM,DYRK1A,EEF2K,EIF4A3,ELK1,EPHA5,EPHA7,EPHB1,EPHB2…
Gene Ontology - Biological Process	negative regulation of transcription by RNA polymerase II	predicted (intersection)	297	239.1	1.12E-04	ACVR2B, APBB1,AR,ARID1A,ARID5B,ASCL2,ATF7IP,ATN1,BACH1,BACH2,BARX2,BCL11A,BCL6,BEND3,BTG2,CALR,CBX2,CBX5,CBX6,CBX7,CBX8,CC2D1A,CDC73,CDK6,CDX2,CEBPA,CHD8,CIITA,CNBP,CREBBP,CTCF,CTNNBIP1,CUL3,DAB2IP,DACT1,DLL4,DLX1,DLX4,DMBX1,DMRT1,DNAJA3,DNAJB1,DNMT3A,DNMT3B,DPF2,DUSP22,DUSP26,E2F1,EDN1,EGR1,EHMT2,ELK4,EN1,ENO1,EPO,ERF,ESR1,ESR2,ESRRA,ETV6,ETV7,EZH1,FGFR1,FHL2,FNIP1,FOXC1,FOXC2,FOXD3,FOXE1,FOXF1,…
Gene Ontology - Biological Process	homeostatic process	predicted (intersection)	613	529.8	1.15E-04	ABCA2, ABCD1,ABCG1,ABL1,ABL2,ACADL,ACHE,ACO1,ACOT11,ACVR1B,ACVR2B,ADAM8,ADCY1,ADCY2,ADCY5,ADCY9,ADCYAP1R1,ADGRF5,ADIPOR1,ADNP,ADRA1A,ADRA2A,ADRB3,AGT,AIPL1,AKAP6,AKR1C1,ALOX12,ANG,ANGPTL3,ANKRD54,APLN,APLNR,APOA1,APPL2,AQP2,ARNT,ARRB1,ASPSCR1,ASXL1,ATM,ATP12A,ATP1A3,ATP1B2,ATP2A1,ATP2B4,ATP6V0A1,ATP6V0B,ATP6V0D1,ATP6V0E2,ATP6V1C2,ATP6V1G2,ATP7A,AVPR2,AXL,BAIAP3,BAK1,BARD1,BAX,BBS1,BBS4,BCL10,BCL2…
Gene Ontology - Molecular Function	Ras GTPase binding	predicted (union)	201	162.1	1.22E-04	ABR, ACAP2,AKAP13,ALS2,ANKFY1,ANKRD27,AP1G1,ARFIP2,ARHGAP1,ARHGDIB,ARHGEF1,ARHGEF10,ARHGEF11,ARHGEF12,ARHGEF15,ARHGEF16,ARHGEF18,ARHGEF19,ARHGEF26,ARHGEF39,ARHGEF4,ARHGEF40,ARHGEF5,ARHGEF6,ARHGEF7,ARHGEF9,ATP6AP1,ATP7A,BCR,BICD1,BICD2,BICDL1,BIRC5,CCPG1,CDC42BPB,CDC42EP2,CDC42EP4,CDC42EP5,CHM,CHML,CSE1L,DAAM2,DAPK3,DENND1A,DENND1C,DENND2A,DENND2C,DENND2D,DENND3,DENND4B,DENND5A,DENND5B,DENND6A,DEN…
Gene Ontology - Molecular Function	voltage-gated ion channel activity	predicted (intersection)	107	73.55	1.24E-04	AKAP6, AMIGO1,CACNA1B,CACNA1C,CACNA1F,CACNA1H,CACNA1I,CACNA1S,CACNA2D1,CACNA2D4,CACNB1,CACNB2,CACNB3,CACNG7,CACNG8,CALHM1,CALM3,CAPN1,CATSPER2,CBARP,CLCN6,CLCN7,CLCNKA,CLCNKB,CLIC6,CNIH2,CRHR1,DLG3,DLG4,EHD3,EPHB2,GRIN1,GRIN2A,GRIN2B,GRIN2D,GRIN3A,HCN2,HCN3,HCN4,HPCA,HVCN1,IL1RAPL1,KCNA1,KCNA2,KCNA5,KCNA6,KCNAB1,KCNAB2,KCNAB3,KCNB1,KCNB2,KCNC1,KCNC3,KCNG4,KCNH1,KCNH2,KCNIP1,KCNIP2,KCNIP3,KCNJ11,K…
Gene Ontology - Molecular Function	kinase activity	predicted (union)	748	670.7	1.24E-04	AAK1, ABL1,ABL2,ACE,ACTB,ACVR1,ACVR1B,ACVR2A,ACVR2B,ACVRL1,ADAM8,ADCY1,ADCY2,ADCY5,ADCY9,ADNP,ADPGK,ADRA1A,ADRA2A,ADRA2C,AGAP2,AGK,AGT,AJUBA,AK2,AK3,AK4,AK6,AK7,AK9,AKAP13,AKT2,ALPK3,ALS2,AMBRA1,ANG,ANGPT4,APOE,APP,ARHGEF5,ARRB1,ATG14,ATM,ATP2B4,AVPI1,AXIN1,AXL,AZU1,BAZ1B,BCCIP,BCKDK,BCL10,BCR,BDNF,BIRC7,BMP7,BMPR1A,BMPR1B,BMPR2,BRD4,BRSK2,BUB1,C1QTNF2,C5AR1,CAB39,CACUL1,CAD,CALM1,CALM3,CAMK1,CAM…
Reactome	Axon guidance	predicted (intersection)	220	166.3	1.32E-04	ABL1, ABL2,ABLIM1,ABLIM2,ABLIM3,ADAM10,AGAP2,AGRN,ANK1,AP2A1,AP2A2,AP2M1,APH1A,ARHGAP39,ARHGEF11,ARHGEF12,ARHGEF7,ARPC2,ARPC3,ARPC4,ARTN,CACNA1C,CACNA1H,CACNA1I,CACNA1S,CACNB1,CACNB2,CACNB3,CAP1,CASC3,CDC42,CDK5R1,CLASP1,CLTB,CNTN2,CNTNAP1,COL4A3,COL4A4,COL6A1,COL6A2,COL9A2,CREB1,CRMP1,CSNK2A1,CXCL12,DAG1,DCC,DLG3,DLG4,DNM1,DOCK1,DOK1,DOK4,DPYSL2,DPYSL3,DPYSL4,DPYSL5,DSCAM,EFNA2,EFNA3,EFNA4,EFNA5…
Gene Ontology - Biological Process	branching morphogenesis of an epithelial tube	predicted (union)	103	76.44	1.33E-04	ABL1, ACVR1,ADAMTS16,AGT,AR,BMP7,BTRC,CASR,CAV3,CCL11,CELSR1,CLIC4,CSF1,CTNNBIP1,CTSH,DAG1,DDR1,DLG5,DLL4,EDN1,EDNRA,EGF,ENG,EPHA2,ESR1,ETV5,FGF1,FGF10,FGF8,FGFR2,FOXA1,FOXC2,FOXF1,GBX2,GDF7,GDNF,GLI2,GLI3,GNA13,GPC3,GZF1,HHIP,HOXA11,HOXB7,HOXD11,IHH,ILK,KDM5B,KRAS,LGR4,MDK,MED1,MET,MKS1,MMP14,MSX2,NFATC4,NKX2-1,NKX3-1,NOTCH4,NPNT,NRP1,PAK1,PAX2,PAX8,PBX1,PGR,PHB2,PKD1,PLXND1,PML,PTCH1,RDH10,SALL…
Gene Ontology - Molecular Function	small GTPase binding	predicted (union)	209	169.6	1.34E-04	ABR, ACAP2,ADCYAP1R1,AKAP13,ALS2,ANKFY1,ANKRD27,AP1G1,ARFIP2,ARHGAP1,ARHGDIB,ARHGEF1,ARHGEF10,ARHGEF11,ARHGEF12,ARHGEF15,ARHGEF16,ARHGEF18,ARHGEF19,ARHGEF26,ARHGEF39,ARHGEF4,ARHGEF40,ARHGEF5,ARHGEF6,ARHGEF7,ARHGEF9,ATP6AP1,ATP7A,BCR,BICD1,BICD2,BICDL1,BIRC5,CCPG1,CDC42BPB,CDC42EP2,CDC42EP4,CDC42EP5,CHM,CHML,CSE1L,DAAM2,DAPK3,DENND1A,DENND1C,DENND2A,DENND2C,DENND2D,DENND3,DENND4B,DENND5A,DENND5B,D…
Gene Ontology - Cellular Component	postsynaptic membrane	predicted (intersection)	133	97	1.39E-04	ABHD17A, ADAM10,ADCY1,ADRA1A,ANK1,ANKS1B,APBB1,ARC,ARHGEF9,ARRB1,ARRB2,BAALC,BCR,CABP1,CACNA1C,CACNG2,CACNG4,CACNG7,CAMK2A,CAMK2N1,CHRM1,CHRM2,CHRM3,CHRNA2,CHRNA4,CHRNA7,CHRNB2,CHRNB4,CHRND,CHRNE,CLSTN1,CLSTN2,CLSTN3,CNIH2,CNTN2,DAG1,DAGLA,DBN1,DCC,DGKI,DISC1,DLG4,DLG5,DLGAP1,DLGAP3,DNAJA3,EFNB2,EFNB3,EPHA7,EPHB2,FAIM2,FBXO45,GABBR1,GABBR2,GABRA4,GABRB3,GABRD,GLRA3,GRASP,GRID1,GRID2,GRIK4,GRIK5,G…
Gene Ontology - Cellular Component	dendrite	predicted (union)	307	259.8	1.41E-04	ABHD12, ABHD17A,ABHD17B,ABL1,ACVRL1,ADAM10,ADCY2,ADCY9,ADGRB1,ADNP,AGO2,ALS2,AMFR,AMIGO1,ANK3,ANKS1B,APBB1,APOE,APP,ARC,ARHGAP33,ARHGEF15,ARRB1,ARRB2,ASAP1,ASIC2,ATCAY,ATP1A2,ATXN10,ATXN1L,BACE1,BAG2,BAIAP2,BGLAP,BMPR1A,BMPR1B,BMPR2,BSN,C4A,C4B,CACNA1B,CACNA1C,CAMK2A,CAMK2N1,CANX,CAPRIN1,CASC3,CD3E,CDC42,CDK5R1,CHRNA4,CLSTN1,CLU,CNIH2,CNNM1,CNNM4,CNR2,COBL,COMT,CPEB3,CPLX1,CRIPT,CRTC1,CTTN,CTTNBP…
KEGG	Basal cell carcinoma	predicted (intersection)	36	18.83	1.43E-04	APC2, DVL2,DVL3,FZD1,FZD10,FZD2,FZD3,FZD5,FZD7,FZD8,GLI3,GSK3B,HHIP,PTCH1,PTCH2,SHH,SMO,SUFU,TCF7,TCF7L1,TCF7L2,TP53,WNT1,WNT10A,WNT2,WNT2B,WNT3,WNT3A,WNT4,WNT5B,WNT6,WNT7A,WNT7B,WNT8B,WNT9A,WNT9B
KEGG	Melanogenesis	predicted (intersection)	57	34.11	1.43E-04	ADCY1, ADCY2,ADCY5,ADCY9,CALM1,CALM3,CALML3,CAMK2A,CAMK2B,CAMK2G,CREB1,CREB3L2,CREB3L3,CREBBP,DVL2,DVL3,EDN1,FZD1,FZD10,FZD2,FZD3,FZD5,FZD7,FZD8,GNAO1,GNAQ,GNAS,GSK3B,HRAS,KRAS,MAP2K2,MAPK3,MITF,PLCB2,PLCB3,POMC,PRKACA,PRKCA,PRKCG,RAF1,TCF7,TCF7L1,TCF7L2,WNT1,WNT10A,WNT2,WNT2B,WNT3,WNT3A,WNT4,WNT5B,WNT6,WNT7A,WNT7B,WNT8B,WNT9A,WNT9B
Gene Ontology - Biological Process	mammary gland development	predicted (intersection)	70	44.42	1.48E-04	AKT2, APLN,AR,ATP7A,BAX,BCL2L11,CAPN1,CAV3,CCL11,CREB1,CSF1,CSF1R,DDR1,DHODH,ELF3,EPHA2,ESR1,ETV5,FASN,FOXB1,FOXF1,GHRHR,GLI3,GPAT4,HK2,HOXB9,HOXD9,IGFBP5,IQGAP3,KALRN,KDM5B,LATS1,LBH,MSX2,NCOA1,NCOR2,NEURL1,NME1,NOTCH4,NRG1,NTN1,OAS2,OXTR,PGR,PHB2,PML,PTCH1,PYGO2,RREB1,SERPINC1,SLC6A3,SMO,SOX9,SRC,STAT5A,STAT5B,TBX2,TGFBR2,TNFRSF11A,TPH1,UMPS,USF2,VEGFA,WNT2,WNT3,WNT3A,WNT4,WNT7B,ZBTB7B,ZNF703
Gene Ontology - Biological Process	synaptic vesicle cycle	predicted (intersection)	79	51.52	1.48E-04	ADCY1, ADRA1A,APBA1,APBA2,BACE1,BRSK2,BSN,BTBD9,CACNB2,CALM3,CAMK2A,CASK,CDK5R1,CHRM2,CHRNA4,CHRNB2,CPLX1,CPLX3,DENND1A,DGKI,DGKQ,DNAJC5,DNM1,DOC2A,FBXL20,GIT1,GRIK5,GRIN3A,GSK3B,ITSN1,MAGI2,NAPA,NCS1,NLGN1,NLGN2,NLGN3,OTOF,P2RX1,P2RX7,PFN2,PIP5K1C,PLD2,PPFIA3,PREPL,PRKAR1B,PRKCG,PRRT2,RAB27B,RAB3B,RAB3GAP1,RIMS3,RIMS4,ROCK1,SEPTIN5,SH3GL1,SLC17A7,SLC2A4,SNCB,SNPH,STX1A,STX1B,STX3,STXBP1,SV2A,SYN…
Gene Ontology - Biological Process	regulation of cellular component movement	predicted (intersection)	357	294.2	1.51E-04	AAMP, ABHD2,ABL1,ABL2,ABR,ACE,ACTN4,ACVR1,ACVR1B,ACVRL1,ADAM10,ADAM8,ADGRG3,ADIPOR1,ADRA2A,AGO2,AGT,AIRE,AKT2,ALOX12,ANGPT4,ANGPTL3,APPL2,ARHGDIB,ARHGEF39,ARHGEF7,ARPIN,ATM,ATOH8,ATP7A,ATP8A1,BBS4,BCAS3,BCL6,BCR,BMERB1,BMP10,BMP5,BMP7,BMPR2,C1QTNF8,C5AR1,CACNA1C,CALR,CAMK2A,CAMK2B,CAMSAP3,CAV3,CAVIN1,CCBE1,CCL1,CCL11,CCL25,CCR1,CCR7,CD151,CD200,CD200R1,CD74,CD99L2,CDK6,CDKN1B,CEACAM1,CEMIP,CERS2,…
Gene Ontology - Cellular Component	dendritic tree	predicted (union)	308	260.9	1.51E-04	ABHD12, ABHD17A,ABHD17B,ABL1,ACVRL1,ADAM10,ADCY2,ADCY9,ADGRB1,ADNP,AGO2,ALS2,AMFR,AMIGO1,ANK3,ANKS1B,APBB1,APOE,APP,ARC,ARHGAP33,ARHGEF15,ARRB1,ARRB2,ASAP1,ASIC2,ATCAY,ATP1A2,ATXN10,ATXN1L,BACE1,BAG2,BAIAP2,BGLAP,BMPR1A,BMPR1B,BMPR2,BSN,C4A,C4B,CACNA1B,CACNA1C,CAMK2A,CAMK2N1,CANX,CAPRIN1,CASC3,CD3E,CDC42,CDK5R1,CHRNA4,CLSTN1,CLU,CNIH2,CNNM1,CNNM4,CNR2,COBL,COMT,CPEB3,CPLX1,CRIPT,CRTC1,CTTN,CTTNBP…
Gene Ontology - Biological Process	cell projection organization	predicted (intersection)	519	443.4	1.58E-04	ABCC4, ABCD1,ABL1,ABL2,ABLIM1,ABLIM3,ACTR1A,ADAM10,ADAMTS16,ADCY1,ADNP,AGRN,AGT,AK7,ALKBH1,AMIGO1,ANAPC2,ANOS1,AP2A1,APBB1,APBB2,APOA1,ARC,ARFGEF1,ARHGDIA,ARHGEF26,ARHGEF6,ARHGEF7,ARL3,ARPC2,ARPIN,ARTN,ATAT1,ATCAY,ATP1A3,ATP6V0D1,ATP7A,ATP8A2,ATXN10,B4GALT5,BAG5,BAIAP2,BARHL2,BBS1,BBS4,BCAS3,BCL11A,BCL11B,BDNF,BICDL1,BLOC1S2,BLOC1S3,BMP5,BMP7,BMPR1B,BMPR2,BOC,BRK1,BRSK2,BTG2,CACNG7,CAMK1,CAMK2A,C…
Gene Ontology - Biological Process	developmental cell growth	predicted (intersection)	93	62.89	1.58E-04	ABL1, ADNP,ADRA1A,AGT,AKAP13,AKAP6,ANAPC2,BARHL2,BCL11A,BDNF,BMPR2,CACNG7,CAV3,CDK5R1,CPNE5,CRABP2,CTDP1,CXCL12,DCC,DDR1,DISC1,DPYSL2,DRAXIN,DSCAM,EDN1,EFNA5,EMX1,EPHA7,FSTL4,G6PD,GATA4,GDI1,GSK3A,GSK3B,IFRD1,IGF1,IMPACT,ISLR2,KMT2D,L1CAM,LRP1,MAG,MAP2K4,MAP3K13,MAPT,MEGF8,MUL1,NDEL1,NLGN3,NRCAM,NRP2,NTN1,NTRK3,OLFM1,PAFAH1B1,PDLIM5,PI16,PIN1,PLXNA1,PLXNA3,PLXNA4,PRMT2,RAPH1,RARG,RGS4,RNF157,SEMA…
Gene Ontology - Biological Process	regulation of calcium ion transport	predicted (intersection)	109	76.04	1.58E-04	ABL1, ADCYAP1R1,ADRA2A,AGT,AKAP6,APLNR,ARRB2,BAK1,BAX,CACNA1B,CACNA1C,CACNA2D1,CACNB1,CACNB2,CACNB3,CALM1,CALM3,CAMK2A,CAMK2B,CAMK2G,CASK,CASR,CAV3,CBARP,CCR1,CD4,CD84,CEMIP,CHD7,CRHR1,CX3CL1,CXCL10,CXCL12,CYBA,DIAPH1,EHD3,EPO,EPPIN,F2,FKBP1A,FKBP1B,FYN,G6PD,GJC2,GNAO1,GPER1,GRAMD2A,GRIN1,GRM6,GSTM2,HAP1,HPCA,HTT,ICAM1,IL13,IL16,INPP5K,JPH1,JPH2,JPH3,JPH4,LYN,MYO5A,NOS1,NOS1AP,NOS3,NTSR1,OPRD1,OP…
Gene Ontology - Biological Process	regulation of synaptic vesicle cycle	predicted (intersection)	57	34.47	1.58E-04	ADCY1, ADRA1A,APBA1,APBA2,BACE1,BRSK2,BSN,BTBD9,CACNB2,CALM3,CAMK2A,CASK,CDK5R1,CHRM2,CHRNA4,CHRNB2,CPLX1,CPLX3,DGKI,DGKQ,DNAJC5,DNM1,FBXL20,GIT1,GRIK5,GRIN3A,GSK3B,MAGI2,NCS1,NLGN1,NLGN2,NLGN3,P2RX1,PFN2,PREPL,PRKAR1B,PRKCG,RAB3B,RAB3GAP1,RIMS3,RIMS4,ROCK1,SEPTIN5,SH3GL1,SLC17A7,SLC2A4,STX1A,STX1B,STXBP1,SYN1,SYP,SYT11,SYT9,VAMP1,VAMP4,VPS18,WNT7A
Gene Ontology - Biological Process	negative regulation of cell development	predicted (intersection)	134	97	1.59E-04	ACTN4, APPL2,ARHGDIA,ASCL2,BAG5,BCL11A,BMERB1,BMP7,CALR,CARM1,CAV3,CDK5R1,CERS2,CNTN2,COL3A1,CRMP1,CTDP1,CTDSP1,CX3CL1,DAAM2,DCC,DENND5A,DIO3,DISP3,DLX1,DLX2,DMTN,DPYSL3,DRAXIN,DTX1,EFNA5,EFNB2,EFNB3,EPHA7,EPHB2,F2,FKBP4,FSTL4,G6PD,GDF11,GDI1,GFI1,GLI3,GORASP1,GPR173,GPR37L1,GSK3A,GSK3B,HDAC2,HOOK3,HOXA2,IFRD1,IGF1,IRX3,ISL1,ISL2,ITM2C,KIAA0319,KREMEN1,LBX1,LINGO1,LRIG2,LRP1,LRP4,LTF,MAG,MEIS1,ME…
Gene Ontology - Biological Process	intracellular signal transduction	predicted (intersection)	886	789.2	1.65E-04	ABL1, ABL2,ABR,ACER2,ACOT11,ACTN4,ADAM8,ADCY1,ADCY2,ADCY5,ADCY9,ADCYAP1R1,ADGRG3,ADGRL1,ADIPOR1,ADM2,ADNP,ADRA1A,ADRA2A,ADRB3,AEN,AGO1,AGO3,AGT,AIP,AKAP11,AKAP13,AKAP6,AKT2,AMOTL2,ANKRD54,APBB2,APLNR,APOA1,AR,ARFGEF1,ARFGEF3,ARHGAP1,ARHGAP10,ARHGAP19,ARHGAP22,ARHGAP29,ARHGAP30,ARHGAP31,ARHGAP39,ARHGAP45,ARHGDIA,ARHGDIB,ARHGDIG,ARHGEF1,ARHGEF11,ARHGEF12,ARHGEF15,ARHGEF26,ARHGEF37,ARHGEF38,ARHGEF39…
Gene Ontology - Biological Process	regulation of neurotransmitter levels	predicted (intersection)	136	98.78	1.65E-04	ACHE, ADCY1,ADRA1A,AGT,AGXT,ALDH5A1,AMT,APBA1,APBA2,ARG2,ASIC1,ATP2B4,ATP7A,BACE1,BAIAP3,BTBD9,CACNA1B,CACNB2,CALM3,CAMK2A,CASK,CD34,CHDH,CHKA,CHRM2,CHRNA4,CHRNB2,CHRNB4,CPLX1,CPLX3,CPS1,CX3CR1,DAGLA,DGKI,DNAJC5,DOC2A,EDN1,ENPP6,FBXL20,GAD1,GAD2,GART,GDNF,GIT1,GLUL,GLYAT,GPER1,GPM6B,GRIK5,GRIN2A,GRIN3A,GRM4,GSK3B,HNMT,HRH3,HTR1A,ICAM1,INSR,KCNC4,KCNMB4,KHSRP,KLF2,LRTOMT,NAPA,NCS1,NF1,NLGN1,NOS1,N…
Gene Ontology - Biological Process	leukocyte differentiation	predicted (intersection)	203	156.7	1.69E-04	ABL1, ADAM8,ADGRG3,ATM,ATP7A,AXL,BAK1,BATF2,BAX,BCL11B,BCL3,BCL6,BTN2A2,C1QC,CARD11,CBFA2T3,CCR1,CCR7,CD101,CD109,CD3E,CD4,CD40LG,CD74,CDC42,CDK6,CEACAM1,CEBPA,CHD7,CLCF1,CLPTM1,CMTM7,CREB1,CSF1,CSF1R,CSF3,CTNNBIP1,CUL4A,CYP26B1,DLL4,DNAJA3,DTX1,EFNA2,EGR1,EGR3,EPHA2,ESRRA,FAM20C,FANCA,FARP2,FASN,FLT3LG,FNIP1,FOXJ1,FOXP1,FOXP3,FSHB,FSTL3,FUT7,FZD5,FZD7,FZD8,GAB2,GLI3,GNAS,GPC3,GPR183,GPR55,HCLS1,…
Gene Ontology - Biological Process	synaptic vesicle exocytosis	predicted (intersection)	54	32.33	1.82E-04	ADCY1, ADRA1A,APBA1,APBA2,BACE1,CACNB2,CALM3,CAMK2A,CASK,CHRM2,CHRNA4,CHRNB2,CPLX1,CPLX3,DGKI,DNAJC5,DOC2A,FBXL20,GIT1,GRIK5,GRIN3A,GSK3B,NAPA,NCS1,NLGN1,OTOF,P2RX1,P2RX7,PFN2,PIP5K1C,PPFIA3,PREPL,PRKCG,PRRT2,RAB3GAP1,RIMS3,RIMS4,SEPTIN5,SNPH,STX1A,STX1B,STX3,STXBP1,SV2A,SYN1,SYNJ1,SYP,SYT12,SYT7,SYT9,VAMP1,VAMP2,VPS18,WNT7A
Gene Ontology - Cellular Component	cell body	predicted (union)	315	267.8	1.82E-04	ABL1, ACVRL1,ADAM10,ADNP,ADRA2C,AKAP12,ALS2,AMFR,AMIGO1,ANG,APBB1,APOB,APOE,APP,ARC,ARHGEF7,ASIC2,ASTN1,ASTN2,ATP13A2,ATP1A3,ATP2B1,ATP7A,ATXN10,BACE1,BAIAP2,BGLAP,BMPR1A,BMPR1B,BMPR2,BRS3,C4A,CACNA1B,CACNA1C,CACNA1F,CACNG4,CACNG7,CAD,CAMK2N1,CANX,CASR,CCR4,CCT3,CD200,CD22,CD3E,CDC42,CDK5R1,CHRM2,CHRNA10,CHRNA4,CIT,CNKSR2,CNNM1,CNNM4,CNR2,CNTN2,COBL,COMT,CPLX1,CPNE5,CRIPT,CRTC1,CST3,CTSV,CX3CL1,C…
Gene Ontology - Biological Process	gland development	predicted (intersection)	180	136.8	1.84E-04	ABL1, AIRE,AK4,AKT2,ALDH1A2,APLN,APOA1,AR,ARID5B,ASXL1,ATM,ATP7A,BAX,BCL11B,BCL2L11,BMP7,BTBD7,CAPN1,CAV3,CCL11,CDKN1B,CEACAM1,CEBPA,CFLAR,CIT,CPS1,CREB1,CSF1,CSF1R,CST3,CUL3,DAG1,DBP,DDR1,DHODH,DKK3,EDA,EGFR,ELF3,EPHA2,EPHB3,ESR1,ETV5,FA2H,FASN,FEM1B,FGFR1,FKBP4,FOXB1,FOXC1,FOXE1,FOXF1,FPGS,FRS2,FSTL3,GATA6,GHRHR,GLI3,GPAT4,GSX1,HK2,HNF4A,HOXB13,HOXB9,HOXD13,HOXD9,HPN,IGFBP5,INSM1,INSR,IQGAP3,IS…
Gene Ontology - Biological Process	tissue development	predicted (intersection)	706	619.3	1.87E-04	ABL1, ACAN,ACVR1,ACVR1B,ACVR2B,ACVRL1,ADAMTS12,ADAMTS16,ADAMTSL2,ADIPOR1,ADRA1A,AGPAT2,AGT,AIRE,AJAP1,AKAP13,AKAP6,AKNA,AKR1C1,AKT2,ALDH1A2,ALOX12,ALPL,ALX4,AMER1,AMER2,ANKH,ANKRD33,AP2A1,AP2A2,AP2M1,APCDD1,AR,ARC,ARG2,ARHGEF26,ARID1A,ARID5B,ARRB2,ARTN,ASB2,ASCL2,ASTN2,ASXL1,ATM,ATOH8,ATP7A,B4GALT1,BAMBI,BARX1,BAX,BBS4,BCL10,BCL11B,BCL9,BCL9L,BMP1,BMP10,BMP3,BMP5,BMP7,BMP8A,BMP8B,BMPR1B,BMPR2,BNC…
Gene Ontology - Biological Process	regulation of ion transport	predicted (union)	373	319.6	1.89E-04	ABAT, ABCA7,ABL1,ACTN4,ADCYAP1R1,ADRA2A,AGT,AHCYL1,AKAP6,AKT2,ALG10B,AMIGO1,ANK3,ANO6,ANO9,APLNR,APOA1,APOE,APP,ARF1,ARL6IP5,ARRB2,ASIC2,ATP1A2,ATP1B2,ATP2B1,ATP2B4,ATP7A,ATP8A1,ATP8A2,AVPR1A,BAK1,BAX,BEST1,BEST3,BIN1,CA7,CAB39,CACNA1B,CACNA1C,CACNA1F,CACNA1G,CACNA1H,CACNA1I,CACNA1S,CACNA2D1,CACNA2D2,CACNA2D4,CACNB1,CACNB2,CACNB3,CACNB4,CACNG1,CACNG2,CACNG4,CACNG7,CACNG8,CALCR,CALHM1,CALM1,CALM3,…
Gene Ontology - Biological Process	negative regulation of protein metabolic process	predicted (intersection)	386	321.6	1.90E-04	ABL1, ACER2,AGAP2,AGO1,AGO2,AGO3,ALAD,ANG,ANOS1,APBB1,ARRB1,ARRB2,ASB1,ATP2B4,BAG2,BAG5,BAK1,BAX,BCL3,BIRC5,BMP7,BOD1,BTG2,BTN2A2,C3,CACTIN,CALM1,CALM3,CALR,CAMK2N1,CAMK2N2,CARD18,CAV3,CCAR2,CCNB1,CD109,CD44,CDKN1A,CDKN1B,CEACAM1,CEBPA,CELF1,CFLAR,CHMP6,CHP1,CHRNA7,CIRBP,CLEC16A,CLN8,CNKSR3,CNOT6L,COL4A3,COL7A1,CRB2,CRTAP,CSK,CSNK2A1,CST1,CST2,CST3,CST4,CST7,CST9,CTDSP1,CTDSP2,CTDSPL,CTSA,CYP51A1…
Gene Ontology - Biological Process	calcium ion regulated exocytosis	predicted (intersection)	65	40.86	1.94E-04	ADCY1, ADRA1A,ADRA2A,APBA1,APBA2,BACE1,BAIAP3,CACNB2,CALM3,CAMK2A,CASK,CBARP,CDK5R2,CHP1,CHRM2,CHRNA4,CHRNB2,CPLX1,CPLX3,DGKI,DNAJC5,DOC2A,FBXL20,GIT1,GRIK5,GRIN3A,GSK3B,KCNB1,NAPA,NCS1,NLGN1,OTOF,P2RX1,P2RX7,PFN2,PIP5K1C,PPFIA3,PREPL,PRKCG,PRRT2,RAB3GAP1,REST,RIMS3,RIMS4,RPH3AL,SCAMP5,SDF4,SEPTIN5,SNPH,STX1A,STX1B,STX3,STXBP1,SV2A,SYN1,SYNJ1,SYP,SYT11,SYT12,SYT7,SYT9,VAMP1,VAMP2,VPS18,WNT7A
Gene Ontology - Biological Process	regulation of cell projection organization	predicted (union)	371	317.8	1.97E-04	ABHD17B, ABL1,ABL2,ACAP3,ADAM10,ADAMTS16,ADNP,AGRN,AGT,AMIGO1,ANAPC2,ANKRD27,AP2A1,APBB1,APOE,ARC,ARF1,ARHGAP33,ARHGDIA,ARHGEF7,ARPC2,ARPIN,ARSB,ASAP1,ATP7A,ATP8A2,AUTS2,BAG5,BAIAP2,BARHL2,BBS4,BCAS3,BCL11A,BDNF,BIN3,BMP5,BMP7,BMPR2,BRK1,BRSK2,CACNG7,CAMK1,CAMK1D,CAMK2B,CAPRIN1,CARM1,CCDC151,CCR7,CD38,CD44,CDC42,CDC42EP1,CDC42EP2,CDC42EP4,CDC42EP5,CDHR5,CDK10,CDK5R1,CDKL1,CEP97,CERS2,CFLAR,CHRNB2…
Gene Ontology - Cellular Component	transmembrane transporter complex	predicted (intersection)	110	78.17	2.00E-04	ABCA2, ABCB8,ABCC9,ABHD12,AKAP6,ATP12A,ATP1A3,ATP1B2,ATP2A1,CACNA1B,CACNA1C,CACNA1F,CACNA1S,CACNA2D1,CACNA2D4,CACNB2,CACNB3,CACNG2,CACNG4,CACNG7,CACNG8,CALM1,CALM3,CATSPER2,CHRNA2,CHRNA4,CHRNA7,CHRNB2,CHRNB4,CLCNKA,CLCNKB,CLIC6,CNGB1,CNIH2,CNTN2,DLG3,DLG4,DPP6,FKBP1A,FKBP1B,GABRA4,GABRB3,GABRD,GLRA3,GRID2,GRIN1,GRIN2A,GRIN2B,GRIN2D,GRIN3A,HCN2,HCN4,KCNA1,KCNA2,KCNA5,KCNA6,KCNAB1,KCNAB2,KCNB1,KCNB…
Gene Ontology - Biological Process	negative regulation of neurogenesis	predicted (intersection)	117	83.14	2.03E-04	APPL2, ARHGDIA,ASCL2,BAG5,BCL11A,BMERB1,BMP7,CALR,CARM1,CDK5R1,CERS2,CNTN2,COL3A1,CRMP1,CTDSP1,CX3CL1,DAAM2,DCC,DENND5A,DIO3,DISP3,DLX1,DLX2,DPYSL3,DRAXIN,DTX1,EFNB2,EFNB3,EPHA7,EPHB2,F2,FKBP4,FSTL4,GDF11,GDI1,GFI1,GLI3,GORASP1,GPR173,GPR37L1,GSK3B,HDAC2,HOOK3,HOXA2,IFRD1,IRX3,ISL1,ISL2,ITM2C,KIAA0319,KREMEN1,LBX1,LINGO1,LRIG2,LRP1,LRP4,MAG,MEIS1,NF1,NFATC4,NGEF,NGFR,NKX6-2,NLGN1,NLGN3,NOTCH1,NOT…
Gene Ontology - Biological Process	positive regulation of signal transduction	predicted (intersection)	573	495	2.05E-04	AAK1, ABL1,ACPP,ACTN4,ACVR1,ACVR1B,ACVR2B,ACVRL1,ADAM8,ADCYAP1R1,ADIPOR1,ADRA1A,ADRA2A,ADRB3,AGO1,AGO3,AGPAT2,AGT,AKAP13,AKAP6,AMER1,APOA1,APPL2,AR,ARFGEF1,ARHGAP1,ARNT,ARRB1,ARRB2,ASXL1,ASXL2,ATF6,ATM,ATP6V1C2,AVPI1,AXL,BAIAP2,BAK1,BAMBI,BAX,BBC3,BCL10,BCL2L1,BCL2L11,BDNF,BMF,BMP10,BMP5,BMP7,BMPR1B,BMPR2,BOK,BRD4,C10orf71,C1QTNF12,C1QTNF2,C3,C5AR1,CACNB3,CACNG2,CACNG4,CALM1,CALM3,CALR,CANT1,CARD…
Gene Ontology - Biological Process	regulation of locomotion	predicted (intersection)	353	291.7	2.05E-04	AAMP, ABHD2,ABL1,ABL2,ABR,ACE,ACTN4,ACVR1,ACVR1B,ACVRL1,ADAM10,ADAM8,ADGRG3,ADIPOR1,ADRA2A,AGO2,AGT,AIRE,AKT2,ALOX12,ANGPT4,ANGPTL3,APPL2,ARHGDIB,ARHGEF39,ARHGEF7,ARPIN,ARTN,ATM,ATOH8,ATP7A,ATP8A1,AZU1,BBS4,BCAS3,BCR,BMERB1,BMP10,BMP5,BMP7,BMPR2,C1QTNF8,C5AR1,CALR,CAMK2A,CAMK2B,CAMSAP3,CASR,CAVIN1,CCBE1,CCL1,CCL11,CCL25,CCR1,CCR4,CCR7,CD151,CD200,CD200R1,CD74,CD99L2,CDK6,CEACAM1,CEMIP,CERS2,CHMP3…
Gene Ontology - Molecular Function	protein serine/threonine kinase activity	predicted (union)	449	390.8	2.10E-04	AAK1, ABL1,ACTB,ACVR1,ACVR1B,ACVR2A,ACVR2B,ACVRL1,ADAM8,ADRA2A,AJUBA,AKAP13,AKT2,ALPK3,ALS2,APOE,ARHGEF5,ARRB1,ATM,ATP2B4,AVPI1,BCCIP,BCKDK,BCR,BIRC7,BMP7,BMPR1A,BMPR1B,BMPR2,BRD4,BRSK2,BUB1,C1QTNF2,C5AR1,CAB39,CALM1,CALM3,CAMK1,CAMK2A,CAMK2D,CAMK4,CAMKK2,CARTPT,CASK,CAV3,CCNB1,CCND1,CCND2,CCND3,CCNK,CCNL1,CCNT1,CCNT2,CCNY,CD300A,CD40LG,CD74,CD81,CDC25A,CDC37,CDC42BPA,CDC42BPB,CDC42BPG,CDC6,CDK10…
Gene Ontology - Cellular Component	cytoplasmic vesicle membrane	predicted (intersection)	282	229.2	2.13E-04	ABCC11, ABCC4,ACPP,ADAM10,ADAM8,ADGRG3,AGPAT2,AGTRAP,AMPH,ANPEP,AP1G1,AP1M1,AP1S1,AP1S3,AP2A1,AP2A2,AP2M1,AP3S2,APPBP2,APPL2,AQP2,AQP5,AQP6,ARFGEF3,ARL8A,ARRB1,ATP11B,ATP6V0A1,ATP6V0B,ATP6V0D1,ATP6V0E2,ATP7A,ATP8A1,ATP8B3,AVPR2,AZU1,B4GALT1,BACE1,BAIAP2L2,BCL2L1,BSG,BSN,C5AR1,CACNG2,CACNG4,CACNG8,CALM3,CALR,CAMK2A,CAMK2B,CAMK2G,CBARP,CCDC136,CD109,CD4,CD44,CD74,CD93,CEACAM1,CEMIP,CHMP4A,CHRM2,CHR…
Gene Ontology - Biological Process	regulation of Ras protein signal transduction	predicted (union)	143	111.5	2.13E-04	ABL1, ABL2,ABR,ABRA,ADRA1A,AKAP13,ALS2,APOA1,APOC3,APOE,ARFGEF1,ARFGEF3,ARHGDIA,ARHGDIB,ARHGEF1,ARHGEF10,ARHGEF11,ARHGEF12,ARHGEF15,ARHGEF16,ARHGEF17,ARHGEF18,ARHGEF19,ARHGEF26,ARHGEF37,ARHGEF38,ARHGEF39,ARHGEF4,ARHGEF40,ARHGEF5,ARHGEF6,ARHGEF7,ARHGEF9,ARRB1,AUTS2,BCL6,BCR,CADM4,CBL,CCDC125,COL3A1,CRK,CRKL,CSF1,CUL3,CYTH1,CYTH3,CYTH4,DAB2IP,DENND1A,DENND4B,DGKI,DNMBP,EPHB2,EPO,EPS8L1,EPS8L2,FARP2…
Gene Ontology - Cellular Component	cytoplasmic vesicle	predicted (intersection)	772	685.4	2.17E-04	A1BG, AAK1,ABCA2,ABCC11,ABCC4,ABCG1,ABHD17A,ABHD2,ACAP1,ACE,ACPP,ACTN4,ACTR1A,ACTR1B,ADA2,ADAM10,ADAM8,ADCYAP1R1,ADD2,ADGRF5,ADGRG3,AGPAT2,AGTRAP,AKT2,ALAD,AMN,AMOTL2,AMPH,ANG,ANGPTL3,ANKFY1,ANKRD13B,ANP32E,ANPEP,ANTXR1,ANXA6,AOC3,AP1G1,AP1M1,AP1S1,AP1S3,AP2A1,AP2A2,AP2M1,AP3S2,AP5S1,APBA1,APBA2,APH1A,APOA1,APOOL,APPBP2,APPL2,AQP2,AQP5,AQP6,ARC,ARFGEF3,ARHGAP1,ARHGAP30,ARHGAP45,ARHGDIB,ARHGDIG,AR…
Gene Ontology - Cellular Component	intracellular vesicle	predicted (intersection)	773	686.5	2.17E-04	A1BG, AAK1,ABCA2,ABCC11,ABCC4,ABCG1,ABHD17A,ABHD2,ACAP1,ACE,ACPP,ACTN4,ACTR1A,ACTR1B,ADA2,ADAM10,ADAM8,ADCYAP1R1,ADD2,ADGRF5,ADGRG3,AGPAT2,AGTRAP,AKT2,ALAD,AMN,AMOTL2,AMPH,ANG,ANGPTL3,ANKFY1,ANKRD13B,ANP32E,ANPEP,ANTXR1,ANXA6,AOC3,AP1G1,AP1M1,AP1S1,AP1S3,AP2A1,AP2A2,AP2M1,AP3S2,AP5S1,APBA1,APBA2,APH1A,APOA1,APOOL,APPBP2,APPL2,AQP2,AQP5,AQP6,ARC,ARFGEF3,ARHGAP1,ARHGAP30,ARHGAP45,ARHGDIB,ARHGDIG,AR…
Gene Ontology - Biological Process	regulation of cellular component size	predicted (union)	198	160.4	2.27E-04	ABL1, ACTR3,ACTR3B,ADD1,ADD2,ADNP,ALS2,ANAPC2,ANO6,AP1AR,AP2M1,APOE,ARF1,ARFGEF1,ARPC2,ARPC3,ARPC4,ARPC4-TTLL3,ARPIN,ARPIN-AP3S2,ATP13A2,ATP7A,BAIAP2L1,BARHL2,BBS4,BDNF,BIN1,BMPR2,BRK1,CAV3,CCL11,CCL24,CCR7,CDC42EP2,CDC42EP5,CDHR5,CDK4,CDK5R1,CFL2,CIT,CLCN3,CLCN6,CNTN2,CORO1A,CORO1B,CRABP2,CREB1,CSF3,CTNNA2,CTTN,CXCL12,DCC,DISC1,DMTN,DPYSL2,DRAXIN,DSCAM,E2F4,EDN1,EFNA5,ELN,EPHA7,EVL,EZR,FCHSD1,FE…
Gene Ontology - Biological Process	regulation of plasma membrane bounded cell projection organization	predicted (union)	365	312.7	2.27E-04	ABHD17B, ABL1,ABL2,ACAP3,ADAM10,ADAMTS16,ADNP,AGRN,AGT,AMIGO1,ANAPC2,ANKRD27,AP2A1,APBB1,APOE,ARC,ARF1,ARHGAP33,ARHGDIA,ARHGEF7,ARPC2,ARPIN,ARSB,ASAP1,ATP7A,ATP8A2,AUTS2,BAG5,BAIAP2,BARHL2,BBS4,BCAS3,BCL11A,BDNF,BIN3,BMP5,BMP7,BMPR2,BRK1,BRSK2,CACNG7,CAMK1,CAMK1D,CAMK2B,CAPRIN1,CARM1,CCDC151,CCR7,CD38,CD44,CDC42,CDC42EP1,CDC42EP2,CDC42EP4,CDC42EP5,CDHR5,CDK10,CDK5R1,CDKL1,CEP97,CERS2,CFLAR,CHRNB2…
Gene Ontology - Biological Process	regulation of cell motility	predicted (intersection)	328	269.3	2.32E-04	AAMP, ABHD2,ABL1,ABL2,ABR,ACE,ACTN4,ACVR1,ACVR1B,ACVRL1,ADAM10,ADAM8,ADGRG3,ADIPOR1,ADRA2A,AGO2,AGT,AIRE,AKT2,ALOX12,ANGPT4,ANGPTL3,APPL2,ARHGDIB,ARHGEF39,ARHGEF7,ARPIN,ATM,ATOH8,ATP7A,ATP8A1,BBS4,BCAS3,BCR,BMERB1,BMP10,BMP5,BMP7,BMPR2,C1QTNF8,C5AR1,CALR,CAMK2A,CAMK2B,CAMSAP3,CAVIN1,CCBE1,CCL1,CCL11,CCL25,CCR1,CCR7,CD151,CD200,CD200R1,CD74,CD99L2,CDK6,CEACAM1,CEMIP,CERS2,CLASP1,CLDN7,CMKLR1,COL1A…
Gene Ontology - Biological Process	positive regulation of cell development	predicted (union)	310	262.1	2.33E-04	ABL1, ABL2,ADD1,ADNP,ADRA2C,AGT,AKAP6,AMIGO1,ANAPC2,ANKRD27,AP2A1,APBB1,APOA1,APOE,APP,ARF1,ARHGDIA,ARHGEF7,ARPC2,ARSB,ASPA,ATP6AP1,ATP8A2,BAIAP2,BCL6,BDNF,BIN1,BMP10,BMP5,BMP6,BMP7,BMPR2,C1QA,C1QBP,CACNG7,CALR,CAMK1,CAMK1D,CAMK2B,CAPRIN1,CDC42,CDH5,CDON,CFLAR,CLCF1,CLDN5,CNR1,CNTN1,COBL,CPEB3,CPNE5,CRABP2,CREB3L2,CRK,CRKL,CRTC1,CRX,CSF1,CSNK1D,CUX1,CX3CL1,CX3CR1,CXCL12,CYB5D2,DAB2IP,DAG1,DBN1,DD…
Gene Ontology - Biological Process	central nervous system neuron differentiation	predicted (union)	121	92.54	2.37E-04	ABT1, AGTPBP1,ARX,ATF5,ATP7A,B4GALT5,B4GALT6,BCL11B,BTG2,CBLN1,CDH11,CHD5,CHRNB2,CNTN2,CRK,CRKL,CSF1R,CSNK1D,DCC,DCLK1,DCLK2,DISC1,DLL4,DLX1,DLX2,DRAXIN,DRD1,EMX1,EPHB1,EPHB3,ERBB4,EVX1,FAIM2,FBXO45,FGF8,FGFR2,FZD1,GABRB1,GBA2,GBX1,GBX2,GDF7,GDPD5,GLI2,GLI3,GRID2,GSX1,HERC1,HES1,HOXC10,HSP90AB1,INHBA,ISL1,ISL2,KNDC1,LBX1,LDB1,LHX3,LHX4,LHX5,LHX6,LMO4,LRP6,MAPT,MYCBP2,NANOS1,NDEL1,NFIB,NKX2-1,NKX6…
Gene Ontology - Molecular Function	cation channel activity	predicted (intersection)	173	130.4	2.38E-04	ABCC9, AKAP6,AMIGO1,ANO10,ASIC1,ASIC2,ASIC4,CACNA1B,CACNA1C,CACNA1F,CACNA1H,CACNA1I,CACNA1S,CACNA2D1,CACNA2D4,CACNB1,CACNB2,CACNB3,CACNG2,CACNG4,CACNG7,CACNG8,CALHM1,CALM1,CALM3,CAPN1,CATSPER2,CAV3,CBARP,CHP1,CHRNA2,CHRNA4,CHRNA7,CHRNB2,CHRNB4,CHRND,CHRNE,CNGB1,CNIH2,CRHR1,CUL5,DLG3,DLG4,DPP6,EHD3,ENSA,EPHB2,EPO,FKBP1A,FKBP1B,GPLD1,GRIK3,GRIK5,GRIN1,GRIN2A,GRIN2B,GRIN2D,GRIN3A,GSTM2,HAP1,HCN2,HCN…
Gene Ontology - Biological Process	actin cytoskeleton organization	predicted (union)	333	283.4	2.39E-04	ABL1, ABL2,ABLIM2,ABLIM3,ABR,ACTB,ACTN1,ACTN4,ACTR3,ACTR3B,ADD1,ADD2,ADRA2A,AKAP13,ALKBH4,AMOT,ANG,ANTXR1,AP1AR,APOA1,ARF1,ARFGEF1,ARFIP2,ARHGDIA,ARHGDIB,ARHGEF10,ARHGEF11,ARHGEF15,ARHGEF17,ARHGEF18,ARHGEF19,ARHGEF5,ARPC2,ARPC3,ARPC4,ARPC4-TTLL3,ARPIN,ARPIN-AP3S2,ARRB1,AUTS2,BAIAP2,BAIAP2L1,BBS4,BCAR1,BCAS3,BCL6,BCR,BIN1,BIN3,BMP10,BRK1,BRSK2,BST2,CALR,CAPN10,CAPZB,CASQ1,CATIP,CAV3,CAVIN3,CCDC155…
Gene Ontology - Biological Process	modulation of chemical synaptic transmission	predicted (union)	245	202.9	2.39E-04	ABAT, ABL1,ABR,ACHE,ADCY1,ADGRB1,ADNP,ADRA1A,AGT,AKAP12,AKAP7,ANAPC2,APBA1,APBA2,APOE,APP,ARC,ARF1,ARRB2,ASIC1,ATP1A2,BACE1,BAIAP2,BAIAP3,BCR,CA7,CACNA1B,CACNA2D2,CACNB2,CACNB3,CACNG4,CALM3,CAMK2A,CAMK2B,CASK,CBLN1,CD38,CDH1,CDH11,CHRM2,CHRNA4,CHRNA5,CHRNA7,CHRNB2,CHRNB4,CNIH2,CNR1,CNR2,CNTN2,CPEB3,CPLX1,CPLX2,CPLX3,CREB1,CRTC1,CX3CL1,CX3CR1,DBN1,DCC,DGKB,DGKI,DISC1,DLG4,DNM1,DRD1,DRD5,DVL1,EDN1,…
Gene Ontology - Biological Process	regulation of cell migration	predicted (intersection)	307	250.5	2.49E-04	AAMP, ABHD2,ABL1,ABR,ACE,ACTN4,ACVR1,ACVR1B,ACVRL1,ADAM10,ADAM8,ADGRG3,ADIPOR1,ADRA2A,AGO2,AGT,AIRE,AKT2,ALOX12,ANGPT4,ANGPTL3,APPL2,ARHGDIB,ARHGEF39,ARHGEF7,ARPIN,ATM,ATOH8,ATP7A,ATP8A1,BCAS3,BCR,BMERB1,BMP10,BMP5,BMP7,BMPR2,C5AR1,CALR,CAMK2A,CAMK2B,CAMSAP3,CCBE1,CCL1,CCL11,CCL25,CCR1,CCR7,CD151,CD200,CD200R1,CD74,CD99L2,CEACAM1,CEMIP,CERS2,CLASP1,CMKLR1,COL1A1,COL3A1,CORO1B,CSF1,CSF1R,CTSH,CX3C…
Gene Ontology - Biological Process	tube morphogenesis	predicted (intersection)	316	258.7	2.50E-04	AAMP, ABL1,ACVR1,ACVR2B,ACVRL1,ADAM12,ADAM8,ADAMTS12,ADAMTS16,ADGRF5,ADM2,AGO1,AGO2,AGT,ALOX12,ANG,ANGPT4,ANGPTL3,ANPEP,APLN,APLNR,AR,ARHGAP22,ARID1A,ATOH8,B4GALT1,BAK1,BAX,BBS4,BCAS3,BCL10,BCL2L11,BMP5,BMP7,BMPR2,C3,C5AR1,C6,CASR,CAV3,CC2D2A,CCBE1,CCL11,CD34,CEACAM1,CELSR1,CHD7,CHI3L1,CHRNA7,CLEC14A,COL3A1,COL4A3,CSF1,CSF1R,CTNNBIP1,CTSH,CX3CL1,CX3CR1,CXCL10,CXCL17,CXCR2,CXCR3,DAB2IP,DACT1,DAG1,…
Gene Ontology - Cellular Component	vesicle membrane	predicted (intersection)	288	235.2	2.50E-04	ABCC11, ABCC4,ACPP,ADAM10,ADAM8,ADGRG3,AGPAT2,AGTRAP,AMPH,ANPEP,AP1G1,AP1M1,AP1S1,AP1S3,AP2A1,AP2A2,AP2M1,AP3S2,APPBP2,APPL2,AQP2,AQP5,AQP6,ARFGEF3,ARL8A,ARRB1,ASPSCR1,ATP11B,ATP6V0A1,ATP6V0B,ATP6V0D1,ATP6V0E2,ATP7A,ATP8A1,ATP8B3,AVPR2,AZU1,B4GALT1,BACE1,BAIAP2L2,BCL2L1,BSG,BSN,C5AR1,CACNG2,CACNG4,CACNG8,CALM3,CALR,CAMK2A,CAMK2B,CAMK2G,CBARP,CCDC136,CD109,CD4,CD44,CD74,CD93,CEACAM1,CEMIP,CHMP4A,C…
Reactome	Semaphorin interactions	predicted (intersection)	39	20.25	2.51E-04	ARHGEF11, ARHGEF12,CDK5R1,CRMP1,DPYSL2,DPYSL3,DPYSL4,DPYSL5,FARP2,FYN,GSK3B,ITGA1,LIMK2,MYH10,MYH9,MYL9,PAK2,PAK3,PIP5K1C,PLXNA1,PLXNA2,PLXNA3,PLXNA4,PLXNB3,PLXND1,PTPRC,RHOA,RHOB,RHOC,RND1,ROCK1,RRAS,SEMA4A,SEMA4D,SEMA5A,SEMA6A,SEMA6D,SEMA7A,TLN1
Gene Ontology - Biological Process	embryo development ending in birth or egg hatching	predicted (union)	372	319.6	2.56E-04	ABL1, ACVR1,ACVR1B,ACVR2A,ACVRL1,ADAM10,ADD1,ADGRF5,ADM,ALDH1A2,ALKBH1,ALS2,ALX1,ALX3,ALX4,AMBRA1,AMOT,ANKRD11,APAF1,APBA1,APBA2,APOB,AR,ARHGDIG,ARID1A,ARNT,ARNT2,ASCL2,ASF1B,ATM,ATP7A,AXIN2,BBS4,BCL10,BCL2L1,BCL2L11,BMP5,BMP7,BMPR1A,BMPR2,BPTF,BRK1,BYSL,C6,CAMSAP3,CC2D2A,CCDC24,CCN1,CCNB1,CDK5R1,CDX2,CEBPA,CEBPB,CELF1,CELSR1,CHD7,CHD8,CHST11,CMTM3,CNOT3,COBL,COL1A1,COL2A1,CRB2,CUL3,CUL4A,DACT1,D…
Gene Ontology - Biological Process	gland development	predicted (union)	265	221.3	2.59E-04	ABL1, ACER1,AIRE,AK4,AKT2,ALDH1A2,ALDH1A3,APLN,APOA1,AR,ARID5B,ASXL1,ATM,ATP7A,ATP7B,BAAT,BAX,BCL11B,BCL2L11,BMP7,BMPR1A,BTBD7,BTRC,CAD,CAPN1,CAV3,CCKBR,CCL11,CCND1,CDH1,CDKN1B,CEACAM1,CEBPA,CEBPB,CELA1,CFLAR,CIT,CITED2,COBL,CPS1,CREB1,CRKL,CSF1,CSF1R,CST3,CTC1,CUL3,CYP1A1,CYP7B1,DAG1,DBP,DDR1,DHODH,DKK3,E2F7,EDA,EGF,EGFR,ELF3,ELF5,EPHA2,EPHB3,ERBB4,ESR1,ETV5,FA2H,FASN,FBXW7,FEM1B,FGF10,FGF8,FGFR…
Gene Ontology - Biological Process	morphogenesis of an epithelium	predicted (union)	319	270.7	2.59E-04	ABL1, ACVR1,ACVRL1,ADAMTS12,ADAMTS16,ADM,AGT,AIRE,AJAP1,AJUBA,ALDH1A2,ALDH1A3,ALOX12,ALX1,AP2A1,AP2A2,AP2M1,AP2S1,APAF1,AR,ARHGEF19,ARID1A,ARRB2,ASTN2,ATP7A,BBS4,BBS5,BCL10,BMP5,BMP7,BRSK2,BTBD7,BTRC,CAMSAP3,CASR,CAV3,CC2D2A,CCDC103,CCL11,CCN1,CD151,CD44,CDC42,CEACAM1,CELSR1,CELSR2,CELSR3,CLASP1,CLIC4,COBL,COL5A1,CSF1,CSF1R,CTNNBIP1,CTSH,CXCL10,CXCR2,CYP7B1,DACT1,DAG1,DDR1,DLG3,DLG5,DLL4,DVL1,DVL…
Gene Ontology - Biological Process	divalent metal ion transport	predicted (intersection)	188	144.6	2.68E-04	ABL1, ADCYAP1R1,ADRA1A,ADRA2A,AGT,AKAP6,ANXA6,APLNR,ARRB2,ASIC1,ATP2A1,ATP2A3,ATP2B4,BAK1,BAX,CACNA1B,CACNA1C,CACNA1F,CACNA1H,CACNA1I,CACNA1S,CACNA2D1,CACNA2D2,CACNA2D4,CACNB1,CACNB2,CACNB3,CACNG2,CACNG4,CACNG7,CACNG8,CALHM1,CALM1,CALM3,CAMK2A,CAMK2B,CAMK2G,CASK,CASR,CATSPER2,CAV3,CBARP,CCR1,CCR5,CCR7,CD4,CD84,CDH23,CEMIP,CHD7,CHRNA4,CHRNA7,CHRNB2,CNNM2,CRHR1,CUL5,CX3CL1,CXCL10,CXCL12,CYBA,CYP27B…
Gene Ontology - Biological Process	neuron death	predicted (intersection)	147	109.1	2.68E-04	ABL1, ADAM8,ADNP,AGAP2,AKT2,ALKBH1,ARRB1,ARRB2,ATG7,ATM,ATN1,AXL,BACE1,BAG5,BARHL1,BAX,BCL2L1,BCL2L11,BOK,BTG2,C1QA,C5AR1,CASP2,CASP9,CBL,CD200,CD200R1,CD34,CDC34,CDK5R1,CHMP4A,CHP1,CHRNA7,CIT,CLCF1,CNTFR,CREB1,CRLF1,CSF1,CSF3,CX3CL1,CX3CR1,DCC,DDIT4,DHCR24,DIO3,DLX1,DNAJC5,DPYSL4,DRAXIN,EFNB2,EGR1,ELK1,EN1,EPHA7,EPHB1,EPO,ERBB3,FAIM2,FOXB1,FOXQ1,FYN,FZD1,G6PD,GABRB3,GBA,GDNF,GFRAL,GPR75,GRID2,GR…
Gene Ontology - Biological Process	regulation of cell size	predicted (intersection)	74	48.32	2.68E-04	ABL1, ADNP,ANAPC2,ATP7A,BARHL2,BDNF,BMPR2,CAV3,CDK4,CDK5R1,CLCN6,CRABP2,CREB1,CXCL12,DCC,DISC1,DPYSL2,DRAXIN,DSCAM,E2F4,EDN1,EFNA5,EPHA7,FSTL4,GDI1,GNB3,GSK3B,IFRD1,IL7R,IQGAP3,ISLR2,KCNMA1,L1CAM,LRP1,LRRC8E,MAG,MAP3K13,MAPT,MEGF8,MSN,NDEL1,NRCAM,NTN1,NTRK3,OLFM1,P2RX7,PAFAH1B1,PLEK,PLXNA3,PLXNA4,RAP1GAP2,RARG,RDX,RHOA,RPTOR,SCTR,SEMA3G,SEMA4D,SEMA5A,SEMA7A,SLC9A3R1,SRF,TNR,TRPV2,TSC1,TTL,ULK2,VA…
Gene Ontology - Cellular Component	potassium channel complex	predicted (intersection)	38	21.32	2.68E-04	ABCC9, CALM3,CNTN2,DPP6,HCN2,HCN4,KCNA1,KCNA2,KCNA5,KCNA6,KCNAB1,KCNAB2,KCNB1,KCNB2,KCNC1,KCNC3,KCND3,KCNE5,KCNH1,KCNH2,KCNIP1,KCNIP2,KCNIP3,KCNJ11,KCNJ4,KCNJ5,KCNJ6,KCNK4,KCNK6,KCNMA1,KCNMB3,KCNMB4,KCNQ3,KCNQ5,KCNS1,LRRC26,LRRC38,LRRC52
Gene Ontology - Molecular Function	metal ion transmembrane transporter activity	predicted (union)	296	250	2.69E-04	ABCB11, ABCC9,ACTN4,ADRA2A,AKAP6,ALG10B,AMIGO1,ANK3,ARPP19,ASIC1,ASIC2,ASIC4,ATP1A2,ATP1A3,ATP1B2,ATP2A1,ATP2B1,ATP2B4,ATP7A,ATP7B,CAB39,CACNA1B,CACNA1C,CACNA1F,CACNA1G,CACNA1H,CACNA1I,CACNA1S,CACNA2D1,CACNA2D4,CACNB1,CACNB2,CACNB3,CACNB4,CACNG1,CACNG7,CACNG8,CALHM1,CALM1,CALM3,CAMK2D,CASQ1,CATSPER2,CATSPER4,CAV3,CBARP,CHP1,CHRNA10,CHRNA7,CNKSR3,CNNM2,CNNM4,CNR1,CRHR1,CUL5,DPP10,DPP6,EHD3,ENSA,FG…
Gene Ontology - Molecular Function	phosphoric ester hydrolase activity	predicted (union)	311	263.8	2.69E-04	ABL1, ABL2,ACP2,ACP7,ACPP,ADCYAP1R1,ADRA1A,AGT,AIP,ALPG,ALPI,ALPL,ALPP,ANG,ANP32E,APEX1,ARF1,ARFGEF3,ARPP19,AVPR1A,B3GAT3,BDNF,BICD1,BOD1,BPNT1,C5AR1,CABIN1,CALM1,CALM3,CAMK2G,CAMSAP3,CASR,CCR1,CCR5,CD2BP2,CD300A,CDC14B,CDC25A,CDC25B,CDKN3,CHP1,CHRM1,CHRM3,CNST,CPPED1,CSRNP2,CSRNP3,CTDNEP1,CTDP1,CTDSP1,CTDSP2,DLG2,DLG3,DNAJC6,DUSP1,DUSP10,DUSP15,DUSP16,DUSP18,DUSP19,DUSP2,DUSP22,DUSP26,DUSP28,DUS…
Gene Ontology - Molecular Function	protein domain specific binding	predicted (union)	395	341.4	2.69E-04	ABL1, ACOX1,ACVR2A,ADAM10,ADAM12,ADAM15,ADAM19,ADGRB1,AIP,AKAP5,ALX4,ANGEL1,AP2A2,APP,AR,ARF1,ARFIP2,ARHGAP1,ARHGAP27,ARHGAP29,ARHGAP31,ARHGEF16,ARHGEF4,ARL1,ARRB2,ATN1,AXIN1,BAIAP2,BAK1,BANF1,BAX,BCAR1,BCL10,BCL2L1,BCL2L2,BOK,CADM1,CALCOCO1,CALM1,CALM3,CAPN7,CARD11,CARD14,CARD18,CARD8,CASP10,CASP2,CASP9,CBL,CCDC6,CCDC88C,CD3E,CDC42,CDC5L,CEP68,CHAF1A,CHD8,CHEK1,CHMP1A,CHMP1B,CIT,CITED2,CLCN3,CNO…
Gene Ontology - Biological Process	developmental maturation	predicted (intersection)	116	82.79	2.70E-04	ABHD2, ACVRL1,ADGRL1,AGRN,ALDH1A2,ANAPC2,ANG,AP1G1,AP1M1,ARHGEF15,AXL,B4GALT5,BAIAP3,BCL11A,BLOC1S3,C1QA,C1QL1,C3,CAMK2B,CCNB1,CDK5R1,CDK5R2,CDKN1A,CEBPA,CLSTN1,CNTN2,CX3CL1,CX3CR1,DAB2IP,DAG1,DISC1,DLD,DLG4,DMC1,EPAS1,EPHA8,EPO,ERCC2,FAM20C,FARP2,FEM1B,FERMT1,FGFR1,FGFR3,FZD5,G6PD,GDF11,GH1,GHRHR,GLDN,GPAT4,GRIN1,HBZ,HOXB13,IGF1,KCNIP2,KLF2,LGI4,LTF,MAP3K13,MBTPS2,MECP2,MMP2,MSX2,MYO5A,NEURL1,NE…
Gene Ontology - Biological Process	small GTPase mediated signal transduction	predicted (union)	285	239.7	2.72E-04	ABL1, ABL2,ABR,ABRA,ADCYAP1R1,ADRA1A,ADRA2A,AKAP13,ALS2,AMOT,APOA1,APOC3,APOE,ARFGEF1,ARFGEF3,ARFIP2,ARHGAP1,ARHGAP10,ARHGAP11A,ARHGAP19,ARHGAP20,ARHGAP22,ARHGAP29,ARHGAP30,ARHGAP31,ARHGAP33,ARHGAP39,ARHGAP40,ARHGAP44,ARHGAP45,ARHGAP8,ARHGAP9,ARHGDIA,ARHGDIB,ARHGDIG,ARHGEF1,ARHGEF10,ARHGEF11,ARHGEF12,ARHGEF15,ARHGEF16,ARHGEF17,ARHGEF18,ARHGEF19,ARHGEF26,ARHGEF37,ARHGEF38,ARHGEF39,ARHGEF4,ARHGEF40…
Gene Ontology - Biological Process	synapse organization	predicted (union)	244	202.3	2.72E-04	ABHD17A, ABHD17B,ABL1,ACHE,ACTB,ACTN1,ADAM10,ADD2,ADGRB1,ADGRB2,ADGRF1,ADGRL1,ADGRL3,ADNP,AGRN,ALS2,AMIGO1,AMIGO3,ANAPC2,ANK3,APOE,APP,ARC,ARF1,ARHGAP22,ARHGAP33,ARHGAP39,ARHGEF15,ASIC2,BAIAP2,BCAN,BDNF,BSN,C1QA,C1QC,C1QL1,C3,C5AR1,CACNA2D2,CACNG2,CAMK1,CAMK2B,CAPRIN1,CAST,CBLN1,CDC42,CDH8,CDK5R1,CHRNA7,CHRNB2,CLSTN1,CLSTN3,CNKSR2,CNTN2,CRIPT,CRKL,CTNNA2,CTTN,CTTNBP2,CX3CL1,CX3CR1,DAB2IP,DAG1,DBN…
Gene Ontology - Biological Process	negative regulation of cellular protein metabolic process	predicted (intersection)	362	301	2.79E-04	ABL1, ACER2,AGO1,AGO2,AGO3,ALAD,ANG,ANOS1,ARRB1,ARRB2,ATP2B4,BAG2,BAG5,BAK1,BAX,BIRC5,BMP7,BOD1,BTG2,BTN2A2,C3,CACTIN,CALM1,CALM3,CALR,CAMK2N1,CAMK2N2,CARD18,CAV3,CCAR2,CCNB1,CD109,CD44,CDKN1A,CDKN1B,CEACAM1,CEBPA,CELF1,CFLAR,CHMP6,CHP1,CIRBP,CLEC16A,CLN8,CNKSR3,CNOT6L,COL4A3,COL7A1,CRB2,CRTAP,CSK,CSNK2A1,CST1,CST2,CST3,CST4,CST7,CST9,CTDSP1,CTDSP2,CTDSPL,DAB2IP,DACT1,DAG1,DBNDD2,DDIT4,DDRGK1,DER…
Gene Ontology - Biological Process	regulation of neuron death	predicted (intersection)	134	98.07	2.79E-04	ABL1, ADAM8,ADNP,AGAP2,ALKBH1,ARRB1,ARRB2,ATG7,ATM,AXL,BACE1,BARHL1,BAX,BCL2L1,BCL2L11,BOK,BTG2,C1QA,C5AR1,CASP2,CASP9,CBL,CD200,CD200R1,CD34,CDC34,CDK5R1,CHMP4A,CHP1,CHRNA7,CLCF1,CNTFR,CREB1,CRLF1,CSF1,CSF3,CX3CL1,CX3CR1,DCC,DDIT4,DHCR24,DLX1,DNAJC5,DRAXIN,EFNB2,EGR1,ELK1,EN1,EPHA7,EPHB1,EPO,ERBB3,FAIM2,FOXB1,FOXQ1,FYN,FZD1,G6PD,GABRB3,GBA,GDNF,GFRAL,GPR75,GRID2,GRIK5,GRIN1,GRIN2B,GRM4,GRN,GSK3B…
Gene Ontology - Molecular Function	ion transmembrane transporter activity	predicted (union)	501	440.8	2.93E-04	ABCB11, ABCC11,ABCC3,ABCC4,ABCC5,ABCC9,ABCD1,ACTN4,ADAMTS8,ADRA2A,AHCYL1,AKAP6,ALG10B,AMIGO1,ANK3,ANKH,ANO10,ANO6,ANO7,ANO9,ANXA6,APOL1,APP,AQP9,ARPP19,ASIC1,ASIC2,ASIC4,ATP11B,ATP13A2,ATP1A2,ATP1A3,ATP1B2,ATP1B4,ATP2A1,ATP2B1,ATP2B4,ATP5F1A,ATP5ME,ATP6AP1,ATP6V0E1,ATP6V0E2,ATP6V1B2,ATP6V1E1,ATP6V1F,ATP6V1H,ATP7A,ATP7B,ATP8A1,BEST1,CAB39,CACNA1B,CACNA1C,CACNA1F,CACNA1G,CACNA1H,CACNA1I,CACNA1S,CAC…
Gene Ontology - Biological Process	cranial skeletal system development	predicted (union)	52	35.06	3.16E-04	ALX3, CEP55,CHST11,COLEC10,CRKL,DCANP1,DLX2,EIF4A3,FGFR2,FOXC2,FOXE1,FOXN3,GLI3,GNAS,HOXA1,HOXA2,IFT140,INSIG1,INSIG2,MEGF8,MMP14,MSX2,MTHFD1,MTHFD1L,NEUROG1,NODAL,PAX5,PDGFRA,PRRX1,RDH10,RUNX2,SH3PXD2B,SIX1,SIX2,SIX4,SLC39A1,SLC39A3,SMAD2,SMAD3,TBX1,TBX15,TFAP2A,TGFB1,TGFB3,TGFBR1,TGFBR2,TIFAB,TP63,TULP3,TWIST1,WDR19,WNT9B
Gene Ontology - Biological Process	transmembrane transport	predicted (union)	865	785.7	3.16E-04	ABCA2, ABCA5,ABCA7,ABCB11,ABCB5,ABCB6,ABCB8,ABCB9,ABCC1,ABCC11,ABCC3,ABCC4,ABCC5,ABCC6,ABCC9,ABCD1,ABCF1,ABCG1,ABCG2,ABL1,ACACB,ACTB,ACTN4,ADAMTS8,ADD1,ADD2,ADIPOR2,ADRA2A,AGT,AHCYL1,AKAP6,AKT2,ALG10B,AMIGO1,ANK3,ANKH,ANO10,ANO3,ANO6,ANO7,ANO9,ANXA2,ANXA5,ANXA6,APLNR,APOA1,APOL1,APP,APPL1,APPL2,AQP10,AQP12A,AQP12B,AQP2,AQP5,AQP6,AQP7,AQP9,ARF1,ARL6IP5,ARPP19,ASIC1,ASIC2,ASIC4,ASPH,ASPSCR1,ATP11B,…
Gene Ontology - Biological Process	inorganic cation transmembrane transport	predicted (intersection)	288	234.2	3.28E-04	ABCB11, ABCC9,ABL1,ACTN4,ADRA2A,AKAP6,AMIGO1,ANXA6,APLNR,ASIC1,ASIC2,ASIC4,ATP1A3,ATP1B2,ATP2A1,ATP2A3,ATP2B4,ATP6V0A1,ATP6V0B,ATP6V0D1,ATP6V0E2,ATP6V1C2,ATP6V1G2,ATP7A,BAX,CACNA1B,CACNA1C,CACNA1F,CACNA1H,CACNA1I,CACNA1S,CACNA2D1,CACNA2D2,CACNA2D4,CACNB1,CACNB2,CACNB3,CACNG2,CACNG4,CACNG7,CACNG8,CALHM1,CALM1,CALM3,CATSPER2,CAV3,CBARP,CCR5,CCR7,CEMIP,CHD7,CHP1,CHRNA7,CLCN4,CNKSR3,CNNM2,COMMD1,COX1…
Gene Ontology - Molecular Function	RNA polymerase II proximal promoter sequence-specific DNA binding	predicted (intersection)	180	137.2	3.30E-04	AGO1, AKNA,AR,ARID3B,ARNT2,ASCL2,ATF6,ATOH8,BCL11A,BCL11B,CARF,CC2D1A,CEBPA,CHD7,CREB1,CREB3L2,CREB3L3,CRX,CTCF,DHX36,DLX4,DNMT3A,DPF2,E2F4,ELF3,ELF4,ELK1,ELK4,EN1,ESR1,ESR2,ESRRA,ESRRB,ETV6,FOSL1,FOXC2,FOXJ1,FOXJ2,FOXK2,FOXP3,FOXQ1,GLI3,GSX1,GZF1,HAND1,HDAC4,HDAC5,HEYL,HNF4A,HNRNPU,HOXA10,HOXA7,HOXB7,HOXC11,HOXD13,INSM1,IRF4,ISL1,JUN,KCNIP3,KLF10,KLF13,KLF15,KLF16,KLF6,KLF7,LHX3,MAX,MAZ,MEF2B,ME…
Gene Ontology - Cellular Component	chromosome	predicted (intersection)	820	733.4	3.33E-04	ADNP, AFF4,AGO3,AHRR,AIRE,AKNA,ALX3,ALX4,ANP32E,AR,ARGFX,ARID1A,ARID3A,ARID3B,ARID5B,ARNT,ARNT2,ARPC2,ARPC3,ARPC4,ARRB1,ASCL2,ASF1B,ASH2L,ATF6,ATF7,ATOH8,BACH1,BACH2,BARHL1,BARHL2,BARX1,BARX2,BATF2,BAZ1A,BAZ2A,BCAS3,BCL11A,BCL11B,BCL6,BEND3,BICRA,BIRC5,BNC1,BNC2,BOD1,BRD4,BTG2,BUB1,CALCOCO1,CAMTA2,CARF,CARHSP1,CASZ1,CBX2,CBX5,CBX6,CBX7,CBX8,CC2D1A,CCAR2,CCDC155,CCNB1,CCND2,CD3EAP,CDC73,CDCA5,CDCA…
Gene Ontology - Biological Process	divalent inorganic cation transport	predicted (intersection)	189	146	3.43E-04	ABL1, ADCYAP1R1,ADRA1A,ADRA2A,AGT,AKAP6,ANXA6,APLNR,ARRB2,ASIC1,ATP2A1,ATP2A3,ATP2B4,BAK1,BAX,CACNA1B,CACNA1C,CACNA1F,CACNA1H,CACNA1I,CACNA1S,CACNA2D1,CACNA2D2,CACNA2D4,CACNB1,CACNB2,CACNB3,CACNG2,CACNG4,CACNG7,CACNG8,CALHM1,CALM1,CALM3,CAMK2A,CAMK2B,CAMK2G,CASK,CASR,CATSPER2,CAV3,CBARP,CCR1,CCR5,CCR7,CD4,CD84,CDH23,CEMIP,CHD7,CHRNA4,CHRNA7,CHRNB2,CNNM2,CRHR1,CUL5,CX3CL1,CXCL10,CXCL12,CYBA,CYP27B…
Gene Ontology - Biological Process	cation transmembrane transport	predicted (intersection)	332	274.3	3.54E-04	ABCB11, ABCC9,ABL1,ACTN4,ADRA2A,AGT,AKAP6,AMIGO1,ANO10,ANXA6,APLNR,ASIC1,ASIC2,ASIC4,ATP1A3,ATP1B2,ATP2A1,ATP2A3,ATP2B4,ATP6V0A1,ATP6V0B,ATP6V0D1,ATP6V0E2,ATP6V1C2,ATP6V1G2,ATP7A,ATP8A1,BAX,CACNA1B,CACNA1C,CACNA1F,CACNA1H,CACNA1I,CACNA1S,CACNA2D1,CACNA2D2,CACNA2D4,CACNB1,CACNB2,CACNB3,CACNG2,CACNG4,CACNG7,CACNG8,CALHM1,CALM1,CALM3,CAPN1,CATSPER2,CAV3,CBARP,CCR5,CCR7,CEMIP,CHD7,CHP1,CHRNA2,CHRNA4,…
Gene Ontology - Biological Process	cellular response to hormone stimulus	predicted (intersection)	251	201.1	3.54E-04	ABHD2, ADCY1,ADCY2,ADCY5,ADCY9,ADIPOR1,ADRA2A,AGRN,AGT,AGTRAP,AKAP13,AKR1C1,AKT2,APPL2,AR,ARID1A,ARRB2,ATP1A3,ATP2B4,ATP6V0A1,ATP6V0B,ATP6V0D1,ATP6V0E2,ATP6V1C2,ATP6V1G2,BAIAP2,BAIAP2L1,BBS4,BCL2L11,BCL2L2,BMP7,CACNA1H,CALCOCO1,CALR,CAMK2A,CAPN10,CARM1,CASP9,CDK4,CDK5R1,CEACAM1,CFLAR,CHRM1,CHRM2,CHRM3,CHRNA4,CHRNA7,CHRNB2,CNOT9,CPS1,CREB1,CRHR1,CRHR2,CSK,CTSB,CTSH,CYBA,CYP11B1,DDIT4,DDRGK1,DDX17,…
Gene Ontology - Biological Process	membrane organization	predicted (union)	429	373.6	3.68E-04	A4GALT, AAK1,ABCA7,ABCC1,ABCD1,ACAA2,ACTB,ACTR3,ADGRB1,AGK,AGRN,AKT2,ALKBH4,AMPH,ANK3,ANKFY1,ANKRD27,ANKRD28,ANO3,ANO6,ANO7,ANO9,ANXA2,AP2A1,AP2A2,AP2M1,AP2S1,APOB,APOE,APPL2,AR,ARC,ARF1,ARHGAP44,ARL6,ARPC2,ARPC3,ARPC4,ARRB1,ARRB2,ATG7,ATL2,ATP11A,ATP11B,ATP5F1A,ATP5IF1,ATP5MC3,ATP5ME,ATP5MG,ATP5PB,ATP8A1,ATP8A2,ATP9B,AVPR2,BAIAP2,BAIAP2L1,BAIAP2L2,BAK1,BANF1,BAX,BCL2L1,BCL2L11,BET1L,BIN1,BLOC1S2…
KEGG	Hippo signaling pathway	predicted (union)	108	81.62	3.72E-04	ACTB, AJUBA,AMH,AMOT,APC2,AXIN1,AXIN2,BBC3,BIRC5,BMP5,BMP6,BMP7,BMP8A,BMP8B,BMPR1A,BMPR1B,BMPR2,BTRC,CCND1,CCND2,CCND3,CDH1,CRB1,CRB2,CSNK1D,CTNNA2,CTNNA3,DLG2,DLG3,DLG4,DVL1,DVL2,DVL3,FBXW11,FGF1,FRMD1,FRMD6,FZD1,FZD10,FZD2,FZD3,FZD4,FZD5,FZD7,FZD8,GDF6,GDF7,GLI2,GSK3B,ID1,LATS1,LATS2,LEF1,LIMD1,LLGL1,MOB1A,MOB1B,NF2,NKD1,PARD3,PARD6B,PARD6G,PATJ,PPP1CB,PPP2CA,PPP2R1A,PPP2R2B,PPP2R2C,PRKCI,RASSF…
Gene Ontology - Biological Process	positive regulation of cell population proliferation	predicted (union)	516	455.2	3.76E-04	ABCC4, ABL1,ACER2,ACER3,ACVRL1,ADAM10,ADM,ADRA1D,ADRA2A,AGT,AKT2,ALDH1A2,ALOX12,ANG,APLN,APLNR,AR,ARNT,ARNT2,ARRB1,ASH2L,ATAD5,ATP7A,ATXN1L,AVPR1A,AVPR2,B4GALT1,BAMBI,BCL2L1,BCL6,BIRC5,BMP10,BMP5,BMP6,BMPR1A,BMPR2,BNC1,BRK1,BST2,C5AR1,C5AR2,CACUL1,CALCRL,CALR,CAPN1,CAPNS1,CARD11,CARM1,CASR,CAV3,CBX8,CCKBR,CCL11,CCL24,CCN1,CCN4,CCNB1,CCND1,CCND2,CCPG1,CD1D,CD248,CD276,CD28,CD38,CD3E,CD4,CD40LG,CD5…
Gene Ontology - Biological Process	regulation of small GTPase mediated signal transduction	predicted (union)	202	165	3.76E-04	ABL1, ABL2,ABR,ABRA,ADCYAP1R1,ADRA1A,AKAP13,ALS2,AMOT,APOA1,APOC3,APOE,ARFGEF1,ARFGEF3,ARHGAP1,ARHGAP10,ARHGAP11A,ARHGAP19,ARHGAP20,ARHGAP22,ARHGAP29,ARHGAP30,ARHGAP31,ARHGAP33,ARHGAP39,ARHGAP40,ARHGAP44,ARHGAP45,ARHGAP8,ARHGAP9,ARHGDIA,ARHGDIB,ARHGDIG,ARHGEF1,ARHGEF10,ARHGEF11,ARHGEF12,ARHGEF15,ARHGEF16,ARHGEF17,ARHGEF18,ARHGEF19,ARHGEF26,ARHGEF37,ARHGEF38,ARHGEF39,ARHGEF4,ARHGEF40,ARHGEF5,ARHGE…
Gene Ontology - Molecular Function	kinase binding	predicted (union)	387	335.1	3.87E-04	ABL1, ACE,ACTB,ACVRL1,ADAM10,ADD2,ADIPOR1,ADRA2A,AKAP13,AKAP7,ANGPT2,ANGPT4,ANKRD2,AP1B1,AP2A1,AP2A2,APPL1,ARHGAP33,ARHGEF16,ARHGEF7,ARRB1,ARRB2,ATF5,ATF7,ATG13,ATP2B4,AVPR1A,AXIN1,BAG5,BARD1,BCAR1,BCL10,BCL11A,BCL2L1,BCL2L11,BICD1,BRSK2,BTG1,C1QBP,CAB39,CACNB3,CACUL1,CADM4,CALM1,CALM3,CAMK2N1,CAMK2N2,CASP9,CASR,CCNB1,CCND1,CCND2,CCND3,CCNK,CCNT1,CCNY,CCNYL1,CD226,CD247,CD28,CD3E,CD4,CDC25A,CDC25…
Gene Ontology - Biological Process	regulation of synapse structure or activity	predicted (intersection)	100	70	3.93E-04	ABHD17A, ABL1,ADAM10,ADGRL1,ADGRL3,ADNP,AGRN,AMIGO1,AMIGO3,ANAPC2,ARC,ARHGAP22,ARHGEF15,ASIC2,BAIAP2,BDNF,CAMK1,CAMK2B,CDK5R1,CHRNB2,CLSTN1,CLSTN3,CRIPT,CTTNBP2,DAB2IP,DAG1,DBN1,DHX36,DISC1,DLG5,EEF2K,EFNA5,EPHA7,EPHB1,EPHB2,EPHB3,ETV5,FYN,FZD1,GAP43,GRID2,GRIN1,GRIN2B,IL10RA,IL1RAP,IL1RAPL1,ITSN1,KALRN,LHFPL4,LRFN1,LRFN4,LRP4,LRP8,LRRC4B,LRRTM1,LRTM2,MAPK14,MESD,NECTIN1,NEURL1,NEUROD2,NFATC4,NGE…
Gene Ontology - Biological Process	intracellular transport	predicted (union)	873	794.3	3.94E-04	ABCA2, ABCD1,ABCG1,ABLIM3,ABRA,ACACB,ACAP2,ACOT2,ACOT8,ACOX1,ACOX3,ACTN4,ACTR10,ACTR1A,ADCY1,ADGRE2,ADRA1A,AGK,AGPS,AGT,AGXT,AHCYL1,AIP,AKAP12,AKAP13,AKAP5,AKAP6,AKT2,ALKBH5,ALS2,ANK1,ANK3,ANKFY1,ANKRD27,ANKRD28,ANKRD54,ANXA2,AP1AR,AP1B1,AP1G1,AP1M1,AP1M2,AP1S1,AP1S3,AP2A1,AP2A2,AP2M1,AP2S1,AP3S2,AP4E1,AP4S1,AP5B1,AP5M1,AP5S1,APBA1,APBA2,APOE,APP,APPBP2,APPL1,APPL2,ARC,ARF1,ARFGAP1,ARFGAP2,ARHGAP…
Gene Ontology - Biological Process	negative regulation of signaling	predicted (union)	729	657	3.94E-04	ABL1, ABL2,ACAA2,ACHE,ACVR1,ADAMTS12,ADAMTSL2,ADGRG3,ADIPOR1,ADM,ADNP,ADRA1A,ADRA2A,ADRA2C,AGT,AJUBA,AMER1,AMER2,AP1AR,APC2,APCDD1,APLN,APLNR,APLP1,APOA1,APOE,APPL1,AR,ARC,ARF1,ARHGEF7,ARRB1,ARRB2,ASAH2,ASIC1,ASXL1,ATAD5,ATM,ATP2B4,AVPR1A,AXIN1,AXIN2,BAG5,BAMBI,BARX1,BAX,BCL2L1,BCL3,BCL6,BCL9L,BDNF,BFAR,BICD1,BMP5,BMP7,BMP8A,BOK,BTN2A2,BTRC,C1QBP,C1QL4,CACTIN,CADM4,CALM1,CALM3,CALR,CAMK2N1,CARD8,…
Gene Ontology - Biological Process	positive regulation of protein phosphorylation	predicted (intersection)	342	283.9	4.16E-04	ABL1, ACE,ACVR1,ACVR1B,ACVR2B,ACVRL1,ADAM8,ADCY1,ADCY2,ADCY5,ADCY9,ADNP,ADRA1A,ADRA2A,ADRB3,AGT,AKAP13,AKT2,ANG,ANGPT4,APLNR,AR,ARRB1,ARRB2,ATM,ATP2B4,AVPI1,AZU1,BDNF,BMP10,BMP5,BMP7,BMPR2,C1QTNF2,C3,C5AR1,CACUL1,CALM1,CALM3,CAMK1,CAMKK2,CASR,CAVIN3,CCNB1,CCND2,CCNT1,CCNY,CCR1,CCR7,CD3E,CD4,CD40LG,CD44,CD74,CDK2AP1,CDK5R1,CDK5R2,CDKN1A,CDKN1B,CDON,CEMIP,CFLAR,CHI3L1,CHRNA7,CLCF1,CNOT9,CREBL2,CRLF…
Gene Ontology - Biological Process	regulation of regulated secretory pathway	predicted (intersection)	68	44.06	4.18E-04	ABR, ADCY1,ADRA1A,ADRA2A,AP1G1,APBA1,APBA2,BACE1,BAIAP3,BCR,CACNB2,CALM3,CAMK2A,CASK,CBARP,CD84,CDK5R2,CEACAM1,CHRM2,CHRNA4,CHRNB2,CPLX1,CPLX3,DGKI,DOC2A,FBXL20,FOXF1,GAB2,GIT1,GRIK5,GRIN3A,GSK3B,IL13,KCNB1,LGALS9,LYN,NCS1,NLGN1,P2RX1,PDPK1,PFN2,PREPL,PRKCG,PTAFR,RAB15,RAB3D,RAB3GAP1,RAC2,REST,RIMS3,RIMS4,RPH3AL,SCAMP5,SEPTIN5,STX1A,STX1B,STX4,STXBP1,STXBP2,SYK,SYN1,SYP,SYT7,SYT9,UNC13D,VAMP1,VPS…
Reactome	Transmission across Chemical Synapses	predicted (intersection)	116	80.66	4.20E-04	ACHE, ADCY1,ADCY2,ADCY5,ADCY9,ALDH5A1,AP2A1,AP2A2,AP2M1,APBA1,ARHGEF7,ARHGEF9,CACFD1,CACNA1B,CACNA2D1,CACNA2D2,CACNB1,CACNB2,CACNB3,CACNG2,CACNG4,CACNG8,CALM1,CAMK1,CAMK2A,CAMK2B,CAMK2G,CAMKK1,CAMKK2,CASK,CHRNA2,CHRNA4,CHRNA7,CHRNB2,CHRNB4,CHRND,CHRNE,CPLX1,CREB1,DLG3,DLG4,DNAJC5,EPB41L1,GABBR1,GABBR2,GABRA4,GABRB3,GAD1,GAD2,GIT1,GLRA3,GLS,GLUL,GNAL,GNB2,GNB3,GNB4,GNG2,GNG3,GNG4,GNG7,GRIK3,GRIK4,…
Gene Ontology - Biological Process	branching morphogenesis of an epithelial tube	predicted (intersection)	72	47.26	4.20E-04	ABL1, ACVR1,ADAMTS16,AGT,AR,BMP7,CASR,CAV3,CCL11,CELSR1,CSF1,CTNNBIP1,CTSH,DAG1,DDR1,DLG5,DLL4,EDN1,EDNRA,ENG,EPHA2,ESR1,ETV5,FOXC2,FOXF1,GBX2,GDNF,GLI3,GPC3,GZF1,HHIP,HOXA11,HOXB7,HOXD11,KDM5B,KRAS,MDK,MMP14,MSX2,NFATC4,NKX2-1,NOTCH4,PAX2,PBX1,PGR,PHB2,PKD1,PLXND1,PML,PTCH1,SHH,SIRT6,SIX2,SLIT2,SMO,SOX9,SRC,SRF,TACSTD2,TBX20,TGFBR2,TIMELESS,TNF,VANGL2,VEGFA,WNT1,WNT2,WNT2B,WNT4,WNT6,WNT9B,WT1
Gene Ontology - Biological Process	regulation of synapse organization	predicted (intersection)	99	69.29	4.20E-04	ABHD17A, ABL1,ADAM10,ADGRL1,ADGRL3,ADNP,AGRN,AMIGO1,AMIGO3,ANAPC2,ARC,ARHGAP22,ARHGEF15,ASIC2,BAIAP2,BDNF,CAMK1,CAMK2B,CDK5R1,CHRNB2,CLSTN1,CLSTN3,CRIPT,CTTNBP2,DAB2IP,DAG1,DBN1,DHX36,DISC1,DLG5,EEF2K,EFNA5,EPHA7,EPHB1,EPHB2,EPHB3,ETV5,FYN,FZD1,GAP43,GRID2,GRIN1,GRIN2B,IL10RA,IL1RAP,IL1RAPL1,ITSN1,KALRN,LHFPL4,LRFN1,LRFN4,LRP4,LRP8,LRRC4B,LRRTM1,LRTM2,MAPK14,MESD,NECTIN1,NEURL1,NEUROD2,NFATC4,NGE…
Gene Ontology - Cellular Component	early endosome	predicted (union)	205	169	4.22E-04	ABCA7, AKT2,ALS2,ANGPTL3,ANKFY1,ANKRD13B,ANKRD27,ANXA2,AOC3,AP1AR,APH1A,APOA1,APOA2,APOB,APOC3,APOE,APP,APPL1,APPL2,ARC,ARRDC4,ASTN2,ATP11A,ATP11B,BACE1,BOK,CACNG7,CCDC93,CD207,CD22,CD4,CD8B,CHMP1A,CLCN3,CLCN4,CLIP3,CLVS2,COMMD1,CORO1A,DBNL,DERL1,DERL2,DIAPH2,DNAJC13,DTX3L,ECPAS,EEA1,EGFR,EHD1,EHD4,EPHA3,EPHA8,EPHB1,FGD2,FGD5,FIG4,FLOT1,FZD5,GGA2,GGA3,GPER1,GPR107,GRIPAP1,HAVCR2,HFE,HGS,HLA-B,HLA…
Gene Ontology - Biological Process	calcium ion transmembrane transport	predicted (intersection)	131	96.29	4.34E-04	ABL1, ADRA2A,AKAP6,ANXA6,APLNR,ASIC1,ATP2A1,ATP2B4,BAX,CACNA1B,CACNA1C,CACNA1F,CACNA1H,CACNA1I,CACNA1S,CACNA2D1,CACNA2D2,CACNA2D4,CACNB1,CACNB2,CACNB3,CACNG2,CACNG4,CACNG7,CACNG8,CALHM1,CALM1,CALM3,CATSPER2,CAV3,CBARP,CCR5,CCR7,CEMIP,CHD7,CHRNA7,CRHR1,CUL5,CX3CL1,CXCL10,CYBA,DIAPH1,EHD3,F2,FKBP1A,FKBP1B,FYN,G6PD,GJC2,GPER1,GRIN1,GRIN2A,GRIN2B,GRIN2D,GRIN3A,GSTM2,HAP1,HPCA,HTR2C,HTT,IL13,IL1RAPL1,…
Gene Ontology - Biological Process	regulation of intracellular signal transduction	predicted (union)	960	878.2	4.48E-04	ABCA7, ABL1,ABL2,ABR,ABRA,ACTN4,ADAM8,ADCYAP1R1,ADGRG3,ADIPOR1,ADRA1A,ADRA1B,ADRA2A,ADRA2C,ADRB3,AGO1,AGO3,AGT,AIP,AJUBA,AKAP1,AKAP12,AKAP13,AKAP5,AKAP6,AKIP1,ALS2,AMOT,ANKRD2,ANKRD54,APLNR,APLP1,APOA1,APOC3,APOE,APP,AR,ARFGEF1,ARFGEF3,ARHGAP1,ARHGAP10,ARHGAP11A,ARHGAP19,ARHGAP20,ARHGAP22,ARHGAP29,ARHGAP30,ARHGAP31,ARHGAP33,ARHGAP39,ARHGAP40,ARHGAP44,ARHGAP45,ARHGAP8,ARHGAP9,ARHGDIA,ARHGDIB,ARHGD…
Gene Ontology - Biological Process	neural precursor cell proliferation	predicted (intersection)	71	46.55	4.49E-04	AKNA, APPL2,ARTN,BTG2,C5AR1,CDON,CX3CL1,CX3CR1,DAGLA,DBN1,DISC1,DISP3,DLL4,DOCK7,EMX1,EPHB1,FABP7,FGFR1,FOXO1,FRS2,FZD3,GBX2,GJC2,GLI3,GPR37L1,HHIP,HOOK3,IGF2BP1,INSM1,KCNA1,KIF1A,LHX5,LIMS2,LYN,MDK,NDE1,NES,NEUROD4,NF1,NF2,NUMBL,OTP,PAFAH1B1,PAX6,PITX3,PLXNB2,POU3F2,POU3F3,PROX1,PSMG1,PTBP2,RAB10,RAPGEF1,RHOA,SHH,SIRT2,SIX3,SMO,SOX10,SOX5,SPINT1,TP53,TRIM71,TRNP1,VAX1,VEGFA,WNT1,WNT2,WNT3A,WNT7A…
Gene Ontology - Molecular Function	voltage-gated cation channel activity	predicted (intersection)	84	56.5	4.63E-04	AKAP6, AMIGO1,CACNA1B,CACNA1C,CACNA1F,CACNA1H,CACNA1I,CACNA1S,CACNA2D1,CACNA2D4,CACNB1,CACNB2,CACNB3,CACNG7,CACNG8,CALHM1,CALM3,CAPN1,CBARP,CNIH2,CRHR1,DLG3,DLG4,EHD3,EPHB2,GRIN1,GRIN2A,GRIN2B,GRIN2D,GRIN3A,HCN2,HCN3,HCN4,HPCA,HVCN1,IL1RAPL1,KCNA1,KCNA2,KCNA5,KCNA6,KCNAB1,KCNAB2,KCNAB3,KCNB1,KCNB2,KCNC1,KCNC3,KCNG4,KCNH1,KCNH2,KCNIP2,KCNJ11,KCNJ12,KCNJ5,KCNJ6,KCNJ9,KCNK3,KCNK5,KCNK6,KCNMA1,KCNQ3,…
Reactome	EPH-Ephrin signaling	predicted (intersection)	50	28.78	4.74E-04	ADAM10, AP2A1,AP2A2,AP2M1,APH1A,ARHGEF7,ARPC2,ARPC3,ARPC4,CDC42,CLTB,DNM1,EFNA2,EFNA3,EFNA4,EFNA5,EFNB1,EFNB2,EFNB3,EPHA10,EPHA2,EPHA5,EPHA7,EPHA8,EPHB1,EPHB2,EPHB3,FYN,GIT1,GRIN1,GRIN2B,HRAS,ITSN1,KALRN,LIMK2,LYN,MMP2,MYH10,MYH9,MYL9,NGEF,PAK2,PAK3,PTK2,RHOA,ROCK1,SDC2,SRC,VAV2,VAV3
Gene Ontology - Biological Process	chordate embryonic development	predicted (union)	359	309.2	4.76E-04	ABL1, ACVR1,ACVR1B,ACVR2A,ACVRL1,ADAM10,ADD1,ADGRF5,ADM,ALDH1A2,ALKBH1,ALS2,ALX1,ALX3,ALX4,AMBRA1,AMOT,ANKRD11,APAF1,APBA1,APBA2,APOB,AR,ARHGDIG,ARID1A,ARNT,ARNT2,ASCL2,ASF1B,ATM,ATP7A,AXIN2,BBS4,BCL10,BCL2L1,BCL2L11,BMP5,BMP7,BMPR1A,BMPR2,BPTF,BRK1,BYSL,C6,CC2D2A,CCDC24,CCN1,CCNB1,CDX2,CEBPA,CEBPB,CELSR1,CHD7,CHD8,CHST11,CMTM3,CNOT3,COBL,COL1A1,COL2A1,CRB2,CUL3,CUL4A,DACT1,DLX1,DLX2,DMRT2,DNAJB6…
Gene Ontology - Biological Process	sensory organ development	predicted (intersection)	213	168.1	4.89E-04	ABCB5, ABR,ACHE,ACVR2B,ACVRL1,ALDH1A2,AQP5,ARHGEF15,ARID1A,ATF6,ATP2B4,ATP8A2,BAK1,BAX,BBS4,BCL11B,BCL2L11,BCR,BLOC1S3,BMP5,BMP7,BMPR1B,BMPR2,BNC2,CACNA1C,CASP2,CC2D2A,CDH23,CDK4,CDKN1B,CDON,CEBPA,CELSR1,CHD7,CHRDL1,COL5A1,CRB1,CST3,CTNS,CYP26B1,DCANP1,DDR1,DIO3,DLL4,DLX1,DLX2,DSCAM,DVL2,ECE1,EDN1,EGFR,EPHA2,EPHB1,EPHB2,ESRRB,FGFR1,FOXC1,FOXC2,FREM2,FRS2,FZD2,FZD3,FZD5,FZR1,GABRB3,GBX2,GDF11,GLI3…
Gene Ontology - Biological Process	striated muscle tissue development	predicted (intersection)	151	113.7	4.90E-04	ACVR1, ADRA1A,AGT,AKAP13,AKAP6,ALDH1A2,ANKRD33,ARID1A,ARRB2,ASB2,BCL9,BCL9L,BMP10,BMP5,BMP7,BTG2,CALR,CAV3,CCNB1,CDON,CFL2,CFLAR,CHD7,CHRND,CREB1,CTDP1,CXADR,CYP26B1,DDX17,DLL4,DSP,EDN1,EFNB2,EGR1,ELN,ENG,EPHB1,ERBB3,EYA2,FGFR1,FKBP1A,FOXC1,FOXC2,FOXH1,FRS2,FZD7,G6PD,GATA4,GATA6,GPC1,GPCPD1,GSK3A,HAND1,HDAC4,HEYL,HIVEP3,HLF,HNRNPU,HOXD9,IFRD1,IGF1,IGSF8,ISL1,JARID2,JPH2,KCNAB1,KDM6B,KLHL40,LEMD2,…
Gene Ontology - Cellular Component	synaptic vesicle	predicted (intersection)	73	49.03	5.06E-04	ADAM10, AMPH,APBA1,APBA2,APH1A,ATP6V0D1,ATP8A1,BACE1,BCL2L1,BSN,CALM3,CBARP,CPLX3,CTTNBP2,DGKI,DISC1,DLG4,DNAJC5,DNM1,DOC2A,GAD2,GRIN1,GRIN2A,HAP1,KIF1A,NDEL1,OPRD1,OTOF,PI4K2A,PRRT2,PTPRN2,RAB11B,RAB26,RAB27B,RAB35,RAB3B,RAB5B,RAB5C,RNF112,ROGDI,RPH3A,SCAMP5,SEPTIN5,SEPTIN6,SEPTIN8,SGTA,SLC17A5,SLC17A7,SLC30A3,SLC6A17,SLC6A9,STX1A,SV2A,SV2B,SV2C,SYN1,SYNGR1,SYNGR2,SYNGR3,SYP,SYT11,SYT12,SYT2,SYT…
Gene Ontology - Cellular Component	cell leading edge	predicted (union)	233	194.8	5.21E-04	AAK1, ABCA7,ABI3,ABL1,ABLIM1,ABLIM3,ACTN1,ACTR3,ADGRE2,AJUBA,AKT2,ALS2,AMOT,AMPH,ANGPTL3,ANK1,ANTXR1,ANXA2,APBB1,APBB2,APC2,APP,APPL1,APPL2,ARF1,ARFIP2,ARHGAP44,ARHGAP45,ARHGEF26,ARHGEF4,ARHGEF6,ARHGEF7,ARPC2,ARPC3,ARPIN,ATP2B1,ATP6V1B2,ATP7A,BAIAP2,BCAR1,BCAS3,BRK1,BSPRY,CADM4,CD44,CDC42BPA,CDC42BPB,CDC42BPG,CDH1,CDK6,CLRN1,COBL,CORO1A,CORO1B,CSPG4,CTNNA2,CTNNA3,CTTN,CYTH3,DAG1,DBNL,DDN,DGKZ,DIA…
Gene Ontology - Biological Process	heart development	predicted (intersection)	216	170.9	5.25E-04	ACAN, ACVR1,ACVR2B,ACVRL1,ADAP2,ADRA1A,AGT,AKAP13,AKAP6,ALDH1A2,ALPK3,APLN,APLNR,ARID1A,ARRB2,ASXL1,ATM,BBS4,BMP10,BMP5,BMP7,BMPR2,BORCS8,CACNA1C,CALR,CAV3,CC2D2A,CCNB1,CDKN1A,CDKN1B,CHD7,COL3A1,COL5A1,CPE,CREB1,CTDP1,CXADR,DCTN5,DHX36,DLL4,DSP,DVL2,ECE1,EDN1,EDNRA,EEF1AKMT4-ECE2,EFNB2,EGFR,ELN,ENG,ERBB3,FGFR1,FKBP1A,FOXC1,FOXC2,FOXF1,FOXH1,FOXJ1,FOXL1,FREM2,FRS2,FZD1,FZD2,FZD7,G6PD,GALNT11,GATA4…
Gene Ontology - Molecular Function	inorganic cation transmembrane transporter activity	predicted (union)	370	320.1	5.41E-04	ABCB11, ABCC9,ACTN4,ADRA2A,AKAP6,ALG10B,AMIGO1,ANK3,ANO10,ANO6,APP,ARPP19,ASIC1,ASIC2,ASIC4,ATP13A2,ATP1A2,ATP1A3,ATP1B2,ATP1B4,ATP2A1,ATP2B1,ATP2B4,ATP5F1A,ATP5ME,ATP6AP1,ATP6V0E1,ATP6V0E2,ATP6V1B2,ATP6V1E1,ATP6V1F,ATP6V1H,ATP7A,ATP7B,ATP8A1,CAB39,CACNA1B,CACNA1C,CACNA1F,CACNA1G,CACNA1H,CACNA1I,CACNA1S,CACNA2D1,CACNA2D4,CACNB1,CACNB2,CACNB3,CACNB4,CACNG1,CACNG2,CACNG4,CACNG7,CACNG8,CALHM1,CALM1,…
Gene Ontology - Molecular Function	GTPase binding	predicted (union)	257	216.1	5.50E-04	ABR, ACAP2,ADCYAP1R1,AKAP13,ALS2,AMBRA1,ANKFY1,ANKRD27,AP1G1,ARFGEF1,ARFGEF3,ARFIP2,ARHGAP1,ARHGDIB,ARHGEF1,ARHGEF10,ARHGEF11,ARHGEF12,ARHGEF15,ARHGEF16,ARHGEF17,ARHGEF18,ARHGEF19,ARHGEF26,ARHGEF39,ARHGEF4,ARHGEF40,ARHGEF5,ARHGEF6,ARHGEF7,ARHGEF9,ATG14,ATG16L1,ATP6AP1,ATP7A,BCR,BICD1,BICD2,BICDL1,BIRC5,CCPG1,CDC42BPB,CDC42EP2,CDC42EP4,CDC42EP5,CHM,CHML,CSE1L,CYTH1,CYTH3,CYTH4,DAAM2,DAPK3,DENND1A,…
Gene Ontology - Molecular Function	cation transmembrane transporter activity	predicted (union)	392	340.8	5.50E-04	ABCB11, ABCC9,ACTN4,ADRA2A,AKAP6,ALG10B,AMIGO1,ANK3,ANO10,ANO6,APP,ARPP19,ASIC1,ASIC2,ASIC4,ATP13A2,ATP1A2,ATP1A3,ATP1B2,ATP1B4,ATP2A1,ATP2B1,ATP2B4,ATP5F1A,ATP5ME,ATP6AP1,ATP6V0E1,ATP6V0E2,ATP6V1B2,ATP6V1E1,ATP6V1F,ATP6V1H,ATP7A,ATP7B,ATP8A1,CAB39,CACNA1B,CACNA1C,CACNA1F,CACNA1G,CACNA1H,CACNA1I,CACNA1S,CACNA2D1,CACNA2D4,CACNB1,CACNB2,CACNB3,CACNB4,CACNG1,CACNG2,CACNG4,CACNG7,CACNG8,CALHM1,CALM1,…
Gene Ontology - Molecular Function	protein kinase activity	predicted (union)	630	565	5.50E-04	AAK1, ABL1,ABL2,ACE,ACTB,ACVR1,ACVR1B,ACVR2A,ACVR2B,ACVRL1,ADAM8,ADCY1,ADCY2,ADCY5,ADCY9,ADNP,ADRA1A,ADRA2A,ADRA2C,AGT,AJUBA,AKAP13,AKT2,ALPK3,ALS2,ANG,ANGPT4,APOE,APP,ARHGEF5,ARRB1,ATM,ATP2B4,AVPI1,AXIN1,AXL,AZU1,BAZ1B,BCCIP,BCKDK,BCR,BDNF,BIRC7,BMP7,BMPR1A,BMPR1B,BMPR2,BRD4,BRSK2,BUB1,C1QTNF2,C5AR1,CAB39,CACUL1,CAD,CALM1,CALM3,CAMK1,CAMK2A,CAMK2D,CAMK2N1,CAMK2N2,CAMK4,CAMKK2,CARD14,CARTPT,CASK,…
Gene Ontology - Cellular Component	presynaptic membrane	predicted (intersection)	68	45.13	5.56E-04	ADGRL1, ADRA1A,APBA1,APBB1,APH1A,ATP1A3,ATP2B4,CADM3,CASK,CHRM1,CHRM2,CHRM3,CHRNA4,CHRNB2,CLTB,CNTNAP1,CPLX3,DENND1A,DGKI,DNM1,EFNB2,EFNB3,EPHB2,ERC1,EXOC3,FBXO45,FOSL1,GABBR1,GAD2,GPER1,GRIK3,GRIK4,GRIK5,GRIN2A,GRM2,HIP1,KCNA1,KCNA2,KCNC1,KCNC3,KCNH1,KCNJ9,KCTD12,KCTD16,LRRC4B,NECTIN1,NLGN2,NTNG2,OPRD1,OPRM1,P2RX1,PHB,PI4K2A,PICK1,PRRT2,RGS7BP,ROGDI,SLC1A2,SLC6A11,SLC6A3,SLC6A9,SNPH,STX1A,STXBP1…
Gene Ontology - Biological Process	positive regulation of phosphorylation	predicted (union)	547	485.7	5.63E-04	ABCA7, ABL1,ACE,ACVR1,ACVR1B,ACVR2A,ACVR2B,ACVRL1,ADAM8,ADCY1,ADCY2,ADCY5,ADCY9,ADNP,ADRA1A,ADRA1B,ADRA2A,ADRA2C,ADRB3,AGAP2,AGT,AJUBA,AKAP12,AKAP13,AKT2,ALS2,AMBRA1,ANG,ANGPT4,APLN,APLNR,APOE,APP,AR,ARHGAP8,ARHGEF5,ARL2BP,ARL6IP5,ARNT,ARRB1,ARRB2,ATG14,ATM,ATP2B4,ATP6AP1,AVPI1,AXIN1,AXIN2,AZU1,BCL10,BDNF,BIRC7,BMP10,BMP5,BMP6,BMP7,BMPR1A,BMPR2,C1QTNF2,C3,C5AR1,C5AR2,CAB39,CACUL1,CALCR,CALM1,CALM…
Gene Ontology - Biological Process	epithelial tube morphogenesis	predicted (intersection)	135	100.2	5.69E-04	ABL1, ACVR1,ACVRL1,ADAMTS12,ADAMTS16,AGT,ALOX12,AR,ARID1A,BBS4,BCL10,BMP5,BMP7,CASR,CAV3,CC2D2A,CCL11,CELSR1,CSF1,CSF1R,CTNNBIP1,CTSH,CXCL10,CXCR2,DAG1,DDR1,DLG5,DLL4,DVL2,EDN1,EDNRA,EFNB2,ENG,EPHA2,EPHA7,ESR1,ETV5,FMN1,FOXC2,FOXF1,FOXH1,FOXP1,FZD1,FZD2,FZD3,GATA4,GBX2,GDNF,GLI3,GPC3,GRHL3,GZF1,HAND1,HHIP,HOXA11,HOXB7,HOXD11,IRX3,ITGAX,KDM5B,KLHL3,KRAS,LBX1,LMO4,MDK,MEGF8,MESP1,MICAL2,MMP14,MSX2,…
Gene Ontology - Biological Process	muscle tissue development	predicted (intersection)	156	118.3	5.69E-04	ACVR1, ADRA1A,AGT,AKAP13,AKAP6,ALDH1A2,ANKRD33,ARID1A,ARRB2,ASB2,BCL9,BCL9L,BMP10,BMP5,BMP7,BTG2,CALR,CAV3,CCNB1,CDON,CFL2,CFLAR,CHD7,CHRND,COL3A1,CREB1,CTDP1,CXADR,CYP26B1,DDX17,DLL4,DSP,EDN1,EFNB2,EGR1,ELN,ENG,EPHB1,ERBB3,EYA2,FGFR1,FKBP1A,FOXC1,FOXC2,FOXH1,FRS2,FZD7,G6PD,GATA4,GATA6,GPC1,GPCPD1,GSK3A,HAND1,HDAC4,HEYL,HIVEP3,HLF,HNRNPU,HOXD9,IFRD1,IGF1,IGFBP5,IGSF8,ISL1,JARID2,JPH2,KCNAB1,KDM6B…
Gene Ontology - Biological Process	negative regulation of signal transduction	predicted (union)	675	606.9	5.71E-04	ABL1, ABL2,ACAA2,ACVR1,ADAMTS12,ADAMTSL2,ADGRG3,ADIPOR1,ADM,ADRA1A,AGT,AJUBA,AMER1,AMER2,APC2,APCDD1,APLN,APLNR,APLP1,APOA1,APOE,APPL1,AR,ARHGEF7,ARRB1,ARRB2,ASAH2,ASXL1,ATAD5,ATM,ATP2B4,AXIN1,AXIN2,BAG5,BAMBI,BARX1,BAX,BCL2L1,BCL3,BCL6,BCL9L,BDNF,BFAR,BICD1,BMP5,BMP7,BOK,BTN2A2,BTRC,C1QBP,C1QL4,CACTIN,CADM4,CALM1,CALM3,CALR,CAMK2N1,CARD8,CASTOR1,CAV3,CAVIN3,CBL,CBLN1,CCAR2,CCDC125,CCDC3,CD109,CD…
Gene Ontology - Cellular Component	distal axon	predicted (union)	166	134.5	5.80E-04	AAK1, ACAP3,ACTB,ADGRL1,ADRA2C,ALS2,AMFR,ANG,AP1S1,APBB1,APBB2,APP,ARPC3,ATP6V0D1,AUTS2,BOC,BRSK2,CABP4,CAD,CALM3,CASR,CBL,CDK5R1,CDK5R2,CHRM1,CHRM2,CHRM3,CNGB1,CNR1,COBL,CPLX1,CRTAC1,CXADR,DBN1,DCTN2,DGKI,DISC1,DLG3,DOCK7,DPYSL3,DSCAM,DVL1,ELK1,EXOC3,FEZ1,FKBP4,FSCN1,GAD1,GAP43,GDPD5,GIT1,GLUL,GOT1,GPER1,GPRIN1,GRIK2,GRIK3,GRIK5,GRIN1,HCN3,HNRNPR,HSP90AB1,IGF2BP1,IGHMBP2,ILK,IQGAP1,ITGA2,ITGA3,I…
Reactome	Transmission across Chemical Synapses	predicted (union)	166	130.5	5.83E-04	ABAT, ACHE,ADCY1,ADCY2,ADCY5,ADCY9,AKAP5,ALDH2,ALDH5A1,AP2A1,AP2A2,AP2M1,AP2S1,APBA1,ARHGEF7,ARHGEF9,ARL6IP5,CACFD1,CACNA1B,CACNA2D1,CACNA2D2,CACNB1,CACNB2,CACNB3,CACNB4,CACNG2,CACNG4,CACNG8,CALM1,CAMK1,CAMK2A,CAMK2B,CAMK2D,CAMK2G,CAMK4,CAMKK1,CAMKK2,CASK,CHAT,CHRNA2,CHRNA4,CHRNA5,CHRNA7,CHRNB2,CHRNB4,CHRND,CHRNE,CHRNG,COMT,CPLX1,CREB1,DLG2,DLG3,DLG4,DNAJC5,EPB41L1,ERBB4,GABBR1,GABBR2,GABRA1,GABR…
Gene Ontology - Biological Process	ion transport	predicted (intersection)	564	491.1	5.97E-04	ABCB11, ABCC1,ABCC11,ABCC3,ABCC4,ABCC5,ABCC9,ABCD1,ABCG1,ABL1,ACE,ACTN4,ADCYAP1R1,ADRA1A,ADRA2A,AGT,AGXT,AKAP6,AKR1C1,AKT2,AMIGO1,ANKH,ANO10,ANO7,ANXA6,APBA1,APLNR,APOA1,APOL1,AQP6,ARHGAP1,ARRB2,ASIC1,ASIC2,ASIC4,ASPH,ATP11B,ATP12A,ATP1A3,ATP1B2,ATP2A1,ATP2A3,ATP2B4,ATP4A,ATP6V0A1,ATP6V0B,ATP6V0D1,ATP6V0E2,ATP6V1C2,ATP6V1G2,ATP7A,ATP8A1,ATP8A2,ATP8B2,ATP9B,BAK1,BAX,BEST3,BEST4,C2CD2L,CA12,CA7,CAC…
Gene Ontology - Biological Process	regulation of catalytic activity	predicted (intersection)	753	669.4	5.97E-04	ABCE1, ABL1,ABL2,ABR,ACAP1,ACE,ACER2,ACVR2B,ADAM8,ADAP1,ADAP2,ADCY1,ADCY2,ADCY5,ADCY9,ADCYAP1R1,ADNP,ADRA1A,ADRA2A,ADRB3,AGAP1,AGAP2,AGAP3,AGFG2,AGRN,AGT,AHSA1,AIP,AKAP13,AKT2,ALOX12,ANG,ANGPT4,ANGPTL3,ANOS1,ANP32E,ANTXR1,AOC3,APC2,APH1A,APOA1,ARFGAP1,ARFGAP2,ARFGEF1,ARFGEF3,ARHGAP1,ARHGAP10,ARHGAP19,ARHGAP22,ARHGAP27,ARHGAP29,ARHGAP30,ARHGAP31,ARHGAP39,ARHGAP45,ARHGDIA,ARHGDIB,ARHGDIG,ARHGEF1,AR…
Gene Ontology - Biological Process	forebrain development	predicted (intersection)	157	119.4	6.22E-04	AKNA, ALDH1A2,ARID1A,ATAT1,ATP2B4,ATP7A,AVPR2,AXL,BAX,BBS4,BCL11B,BMERB1,BTG2,CCDC85C,CDK5R1,CDK5R2,CDK6,CDON,CHD5,CHD7,CHRNB2,CNP,CNTN2,COL3A1,CREB1,CRTAC1,CSF1R,CXCL12,DAB2IP,DISC1,DLX1,DLX2,DNAJB1,DOCK7,DRAXIN,E2F1,EFHC1,EFNA2,EGFR,EIF2B3,EMX1,EPHA5,EPHB2,EPHB3,EXT1,EZH1,FABP7,FBXO45,FGFR1,FOXB1,FRS2,FYN,GART,GBX2,GHRHR,GLI3,GNAO1,GRIN1,GSK3B,GSX1,H2AFX,HAP1,HOOK3,HTR5A,HTR6,IGF2BP1,INHBA,ISL1…
Gene Ontology - Biological Process	regulation of axon extension	predicted (union)	55	37.93	6.26E-04	ABL1, ADNP,ANAPC2,APOE,BARHL2,BMPR2,CDK5R1,CTTN,CXCL12,DISC1,DPYSL2,DRAXIN,DSCAM,GDI1,GSK3B,IFRD1,ILK,ISLR2,L1CAM,LRP1,MAG,MAP1B,MAP3K13,MAPT,MEGF8,NDEL1,NRCAM,NRP1,NTN1,NTRK3,OLFM1,PAFAH1B1,PAK1,PLXNA3,PLXNA4,RAB11A,RAB21,RTN4R,RUFY3,SEMA3A,SEMA3G,SEMA5A,SEMA7A,SHTN1,SRF,TNFRSF12A,TNR,TRIM46,TRPV2,TTL,TWF2,VEGFA,WNT3,WNT3A,ZFYVE27
Gene Ontology - Cellular Component	integral component of postsynaptic membrane	predicted (intersection)	58	37.31	6.36E-04	ADCY1, ADRA1A,CACNG2,CACNG4,CACNG7,CHRM1,CHRM2,CHRM3,CHRNB2,CHRND,CHRNE,CLSTN1,CLSTN2,CLSTN3,CNIH2,DAGLA,DCC,EFNB2,EFNB3,EPHA7,EPHB2,GABRA4,GABRD,GRID1,GRID2,GRIK4,GRIK5,GRIN1,GRIN2A,GRM2,HTR5A,KCNA1,KCNC1,KCND3,LRFN1,LRFN4,LRRC4C,LRRTM1,NECTIN3,NLGN1,NLGN2,NLGN3,NRCAM,NRP2,NTRK3,OPRD1,OPRM1,P2RX1,P2RX6,PRRT1,SHISA6,SHISA7,SHISA9,SLC6A11,SLC6A3,SLC6A9,SLC8A1,SLITRK1
Gene Ontology - Biological Process	regulation of neuron projection development	predicted (union)	271	228.8	6.42E-04	ABL1, ABL2,ACAP3,ADAM10,ADNP,AGT,AMIGO1,ANAPC2,ANKRD27,AP2A1,APBB1,APOE,ARC,ARF1,ARHGAP33,ARHGDIA,ARSB,ASAP1,ATP8A2,BAG5,BAIAP2,BARHL2,BCL11A,BDNF,BMP5,BMP7,BMPR2,BRSK2,CACNG7,CAMK1,CAMK1D,CAMK2B,CAPRIN1,CARM1,CD38,CDK5R1,CERS2,CFLAR,CHRNB2,CNR1,CNTN1,CNTN2,COBL,CPEB3,CPNE5,CRABP2,CREB3L2,CRK,CRKL,CRMP1,CRTC1,CSMD3,CTNNA2,CTTN,CUX1,CX3CL1,CXCL12,DAB2IP,DBN1,DCC,DDX56,DENND5A,DGUOK,DHX36,DISC1,DLG…
Gene Ontology - Biological Process	regulation of neurotransmitter secretion	predicted (intersection)	51	31.27	6.64E-04	ADCY1, ADRA1A,APBA1,APBA2,ASIC1,BACE1,BAIAP3,CACNB2,CALM3,CAMK2A,CASK,CHRM2,CHRNA4,CHRNB2,CHRNB4,CPLX1,CPLX3,DGKI,FBXL20,GIT1,GPER1,GRIK5,GRIN3A,GSK3B,KCNC4,KCNMB4,NCS1,NF1,NLGN1,P2RX1,PFN2,PNKD,PREPL,PRKCG,RAB3GAP1,RIMS3,RIMS4,SEPTIN5,SNCG,STX1A,STX1B,STXBP1,SYN1,SYP,SYT11,SYT12,SYT9,UNC13A,VAMP1,VPS18,WNT7A
Gene Ontology - Biological Process	actin filament-based process	predicted (intersection)	255	206.4	6.65E-04	ABL1, ABL2,ABLIM2,ABLIM3,ABR,ACTN4,ACTR3B,ADD2,ADRA2A,AKAP13,ANG,ANTXR1,APOA1,ARFGEF1,ARHGDIA,ARHGDIB,ARHGEF11,ARHGEF15,ARPC2,ARPC3,ARPC4,ARPC4-TTLL3,ARPIN,ARPIN-AP3S2,ARRB1,BAIAP2,BAIAP2L1,BBS4,BCAS3,BCL6,BCR,BMP10,BRK1,BRSK2,CACNA1C,CACNA2D1,CACNB2,CALR,CAPN10,CAPZB,CATIP,CAV3,CAVIN3,CCDC155,CCL11,CCR7,CDC42,CDC42BPA,CDC42BPB,CDC42BPG,CDC42EP2,CDK5R1,CELSR1,CFL2,CFLAR,CGNL1,CIT,CLASP1,CNN2,CORO…
Gene Ontology - Biological Process	bone development	predicted (intersection)	90	62.54	6.70E-04	AKAP13, ALPL,AMER1,ASXL1,BMPR1B,BMPR2,CARM1,CHAD,CHSY1,COL1A1,COL27A1,CYP26B1,DCANP1,ENG,FAM20C,FGFR3,FOXC1,FOXN3,FOXP1,GH1,GLG1,GLI3,GNAS,HOXA11,HOXB4,IFITM5,IGF1,INPPL1,INSIG1,INSIG2,LTF,MBTPS2,MEF2D,MEGF8,MEIS1,MIGA2,MMP14,MPIG6B,MSX2,NAB2,NEUROG1,NOTCH2,NPR2,NSD2,OSR2,PAFAH1B1,PAPPA2,PAX1,PHOSPHO1,PIP4K2A,POC1A,POR,PRPSAP2,PTPRC,RANBP3L,RARA,RARG,RHOA,RUNX2,RYR1,SEMA4D,SH2B3,SH3PXD2B,SKI,SMPD…
Gene Ontology - Biological Process	connective tissue development	predicted (intersection)	110	79.24	6.70E-04	ACAN, ACVRL1,ADAMTS12,AMER1,ARID5B,ATP7A,BBS4,BMP1,BMP10,BMP3,BMP5,BMP7,BMP8A,BMP8B,BMPR1B,BMPR2,CARM1,CASR,CD34,CD44,CDK4,CFLAR,CHI3L1,CHST11,CHSY1,COL11A2,COL1A1,COL27A1,COL5A1,CREB3L2,CSF1,DDRGK1,DLX2,DYRK1B,EDN1,EGR1,ESRRA,EVC,FBXW4,FGFR1,FGFR3,FOXC2,FTO,GDF6,GLG1,GLI3,GNAS,GPLD1,GPR4,HAND1,HOXA11,HOXC4,IL6R,KLF7,LNPK,LOXL2,MAPK14,MAPK3,MDK,MEF2D,MSX2,NFIB,OSR1,OSR2,OXCT1,PAX7,PDGFB,PDGFRB,PI…
KEGG	HTLV-I infection	experimental (strong)	4	0.316	6.77E-04	AKT1, E2F1,MYBL2,WNT1
KEGG	Melanoma	experimental (strong)	3	0.117	6.77E-04	AKT1, E2F1,FGFR1
KEGG	Proteoglycans in cancer	experimental (strong)	4	0.336	6.77E-04	AKT1, FGFR1,GPC1,WNT1
Gene Ontology - Biological Process	embryo development ending in birth or egg hatching	predicted (intersection)	245	197.6	6.83E-04	ABL1, ACVR1,ACVR1B,ACVRL1,ADAM10,ADGRF5,ALDH1A2,ALKBH1,ALX3,ALX4,APBA1,APBA2,AR,ARHGDIG,ARID1A,ARNT,ARNT2,ASCL2,ASF1B,ATM,ATP7A,BBS4,BCL10,BCL2L1,BCL2L11,BMP5,BMP7,BMPR2,BRK1,BYSL,C6,CAMSAP3,CC2D2A,CCNB1,CDK5R1,CDX2,CEBPA,CELF1,CELSR1,CHD7,CHD8,CHST11,CNOT3,COL1A1,CRB2,CUL3,CUL4A,DACT1,DLX1,DLX2,DNAJB6,DSC3,DVL2,ECE1,EDN1,EDNRA,EGFR,EIF4A3,ELF3,ELL,EMX1,EN1,EPAS1,EPHA2,EPN1,ERCC2,ETNK2,EVX1,EXT1,…
Gene Ontology - Biological Process	vesicle-mediated transport in synapse	predicted (intersection)	80	54.36	6.84E-04	ADCY1, ADRA1A,AP3S2,APBA1,APBA2,ARC,BACE1,BLOC1S2,BLOC1S3,BTBD9,CACNB2,CALM3,CAMK2A,CASK,CHRM2,CHRNA4,CHRNB2,CLSTN1,CNIH2,CPLX1,CPLX3,DENND1A,DGKI,DGKQ,DNAJC5,DNM1,DOC2A,EFNB2,FBXL20,GIT1,GRIK5,GRIN3A,GSK3B,HPCA,ITGB3,ITSN1,MAPK10,NAPA,NCS1,NLGN1,OPHN1,OTOF,P2RX1,P2RX7,PFN2,PIP5K1C,PPFIA3,PREPL,PRKCG,PRRT2,RAB27B,RAB3GAP1,RAB8A,RIMS3,RIMS4,ROCK1,SEPTIN5,SH3GL1,SLC17A7,SLC2A4,SNCB,SNPH,STX1A,STX1B…
Gene Ontology - Cellular Component	Golgi membrane	predicted (intersection)	271	222.8	6.85E-04	ABCG1, ACER2,ACER3,ADAM10,AGPAT3,AGTRAP,ANKRD28,AP1G1,AP1M1,AP1S1,AP1S3,APH1A,ARF3,ARFGAP2,ARFGEF1,ARL1,ARL3,ARRB1,ATF6,B3GALT5,B3GALT6,B3GAT1,B3GAT3,B3GNT4,B3GNT7,B4GALNT4,B4GALT1,B4GALT3,B4GALT5,B4GALT7,BAIAP3,BET1L,BOK,BSG,CABP1,CABP7,CALN1,CANT1,CAV3,CBFA2T3,CD74,CDC42,CHP1,CHST1,CHST11,CHST12,CHST13,CHST14,CHST2,CHST3,CHST6,CHSY1,CLSTN1,CLSTN2,CLSTN3,CNGA2,CNGB1,CNIH2,COG1,COG5,COL7A1,COPE,C…
Gene Ontology - Biological Process	regulation of cell population proliferation	predicted (union)	880	803.5	7.16E-04	ABCC4, ABL1,ACE,ACER2,ACER3,ACVRL1,ADAM10,ADAMTS8,ADGRB1,ADM,ADRA1A,ADRA1D,ADRA2A,AGO3,AGT,AHR,AKT2,ALDH1A2,ALOX12,AMBRA1,ANG,ANKRD2,APLN,APLNR,APOE,APP,APPL2,AR,ARG2,ARID2,ARNT,ARNT2,ARRB1,ARX,ASCL2,ASH2L,ASPH,ATAD5,ATF5,ATM,ATOH8,ATP5F1A,ATP5IF1,ATP7A,ATP8A2,ATXN1L,AVPR1A,AVPR2,AXIN2,B4GALT1,B4GALT7,BAK1,BAMBI,BAX,BCL11B,BCL2L1,BCL6,BIRC5,BIRC7,BMP10,BMP5,BMP6,BMP7,BMPR1A,BMPR1B,BMPR2,BNC1,BNIP…
Gene Ontology - Biological Process	regulation of calcium ion-dependent exocytosis	predicted (intersection)	49	29.85	7.34E-04	ADCY1, ADRA1A,ADRA2A,APBA1,APBA2,BACE1,BAIAP3,CACNB2,CALM3,CAMK2A,CASK,CBARP,CDK5R2,CHRM2,CHRNA4,CHRNB2,CPLX1,CPLX3,DGKI,DOC2A,FBXL20,GIT1,GRIK5,GRIN3A,GSK3B,KCNB1,NCS1,NLGN1,P2RX1,PFN2,PREPL,PRKCG,RAB3GAP1,REST,RIMS3,RIMS4,RPH3AL,SCAMP5,SEPTIN5,STX1A,STX1B,STXBP1,SYN1,SYP,SYT7,SYT9,VAMP1,VPS18,WNT7A
Gene Ontology - Biological Process	limb morphogenesis	predicted (intersection)	72	47.97	7.36E-04	AFF3, ALDH1A2,ALX3,ALX4,ASPH,BAK1,BAX,BCL2L11,BMP7,BMPR1B,CACNA1C,CHD7,CHST11,CRABP2,CREBBP,CYP26B1,ECE1,EN1,FBXW4,FGFR1,FMN1,FREM2,GLI3,GNA12,GNAS,GPC3,HDAC2,HOXA10,HOXA11,HOXC10,HOXC11,HOXD12,HOXD13,HOXD9,INTU,IQCE,LMBR1,LNPK,LRP4,MAP3K20,MEGF8,MSX2,NIPBL,OSR1,OSR2,PBX1,PBX2,PITX1,PKDCC,PLXNA2,PTCH1,RARG,RNF165,RUNX2,SHH,SKI,SOX11,SOX4,SOX9,SP8,TBX2,TFAP2A,TFAP2B,TMEM231,TP63,TULP3,TWIST1,WNT3,…
Gene Ontology - Biological Process	positive regulation of axonogenesis	predicted (intersection)	40	23.1	7.50E-04	ADNP, AMIGO1,ANAPC2,ARHGDIA,BDNF,BMPR2,CRABP2,CXCL12,DISC1,DSCAM,EFNA5,GDI1,ISLR2,L1CAM,LRP1,MAP3K13,MAPT,MEGF8,METRN,NDEL1,NGF,NGFR,NTN1,NTRK3,PAFAH1B1,RHOA,SEMA4D,SEMA5A,SEMA7A,SLIT2,SLITRK1,SRF,STK11,STK25,TRAK1,TRPV2,VEGFA,WNT3,WNT3A,ZFYVE27
Gene Ontology - Cellular Component	voltage-gated potassium channel complex	predicted (intersection)	35	19.9	7.68E-04	CALM3, CNTN2,DPP6,HCN2,HCN4,KCNA1,KCNA2,KCNA5,KCNA6,KCNAB1,KCNAB2,KCNB1,KCNB2,KCNC1,KCNC3,KCND3,KCNE5,KCNH1,KCNH2,KCNIP1,KCNIP2,KCNIP3,KCNJ4,KCNJ5,KCNJ6,KCNK6,KCNMA1,KCNMB3,KCNMB4,KCNQ3,KCNQ5,KCNS1,LRRC26,LRRC38,LRRC52
Gene Ontology - Biological Process	positive regulation of hydrolase activity	predicted (intersection)	267	217.8	7.92E-04	ABL2, ABR,ACAP1,ACER2,ADAP1,ADAP2,ADCYAP1R1,ADRA1A,AGAP1,AGAP2,AGAP3,AGFG2,AGRN,AGT,AHSA1,AKT2,ALOX12,ANG,ANTXR1,APC2,APOA1,ARFGAP1,ARFGAP2,ARFGEF1,ARHGAP1,ARHGAP10,ARHGAP19,ARHGAP22,ARHGAP27,ARHGAP29,ARHGAP30,ARHGAP31,ARHGAP39,ARHGAP45,ARHGDIA,ARHGDIB,ARHGDIG,ARHGEF1,ARHGEF11,ARHGEF12,ARHGEF15,ARHGEF6,ARHGEF7,ARL1,ARRB1,ASPH,ATP1B2,BAK1,BAX,BCAS3,BCL10,BCL2L11,BCL2L13,BCR,BDNF,BOK,C5AR1,CALM1,CA…
Gene Ontology - Cellular Component	plasma membrane protein complex	predicted (intersection)	169	131.8	7.92E-04	ABCA2, ABCB8,ABCC9,ABHD12,ACVR1,ACVR1B,ADAM8,AP2A1,AP2A2,AP2M1,APC2,APH1A,ATP12A,ATP1A3,ATP1B2,BMPR1B,C6,C8A,CACNA1B,CACNA1C,CACNA1F,CACNA1S,CACNA2D1,CACNA2D4,CACNB2,CACNB3,CACNG2,CACNG4,CACNG7,CACNG8,CALM3,CASP10,CATSPER2,CAV3,CD3E,CD4,CFLAR,CHRNA2,CHRNA4,CHRNA7,CHRNB2,CHRNB4,CLTB,CNIH2,CNTFR,CNTN2,CSF2RB,CYBA,DAG1,DLG3,DLG4,DPP6,EGFR,EPS15L1,EVC,FAF1,FKBP1A,FZD8,GABBR1,GABBR2,GJB4,GJB7,GJC2,GJD…
Gene Ontology - Biological Process	regulation of developmental growth	predicted (intersection)	128	94.87	7.95E-04	ABL1, ADNP,AGRN,AKAP6,ANAPC2,AR,ATP8A2,ATRN,BARHL2,BBS4,BCL11A,BCL2L11,BDNF,BMP10,BMPR2,CACNA2D2,CACNG7,CARM1,CAV3,CCNB1,CDK4,CDK5R1,CDKN1A,CDKN1B,CHD7,CPNE5,CRABP2,CREB1,CSF1,CTDP1,CXCL12,DCC,DIO3,DISC1,DPYSL2,DRAXIN,DSCAM,EDN1,EFNA5,EPHA7,FGFR1,FGFR3,FOXC1,FOXC2,FSTL4,FTO,G6PD,GAMT,GATA6,GDI1,GH1,GHR,GHRHR,GPAT4,GSK3A,GSK3B,IFRD1,IGF1,INSR,ISLR2,JARID2,L1CAM,LRP1,MAG,MAP3K13,MAPK11,MAPK14,MAPT,…
Gene Ontology - Biological Process	Ras protein signal transduction	predicted (intersection)	137	102.7	8.25E-04	ABL1, ABL2,ABR,ADRA1A,ADRA2A,AKAP13,APOA1,ARFGEF1,ARFGEF3,ARHGAP1,ARHGAP29,ARHGDIA,ARHGDIB,ARHGEF1,ARHGEF11,ARHGEF12,ARHGEF15,ARHGEF26,ARHGEF37,ARHGEF38,ARHGEF39,ARHGEF40,ARHGEF6,ARHGEF7,ARHGEF9,ARRB1,BCL6,BCR,BRK1,CBL,CDKN1A,CELSR1,COL3A1,CSF1,CUL3,CYTH1,CYTH3,CYTH4,DAB2IP,DBNL,DENND1A,DGKI,DHCR24,DNMBP,DOK1,DOK3,EPHB2,EPO,FARP2,FGD1,FGD2,FOXM1,G3BP1,GDI1,GPR55,GRAP,GRAP2,HACE1,HRAS,IGF1,IQGAP3,…
Gene Ontology - Biological Process	cation transport	predicted (intersection)	405	344.3	8.25E-04	ABCB11, ABCC9,ABL1,ACTN4,ADCYAP1R1,ADRA1A,ADRA2A,AGT,AKAP6,AMIGO1,ANO10,ANXA6,APLNR,ARHGAP1,ARRB2,ASIC1,ASIC2,ASIC4,ATP1A3,ATP1B2,ATP2A1,ATP2A3,ATP2B4,ATP6V0A1,ATP6V0B,ATP6V0D1,ATP6V0E2,ATP6V1C2,ATP6V1G2,ATP7A,ATP8A1,BAK1,BAX,CACNA1B,CACNA1C,CACNA1F,CACNA1H,CACNA1I,CACNA1S,CACNA2D1,CACNA2D2,CACNA2D4,CACNB1,CACNB2,CACNB3,CACNG2,CACNG4,CACNG7,CACNG8,CALHM1,CALM1,CALM3,CAMK2A,CAMK2B,CAMK2G,CAPN1,CAS…
Gene Ontology - Cellular Component	exocytic vesicle	predicted (intersection)	76	52.23	8.43E-04	ADAM10, AMPH,APBA1,APBA2,APH1A,ATP6V0D1,ATP8A1,BACE1,BCL2L1,BSN,CALM3,CBARP,CPLX3,CTTNBP2,DGKI,DISC1,DLG4,DNAJC5,DNM1,DOC2A,GAD2,GRIN1,GRIN2A,HAP1,IGF1,KIF1A,NDEL1,OPRD1,OTOF,PI4K2A,PRRT2,PTPRN2,RAB10,RAB11B,RAB26,RAB27B,RAB35,RAB3B,RAB5B,RAB5C,RNF112,ROGDI,RPH3A,SCAMP5,SEPTIN5,SEPTIN6,SEPTIN8,SGTA,SLC17A5,SLC17A7,SLC30A3,SLC6A17,SLC6A9,STX1A,SV2A,SV2B,SV2C,SYN1,SYNGR1,SYNGR2,SYNGR3,SYP,SYT11,SYT…
Gene Ontology - Biological Process	homeostatic process	predicted (union)	935	857	8.50E-04	ABAT, ABCA2,ABCB6,ABCD1,ABCG1,ABCG2,ABL1,ABL2,ACACB,ACADL,ACER1,ACHE,ACO1,ACOT11,ACOT13,ACTB,ACVR1B,ACVR2A,ACVR2B,ADAM8,ADCY1,ADCY2,ADCY5,ADCY9,ADCYAP1R1,ADD1,ADGRF5,ADIPOR1,ADIPOR2,ADM,ADNP,ADRA1A,ADRA2A,ADRB3,AGT,AIPL1,AKAP6,AKR1C1,ALOX12,AMPD2,ANG,ANGPTL3,ANK3,ANKRD11,ANKRD54,ANO6,ANXA2,APEX1,APLN,APLNR,APOA1,APOA2,APOB,APOC3,APOE,APP,APPL2,AQP2,AQP9,ARF1,ARID2,ARMS2,ARNT,ARRB1,ASGR2,ASPSCR1,A…
Gene Ontology - Biological Process	muscle organ development	predicted (intersection)	159	121.9	8.64E-04	ACHE, AKAP6,ALX4,ANKRD33,ARID5B,ARRB2,ASB2,BCL9,BCL9L,BMP10,BTG2,CACNA1H,CAV3,CCNB1,CD164,CDON,CFL2,CFLAR,CHD7,CHRND,CNTFR,COL3A1,CREB1,CTDP1,CTF1,CXCL10,CYP26B1,DCANP1,DDX17,DLL4,DSP,EDN1,EFNB2,EGR1,EGR3,ELN,ENG,EPHB1,ERBB3,EVC,FGFR1,FHL3,FKBP1A,FKTN,FOXC1,FOXC2,FOXH1,FOXK1,FOXO4,FRS2,FZD1,FZD2,FZD7,G6PD,GATA6,GPC1,GPCPD1,GSK3A,HAND1,HDAC4,HEYL,HIVEP3,HLF,HOXD9,IGF1,IGSF8,ISL1,ITGA11,ITGA7,JARID…
Gene Ontology - Biological Process	developmental growth	predicted (union)	353	305.2	8.80E-04	ABL1, ACACB,ACVR2B,ADAM15,ADD1,ADM,ADNP,ADRA1A,AGR2,AGRN,AGT,AKAP13,AKAP6,ALKBH1,ANAPC2,ANKRD11,APBA1,APBA2,APOE,APP,AR,ARID2,ARID5B,ARIH2,ARX,ATF5,ATM,ATP8A2,ATRN,AUTS2,BARHL2,BBS4,BCL11A,BCL2L11,BCL9,BDNF,BIN3,BMP10,BMPR1A,BMPR1B,BMPR2,BNC2,CACNA2D2,CACNG7,CARM1,CAV3,CCL11,CCM2L,CCNB1,CD81,CDK4,CDK5R1,CDKN1A,CDKN1B,CELA1,CFLAR,CHD7,CHRND,CHST11,CLIC4,COBL,COL27A1,CPNE5,CPQ,CRABP2,CREB1,CSF1,CTC…
Gene Ontology - Biological Process	cell projection organization	predicted (union)	789	717.3	8.87E-04	ABCC4, ABCD1,ABHD17B,ABL1,ABL2,ABLIM1,ABLIM3,ACAP3,ACTR1A,ACTR3,ADAM10,ADAMTS16,ADCY1,ADGRB1,ADGRF1,ADM,ADNP,AGRN,AGT,AJUBA,AK7,ALKBH1,ALS2,AMIGO1,ANAPC2,ANK3,ANKRD27,ANO6,ANOS1,AP2A1,APBB1,APBB2,APOA1,APOE,APP,ARC,ARF1,ARFGEF1,ARFIP2,ARHGAP33,ARHGDIA,ARHGEF26,ARHGEF4,ARHGEF6,ARHGEF7,ARL3,ARL6,ARPC2,ARPIN,ARSB,ARTN,ARX,ASAP1,ATAT1,ATCAY,ATP1A3,ATP6V0D1,ATP7A,ATP8A2,ATXN10,AUTS2,B4GALT5,B4GALT6,BA…
WikiPathways	Breast cancer pathway	experimental (strong)	4	0.248	8.93E-04	AKT1, E2F1,FGFR1,WNT1
Gene Ontology - Biological Process	chordate embryonic development	predicted (intersection)	237	191.2	9.02E-04	ABL1, ACVR1,ACVR1B,ACVRL1,ADAM10,ADGRF5,ALDH1A2,ALKBH1,ALX3,ALX4,APBA1,APBA2,AR,ARHGDIG,ARID1A,ARNT,ARNT2,ASCL2,ASF1B,ATM,ATP7A,BBS4,BCL10,BCL2L1,BCL2L11,BMP5,BMP7,BMPR2,BRK1,BYSL,C6,CC2D2A,CCNB1,CDX2,CEBPA,CELSR1,CHD7,CHD8,CHST11,CNOT3,COL1A1,CRB2,CUL3,CUL4A,DACT1,DLX1,DLX2,DNAJB6,DSC3,DVL2,ECE1,EDN1,EDNRA,EGFR,EIF4A3,ELF3,ELL,EMX1,EN1,EPAS1,EPHA2,EPN1,ERCC2,ETNK2,EXT1,FGFR1,FOSL1,FOXB1,FOXC1,FO…
Gene Ontology - Biological Process	neuron migration	predicted (union)	99	75.29	9.71E-04	ACAP3, ADGRL3,ALKBH1,APBB2,ARX,ASTN1,AUTS2,AXL,BARHL1,BARHL2,BAX,BBS4,CAMK2A,CAMK2B,CCKAR,CCR4,CDK5R1,CDK5R2,CELSR1,CELSR3,CNTN2,COL3A1,CRK,CRKL,CTNNA2,CX3CL1,CXCL12,DAB2IP,DCC,DCLK1,DDIT4,DISC1,DNAAF4,DRD1,ELP3,ERBB4,FBXO31,FBXO45,FEZF1,FGFR1,FYN,FZD3,GFRA3,GPR173,ITGA3,KIAA0319,KIRREL3,LHX6,LRIG2,MAP1B,MARK2,MDK,MYH10,NDE1,NDEL1,NDNF,NEUROD4,NIPBL,NKX2-1,NR2F2,NR4A2,NRCAM,NRG1,NRP1,NRP2,NTN1,NT…
Gene Ontology - Biological Process	actin cytoskeleton organization	predicted (intersection)	218	175.2	0.001	ABL1, ABL2,ABLIM2,ABLIM3,ABR,ACTN4,ACTR3B,ADD2,ADRA2A,AKAP13,ANG,ANTXR1,APOA1,ARFGEF1,ARHGDIA,ARHGDIB,ARHGEF11,ARHGEF15,ARPC2,ARPC3,ARPC4,ARPC4-TTLL3,ARPIN,ARPIN-AP3S2,ARRB1,BAIAP2,BAIAP2L1,BBS4,BCAS3,BCL6,BCR,BMP10,BRK1,BRSK2,CALR,CAPN10,CAPZB,CATIP,CAV3,CAVIN3,CCDC155,CCL11,CCR7,CDC42,CDC42BPA,CDC42BPB,CDC42BPG,CDC42EP2,CDK5R1,CELSR1,CFL2,CFLAR,CGNL1,CIT,CLASP1,CNN2,CORO1B,CSF1R,CSF3,CUL3,CX3CL…
Gene Ontology - Biological Process	anterior/posterior pattern specification	predicted (intersection)	85	59.34	0.001	ACVR2B, ALDH1A2,ALX4,ARC,ATM,BARX1,BMPR2,BTG2,CDON,CDX2,CELSR1,CELSR2,CRB2,CTNNBIP1,DCANP1,EN1,FOXB1,FOXC1,FOXC2,FOXF1,FOXH1,FRS2,FZD5,GATA4,GBX2,GDF11,GLI3,GPC3,GRSF1,HIPK2,HOXA10,HOXA11,HOXB2,HOXB8,HOXB9,HOXC10,HOXC11,HOXC13,HOXC8,HOXC9,HOXD13,HOXD9,LDB1,LFNG,MEOX1,MSX2,NEUROG1,NKD1,NLE1,NODAL,NR2F2,NRARP,OSR1,PAX1,PAX6,PBX1,PLD6,PLXNA2,POFUT1,RARG,RING1,RIPPLY1,SHH,SIX2,SIX3,SKI,SMAD2,SMAD3,SM…
Gene Ontology - Biological Process	cardiac muscle tissue development	predicted (intersection)	90	63.25	0.001	ACVR1, ADRA1A,AGT,AKAP13,AKAP6,ALDH1A2,ARID1A,ARRB2,BMP10,BMP5,BMP7,CALR,CAV3,CCNB1,CHD7,CREB1,CTDP1,CXADR,DLL4,DSP,EDN1,EFNB2,ENG,ERBB3,FGFR1,FKBP1A,FOXC1,FOXC2,FOXH1,FRS2,FZD7,G6PD,GATA4,GATA6,GSK3A,HAND1,HNRNPU,IGF1,ISL1,JARID2,JPH2,KDM6B,LMNA,MAML1,MAP2K4,MAPK11,MAPK14,MEIS1,MESP1,MYBPC3,MYH10,NDRG4,NEBL,NOTCH1,NPRL3,NRG1,PDGFRB,PDLIM5,PI16,PIN1,PPP1R13L,PRKAR1A,PROX1,PTCD2,RARA,RGS4,RXRA,RYR…
Gene Ontology - Biological Process	cell-substrate adhesion	predicted (intersection)	134	100.6	0.001	ABL1, ACER2,ACTN4,ACVRL1,ADAMTS12,AJAP1,ANGPTL3,ANTXR1,APOA1,ARHGEF7,ARPC2,AXL,BCAM,BCAS3,BCL2L11,BCL6,CALR,CAMSAP3,CASK,CCDC80,CCL25,CCR7,CD34,CD3E,CD44,CDC42,CDK6,CLASP1,COL1A1,COL3A1,COL5A3,CSF1,CX3CL1,DAG1,DDR1,DEFB118,DISC1,DMTN,DOCK1,DOCK5,DUSP22,DUSP3,EDA,EFNA5,EMP2,EPHB1,EPHB3,FAM107A,FAT2,FER,FERMT1,FMN1,FOXF1,FZD7,GPM6B,GSK3B,HOXA7,HSD17B12,ITGA1,ITGA10,ITGA11,ITGA3,ITGA5,ITGA7,ITGAL,IT…
Gene Ontology - Biological Process	cellular localization	predicted (intersection)	899	811.6	0.001	ABCA2, ABCD1,ABCG1,ABHD17A,ABL1,ABLIM3,ACOT2,ACOX1,ACOX3,ACTN4,ACTR1A,ADAM10,ADCY1,ADCY5,ADCYAP1R1,ADRA1A,ADRA2A,AGRN,AGT,AGXT,AIP,AKAP13,AKAP6,AKT2,ALKBH5,AMN,ANK1,ANKFY1,ANKRD28,ANKRD53,ANKRD54,ANKS1B,AP1G1,AP1M1,AP1S1,AP1S3,AP2A1,AP2A2,AP2M1,AP3S2,AP5S1,APBA1,APBA2,APLNR,APPBP2,APPL2,AR,ARC,ARFGAP1,ARFGAP2,ARHGAP1,ARL1,ARL3,ARL4C,ARL5A,ARL5B,ARL8A,ARPIN-AP3S2,ARRB1,ASIC1,ASPSCR1,ASTN2,ATCAY,AT…
Gene Ontology - Biological Process	gastrulation	predicted (intersection)	81	56.14	0.001	ACVR1, ACVR2B,APLN,APLNR,APOA1,ARID1A,ATOH8,BMP7,BMPR2,CDC73,CLASP1,COL12A1,COL5A1,COL6A1,COL7A1,CRB2,CUL3,DAG1,DLD,DVL2,EPHA2,EXOC4,EXT1,EYA2,FGFR1,FOXC1,FOXC2,FOXF1,FRS2,FZD7,GATA6,GPC3,HAND1,HNF4A,HOXA11,IL1RN,INHBA,ITGA3,ITGA5,ITGA7,ITGB3,ITGB5,KDM6B,LAMA3,LDB1,MBP,MEGF8,MESP1,MIXL1,MMP14,MMP15,MMP2,MYADM,NF2,NODAL,OSR1,PAF1,PAX2,PHLDB1,POFUT2,PRKACA,PRKAR1A,RTF1,SIX2,SMAD2,SMAD3,SOX7,SRF,TAL…
Gene Ontology - Biological Process	gland morphogenesis	predicted (intersection)	59	38.37	0.001	AR, BAX,BMP7,BTBD7,CAPN1,CAV3,CCL11,CEACAM1,CFLAR,CSF1,CSF1R,CUL3,DAG1,DDR1,EDA,EGFR,ELF3,EPHA2,ESR1,ETV5,FEM1B,FGFR1,FRS2,GLI3,HOXB13,HOXD13,HPN,IGFBP5,KDM5B,LIMS2,MDK,MSN,MSX2,NFIB,NTN1,PAX6,PGR,PHB2,PLXNA1,PLXND1,PML,PROX1,PTCH1,RARG,RXRA,SERPINB5,SHH,SLC9A3R1,SOX9,SRC,SULF2,TBX2,TGFBR2,TGM2,TNF,TNFAIP3,TP63,WNT3A,WNT4
Gene Ontology - Biological Process	gliogenesis	predicted (intersection)	120	89.19	0.001	ABL1, AKT2,ASCL2,ASPA,AZU1,B4GALT5,BMERB1,BOK,C1QA,C5AR1,CDK5R1,CDK5R2,CDK6,CERS2,CHRM1,CLCF1,CNP,CNTN2,CNTNAP1,CREB1,CSF1,CSF1R,CSK,CX3CL1,CX3CR1,DAAM2,DAB2IP,DAG1,DISC1,DLX1,DLX2,DTX1,E2F1,EGFR,EIF2B2,EIF2B3,EMX1,ERBB3,ERCC2,ETV5,F2,FA2H,FGF5,GAP43,GJC2,GLI3,GPC1,GPR157,GPR183,GPR37L1,GRN,HDAC11,HDAC2,IL6ST,KLF15,KRAS,LAMC3,LGI4,LIF,LRP1,LYN,MAG,MAPK3,MAPT,MBOAT7,MDK,METRN,MMP14,MMP24,MXRA8,MYR…
Gene Ontology - Biological Process	ion transmembrane transport	predicted (intersection)	421	360.3	0.001	ABCB11, ABCC11,ABCC3,ABCC4,ABCC5,ABCC9,ABCD1,ABL1,ACTN4,ADRA2A,AGT,AKAP6,AKT2,AMIGO1,ANKH,ANO10,ANO7,ANXA6,APLNR,APOL1,ASIC1,ASIC2,ASIC4,ASPH,ATP11B,ATP12A,ATP1A3,ATP1B2,ATP2A1,ATP2A3,ATP2B4,ATP4A,ATP6V0A1,ATP6V0B,ATP6V0D1,ATP6V0E2,ATP6V1C2,ATP6V1G2,ATP7A,ATP8A1,ATP8B2,BAK1,BAX,BEST3,BEST4,CACNA1B,CACNA1C,CACNA1F,CACNA1H,CACNA1I,CACNA1S,CACNA2D1,CACNA2D2,CACNA2D4,CACNB1,CACNB2,CACNB3,CACNG2,CACNG…
Gene Ontology - Biological Process	muscle cell differentiation	predicted (intersection)	136	102.7	0.001	ABL1, ACVR1,ADAM12,ADRA1A,AGT,AKAP13,AKAP6,ARID1A,ARRB2,BARX2,BCL9,BDNF,BMP10,BOC,CACNA1H,CACNA2D2,CALR,CAMK1,CAV3,CCNB1,CDC42,CDON,CFL2,CFLAR,CTDP1,CXADR,CXCL10,CYP26B1,DYRK1B,EDN1,EFNB2,EHD1,EHD2,ENG,FLNC,FLT3LG,FOXF1,FOXO4,FRS2,FZD7,G6PD,GATA4,GATA6,GPER1,GSK3A,HDAC4,HDAC5,HNRNPU,IFRD1,IGF1,IGFBP5,KCNH1,KDM6B,KLHL40,KRAS,LDB3,LMNA,MAML1,MAP2K4,MAPK11,MAPK14,MECP2,MED28,MEGF10,MESP1,MMP14,MRTFA…
Gene Ontology - Biological Process	myeloid cell differentiation	predicted (intersection)	157	120.8	0.001	ACVR1B, ADGRF5,AGO1,AGO3,ANKRD54,ARNT,ASH2L,BATF2,BCL6,C1QC,CASP9,CBFA2T3,CCR1,CCR7,CD101,CD109,CD4,CD74,CDC42,CDC73,CDK6,CEACAM1,CEBPA,CREB1,CREBBP,CSF1,CSF1R,CSF3,CSF3R,CTNNBIP1,CUL4A,DMTN,EFNA2,EPAS1,EPHA2,EPO,ERCC2,ESRRA,FAM20C,FARP2,FASN,FOXP1,FSHB,FSTL3,G6PD,GAB2,GNAS,GPC3,GPR183,GPR55,HBZ,HCLS1,HIPK2,HMGB3,HOXA7,HOXB7,HOXB8,IKZF1,IL17A,INHA,INHBA,IRF4,JMJD6,JUN,JUNB,KAT6A,KAT8,KLF1,KLF10,K…
Gene Ontology - Biological Process	negative regulation of neuron differentiation	predicted (intersection)	89	62.54	0.001	ARHGDIA, BAG5,BCL11A,BMP7,CALR,CARM1,CDK5R1,CERS2,CNTN2,CRMP1,CTDSP1,DCC,DENND5A,DIO3,DISP3,DLX1,DLX2,DPYSL3,DRAXIN,DTX1,EFNB2,EFNB3,EPHA7,EPHB2,FKBP4,FSTL4,GDF11,GDI1,GFI1,GLI3,GORASP1,GPR37L1,GSK3B,HDAC2,HOXA2,IFRD1,IRX3,ISL1,ISL2,ITM2C,KIAA0319,KREMEN1,LBX1,LINGO1,LRIG2,LRP1,LRP4,MAG,MEIS1,NFATC4,NGEF,NGFR,NLGN1,NLGN3,NOTCH3,NTN1,OLIG2,PAFAH1B1,PAX6,PBX1,PLXNA3,PMP22,PTK2,RAP1GAP2,RAPGEF2,REST…
Gene Ontology - Biological Process	positive regulation of cellular component movement	predicted (intersection)	201	160.3	0.001	AAMP, ABL1,ACTN4,ACVR1,ACVR1B,ADAM10,ADAM8,ADRA2A,AGO2,AGT,AKT2,ALOX12,ANGPT4,ANGPTL3,ARHGEF39,ARHGEF7,ATM,ATOH8,ATP7A,ATP8A1,BCAS3,BCL6,BMP7,BMPR2,C1QTNF8,C5AR1,CALR,CAVIN1,CCBE1,CCL1,CCL11,CCR1,CCR7,CD151,CD74,CD99L2,CEMIP,CLASP1,CLDN7,CMKLR1,COL1A1,CSF1,CSF1R,CTSH,CXCL10,CXCL12,CXCL16,CXCL17,CXCR2,DAB2IP,DDR2,DDRGK1,DIAPH1,DMTN,DOCK1,DOCK5,DOCK7,DSCAM,DUOX1,DUOX2,EDN1,EDN2,EGFR,ELP3,ELP6,EMC10…
Gene Ontology - Biological Process	positive regulation of locomotion	predicted (intersection)	208	165.9	0.001	AAMP, ABL1,ACTN4,ACVR1,ACVR1B,ADAM10,ADAM8,ADRA2A,AGO2,AGT,AKT2,ALOX12,ANGPT4,ANGPTL3,ARHGEF39,ARHGEF7,ARTN,ATM,ATOH8,ATP7A,ATP8A1,AZU1,BCAS3,BMP7,BMPR2,C1QTNF8,C5AR1,CALR,CASR,CAVIN1,CCBE1,CCL1,CCL11,CCR1,CCR4,CCR7,CD151,CD74,CD99L2,CEMIP,CHMP3,CLASP1,CLDN7,CMKLR1,COL1A1,CSF1,CSF1R,CTSH,CXCL10,CXCL12,CXCL16,CXCL17,CXCR2,DAB2IP,DDB1,DDR2,DDRGK1,DIAPH1,DMTN,DOCK1,DOCK5,DOCK7,DSCAM,DUOX1,DUOX2,EDN1…
Gene Ontology - Biological Process	positive regulation of neuron differentiation	predicted (intersection)	146	110.9	0.001	ABL2, ADNP,AGT,AMIGO1,ANAPC2,AP2A1,APBB1,ARHGDIA,ATP8A2,BAIAP2,BCL6,BDNF,BMP5,BMP7,BMPR2,CACNG7,CAMK1,CAMK2B,CDON,CFLAR,CPNE5,CRABP2,CREB3L2,CRTC1,CRX,CSNK1D,CUX1,CX3CL1,CXCL12,CYB5D2,DAB2IP,DBN1,DHX36,DISC1,DLG4,DLG5,DLX1,DLX2,DNMT3B,DPYSL3,DSCAM,DUOXA1,DVL2,DVL3,EEF2K,EFNA5,EPO,ETV5,FBXO31,FBXW8,FGFR1,FIG4,FKBP1B,FYN,FZD1,GDF6,GDI1,GPC2,GPRC5B,GRN,HEYL,IL1RAPL1,IMPACT,IRX3,ISLR2,ITGA3,ITSN1,KAL…
Gene Ontology - Biological Process	protein autophosphorylation	predicted (intersection)	96	68.22	0.001	AAK1, ABL1,ACE,ACVR1B,ATM,BCR,CALM1,CALM3,CAMK2A,CAMK2B,CAMKK2,CDK12,CHP1,CSF1R,CSK,CSNK1G2,DDR1,DDR2,DYRK1A,EEF2K,EGFR,ENG,EPHA7,EPHA8,EPHB1,EPHB3,ERN1,FER,FGFR1,FGFR3,FLT4,GFRA2,GRK5,GSK3B,HIPK4,IMPACT,INSR,INSRR,JUN,LMTK2,LYN,MAP2K2,MAP3K13,MAP3K3,MAP3K9,MAP4K1,MAPK15,MAPK3,MARK2,MEX3B,MINK1,MOB1B,MYO3A,NLRP12,PAK2,PASK,PDGFB,PDGFRB,PDPK1,PEAK1,PRKACA,PRKCG,PRKD2,PRKG2,PTK2,PTK2B,PTPRC,RAD50,R…
Gene Ontology - Biological Process	regulation of axon extension	predicted (intersection)	40	23.45	0.001	ABL1, ADNP,ANAPC2,BARHL2,BMPR2,CDK5R1,CXCL12,DISC1,DPYSL2,DRAXIN,DSCAM,GDI1,GSK3B,IFRD1,ISLR2,L1CAM,LRP1,MAG,MAP3K13,MAPT,MEGF8,NDEL1,NRCAM,NTN1,NTRK3,OLFM1,PAFAH1B1,PLXNA3,PLXNA4,SEMA3G,SEMA5A,SEMA7A,SRF,TNR,TRPV2,TTL,VEGFA,WNT3,WNT3A,ZFYVE27
Gene Ontology - Biological Process	regulation of intracellular signal transduction	predicted (intersection)	616	542.9	0.001	ABL1, ABL2,ABR,ACTN4,ADAM8,ADCYAP1R1,ADGRG3,ADIPOR1,ADRA1A,ADRA2A,ADRB3,AGO1,AGO3,AGT,AIP,AKAP13,AKAP6,ANKRD54,APLNR,APOA1,AR,ARFGEF1,ARFGEF3,ARHGAP1,ARHGAP10,ARHGAP19,ARHGAP22,ARHGAP29,ARHGAP30,ARHGAP31,ARHGAP39,ARHGAP45,ARHGDIA,ARHGDIB,ARHGDIG,ARHGEF1,ARHGEF11,ARHGEF12,ARHGEF15,ARHGEF26,ARHGEF37,ARHGEF38,ARHGEF39,ARHGEF40,ARHGEF6,ARHGEF7,ARHGEF9,ARRB1,ARRB2,ATM,ATP2B4,AVPI1,BAG5,BARD1,BAX,BBC3,…
Gene Ontology - Biological Process	regulation of protein catabolic process	predicted (intersection)	144	109.4	0.001	ADAM8, ADRA2A,AGAP2,ALAD,AMER1,ATG4B,ATG7,BAG2,BAG5,BARD1,BRSK2,CAV3,CBFA2T3,CCAR2,CDKN1B,CEBPA,CHMP6,CLEC16A,COMMD1,CSNK1A1,CSNK1D,CSNK2A1,CST3,CTSA,CTSC,CUL4B,CYP51A1,DAB2IP,DACT1,DDA1,DDB1,DDRGK1,DERL3,DISC1,DNAJB2,DTL,EDEM1,EGFR,FAF1,FBXL20,FHIT,FOXO1,FURIN,FYN,FZR1,GBA,GFAP,GGA3,GNA12,GPC3,GPLD1,GRIN2A,GSK3A,GSK3B,HIPK2,HSPBP1,IDE,KLHL40,LATS1,LPCAT1,LRIG2,LRP1,MAD2L1,MAPK9,MGAT3,MSN,MTM1,N4…
Gene Ontology - Biological Process	spinal cord development	predicted (intersection)	50	31.27	0.001	ABT1, DAAM2,DCC,DLL4,DRAXIN,ERCC2,EVX1,FOXB1,GDF11,GDNF,GLI3,GSX1,HOXB8,HOXC10,INTU,ISL1,ISL2,LBX1,LHX3,LHX5,LMO4,LOXL3,NEUROG3,NF1,NKX6-2,OLIG2,PAX6,PAX7,PHOX2A,PKD1,PLXDC1,PROX1,PTBP2,PTCH1,SHH,SMO,SOX1,SOX11,SOX12,SOX4,SRD5A1,SUFU,TAL1,TBX20,TULP3,UNCX,VSTM5,WNT1,WNT3A,ZC4H2
Gene Ontology - Cellular Component	adherens junction	predicted (intersection)	190	151.4	0.001	ACTN4, ADAM10,AIF1L,AJAP1,ANXA6,ARHGAP22,ARHGAP31,ARHGEF7,ARPC2,ARPC3,ATAT1,BAIAP2,BAIAP2L1,BMPR2,BSG,CALR,CAMSAP3,CAP1,CAPN1,CAPN5,CASK,CBL,CD151,CD44,CD99L2,CDC42,CDC42EP1,CDC42EP4,CDCA3,CEACAM1,CHP1,CIB2,CNN2,CORO1B,CRB1,CXADR,CYBA,CYTH1,CYTH3,DAG1,DDR2,DES,DLG5,DOCK7,DSP,EFNA5,EFNB2,EGFR,EHD3,ENAH,ENG,EPHA2,FAM107A,FAT2,FBLIM1,FBLN7,FERMT1,FHL2,FHL3,FLNC,FMN1,FRS2,FZD1,FZD2,G3BP1,GIT1,GNA12,G…
Gene Ontology - Cellular Component	integral component of synaptic membrane	predicted (intersection)	71	48.68	0.001	ADCY1, ADRA1A,APH1A,ATP2B4,CACNG2,CACNG4,CACNG7,CADM3,CHRM1,CHRM2,CHRM3,CHRNA4,CHRNB2,CHRND,CHRNE,CLSTN1,CLSTN2,CLSTN3,CNIH2,DAGLA,DCC,EFNB2,EFNB3,EPHA7,EPHB2,GABRA4,GABRD,GRID1,GRID2,GRIK4,GRIK5,GRIN1,GRIN2A,GRM2,HTR5A,KCNA1,KCNA2,KCNC1,KCND3,KCNH1,KCNJ9,LRFN1,LRFN4,LRRC4C,LRRTM1,NECTIN1,NECTIN3,NLGN1,NLGN2,NLGN3,NRCAM,NRP2,NTRK3,OPRD1,OPRM1,P2RX1,P2RX6,PRRT1,PTPRA,SHISA6,SHISA7,SHISA9,SLC1A2,SL…
Gene Ontology - Cellular Component	perikaryon	predicted (intersection)	59	38.73	0.001	AMIGO1, ASTN1,ASTN2,ATP7A,CACNA1C,CACNA1F,CNR2,CPNE5,DDN,DHX36,EFNA2,FCHSD1,FZD5,G3BP1,GJC2,GLRA3,GLUL,GRIK3,GRIK5,HPCA,HTR5A,ITGA1,KCNA1,KCNA2,KCNAB1,KCNB1,KCNB2,KCNC3,KCNH1,KLHL24,KNDC1,LRIT3,MAP2K4,MAPK10,MCRS1,MYO1D,NEURL1,NEUROG1,NGB,NTSR1,OLFM1,OPRM1,PCSK2,PDE9A,PDPK1,PI4K2A,PPP5C,PTPRN,RBFOX3,ROGDI,RTN4RL1,RTN4RL2,SCN1B,SIRT2,SLC2A3,SLC8A2,SYNPO,TH,TRPM2
Gene Ontology - Cellular Component	transport vesicle membrane	predicted (intersection)	82	57.92	0.001	AMPH, AP1G1,AP1S1,AP2A1,AQP2,ARFGEF3,ATP8A1,BCL2L1,BSN,CALM3,CBARP,CD74,CEACAM1,CLTB,CNIH2,CPE,CPLX3,DNAJC5,DOC2A,EEF1AKMT4-ECE2,GAD2,HLA-C,HLA-E,MAP6,MCFD2,NRGN,OPRD1,OTOF,PI4K2A,PRRT2,PTPRN,PTPRN2,RAB11B,RAB11FIP5,RAB26,RAB27B,RAB35,RAB3B,RAB5B,RAB5C,RPH3A,RPH3AL,SAR1B,SCAMP5,SCGN,SEC23IP,SEPTIN8,SGTA,SLC17A5,SLC17A7,SLC18A1,SLC18A3,SLC30A3,SLC6A17,SLC6A9,SNTB2,SPRED2,SREBF2,STX17,STX1A,STX5,SV…
Gene Ontology - Molecular Function	ion channel activity	predicted (intersection)	200	158.1	0.001	ABCC9, AKAP6,AMIGO1,ANO10,ANO7,ANXA6,APOL1,ASIC1,ASIC2,ASIC4,CACNA1B,CACNA1C,CACNA1F,CACNA1H,CACNA1I,CACNA1S,CACNA2D1,CACNA2D4,CACNB1,CACNB2,CACNB3,CACNG2,CACNG4,CACNG7,CACNG8,CALHM1,CALM1,CALM3,CAPN1,CATSPER2,CAV3,CBARP,CHP1,CHRNA2,CHRNA4,CHRNA7,CHRNB2,CHRNB4,CHRND,CHRNE,CLCN4,CLCN6,CLCN7,CLCNKA,CLCNKB,CLIC6,CNGB1,CNIH2,CRHR1,CUL5,DLG3,DLG4,DPP6,EHD3,ENSA,EPHB2,EPO,FKBP1A,FKBP1B,FXYD3,GABRB3,GAB…
Gene Ontology - Molecular Function	metal ion transmembrane transporter activity	predicted (intersection)	196	154.6	0.001	ABCB11, ABCC9,ACTN4,ADRA2A,AKAP6,AMIGO1,ASIC1,ASIC2,ASIC4,ATP1A3,ATP1B2,ATP2A1,ATP2B4,ATP7A,CACNA1B,CACNA1C,CACNA1F,CACNA1H,CACNA1I,CACNA1S,CACNA2D1,CACNA2D4,CACNB1,CACNB2,CACNB3,CACNG7,CACNG8,CALHM1,CALM1,CALM3,CATSPER2,CAV3,CBARP,CHP1,CHRNA7,CNKSR3,CNNM2,CRHR1,CUL5,DPP6,EHD3,ENSA,FKBP1A,FKBP1B,GPLD1,GRIK3,GRIK5,GRIN1,GRIN2A,GRIN2B,GRIN2D,GRIN3A,GSTM2,HAP1,HCN2,HCN3,HCN4,HPCA,HPN,HTT,IL1RAPL1,JP…
Gene Ontology - Molecular Function	phosphoric ester hydrolase activity	predicted (intersection)	206	163.1	0.001	ABL1, ABL2,ACP2,ACPP,ADCYAP1R1,ADRA1A,AGT,AIP,ALPG,ALPI,ALPL,ALPP,ANG,ANP32E,ARFGEF3,B3GAT3,BDNF,BOD1,C5AR1,CALM1,CALM3,CAMK2G,CAMSAP3,CASR,CCR1,CCR5,CDC25A,CDKN3,CHP1,CHRM1,CHRM3,CPPED1,CSRNP3,CTDNEP1,CTDP1,CTDSP1,CTDSP2,DLG3,DUSP16,DUSP18,DUSP2,DUSP22,DUSP26,DUSP28,DUSP3,DUSP4,DUSP7,DUSP8,DUSP9,EDNRA,EGFR,ELL,ENPP6,ENPP7,ENSA,EPHX2,ESR1,EYA2,EYA3,FAN1,FGFR1,FIG4,FKBP1A,FKBP1B,FRS2,G6PC,G6PC3,GN…
Gene Ontology - Molecular Function	protein kinase binding	predicted (intersection)	227	181.6	0.001	ABL1, ACE,ACVRL1,ADAM10,ADD2,ADIPOR1,ADRA2A,ANGPT4,AP2A1,AP2A2,ARHGEF7,ARRB1,ARRB2,ATF7,ATG13,ATP2B4,BAG5,BCL10,BCL11A,BCL2L1,BCL2L11,BRSK2,CACNB3,CACUL1,CALM1,CALM3,CAMK2N1,CAMK2N2,CASP9,CASR,CCNB1,CCND2,CCNT1,CCNY,CCNYL1,CD226,CD3E,CD4,CDC25A,CDC37,CDC42,CDK12,CDK13,CDK5R1,CDKN1A,CDKN1B,CEACAM1,CSK,DAB2IP,DACT1,DACT3,DBF4B,DCTN2,DNM1,DSCAM,DSP,DUSP2,DUSP22,DUSP3,DVL2,E2F1,EGFR,ELAVL1,EMP2,ESR1,…
Gene Ontology - Molecular Function	transcription coregulator activity	predicted (intersection)	206	163.1	0.001	ABL1, ABT1,ACTN4,AIP,ARID1A,ARID5B,ARNT,ASXL1,ATF6,ATF7IP,ATN1,ATXN7L3,BCL10,BCL9,BCL9L,BICRA,CALCOCO1,CARM1,CBFA2T3,CDX2,CEBPA,CIITA,CNOT9,CREB1,CREBBP,CREG1,CTCF,DDX17,DDX54,DNAJB1,DNMT3A,DNMT3B,DPF2,DTX1,DYRK1B,EDF1,ELF3,ELK4,ERF,ESR2,EZH1,FHL2,FHL5,FOXC1,FOXP3,GATA4,GMEB2,GTF2F1,HAND1,HCFC1,HDAC4,HELZ2,HES6,HEYL,HIPK2,HMGA1,HNRNPU,HOXC6,HR,HSBP1L1,IRF2BP1,ISL1,JDP2,JMJD6,JUN,JUNB,JUP,KAT6A,KC…
Gene Ontology - Molecular Function	transcription factor binding	predicted (intersection)	231	185.1	0.001	ACTN4, AIP,APBB1,APBB2,AR,ARID1A,ARNT,ARNT2,ARRB1,ASXL1,ATF7,ATG7,ATOH8,BAIAP2,BAZ2A,BBS1,BBS4,BCAS3,BCL10,BCL3,BRD4,BRF1,BRMS1,CALR,CAMTA2,CBX5,CCNT1,CD34,CEBPA,CIITA,COMMD6,COMMD7,CREB1,CREBBP,CREG1,CRTC1,CRX,CSDC2,CTDP1,DACT1,DDRGK1,DDX54,DGKQ,DNMT3A,DR1,DRG1,DUSP26,E2F1,E2F2,E2F4,EDF1,ELK1,EPAS1,ERCC1,ERCC4,ESR1,ESRRB,EYA2,FAF1,FHL2,FKBP4,FOXC1,FOXH1,FOXO1,FOXO4,FOXP1,FOXP3,GATA4,GATA6,GBX2,G…
Gene Ontology - Biological Process	cardiac conduction	predicted (union)	92	69.55	0.001	ABCC9, AGT,AHCYL1,ASPH,ATP1A2,ATP1A3,ATP1B2,ATP2A1,ATP2A3,ATP2B1,ATP2B4,BIN1,CACNA1C,CACNA1F,CACNA1G,CACNA1S,CACNA2D1,CACNA2D2,CACNA2D4,CACNB1,CACNB2,CACNB3,CACNB4,CACNG1,CACNG2,CACNG4,CACNG7,CACNG8,CALM1,CALM3,CAMK2D,CASQ1,CTNNA3,CXADR,DSP,EHD3,FKBP1B,FXYD1,FXYD3,FXYD4,FXYD7,GJC1,GJD3,HCN4,HRC,JUP,KCNA5,KCND3,KCNE1,KCNE3,KCNE5,KCNH2,KCNIP1,KCNIP2,KCNIP3,KCNJ11,KCNJ12,KCNJ2,KCNJ3,KCNJ4,KCNJ5,KCNK…
Gene Ontology - Biological Process	cation transport	predicted (union)	620	556.9	0.001	ABAT, ABCB11,ABCB6,ABCC9,ABL1,ACTN4,ADCYAP1R1,ADRA1A,ADRA2A,AGT,AHCYL1,AKAP6,ALG10B,AMIGO1,ANK3,ANO10,ANO6,ANXA2,ANXA5,ANXA6,APLNR,APP,ARF1,ARHGAP1,ARPP19,ARRB2,ASIC1,ASIC2,ASIC4,ATP13A2,ATP1A2,ATP1A3,ATP1B2,ATP1B4,ATP2A1,ATP2A3,ATP2B1,ATP2B4,ATP5F1A,ATP5MC3,ATP5ME,ATP5MG,ATP5PB,ATP6AP1,ATP6V0A1,ATP6V0A2,ATP6V0B,ATP6V0D1,ATP6V0D2,ATP6V0E1,ATP6V0E2,ATP6V1A,ATP6V1B2,ATP6V1C2,ATP6V1E1,ATP6V1F,ATP6V1…
Gene Ontology - Biological Process	chemical homeostasis	predicted (union)	560	500	0.001	ABCA2, ABCB6,ABCD1,ABCG1,ABCG2,ABL1,ABL2,ACER1,ACO1,ADCY1,ADCY2,ADCY5,ADCY9,ADCYAP1R1,ADGRF5,ADIPOR1,ADIPOR2,ADM,ADNP,ADRA1A,ADRA2A,AGT,AKAP6,AKR1C1,ALOX12,ANGPTL3,ANK3,ANXA2,APLNR,APOA1,APOA2,APOB,APOC3,APOE,APP,APPL2,AQP2,AQP9,ARF1,ARRB1,ASGR2,ASPSCR1,ATP12A,ATP13A2,ATP1A2,ATP1A3,ATP1B2,ATP2A1,ATP2B1,ATP2B4,ATP6AP1,ATP6V0A1,ATP6V0A2,ATP6V0B,ATP6V0D1,ATP6V0D2,ATP6V0E1,ATP6V0E2,ATP6V1A,ATP6V1B2,A…
Gene Ontology - Biological Process	forebrain development	predicted (union)	231	193.1	0.001	AGTPBP1, AKNA,ALDH1A2,ALDH1A3,APAF1,APP,ARID1A,ARX,ATAT1,ATF5,ATIC,ATP2B4,ATP7A,AVPR1A,AVPR2,AXL,BAX,BBS4,BCAN,BCL11B,BMERB1,BMPR1A,BTG2,CCDC85C,CCKAR,CDH1,CDK5R1,CDK5R2,CDK6,CDON,CHD5,CHD7,CHRNB2,CNP,CNTN2,COL3A1,CREB1,CRK,CRKL,CRTAC1,CSF1R,CXCL12,DAB2IP,DCLK1,DCLK2,DISC1,DLX1,DLX2,DMRTA2,DNAJB1,DOCK7,DRAXIN,DRD1,E2F1,EFHC1,EFNA2,EGFR,EIF2B3,EIF2B5,EMX1,EPHA5,EPHB2,EPHB3,ERBB4,EXT1,EZH1,FABP7,FB…
Gene Ontology - Biological Process	muscle structure development	predicted (union)	361	313.2	0.001	ABL1, ACHE,ACVR1,ADAM12,ADGRB1,ADM,ADRA1A,AGT,AKAP13,AKAP6,ALX4,ANKRD2,ANKRD33,ARID1A,ARID5B,ARRB2,ASB2,ASF1A,AVPR1A,BARX2,BCL9,BCL9L,BDNF,BIN1,BIN3,BMP10,BMPR1A,BNIP2,BOC,BTG1,BTG2,BVES,CACNA1H,CACNA2D2,CALR,CAMK1,CASQ1,CAV3,CCM2L,CCNB1,CCNT2,CD164,CD53,CD81,CDC42,CDH15,CDK9,CDON,CENPF,CFL2,CFLAR,CHD2,CHD7,CHRND,CNTFR,COL3A1,CREB1,CTDP1,CTF1,CTH,CTNNA2,CXADR,CXCL10,CYP26B1,DCANP1,DDX17,DLL4,DMRT…
Gene Ontology - Biological Process	positive regulation of catalytic activity	predicted (union)	736	667.9	0.001	ABL1, ABL2,ABR,ACAP1,ACAP2,ACAP3,ACE,ACER2,ACVR2B,ADAM8,ADAP1,ADAP2,ADCY1,ADCY2,ADCY5,ADCY9,ADCYAP1R1,ADNP,ADRA1A,ADRA2A,ADRA2C,ADRM1,AGAP1,AGAP2,AGAP3,AGAP4,AGAP5,AGAP6,AGAP9,AGFG2,AGRN,AGT,AHSA1,AIFM1,AJUBA,AKAP13,AKT2,ALOX12,ALS2,AMBRA1,ANG,ANGPT4,ANKRD27,ANTXR1,APAF1,APC2,APH1A,APH1B,APOA1,APOA2,APOE,APP,ARF1,ARFGAP1,ARFGAP2,ARFGEF1,ARHGAP1,ARHGAP10,ARHGAP11A,ARHGAP19,ARHGAP20,ARHGAP22,ARHGAP…
Gene Ontology - Biological Process	regulation of actin filament-based process	predicted (union)	204	169	0.001	ABL1, ABL2,ACTR3,ACTR3B,ADD1,ADD2,AKAP13,AP1AR,APOA1,ARF1,ARFGEF1,ARHGDIA,ARHGDIB,ARHGEF10,ARHGEF15,ARHGEF19,ARHGEF5,ARPC2,ARPC3,ARPC4,ARPC4-TTLL3,ARPIN,ARPIN-AP3S2,ATP1A2,BAIAP2,BAIAP2L1,BBS4,BCAS3,BIN1,BMP10,BRK1,BST2,CACNA1C,CAMK2D,CAV3,CCL11,CCL24,CCR7,CDC42,CDC42EP2,CDC42EP5,CDK10,CDK5R1,CELSR1,CFL2,CIT,CLASP1,CNN2,CORO1A,CORO1B,CRK,CSF1R,CSF3,CTNNA2,CTNNA3,CTTN,CX3CL1,CXCL12,DAPK3,DMTN,DSP,…
Gene Ontology - Biological Process	response to hormone	predicted (union)	524	467.3	0.001	ABCA2, ABCG1,ABHD2,ACSBG1,ADCY1,ADCY2,ADCY5,ADCY9,ADCYAP1R1,ADIPOR1,ADIPOR2,ADM,ADRA1A,ADRA2A,AGRN,AGT,AGTRAP,AGXT,AHCYL1,AIFM1,AKAP13,AKAP8,AKR1C1,AKT2,ALAD,ALDH1A2,ALPL,ANG,ANGPTL3,ANXA2,APEX1,APOA2,APOB,APPL1,APPL2,AR,ARID1A,ARNT2,ARRB2,ATP1A2,ATP1A3,ATP2B1,ATP2B4,ATP6AP1,ATP6V0A1,ATP6V0A2,ATP6V0B,ATP6V0D1,ATP6V0D2,ATP6V0E1,ATP6V0E2,ATP6V1A,ATP6V1B2,ATP6V1C2,ATP6V1E1,ATP6V1F,ATP6V1G2,ATP6V1H,A…
Gene Ontology - Biological Process	skeletal system morphogenesis	predicted (union)	137	108.6	0.001	ACAN, ACVR2B,ALPL,ALX1,ALX3,ALX4,ANKRD11,ARID5B,AXIN2,BMP1,BMP6,BMP7,BMPR1B,BMPR2,CARM1,CHAD,CHST11,CHSY1,COL1A1,COL27A1,COL2A1,CYP26B1,DCANP1,DLX2,EIF4A3,FBN2,FGF18,FGFR1,FGFR2,FGFR3,FGR,FMN1,FOXC1,FOXC2,FOXN3,FUZ,GLG1,GLI3,GNAS,HHIP,HOXA1,HOXA11,HOXA2,HOXA7,HOXB2,HOXB5,HOXB6,HOXB7,HOXB8,HOXC11,HOXC8,HOXC9,HOXD3,HOXD9,HYAL2,IFITM5,IFT140,IHH,IMPAD1,INPPL1,INSIG1,INSIG2,LTF,MAPK14,MEF2D,MEGF8,MMP…
Gene Ontology - Biological Process	transmembrane receptor protein tyrosine kinase signaling pathway	predicted (union)	389	339.7	0.001	ABL1, ACTB,ACTR3,ADAMTS12,ADIPOR1,ADRA2A,AGR2,AGT,AKT2,ANGPT2,ANGPT4,ANKS1A,ANOS1,AP2A1,AP2A2,AP2M1,AP2S1,APH1A,APH1B,APLN,APP,APPL1,AR,ARHGEF7,ARID5B,ARNT,ARPC2,ARPC3,ARPC4,ATP6AP1,ATP6V0A1,ATP6V0A2,ATP6V0B,ATP6V0D1,ATP6V0D2,ATP6V0E1,ATP6V0E2,ATP6V1A,ATP6V1B2,ATP6V1C2,ATP6V1E1,ATP6V1F,ATP6V1G2,ATP6V1H,AXL,BAIAP2,BAIAP2L1,BCAR1,BCR,BDNF,BMP5,BRK1,CADM4,CAMLG,CBL,CBLB,CCBE1,CCND3,CD3E,CD3EAP,CD4,C…
Gene Ontology - Molecular Function	GTPase activity	predicted (union)	371	323	0.001	ABR, ACAP1,ACAP2,ACAP3,ADAP1,ADAP2,AGAP1,AGAP2,AGAP3,AGAP4,AGAP5,AGAP6,AGAP9,AGFG2,AGRN,AJUBA,AKT2,ALS2,AMOT,ANKRD27,APC2,ARF1,ARF3,ARF5,ARFGAP1,ARFGAP2,ARFGEF1,ARHGAP1,ARHGAP10,ARHGAP11A,ARHGAP19,ARHGAP20,ARHGAP22,ARHGAP27,ARHGAP29,ARHGAP30,ARHGAP31,ARHGAP33,ARHGAP39,ARHGAP40,ARHGAP44,ARHGAP45,ARHGAP8,ARHGAP9,ARHGDIA,ARHGDIB,ARHGDIG,ARHGEF1,ARHGEF10,ARHGEF11,ARHGEF12,ARHGEF15,ARHGEF16,ARHGEF19,A…
Gene Ontology - Molecular Function	transmembrane transporter activity	predicted (union)	598	536.8	0.001	ABCA2, ABCB11,ABCB5,ABCB6,ABCB9,ABCC1,ABCC11,ABCC3,ABCC4,ABCC5,ABCC9,ABCD1,ABCG1,ABCG2,ACTB,ACTN4,ADAMTS8,ADRA2A,AHCYL1,AKAP6,ALG10B,AMIGO1,ANK3,ANKH,ANO10,ANO6,ANO7,ANO9,ANXA6,APOL1,APP,AQP10,AQP2,AQP5,AQP7,AQP9,ARPP19,ASIC1,ASIC2,ASIC4,ATP11B,ATP13A2,ATP1A2,ATP1A3,ATP1B2,ATP1B4,ATP2A1,ATP2B1,ATP2B4,ATP5F1A,ATP5ME,ATP5MG,ATP5PB,ATP6AP1,ATP6V0E1,ATP6V0E2,ATP6V1B2,ATP6V1E1,ATP6V1F,ATP6V1H,ATP7A,AT…
KEGG	Prostate cancer	experimental (strong)	3	0.162	0.001	AKT1, E2F1,FGFR1
KEGG	MicroRNAs in cancer	predicted (intersection)	72	48.68	0.002	ABCC1, ABL1,APC2,ATM,BAK1,BCL2L11,BCL2L2,BMF,BMPR2,CCND2,CD44,CDC25A,CDCA5,CDK6,CDKN1A,CDKN1B,CREBBP,DDIT4,DNMT3A,DNMT3B,E2F1,E2F2,E2F3,EFNA3,EGFR,ERBB3,FGFR3,FOXP1,FSCN1,FZD3,GLS,HDAC4,HRAS,IGF2BP1,IRS1,ITGA5,ITGB3,KRAS,MAP2K2,MCL1,NOTCH1,NOTCH2,NOTCH3,NOTCH4,PAK4,PDGFB,PDGFRB,PIK3R2,PRKCA,PRKCE,PRKCG,RAF1,RDX,RHOA,ROCK1,RPTOR,SERPINB5,SHC1,SLC7A1,SOCS1,SOX4,STAT3,TIMP3,TNN,TNR,TP53,TP63,TRIM71,…
KEGG	Pathways in cancer	predicted (intersection)	139	105.9	0.002	ABL1, AKT2,APC2,AR,ARNT,ARNT2,BAX,BCL2L1,BCR,BIRC5,CASP9,CBL,CDC42,CDK4,CDK6,CDKN1A,CDKN1B,CEBPA,COL4A3,COL4A4,COL4A6,CREBBP,CSF1R,CSF3R,DCC,DVL2,DVL3,E2F1,E2F2,E2F3,EGFR,ELOB,EPAS1,FGF11,FGF17,FGF23,FGF5,FGFR1,FGFR3,FLT3LG,FOXO1,FZD1,FZD10,FZD2,FZD3,FZD5,FZD7,FZD8,GLI3,GSK3B,HDAC2,HHIP,HRAS,HSP90B1,IGF1,ITGA3,JUN,JUP,KLK3,KRAS,LAMA3,LAMA4,LAMC1,LAMC2,LAMC3,MAP2K2,MAPK10,MAPK3,MAPK9,MAX,MITF,MMP2…
WikiPathways	Breast cancer pathway	predicted (intersection)	74	49.03	0.002	AKT2, APC2,ATM,BAK1,BAX,CDK4,CDK6,CDKN1A,CSNK1A1,CSNK2A1,DDB2,DLL4,DVL2,DVL3,E2F1,E2F2,E2F3,EGFR,ESR1,ESR2,FGF17,FGF23,FGF5,FGFR1,FLT4,FRAT1,FZD1,FZD10,FZD2,FZD3,FZD5,FZD7,FZD8,GADD45B,GADD45G,GSK3B,HEYL,HRAS,IGF1,JAG2,JUN,KRAS,MAP2K2,MAPK3,NCOA1,NOTCH1,NOTCH2,NOTCH3,NOTCH4,PGR,PIK3R2,PIK3R3,RAD50,RAF1,RB1,SHC1,SHC2,SHC3,SKP1,TCF7,TCF7L1,TCF7L2,TP53,WNT1,WNT10A,WNT2,WNT2B,WNT3,WNT3A,WNT4,WNT5B,WN…
WikiPathways	Focal Adhesion-PI3K-Akt-mTOR-signaling pathway	predicted (intersection)	132	98.07	0.002	AKT2, ANGPT4,CAB39L,CASP9,CDC37,CDKN1A,CDKN1B,CHAD,CHRM1,CHRM2,COL11A2,COL1A1,COL3A1,COL4A4,COL4A6,COL5A1,COL5A3,COL6A2,CREB1,CREB3L2,CREB3L3,CREB5,CSF1,CSF1R,CSF3,CSF3R,CSHL1,DDIT4,EFNA2,EFNA3,EFNA4,EFNA5,EGFR,EIF4EBP1,ELAVL1,EPAS1,EPHA2,EPO,FGF11,FGF17,FGFR1,FGFR3,FLT4,FOXO1,GHR,GNB2,GNB3,GNB4,GNG2,GNG3,GNG4,GNG7,GSK3B,GYS1,HIF3A,HRAS,HSP90B1,IFNAR1,IFNAR2,IGF1,IL2RA,IL2RB,IL2RG,IL6R,IL7R,INSR,…
WikiPathways	Integrin-mediated Cell Adhesion	predicted (intersection)	51	31.27	0.002	AKT2, ARHGEF7,CAPN1,CAPN10,CAPN11,CAPN5,CAV3,CDC42,CSK,DOCK1,FYN,HRAS,ITGA1,ITGA10,ITGA11,ITGA3,ITGA5,ITGA7,ITGA9,ITGAL,ITGAX,ITGB3,ITGB5,MAP2K2,MAPK10,MAPK4,MYPN,PAK2,PAK3,PAK4,PAK6,PDPK1,PIK3R2,PTK2,PXN,RAC2,RAF1,RAPGEF1,RHO,ROCK1,SHC1,SHC3,SORBS1,SRC,TLN1,TNS1,VASP,VAV2,VAV3,VCL,ZYX
Gene Ontology - Biological Process	axon extension involved in axon guidance	predicted (intersection)	15	6.396	0.002	BMPR2, CXCL12,DSCAM,MEGF8,NRP2,PLXNA3,PLXNA4,SEMA3F,SEMA5A,SLIT1,SLIT2,SLIT3,VEGFA,WNT3,WNT3A
Gene Ontology - Biological Process	bone morphogenesis	predicted (intersection)	47	29.14	0.002	ALPL, BMPR1B,BMPR2,CARM1,CHSY1,COL1A1,COL27A1,CYP26B1,DCANP1,FGFR3,FOXC1,FOXN3,GLG1,GLI3,GNAS,HOXA11,IFITM5,INPPL1,INSIG1,INSIG2,LTF,MEF2D,MEGF8,MMP14,MSX2,NAB2,NEUROG1,OSR2,PAPPA2,PAX1,PHOSPHO1,POC1A,POR,RARA,RARG,RUNX2,SKI,SMPD3,SOX9,SP5,STC1,TFAP2A,TGFBR2,TIFAB,TMEM119,TRIP11,TWIST1
Gene Ontology - Biological Process	cell adhesion	predicted (intersection)	485	421.4	0.002	ABL1, ABL2,ACAN,ACER2,ACHE,ACTN4,ACVR1,ACVRL1,ADAM10,ADAM12,ADAM19,ADAM8,ADAMTS12,ADD2,ADGRL1,ADGRL3,AJAP1,AKNA,ALOX12,AMIGO1,AMIGO3,ANGPTL3,ANOS1,ANTXR1,AOC3,APBA1,APOA1,ARG2,ARHGDIA,ARHGDIB,ARHGDIG,ARHGEF7,ARPC2,ASTN1,ATM,ATP1B2,AXL,AZU1,B4GALT1,BAIAP2,BAIAP2L1,BCAM,BCAS3,BCL10,BCL2L11,BCL6,BMP10,BMP5,BMP7,BOC,BTLA,BTN2A2,BYSL,CADM1,CADM3,CALR,CAMSAP3,CARD11,CASK,CCDC80,CCL11,CCL25,CCR1,CCR7,CD…
Gene Ontology - Biological Process	cellular response to organic cyclic compound	predicted (intersection)	207	166.6	0.002	ABHD2, ABL1,ADCY1,ADCY2,ADCY5,AKAP13,AKAP6,ALPL,AR,ARID1A,ARRB2,ATG7,ATP1A3,ATP2B4,BCL2L11,BCL2L2,BMP7,CACNA1S,CALCOCO1,CALR,CARM1,CASP9,CASR,CCNB1,CDK4,CDKN1B,CEBPA,CFLAR,CIB2,CNOT9,COL1A1,CPS1,CYBA,CYP27B1,DAG1,DDIT4,DDRGK1,DDX17,DDX18,DDX54,DIAPH1,DMTN,DNMT3B,DRD5,EDN1,EEF2K,EFNA5,EGFR,EGR1,EIF4EBP1,ELK1,ESR1,ESR2,ESRRA,ESRRB,ESRRG,FAM107A,FGF23,FHL2,FKBP4,FOXF1,FOXH1,FOXO1,FOXP1,GABRB3,GHRHR,…
Gene Ontology - Biological Process	chemical homeostasis	predicted (intersection)	363	309.1	0.002	ABCA2, ABCD1,ABCG1,ABL1,ABL2,ACO1,ADCY1,ADCY2,ADCY5,ADCY9,ADCYAP1R1,ADGRF5,ADIPOR1,ADNP,ADRA1A,ADRA2A,AGT,AKAP6,AKR1C1,ALOX12,ANGPTL3,APLNR,APOA1,APPL2,AQP2,ARRB1,ASPSCR1,ATP12A,ATP1A3,ATP1B2,ATP2A1,ATP2B4,ATP6V0A1,ATP6V0B,ATP6V0D1,ATP6V0E2,ATP6V1C2,ATP6V1G2,ATP7A,AVPR2,BAIAP3,BAK1,BAX,BOK,BRSK2,BTBD9,C1QTNF12,C2CD2L,CA12,CA7,CACNA1C,CACNA2D1,CACNB2,CACNB3,CALM1,CALM3,CALR,CASR,CAV3,CCL1,CCL11,CC…
Gene Ontology - Biological Process	cytosolic calcium ion transport	predicted (intersection)	72	49.39	0.002	ABL1, ADCYAP1R1,ADRA1A,AKAP6,APLNR,ATP2B4,BAK1,BAX,CACNA1C,CACNA2D1,CACNB3,CALM1,CALM3,CCR5,CCR7,CD4,CEMIP,CHD7,CX3CL1,CXCL10,CYBA,DIAPH1,EPO,F2,FKBP1A,FKBP1B,FYN,GPER1,GRIN1,GRIN2A,GRIN2B,GRIN2D,GSTM2,HAP1,HTR2C,HTT,IL13,JPH1,JPH2,JPH3,JPH4,LYN,MCOLN2,MCOLN3,MCU,MCUR1,MICU1,MYO5A,NOS1,NTSR1,P2RX2,P2RX7,PDE4D,PDPK1,PML,PRKACA,PRKCE,PTK2B,PTPRC,RAMP3,RYR1,RYR2,SELENON,SLC25A23,SLC8A1,SLC8B1,SMDT1,…
Gene Ontology - Biological Process	ephrin receptor signaling pathway	predicted (intersection)	46	28.43	0.002	AP2A1, AP2A2,AP2M1,APH1A,ARHGEF7,ARPC2,ARPC3,ARPC4,CDC42,CDK5R1,DNM1,EFNA2,EFNA3,EFNA4,EFNA5,EFNB1,EFNB2,EFNB3,EPHA10,EPHA2,EPHA5,EPHA7,EPHA8,EPHB1,EPHB2,EPHB3,FYN,GIT1,GRIN1,GRIN2B,HRAS,ITSN1,KALRN,LYN,MMP2,NGEF,NTRK3,PAK3,PTK2,RHOA,ROCK1,SDC2,SIPA1L1,SRC,VAV2,VAV3
Gene Ontology - Biological Process	glial cell differentiation	predicted (intersection)	94	67.87	0.002	ABL1, AKT2,ASPA,B4GALT5,BOK,C1QA,C5AR1,CDK6,CLCF1,CNP,CNTN2,CNTNAP1,CSK,DAAM2,DAG1,DLX1,DLX2,DTX1,EGFR,EIF2B2,EIF2B3,EMX1,ERBB3,ERCC2,F2,FA2H,FGF5,GAP43,GLI3,GPC1,GPR157,GPR37L1,GRN,HDAC11,HDAC2,IL6ST,KLF15,KRAS,LAMC3,LGI4,LIF,LRP1,LYN,MAG,MAPK3,MAPT,MDK,METRN,MMP24,MXRA8,MYRF,NAB2,NDRG1,NEUROD4,NF1,NFIB,NKX2-1,NKX6-2,NLGN3,NOTCH1,NR1D1,NRG1,NTRK3,OLIG2,PAX2,PAX6,PICK1,POU3F1,POU3F2,PPARG,PRPF19,…
Gene Ontology - Biological Process	glycosaminoglycan metabolic process	predicted (intersection)	75	51.88	0.002	ABCC5, ACAN,AGRN,AP2A1,B3GALT6,B3GAT1,B3GAT3,B3GNT4,B3GNT7,B4GALT1,B4GALT3,B4GALT5,B4GALT7,BGN,CD44,CEMIP,CHP1,CHST1,CHST11,CHST12,CHST13,CHST14,CHST2,CHST3,CHST6,CHSY1,CLN6,CSGALNACT2,DSEL,EXT1,FOXC1,GALNS,GPC1,GPC2,GPC3,GPC5,GPC6,GUSB,HEXA,HGSNAT,HPSE2,HS2ST1,HS3ST1,HS3ST3A1,HS3ST3B1,HS6ST1,HSPG2,IDS,ITIH1,ITIH5,LYVE1,NCAN,NDNF,NDST1,NDST2,PDGFB,PDGFRB,PGLYRP1,PGLYRP2,PGLYRP3,PGLYRP4,PRELP,SDC1…
Gene Ontology - Biological Process	hemopoiesis	predicted (intersection)	311	260.8	0.002	ABL1, ACE,ACVR1B,ADAM8,ADD2,ADGRF5,ADGRG3,AGO1,AGO3,ANKRD54,ARNT,ASH2L,ASXL1,ATM,ATP7A,ATXN1L,AXL,BAK1,BATF2,BAX,BCL11B,BCL3,BCL6,BCR,BTN2A2,C1QC,CARD11,CASP9,CBFA2T3,CCR1,CCR7,CD101,CD109,CD164,CD34,CD3E,CD4,CD40LG,CD74,CDC42,CDC73,CDK13,CDK6,CEACAM1,CEBPA,CHD7,CIAPIN1,CLCF1,CLPTM1,CMTM7,CREB1,CREBBP,CSF1,CSF1R,CSF3,CSF3R,CTNNBIP1,CUL4A,CYP26B1,DHX36,DLL4,DMTN,DNAJA3,DPF2,DTX1,EFNA2,EGR1,EGR3,EP…
Gene Ontology - Biological Process	limb development	predicted (intersection)	82	57.56	0.002	AFF3, ALDH1A2,ALX3,ALX4,ASPH,BAK1,BAX,BCL2L11,BMP7,BMPR1B,BMPR2,CACNA1C,CHD7,CHST11,CRABP2,CREBBP,CYP26B1,ECE1,EN1,FBXW4,FGFR1,FMN1,FREM2,GLI3,GNA12,GNAS,GPC3,HDAC2,HOXA10,HOXA11,HOXC10,HOXC11,HOXC13,HOXD12,HOXD13,HOXD9,INTU,IQCE,KDF1,KREMEN1,LMBR1,LNPK,LRP4,MAP3K20,MEGF8,MSX2,NIPBL,NR2F2,OSR1,OSR2,PBX1,PBX2,PITX1,PKDCC,PLXNA2,PTCH1,RARA,RARG,RAX,RNF165,RSPO4,RUNX2,SHH,SKI,SLC39A1,SLC39A3,SOX11,S…
Gene Ontology - Biological Process	locomotory behavior	predicted (intersection)	87	61.47	0.002	ABHD12, ADCY5,ADGRL3,ANKH,APBA1,APBA2,ARRB2,ASTN1,ATP7A,C1QL1,CACNA1B,CDH23,CELSR1,CHD7,CHRNA4,CHRNB2,CHRNB4,CLN6,CNP,CNTN2,CTNS,CXCL12,DLG4,DMBX1,DSCAM,EFNB3,EGR1,EN1,ESPN,ETV5,FIG4,GAD1,GDNF,GNAO1,GRIN1,GRIN2D,GRM1,GRM6,HIPK2,HOXB8,HOXD9,HPGDS,HTR2C,KALRN,LGI4,LRRTM1,MCOLN3,MECP2,MEIS1,MYO5A,NAV2,NCOA2,NEGR1,NKX2-1,NLGN2,NPY2R,NRG1,NTSR1,OLFM2,OPRD1,OPRL1,OPRM1,OTOG,PAFAH1B1,PDE1B,PITX3,PPP1R1B…
Gene Ontology - Biological Process	negative regulation of neuron death	predicted (intersection)	92	65.73	0.002	ADAM8, ADNP,AGAP2,ALKBH1,ARRB1,ARRB2,ATG7,AXL,BARHL1,BAX,BCL2L1,BOK,BTG2,C5AR1,CBL,CD200,CD200R1,CD34,CHMP4A,CLCF1,CNTFR,CREB1,CRLF1,CSF1,CSF3,CX3CL1,CX3CR1,DLX1,DNAJC5,DRAXIN,EN1,EPO,ERBB3,FAIM2,FOXB1,FOXQ1,FYN,FZD1,GABRB3,GBA,GDNF,GFRAL,GRIN1,GRN,GSK3B,HIPK2,HRAS,IL13,ISL1,ITSN1,JUN,KRAS,LRP1,MAG,MAP2K4,MDK,MEAK7,MECP2,NAIP,NDNF,NES,NFATC4,NRBP2,PDPK1,PIN1,PM20D1,PPP5C,PRKCG,PTK2B,REL,REST,RHOA…
Gene Ontology - Biological Process	regulation of calcium ion transmembrane transport	predicted (intersection)	67	45.13	0.002	ABL1, ADRA2A,AKAP6,APLNR,BAX,CACNA1C,CACNA2D1,CACNB1,CACNB2,CACNB3,CALM1,CALM3,CAV3,CBARP,CEMIP,CHD7,CRHR1,CX3CL1,CXCL10,CYBA,DIAPH1,EHD3,F2,FKBP1A,FKBP1B,FYN,G6PD,GJC2,GPER1,GSTM2,HAP1,HPCA,HTT,IL13,JPH1,JPH2,JPH3,JPH4,LYN,MYO5A,NOS1,NOS1AP,NTSR1,OPRL1,PDE4D,PDPK1,PLA2G6,PRKACA,PRKCE,PTK2B,RAMP3,REM1,RYR2,S100A1,SELENON,SESTD1,SLC8A1,SLC9A1,SRI,STAC2,STIM1,STIMATE,THY1,TLR9,TMC2,UBQLN1,YWHAE
Gene Ontology - Biological Process	regulation of cell-substrate adhesion	predicted (intersection)	89	63.25	0.002	ABL1, ACER2,ACTN4,ACVRL1,AJAP1,APOA1,ARHGEF7,ARPC2,BCAS3,BCL6,CALR,CAMSAP3,CASK,CCDC80,CCL25,CCR7,CD3E,CDC42,CDK6,CLASP1,COL1A1,CSF1,CX3CL1,DAG1,DISC1,DMTN,DOCK1,DOCK5,DUSP22,DUSP3,EFNA5,EMP2,FAM107A,FERMT1,FMN1,FOXF1,FZD7,GPM6B,GSK3B,HOXA7,HSD17B12,ITGA3,ITGA5,JUP,LDB1,LRP1,MDK,MELTF,MINK1,MMP14,MYADM,NDNF,NF1,NF2,NID1,NINJ1,NOTCH1,NPY2R,ONECUT1,ONECUT2,PEAK1,PPM1F,PREX1,PRKCE,PTK2,PTK2B,PTPRJ,R…
Gene Ontology - Biological Process	regulation of exocytosis	predicted (intersection)	85	60.05	0.002	ABR, ADCY1,ADRA1A,ADRA2A,AP1G1,APBA1,APBA2,BACE1,BAIAP3,BCR,CACNB2,CALM3,CAMK2A,CASK,CBARP,CD84,CDK5R2,CEACAM1,CHRM2,CHRNA4,CHRNB2,CLASP1,CPLX1,CPLX3,DGKI,DOC2A,EXPH5,FBXL20,FOXF1,GAB2,GIT1,GRIK5,GRIN3A,GSK3B,HAP1,IL13,IL1RAPL1,KCNB1,LGALS9,LYN,NCS1,NLGN1,P2RX1,PDCD6IP,PDPK1,PFN2,PLA2G6,PREPL,PRKCG,PTAFR,RAB15,RAB26,RAB27B,RAB2B,RAB3D,RAB3GAP1,RAB7A,RAC2,RALB,REST,RIMS3,RIMS4,RPH3AL,SCAMP5,SDC1,S…
Gene Ontology - Biological Process	regulation of ion transmembrane transporter activity	predicted (intersection)	99	71.42	0.002	ACTN4, ADRA2A,AKAP6,AMIGO1,ATP1B2,ATP7A,CACNA2D1,CACNB2,CACNB3,CACNG2,CACNG4,CACNG7,CACNG8,CALM1,CALM3,CAPN1,CAV3,CBARP,CHP1,CNIH2,CNKSR3,CRHR1,DLG3,DLG4,EHD3,EPHB2,EPO,FKBP1A,FKBP1B,GRIN1,GRIN2A,GRIN2B,GSTM2,HAP1,HPCA,HTT,JPH1,JPH2,JPH3,JPH4,KCNA1,KCNAB1,KCNC1,KCNE5,KCNIP2,KCNJ11,KCNS1,KLHL24,LRRC26,LRRC38,LRRC52,MINK1,MYO5A,NLGN1,NLGN2,NLGN3,NOS1,NOS1AP,NTSR1,OPRL1,OPRM1,OSR1,PCSK9,PDE4D,PHB2,P…
Gene Ontology - Biological Process	regulation of transmembrane transporter activity	predicted (intersection)	101	73.55	0.002	ACTN4, ADRA2A,AKAP6,AMIGO1,ATP1B2,ATP7A,CACNA2D1,CACNB2,CACNB3,CACNG2,CACNG4,CACNG7,CACNG8,CALM1,CALM3,CAPN1,CAV3,CBARP,CHP1,CNIH2,CNKSR3,CRHR1,DLG3,DLG4,EHD3,EPHB2,EPO,FKBP1A,FKBP1B,GRIN1,GRIN2A,GRIN2B,GSTM2,HAP1,HPCA,HTT,JPH1,JPH2,JPH3,JPH4,KCNA1,KCNAB1,KCNC1,KCNE5,KCNIP2,KCNJ11,KCNS1,KLHL24,LRRC26,LRRC38,LRRC52,MINK1,MYO5A,NLGN1,NLGN2,NLGN3,NOS1,NOS1AP,NTSR1,OPRL1,OPRM1,OSR1,PCSK9,PDE4D,PHB2,P…
Gene Ontology - Biological Process	regulation of vesicle-mediated transport	predicted (intersection)	187	148.9	0.002	AAK1, ABL1,ABL2,ABR,ACTN4,ADCY1,ADRA1A,ADRA2A,AKT2,ANKFY1,ANKRD13B,AP1G1,AP2A1,APBA1,APBA2,APLN,APOA1,APPL2,ARC,ARHGAP1,ARRB1,ARRB2,AXL,AZU1,BACE1,BAIAP3,BCR,BET1L,BTBD9,C2,C3,CACNB2,CALM3,CALR,CAMK2A,CASK,CAV3,CBARP,CBL,CD151,CD22,CD84,CDK5R2,CEACAM1,CHMP3,CHRM2,CHRNA4,CHRNB2,CLASP1,CNIH2,CPLX1,CPLX3,CSK,CYBA,DGKI,DGKQ,DLG4,DNM1,DOC2A,EEF2K,EFNB2,EHD1,EHD2,EHD4,EXPH5,FBXL20,FOXF1,GAB2,GIT1,GPC3,…
Gene Ontology - Biological Process	stem cell proliferation	predicted (intersection)	57	36.95	0.002	ACE, AGO3,AKNA,ARTN,ATXN1L,CD34,CX3CL1,CX3CR1,DAGLA,DISC1,DOCK7,ETV6,FERMT1,FGFR1,FRS2,FZD3,GLI3,HHIP,HNRNPU,KCNA1,KDF1,LTBP3,NDE1,NES,NEUROD4,NF1,NF2,NUMBL,OTP,OVOL1,PAFAH1B1,PAX6,PLXNB2,PTPRC,RAB10,RNF43,RUNX1,SHH,SIRT6,SIX2,SIX3,SMO,SOX10,SOX11,SOX5,TERT,THPO,TP53,TRIM71,VAX1,VEGFA,WNT1,WNT2B,WNT3,WNT3A,WNT7B,ZFP36L1
Gene Ontology - Biological Process	striated muscle cell differentiation	predicted (intersection)	105	76.75	0.002	ACVR1, ADAM12,ADRA1A,AGT,AKAP13,AKAP6,ARID1A,ARRB2,BARX2,BCL9,BDNF,BMP10,CACNA1H,CACNA2D2,CALR,CAV3,CCNB1,CDON,CFL2,CFLAR,CTDP1,CXADR,CXCL10,CYP26B1,DYRK1B,EDN1,EFNB2,EHD1,EHD2,FLNC,FLT3LG,FRS2,FZD7,G6PD,GATA4,GATA6,GSK3A,HDAC4,HDAC5,HNRNPU,IGF1,IGFBP5,KCNH1,KDM6B,KLHL40,KRAS,LDB3,LMNA,MAML1,MAP2K4,MAPK14,MESP1,MMP14,MYEF2,MYH10,MYH9,MYMK,MYOD1,MYORG,MYOZ2,MYPN,NEBL,NIBAN2,NOS1,NOTCH1,NRG1,OBSCN,…
Gene Ontology - Biological Process	telencephalon development	predicted (intersection)	106	77.46	0.002	ATAT1, ATP2B4,AVPR2,BAX,BBS4,BCL11B,BMERB1,BTG2,CCDC85C,CDK5R1,CDK5R2,CDK6,CDON,CHD7,CNTN2,COL3A1,CRTAC1,CSF1R,CXCL12,DAB2IP,DISC1,DLX1,DLX2,EFHC1,EFNA2,EGFR,EIF2B3,EMX1,EPHA5,EPHB2,EPHB3,EXT1,EZH1,FBXO45,FOXB1,GART,GLI3,GRIN1,GSK3B,H2AFX,HTR5A,HTR6,IGF2BP1,INHBA,KCNA1,KDM6B,KIRREL3,LHX5,LRP1,LRP8,MBOAT7,MDK,MFSD2A,MYH10,NCOA1,NDE1,NDEL1,NF1,NF2,NFIB,NKX2-1,NME1,NRG1,NRGN,NRP2,NUMBL,OXTR,PAFAH1B1…
Gene Ontology - Cellular Component	axon terminus	predicted (intersection)	50	32.33	0.002	AAK1, AP1S1,ATP6V0D1,CASR,CHRM1,CHRM2,CHRM3,CNGB1,CPLX1,DGKI,ELK1,GAD1,GIT1,GLUL,GPER1,GRIK3,GRIK5,GRIN1,HCN3,HNRNPR,ITSN1,KCNA1,KCNA2,KCNA6,KCNAB2,KCNC1,KCNC4,KCNIP3,NCS1,NOS1,NTSR1,OPRD1,PRKCG,PRRT2,PTPRN,PTPRN2,RNF40,SEPTIN6,SLC9A6,SRI,SYNJ1,SYP,SYT11,TBC1D24,TH,TNN,TPRG1L,TSPOAP1,TULP1,UNC13A
Gene Ontology - Cellular Component	integral component of postsynaptic specialization membrane	predicted (intersection)	39	23.81	0.002	ADCY1, CACNG2,CACNG4,CACNG7,CHRM1,CHRM3,CHRNB2,CHRND,CHRNE,CLSTN1,CLSTN2,CLSTN3,CNIH2,DCC,EFNB2,EFNB3,EPHA7,GABRA4,GRID1,GRID2,GRIK5,GRIN1,GRIN2A,HTR5A,KCND3,LRFN1,LRFN4,LRRC4C,LRRTM1,NECTIN3,NLGN1,NLGN2,NRCAM,OPRD1,P2RX6,SHISA6,SHISA7,SHISA9,SLITRK1
Gene Ontology - Cellular Component	intrinsic component of organelle membrane	predicted (intersection)	131	100.6	0.002	ABCB9, ABCD1,ABHD17A,ACER2,ACER3,AMFR,APOOL,ATF6,ATP8A1,BAK1,BET1L,BFAR,CALR,CD74,CHST12,CHST2,CLSTN1,CPLX3,CPT1A,CSGALNACT2,DERL1,DERL3,DNAJB12,DNAJC5,DPM2,DPM3,ECE1,EDEM1,ELOVL1,EMC10,EMC3,EMC8,ERN1,ESYT1,EXT1,FITM2,FKTN,G6PC,GALNT2,GRAMD1A,GRAMD2A,HLA-C,HLA-E,HM13,INSIG1,INSIG2,L2HGDH,LARGE1,LEMD2,LFNG,LNPK,MAN1C1,MARCH6,MCU,MCUR1,MFN2,MICOS10,MICOS10-NBL1,MICU1,MMGT1,MUL1,MYMK,OPRD1,PCSK7,PEX…
Gene Ontology - Cellular Component	neuron projection terminus	predicted (intersection)	58	38.37	0.002	AAK1, AP1S1,ATCAY,ATP6V0D1,BAIAP2,BSN,CASR,CHRM1,CHRM2,CHRM3,CNGB1,CPLX1,DGKI,DLG4,ELK1,FSTL3,GAD1,GIT1,GLUL,GPER1,GRIK3,GRIK5,GRIN1,HCN3,HNRNPR,ITSN1,KCNA1,KCNA2,KCNA6,KCNAB2,KCNC1,KCNC4,KCNIP3,MOB2,NCS1,NOS1,NTSR1,OPRD1,PRKCG,PRRT2,PTPRN,PTPRN2,RNF40,SEPTIN6,SLC9A6,SRI,SYNJ1,SYP,SYT11,TBC1D24,TH,TNN,TPRG1L,TSPOAP1,TULP1,UNC13A,VAMP2,VTI1A
Gene Ontology - Molecular Function	channel activity	predicted (intersection)	219	175.5	0.002	ABCC9, AKAP6,AMIGO1,ANO10,ANO7,ANXA6,APOL1,AQP2,AQP5,AQP7,ASIC1,ASIC2,ASIC4,BAX,CACNA1B,CACNA1C,CACNA1F,CACNA1H,CACNA1I,CACNA1S,CACNA2D1,CACNA2D4,CACNB1,CACNB2,CACNB3,CACNG2,CACNG4,CACNG7,CACNG8,CALHM1,CALM1,CALM3,CAPN1,CATSPER2,CAV3,CBARP,CHP1,CHRNA2,CHRNA4,CHRNA7,CHRNB2,CHRNB4,CHRND,CHRNE,CLCN4,CLCN6,CLCN7,CLCNKA,CLCNKB,CLIC6,CNGB1,CNIH2,CRHR1,CUL5,DLG3,DLG4,DPP6,EHD3,ENSA,EPHB2,EPO,FKBP1A,FKBP…
Gene Ontology - Molecular Function	passive transmembrane transporter activity	predicted (intersection)	219	175.9	0.002	ABCC9, AKAP6,AMIGO1,ANO10,ANO7,ANXA6,APOL1,AQP2,AQP5,AQP7,ASIC1,ASIC2,ASIC4,BAX,CACNA1B,CACNA1C,CACNA1F,CACNA1H,CACNA1I,CACNA1S,CACNA2D1,CACNA2D4,CACNB1,CACNB2,CACNB3,CACNG2,CACNG4,CACNG7,CACNG8,CALHM1,CALM1,CALM3,CAPN1,CATSPER2,CAV3,CBARP,CHP1,CHRNA2,CHRNA4,CHRNA7,CHRNB2,CHRNB4,CHRND,CHRNE,CLCN4,CLCN6,CLCN7,CLCNKA,CLCNKB,CLIC6,CNGB1,CNIH2,CRHR1,CUL5,DLG3,DLG4,DPP6,EHD3,ENSA,EPHB2,EPO,FKBP1A,FKBP…
Gene Ontology - Biological Process	calcium ion transmembrane transport	predicted (union)	188	155.8	0.002	ABL1, ADRA2A,AKAP6,ANO6,ANXA2,ANXA5,ANXA6,APLNR,ASIC1,ATP1A2,ATP2A1,ATP2B1,ATP2B4,BAX,BIN1,CACNA1B,CACNA1C,CACNA1F,CACNA1G,CACNA1H,CACNA1I,CACNA1S,CACNA2D1,CACNA2D2,CACNA2D4,CACNB1,CACNB2,CACNB3,CACNB4,CACNG1,CACNG2,CACNG4,CACNG7,CACNG8,CALCR,CALHM1,CALM1,CALM3,CAMK2D,CASQ1,CATSPER2,CATSPER4,CAV3,CBARP,CCR5,CCR7,CEMIP,CHD7,CHRNA10,CHRNA7,CNR1,CORO1A,CRHR1,CUL5,CX3CL1,CXCL10,CYBA,DIAPH1,DRD1,EHD3,…
Gene Ontology - Biological Process	cellular protein localization	predicted (union)	884	812.1	0.002	ABCA7, ABHD17A,ABHD17B,ABLIM3,ABRA,ACOT2,ACOT8,ACOX1,ACOX3,ACTB,ADAM10,AGK,AGPS,AGR2,AGRN,AGT,AGXT,AHCYL1,AIP,AJUBA,AKAP12,AKAP5,AKAP6,AKT2,ALKBH5,AMN,AMOT,ANK1,ANK3,ANKRD13A,ANKRD13C,AP1AR,AP1B1,AP1G1,AP1M1,AP1M2,AP1S1,AP1S3,AP2A1,AP2A2,AP2M1,AP2S1,AP3S2,AP4E1,AP4S1,APBA1,APOE,APPBP2,APPL1,APPL2,AR,ARC,ARHGAP44,ARHGEF16,ARIH2,ARL1,ARL2BP,ARL3,ARL5A,ARL5B,ARL6,ARPIN-AP3S2,ASPSCR1,ASTN2,ATG13,ATM,…
Gene Ontology - Biological Process	developmental cell growth	predicted (union)	128	101.7	0.002	ABL1, ADNP,ADRA1A,AGT,AKAP13,AKAP6,ANAPC2,APOE,APP,ARIH2,AUTS2,BARHL2,BCL11A,BDNF,BMPR2,CACNG7,CAV3,CDK5R1,COBL,CPNE5,CRABP2,CTDP1,CTTN,CXCL12,DCC,DCLK1,DDR1,DISC1,DPYSL2,DRAXIN,DSCAM,DVL1,EDN1,EFNA5,EMX1,EPHA7,FSTL4,G6PD,GATA4,GDI1,GSK3A,GSK3B,HDAC6,HSP90AB1,IFRD1,IGF1,ILK,IMPACT,IQGAP1,ISLR2,KMT2D,L1CAM,LLPH,LPAR3,LRP1,MAG,MAP1B,MAP2K4,MAP3K13,MAPT,MEGF8,MUL1,NDEL1,NLGN3,NPPA,NRCAM,NRP1,NRP2,NT…
Gene Ontology - Biological Process	divalent inorganic cation transport	predicted (union)	276	236.2	0.002	ABL1, ADCYAP1R1,ADRA1A,ADRA2A,AGT,AKAP6,ANO6,ANXA2,ANXA5,ANXA6,APLNR,ARRB2,ASIC1,ATP1A2,ATP2A1,ATP2A3,ATP2B1,ATP2B4,BAK1,BAX,BEST1,BIN1,BSPRY,CACNA1B,CACNA1C,CACNA1F,CACNA1G,CACNA1H,CACNA1I,CACNA1S,CACNA2D1,CACNA2D2,CACNA2D4,CACNB1,CACNB2,CACNB3,CACNB4,CACNG1,CACNG2,CACNG4,CACNG7,CACNG8,CALCR,CALCRL,CALHM1,CALM1,CALM3,CAMK2A,CAMK2B,CAMK2D,CAMK2G,CASK,CASQ1,CASR,CATSPER2,CATSPER4,CAV3,CBARP,CCL8,C…
Gene Ontology - Biological Process	divalent metal ion transport	predicted (union)	274	233.9	0.002	ABL1, ADCYAP1R1,ADRA1A,ADRA2A,AGT,AKAP6,ANO6,ANXA2,ANXA5,ANXA6,APLNR,ARRB2,ASIC1,ATP1A2,ATP2A1,ATP2A3,ATP2B1,ATP2B4,BAK1,BAX,BEST1,BIN1,BSPRY,CACNA1B,CACNA1C,CACNA1F,CACNA1G,CACNA1H,CACNA1I,CACNA1S,CACNA2D1,CACNA2D2,CACNA2D4,CACNB1,CACNB2,CACNB3,CACNB4,CACNG1,CACNG2,CACNG4,CACNG7,CACNG8,CALCR,CALCRL,CALHM1,CALM1,CALM3,CAMK2A,CAMK2B,CAMK2D,CAMK2G,CASK,CASQ1,CASR,CATSPER2,CATSPER4,CAV3,CBARP,CCL8,C…
Gene Ontology - Biological Process	embryonic cranial skeleton morphogenesis	predicted (union)	36	23.57	0.002	ALX3, CHST11,DLX2,EIF4A3,FGFR2,FOXC2,GNAS,HOXA1,HOXA2,IFT140,MMP14,MTHFD1,MTHFD1L,NODAL,PAX5,PDGFRA,PRRX1,RDH10,RUNX2,SIX1,SIX2,SIX4,SLC39A1,SLC39A3,SMAD2,SMAD3,TBX1,TBX15,TFAP2A,TGFB3,TGFBR1,TGFBR2,TULP3,TWIST1,WDR19,WNT9B
Gene Ontology - Biological Process	epithelial tube morphogenesis	predicted (union)	195	162.1	0.002	ABL1, ACVR1,ACVRL1,ADAMTS12,ADAMTS16,ADM,AGT,ALOX12,ALX1,APAF1,AR,ARID1A,BBS4,BBS5,BCL10,BMP5,BMP7,BTRC,CASR,CAV3,CC2D2A,CCDC103,CCL11,CELSR1,CLIC4,COBL,CSF1,CSF1R,CTNNBIP1,CTSH,CXCL10,CXCR2,DAG1,DDR1,DLG5,DLL4,DVL2,EDN1,EDNRA,EFNB2,EGF,ENG,EPHA2,EPHA7,ESR1,ETV5,FGF1,FGF10,FGF8,FGFR2,FMN1,FOXA1,FOXC2,FOXF1,FOXH1,FOXP1,FUZ,FZD1,FZD2,FZD3,GATA4,GBX2,GDF7,GDNF,GLI2,GLI3,GNA13,GPC3,GRHL3,GZF1,HAND1,H…
Gene Ontology - Biological Process	heart development	predicted (union)	319	276.5	0.002	ACACB, ACAN,ACVR1,ACVR2B,ACVRL1,ADAM15,ADAP2,ADIPOR2,ADM,ADRA1A,AGT,AKAP13,AKAP6,ALDH1A2,ALPK3,AP1B1,APLN,APLNR,ARID1A,ARID2,ARRB2,ASXL1,ATM,AXIN2,BBS4,BBS5,BMP10,BMP5,BMP7,BMPR1A,BMPR2,BORCS8,BVES,CACNA1C,CAD,CALCRL,CALR,CAV3,CC2D2A,CCDC103,CCM2L,CCN1,CCNB1,CDKL1,CDKN1A,CDKN1B,CHD7,CITED2,CLDN5,COL2A1,COL3A1,COL5A1,CPE,CREB1,CRELD1,CRKL,CTDP1,CXADR,DAND5,DCTN5,DHX36,DLL4,DSP,DVL2,ECE1,EDN1,EDNRA…
Gene Ontology - Biological Process	ion homeostasis	predicted (union)	383	335.1	0.002	ABCB6, ABCD1,ABCG1,ABCG2,ABL1,ABL2,ACO1,ADCY5,ADCYAP1R1,ADM,ADRA1A,AGT,AKAP6,ALOX12,ANGPTL3,ANK3,ANXA2,APLNR,APOA1,APOE,APP,ARF1,ATP12A,ATP13A2,ATP1A2,ATP1A3,ATP1B2,ATP2A1,ATP2B1,ATP2B4,ATP6AP1,ATP6V0A1,ATP6V0A2,ATP6V0B,ATP6V0D1,ATP6V0D2,ATP6V0E1,ATP6V0E2,ATP6V1A,ATP6V1B2,ATP6V1C2,ATP6V1E1,ATP6V1F,ATP6V1G2,ATP6V1H,ATP7A,ATP7B,AVPR1A,AVPR2,BAK1,BAX,BDH2,BMP6,BOK,BTBD9,C7,CA12,CA7,CACNA1C,CACNA1G,C…
Gene Ontology - Biological Process	muscle tissue development	predicted (union)	227	191.4	0.002	ACVR1, ADRA1A,AGT,AKAP13,AKAP6,ALDH1A2,ANKRD2,ANKRD33,ARID1A,ARID2,ARRB2,ASB2,BCL9,BCL9L,BIN3,BMP10,BMP5,BMP7,BMPR1A,BTG2,BVES,CALR,CASQ1,CAV3,CCM2L,CCNB1,CCNT2,CDON,CENPF,CFL2,CFLAR,CHD7,CHRND,COL3A1,CREB1,CTDP1,CXADR,CYP26B1,DDX17,DLL4,DMRTA2,DSP,EDN1,EFNB2,EGLN1,EGR1,EGR2,ELN,EMD,ENG,EPHB1,ERBB3,ERBB4,EYA2,FBXO22,FGF3,FGF8,FGFR1,FGFR2,FKBP1A,FLCN,FLOT1,FOXC1,FOXC2,FOXH1,FOXN2,FRS2,FZD7,G6PD,GA…
Gene Ontology - Biological Process	positive regulation of cellular protein metabolic process	predicted (union)	808	739.1	0.002	ABCA7, ABL1,ACE,ACER2,ACVR1,ACVR1B,ACVR2A,ACVR2B,ACVRL1,ADAM8,ADCY1,ADCY2,ADCY5,ADCY9,ADNP,ADRA1A,ADRA1B,ADRA2A,ADRA2C,ADRB3,ADRM1,AGT,AIFM1,AJUBA,AKAP12,AKAP13,AKAP8,AKT2,ALG10B,ALOX12,ALS2,AMER1,ANG,ANGPT4,ANTXR1,APAF1,APLNR,APOE,APP,AR,ARFGEF1,ARHGAP8,ARHGEF5,ARL2BP,ARL6IP5,ARNT,ARRB1,ARRB2,ARRDC4,ASPH,ASPSCR1,ATG14,ATG7,ATM,ATP2B4,ATP5IF1,ATP6AP1,AUTS2,AVPI1,AVPR2,AXIN1,AXIN2,AZU1,BAG2,BAK1,B…
Gene Ontology - Biological Process	positive regulation of neurogenesis	predicted (union)	268	228.8	0.002	ABL2, ADNP,ADRA2C,AGT,AMIGO1,ANAPC2,ANKRD27,AP2A1,APBB1,APOE,APP,ARF1,ARHGDIA,ARSB,ASPA,ATP8A2,BAIAP2,BCL6,BDNF,BIN1,BMP5,BMP6,BMP7,BMPR2,C1QA,CACNG7,CAMK1,CAMK1D,CAMK2B,CAPRIN1,CDON,CFLAR,CLCF1,CNR1,CNTN1,COBL,CPEB3,CPNE5,CRABP2,CREB3L2,CRKL,CRTC1,CRX,CSF1,CSNK1D,CUX1,CX3CL1,CX3CR1,CXCL12,CYB5D2,DAB2IP,DAG1,DBN1,DDX56,DHX36,DISC1,DLG4,DLG5,DLX1,DLX2,DMRTA2,DNMT3B,DPYSL3,DSCAM,DUOXA1,DVL1,DVL2,DV…
Gene Ontology - Biological Process	positive regulation of protein phosphorylation	predicted (union)	515	459.2	0.002	ABCA7, ABL1,ACE,ACVR1,ACVR1B,ACVR2A,ACVR2B,ACVRL1,ADAM8,ADCY1,ADCY2,ADCY5,ADCY9,ADNP,ADRA1A,ADRA1B,ADRA2A,ADRA2C,ADRB3,AGT,AJUBA,AKAP12,AKAP13,AKT2,ALS2,ANG,ANGPT4,APLNR,APOE,APP,AR,ARHGAP8,ARHGEF5,ARL2BP,ARL6IP5,ARRB1,ARRB2,ATG14,ATM,ATP2B4,ATP6AP1,AVPI1,AXIN1,AXIN2,AZU1,BDNF,BIRC7,BMP10,BMP5,BMP6,BMP7,BMPR1A,BMPR2,C1QTNF2,C3,C5AR1,C5AR2,CAB39,CACUL1,CALCR,CALM1,CALM3,CAMK1,CAMKK2,CARD14,CARTPT,…
Gene Ontology - Biological Process	regulation of cell size	predicted (union)	101	78.17	0.002	ABL1, ADD1,ADNP,ANAPC2,ANO6,APOE,ATP7A,BARHL2,BDNF,BMPR2,CAV3,CDK4,CDK5R1,CLCN3,CLCN6,CRABP2,CREB1,CTTN,CXCL12,DCC,DISC1,DPYSL2,DRAXIN,DSCAM,E2F4,EDN1,EFNA5,EPHA7,FSTL4,GDI1,GNB3,GSK3B,HSP90AB1,IFRD1,IL7R,ILK,IQGAP3,ISLR2,KCNMA1,KEL,L1CAM,LAMTOR4,LPAR3,LRP1,LRRC8A,LRRC8C,LRRC8E,MAG,MAP1B,MAP3K13,MAPT,MEGF8,MSN,NDEL1,NRCAM,NRP1,NTN1,NTRK3,OLFM1,P2RX7,PAFAH1B1,PAK1,PLEK,PLXNA3,PLXNA4,RAB11A,RAB21,R…
Gene Ontology - Biological Process	regulation of cellular component movement	predicted (union)	532	475.9	0.002	AAMP, ABHD2,ABI3,ABL1,ABL2,ABR,ACE,ACTN1,ACTN4,ACVR1,ACVR1B,ACVRL1,ADAM10,ADAM15,ADAM8,ADGRB1,ADGRG3,ADIPOR1,ADRA2A,AGO2,AGT,AIRE,AJUBA,AKAP12,AKT2,ALOX12,AMOT,ANGPT2,ANGPT4,ANGPTL3,ANO6,AP1AR,APEX1,APOE,APP,APPL1,APPL2,ARHGDIB,ARHGEF39,ARHGEF7,ARID2,ARPIN,ARSB,ATM,ATOH8,ATP1A2,ATP5F1A,ATP7A,ATP8A1,BBS4,BCAR1,BCAS3,BCL6,BCR,BIN1,BMERB1,BMP10,BMP5,BMP7,BMPR1A,BMPR2,BST2,C1QBP,C1QTNF8,C5AR1,C5AR2,C…
Gene Ontology - Molecular Function	purine ribonucleotide binding	predicted (union)	996	921.3	0.002	AAK1, AASDH,ABCA2,ABCA5,ABCA7,ABCB11,ABCB5,ABCB6,ABCB8,ABCB9,ABCC1,ABCC11,ABCC12,ABCC3,ABCC4,ABCC5,ABCC6,ABCC9,ABCD1,ABCF1,ABCF2,ABCF3,ABCG1,ABCG2,ABL1,ABL2,ACACB,ACADL,ACBD4,ACBD5,ACBD7,ACSBG1,ACSF2,ACSF3,ACSL6,ACSM2B,ACSS1,ACSS3,ACTB,ACTR1A,ACTR1B,ACTR3,ACTR3B,ACTR8,ACVR1,ACVR1B,ACVR2A,ACVR2B,ACVRL1,ADCY1,ADCY2,ADCY5,ADCY9,AGAP1,AGAP2,AGAP3,AGK,AK2,AK3,AK4,AK7,AK9,AKT2,ALDH6A1,ALPK3,AMHR2,ANXA6…
KEGG	Pathways in cancer	experimental (strong)	4	0.513	0.002	AKT1, E2F1,FGFR1,WNT1
KEGG	Proteoglycans in cancer	predicted (intersection)	98	71.42	0.003	AKT2, ANK1,ARHGEF1,ARHGEF12,CAMK2A,CAMK2B,CAMK2G,CAV3,CBL,CD44,CDC42,CDKN1A,EGFR,ELK1,ERBB3,ESR1,FGF11,FGF17,FGF23,FGF5,FGFR1,FLNC,FRS2,FZD1,FZD10,FZD2,FZD3,FZD5,FZD7,FZD8,GPC1,GPC3,HCLS1,HPSE2,HRAS,HSPG2,IGF1,ITGA5,ITGB3,ITGB5,KRAS,MAP2K2,MAPK11,MAPK13,MAPK14,MAPK3,MMP2,MRAS,MSN,NUDT16L1,PDPK1,PIK3R2,PIK3R3,PIK3R5,PPP1CB,PPP1R12B,PPP1R12C,PRKACA,PRKCA,PRKCG,PTCH1,PTK2,PXN,RAF1,RDX,RHOA,ROCK1,RRA…
WikiPathways	Epithelial to mesenchymal transition in colorectal cancer	predicted (intersection)	76	51.52	0.003	AKT2, CDKL2,CLDN10,CLDN19,CLDN2,CLDN7,CLDN9,COL4A3,COL4A4,COL4A6,CTDSP1,DLK1,DLL4,DSP,FOXC2,FOXM1,FOXQ1,FZD1,FZD10,FZD2,FZD3,FZD5,FZD7,FZD8,GSK3B,HRAS,ITGA5,JAG2,JUP,KRAS,MAP2K2,MAP2K4,MAPK11,MAPK13,MAPK14,MAPK3,MEF2D,MMP15,MMP2,NOTCH1,NOTCH2,NOTCH3,NOTCH4,NR2C2,NRP2,PIK3R2,PIK3R3,PKD1,PKP1,PROX1,RAF1,RBBP4,SHC1,SMAD2,SMAD3,SPARC,TGFBR2,TMPRSS4,TP53,TRAF6,TWIST1,VTN,WNT1,WNT10A,WNT2,WNT2B,WNT3,WN…
Gene Ontology - Biological Process	camera-type eye morphogenesis	predicted (intersection)	55	36.24	0.003	AQP5, ARID1A,ATP8A2,BAK1,BAX,BMP7,CDON,DIO3,DSCAM,EPHA2,EPHB1,EPHB2,FRS2,FZD5,GDF11,GLI3,HIPK2,MEIS1,MFN2,NECTIN1,NECTIN3,NF1,PAX2,PAX6,PITX3,PROM1,PROX1,RING1,RORB,SDK1,SDK2,SHROOM2,SIX3,SKI,SOX1,SOX11,SOX9,SP3,STRA6,TBC1D20,TBX2,TENM3,TFAP2A,TFAP2B,TH,THRB,THY1,TSKU,TWIST1,VEGFA,WNT2,WNT2B,WNT9A,YY1,ZHX2
Gene Ontology - Biological Process	cell fate commitment	predicted (intersection)	102	74.97	0.003	ACVR1, AR,BARHL2,BCL11B,CDC73,CDON,CHD5,CYP26B1,DLL4,DLX1,DLX2,DOCK7,EPAS1,EVX1,EYA2,FGFR1,FOXC2,FOXP3,FZD7,GAP43,GATA6,GLI3,GLIS1,GSX1,HOXA11,HOXA2,HOXC10,IFRD1,IRF4,ISL1,ISL2,JAG2,KDM6B,LATS1,LBX1,LHX3,LMO4,LOXL3,LY9,MCL1,MESP1,MITF,MYOD1,NEUROD4,NEUROG1,NKX2-1,NKX6-2,NODAL,NOTCH2,NOTCH3,NOTCH4,NR2F2,NRG1,NTRK3,OLIG2,ONECUT1,ONECUT2,PAF1,PAX2,PAX6,PAX7,PITX1,PML,POU3F2,PPARG,PROX1,PTCH1,PTCH2,R…
Gene Ontology - Biological Process	cellular response to lipid	predicted (intersection)	220	179.4	0.003	ABHD2, ABL1,ABL2,ADCY1,ADCY2,ADCY5,AKAP13,ALDH1A2,ALOX12,AR,ARID1A,ARRB2,ATM,ATP1A3,AXL,BCL10,BCL2L11,BCL2L2,BCR,BMP7,CACTIN,CALCOCO1,CALR,CARM1,CASP9,CASR,CCNB1,CCR5,CD180,CD6,CDC73,CDK4,CFLAR,CNOT9,COL1A1,CPS1,CPT1A,CREB1,CSF3,CX3CL1,CX3CR1,CXCL10,CYP26B1,CYP27B1,DAB2IP,DAG1,DDIT4,DDRGK1,DDX17,DDX18,DDX54,DNMT3B,E2F1,EDN1,EFNA5,EGFR,EIF4EBP1,ELK1,ESR1,ESR2,ESRRA,ESRRB,ESRRG,FAM107A,FGF23,FHL2,F…
Gene Ontology - Biological Process	eyelid development in camera-type eye	predicted (intersection)	11	4.264	0.003	EGFR, GRHL3,HDAC2,INHBA,JUN,OSR2,SOX11,SRF,STRA6,TFAP2A,TWIST1
Gene Ontology - Biological Process	negative regulation of pri-miRNA transcription by RNA polymerase II	predicted (intersection)	11	4.264	0.003	HDAC4, LILRB4,NFATC3,NFATC4,NFIB,PDGFB,PPARD,RELA,SOX9,SRF,YY1
Gene Ontology - Biological Process	neuron migration	predicted (intersection)	68	46.55	0.003	ADGRL3, ALKBH1,APBB2,ASTN1,AXL,BARHL1,BARHL2,BAX,BBS4,CAMK2A,CAMK2B,CCR4,CDK5R1,CDK5R2,CELSR1,CNTN2,COL3A1,CX3CL1,CXCL12,DAB2IP,DCC,DDIT4,DISC1,ELP3,FBXO31,FBXO45,FGFR1,FYN,FZD3,GPR173,ITGA3,KIAA0319,KIRREL3,LRIG2,MARK2,MDK,MYH10,NDE1,NDEL1,NDNF,NEUROD4,NIPBL,NKX2-1,NR2F2,NRCAM,NRG1,NRP2,NTN1,NTRK3,PAFAH1B1,PAX6,PLXNB2,PTK2,RAPGEF2,SCRT2,SH3RF1,SOX1,SOX14,SRF,STAT3,TBX20,TNN,TWIST1,UNC5D,VAX1,VEG…
Gene Ontology - Biological Process	positive regulation of cell motility	predicted (intersection)	194	155.6	0.003	AAMP, ABL1,ACTN4,ACVR1,ACVR1B,ADAM10,ADAM8,ADRA2A,AGO2,AGT,AKT2,ALOX12,ANGPT4,ANGPTL3,ARHGEF39,ARHGEF7,ATM,ATOH8,ATP7A,ATP8A1,BCAS3,BMP7,BMPR2,C1QTNF8,C5AR1,CALR,CAVIN1,CCBE1,CCL1,CCL11,CCR1,CCR7,CD151,CD74,CD99L2,CEMIP,CLASP1,CLDN7,CMKLR1,COL1A1,CSF1,CSF1R,CTSH,CXCL10,CXCL12,CXCL16,CXCL17,CXCR2,DAB2IP,DDR2,DDRGK1,DIAPH1,DMTN,DOCK1,DOCK5,DOCK7,DUOX1,DUOX2,EDN1,EDN2,EGFR,ELP3,ELP6,EMC10,EPB41L4B,F…
Gene Ontology - Biological Process	positive regulation of cell projection organization	predicted (intersection)	148	115.1	0.003	ABL2, ADNP,AGRN,AGT,AMIGO1,ANAPC2,AP2A1,APBB1,ARHGDIA,ARHGEF7,ARPC2,ATP7A,ATP8A2,BAIAP2,BBS4,BCAS3,BDNF,BMP5,BMP7,BMPR2,BRK1,CACNG7,CAMK1,CAMK2B,CCR7,CDC42,CDC42EP1,CDC42EP2,CDC42EP4,CFLAR,CORO1B,CPNE5,CRABP2,CREB3L2,CRTC1,CUX1,CX3CL1,CXCL12,DAB2IP,DBN1,DEF8,DHX36,DISC1,DLG4,DLG5,DPYSL3,DSCAM,DVL2,DVL3,EEF2K,EFNA5,EPO,ESPN,FBXO31,FBXW8,FGFR1,FIG4,FKBP1B,FNBP1L,FSCN1,FYN,FZD1,GDI1,GPC2,GRN,HAP1,HD…
Gene Ontology - Biological Process	positive regulation of neuron projection development	predicted (intersection)	112	83.86	0.003	ABL2, ADNP,AGT,AMIGO1,ANAPC2,AP2A1,APBB1,ARHGDIA,ATP8A2,BAIAP2,BDNF,BMP5,BMP7,BMPR2,CACNG7,CAMK1,CAMK2B,CFLAR,CPNE5,CRABP2,CREB3L2,CRTC1,CUX1,CX3CL1,CXCL12,DAB2IP,DBN1,DHX36,DISC1,DLG4,DLG5,DPYSL3,DSCAM,DVL2,DVL3,EEF2K,EFNA5,EPO,FBXO31,FBXW8,FGFR1,FIG4,FKBP1B,FYN,FZD1,GDI1,GPC2,GRN,IL1RAPL1,ISLR2,ITGA3,ITSN1,KALRN,L1CAM,LRP1,LRP8,LTK,LYN,MAGI2,MAP3K13,MAPT,MARK2,MDK,MEGF8,METRN,MOB2,MUL1,NCKIPSD,…
Gene Ontology - Biological Process	regulation of Wnt signaling pathway	predicted (intersection)	138	106.2	0.003	ABL1, AMER1,AMER2,APC2,APCDD1,ATP6V1C2,BAMBI,BARX1,CCAR2,CCNY,CDC73,CDK14,CHD8,COL1A1,CSNK1A1,CSNK1D,CSNK2A1,CTDNEP1,CUL3,CXXC4,DAAM2,DAB2IP,DACT1,DACT3,DISC1,DKK3,DRAXIN,DVL2,DVL3,EDA,EGFR,EGR1,ESR1,FERMT1,FOXL1,FOXO1,FOXP3,FRAT1,FZD1,FZD7,G3BP1,GLI3,GNAQ,GPC3,GPRC5B,GSK3A,GSK3B,HIC1,HMGXB4,IGFBP2,IGFBP4,ISL1,ITGA3,JUP,KREMEN1,LATS1,LIMD1,LRP1,LRP4,MAPK14,MBD2,MCC,MDK,MESP1,NFATC4,NKD1,NLE1,NOTU…
Gene Ontology - Biological Process	regulation of synaptic vesicle exocytosis	predicted (intersection)	39	23.45	0.003	ADCY1, ADRA1A,APBA1,APBA2,BACE1,CACNB2,CALM3,CAMK2A,CASK,CHRM2,CHRNA4,CHRNB2,CPLX1,CPLX3,DGKI,FBXL20,GIT1,GRIK5,GRIN3A,GSK3B,NCS1,NLGN1,P2RX1,PFN2,PREPL,PRKCG,RAB3GAP1,RIMS3,RIMS4,SEPTIN5,STX1A,STX1B,STXBP1,SYN1,SYP,SYT9,VAMP1,VPS18,WNT7A
Gene Ontology - Biological Process	regulation of synaptic vesicle transport	predicted (intersection)	41	25.23	0.003	ADCY1, ADRA1A,APBA1,APBA2,BACE1,CACNB2,CALM3,CAMK2A,CASK,CHRM2,CHRNA4,CHRNB2,CNIH2,CPLX1,CPLX3,DGKI,FBXL20,GIT1,GRIK5,GRIN3A,GSK3B,NCS1,NLGN1,P2RX1,PFN2,PREPL,PRKCG,RAB3GAP1,RIMS3,RIMS4,SEPTIN5,SLC2A4,STX1A,STX1B,STXBP1,SYN1,SYP,SYT9,VAMP1,VPS18,WNT7A
Gene Ontology - Biological Process	response to organic cyclic compound	predicted (intersection)	325	275.4	0.003	ABCA2, ABCC4,ABHD2,ABL1,ADCY1,ADCY2,ADCY5,ADCYAP1R1,ADGRL3,AGT,AGXT,AKAP13,AKAP6,ALAD,ALDH1A2,ALPL,AR,ARID1A,ARNT2,ARRB2,ATG7,ATP1A3,ATP2B4,BAK1,BCL2L1,BCL2L11,BCL2L2,BMP7,BSG,BTG2,CACNA1S,CACNG4,CALCOCO1,CALM3,CALR,CARM1,CASP9,CASR,CATSPER2,CBL,CCNB1,CCR5,CD4,CDK4,CDKN1A,CDKN1B,CEBPA,CFLAR,CHKA,CHRNB2,CIB2,CNOT9,COL1A1,CPS1,CPT1A,CST3,CXCL10,CYBA,CYP27B1,DAG1,DDIT4,DDRGK1,DDX17,DDX18,DDX54,DGKQ,…
Gene Ontology - Biological Process	transmembrane transport	predicted (intersection)	550	485.7	0.003	ABCA2, ABCB11,ABCB5,ABCB8,ABCB9,ABCC1,ABCC11,ABCC3,ABCC4,ABCC5,ABCC9,ABCD1,ABCF1,ABCG1,ABL1,ACTN4,ADD2,ADRA2A,AGT,AKAP6,AKT2,AMIGO1,ANKH,ANO10,ANO7,ANXA6,APLNR,APOA1,APOL1,APPL2,AQP12A,AQP12B,AQP2,AQP5,AQP6,AQP7,ASIC1,ASIC2,ASIC4,ASPH,ASPSCR1,ATP11B,ATP12A,ATP1A3,ATP1B2,ATP2A1,ATP2A3,ATP2B4,ATP4A,ATP6V0A1,ATP6V0B,ATP6V0D1,ATP6V0E2,ATP6V1C2,ATP6V1G2,ATP7A,ATP8A1,ATP8B2,BAK1,BAX,BCR,BEST3,BEST4,BLO…
Gene Ontology - Cellular Component	postsynaptic specialization membrane	predicted (intersection)	45	28.78	0.003	ABHD17A, ADCY1,ARC,CACNG2,CACNG4,CACNG7,CHRM1,CHRM3,CHRNB2,CHRND,CHRNE,CLSTN1,CLSTN2,CLSTN3,CNIH2,DCC,DGKI,EFNB2,EFNB3,EPHA7,GABRA4,GRID1,GRID2,GRIK5,GRIN1,GRIN2A,HTR5A,KCND3,LRFN1,LRFN4,LRRC4C,LRRTM1,NECTIN3,NLGN1,NLGN2,NRCAM,OPRD1,P2RX6,RAPSN,RGS7BP,RGS9,SHISA6,SHISA7,SHISA9,SLITRK1
Gene Ontology - Cellular Component	transcription factor complex	predicted (intersection)	116	88.47	0.003	ABT1, ALX4,ARNT,ARNT2,ASCC1,ATF7IP,BARX2,BCL9,BCL9L,BRF1,BRF2,CARM1,CD3EAP,CDK4,CEBPA,CREB1,CREG1,DMBX1,E2F1,E2F2,E2F3,EPAS1,ERCC1,ERCC2,ERCC4,EYA3,FOXF1,FOXH1,GATA4,GATA6,GTF2F1,GTF2H5,GTF3C1,GTF3C4,HAND1,HCLS1,HES6,HIPK2,HMGA1,HOXA10,HOXA11,HOXB13,HOXB9,HOXD12,JUN,JUNB,JUND,LBX1,LDB1,LHX3,LMO4,MAFB,MAX,MED27,MEF2B,MEIS1,MTA2,MXD3,MYOD1,NFYA,NKX2-1,NR5A1,NR5A2,NR6A1,ONECUT3,PBX1,PBX2,PDLIM1,PITX…
Gene Ontology - Molecular Function	DNA binding	predicted (intersection)	773	694.3	0.003	ABL1, ABT1,ACTN4,ADNP,AFF3,AGO1,AGO2,AHDC1,AHRR,AIFM2,AIRE,AKNA,ALX4,ANG,AR,ARGFX,ARID1A,ARID3B,ARID5B,ARNT,ARNT2,ARRB1,ASCL2,ASH2L,ASXL1,ASXL2,ATF6,ATF7,ATM,ATOH8,ATXN1,ATXN1L,BACH1,BARX2,BAZ2A,BAZ2B,BCL11A,BCL11B,BCL3,BCL6,BEND3,BHMG1,BNC1,BNC2,BRF2,BRPF1,CALCOCO1,CALM3,CALR,CARF,CARM1,CASZ1,CBX2,CC2D1A,CCNT1,CDCA5,CDX2,CEBPA,CENPB,CENPW,CENPX,CERS2,CERS3,CERS6,CHD1,CHD3,CHD5,CHD7,CHD8,CHD9,CHT…
Gene Ontology - Biological Process	axon guidance	predicted (union)	134	107.5	0.003	ANOS1, APBB2,APP,ARTN,ARX,BCL11B,BDNF,BMP7,BMPR1B,BMPR2,BOC,CDK5R1,CELSR3,CRMP1,CRPPA,CSF1R,CXCL12,DAG1,DCC,DOK1,DOK4,DOK6,DPYSL2,DPYSL5,DRAXIN,DSCAM,DVL1,EFNA5,EFNB3,EGR2,ENAH,EPHA5,EPHA7,EPHA8,EPHB1,EPHB2,EPHB3,ERBB2,EVL,EXT1,EZR,FEZ1,FEZF1,FGF8,FRS2,FYN,FZD3,GAB2,GBX1,GBX2,GDF7,GDNF,GFRA1,GFRA2,GFRA3,GFRA4,GLI2,GLI3,GPC1,GRB7,HOXA2,IRS2,ISL1,ISL2,KLF7,L1CAM,LHX3,LHX4,LHX9,LRP1,LYPLA2,MAPK1,MAP…
Gene Ontology - Biological Process	cell fate commitment	predicted (union)	149	121.3	0.003	ACVR1, AR,ARX,BARHL2,BATF,BCL11B,BMPR1A,CDC73,CDON,CEBPB,CHD5,CYP26B1,DLL4,DLX1,DLX2,DMRTA2,DOCK7,EBF2,ELF5,EPAS1,ERBB4,EVX1,EYA2,FEV,FGF10,FGF8,FGFR1,FGFR2,FOXA1,FOXC2,FOXN1,FOXP3,FZD7,GAP43,GAS1,GATA6,GBX1,GCM1,GDF7,GLI2,GLI3,GLIS1,GSX1,HES1,HOXA11,HOXA2,HOXC10,IFRD1,IHH,IL12RB1,IRF4,ISL1,ISL2,JAG2,KDM6B,LATS1,LBX1,LHX3,LMO4,LOXL3,LY9,MCL1,MESP1,MITF,MYF6,MYL2,MYOD1,NANOG,NEUROD4,NEUROG1,NKX2-1…
Gene Ontology - Biological Process	cell-substrate adhesion	predicted (union)	195	162.7	0.003	ABL1, ACER2,ACTN1,ACTN4,ACVRL1,ADAM15,ADAMTS12,AGR2,AJAP1,AJUBA,AKIP1,ANGPT2,ANGPTL3,ANTXR1,AP1AR,APOA1,ARHGEF7,ARPC2,AXL,BCAM,BCAS3,BCL2L11,BCL6,BVES,C1QBP,CALR,CAMSAP3,CASK,CCDC80,CCL25,CCL28,CCN1,CCR7,CD34,CD3E,CD44,CDC42,CDK6,CLASP1,COL16A1,COL1A1,COL3A1,COL5A3,COL8A1,CORO1A,CRK,CRKL,CSF1,CTTN,CX3CL1,DAG1,DAPK3,DDR1,DEFB118,DISC1,DMTN,DOCK1,DOCK5,DUSP22,DUSP3,EDA,EFNA5,EGFLAM,EMILIN1,EMP2,EPB…
Gene Ontology - Biological Process	cellular ion homeostasis	predicted (union)	307	265.5	0.003	ABCB6, ABCG2,ABL1,ABL2,ACO1,ADCY5,ADCYAP1R1,ADM,ADRA1A,AGT,AKAP6,ANXA2,APLNR,APOE,APP,ARF1,ATP13A2,ATP1A2,ATP1A3,ATP1B2,ATP2A1,ATP2B1,ATP2B4,ATP6AP1,ATP6V0A1,ATP6V0A2,ATP6V0B,ATP6V0D1,ATP6V0D2,ATP6V0E1,ATP6V0E2,ATP6V1A,ATP6V1B2,ATP6V1C2,ATP6V1E1,ATP6V1F,ATP6V1G2,ATP6V1H,ATP7A,ATP7B,AVPR1A,BAK1,BAX,BMP6,BOK,C7,CA7,CACNA1C,CACNA2D1,CACNB2,CACNB3,CALB2,CALCR,CALM1,CALM3,CALR,CAMK2D,CAND1,CASQ1,CASR,…
Gene Ontology - Biological Process	developmental growth involved in morphogenesis	predicted (union)	133	106.9	0.003	ABL1, ADNP,ANAPC2,APOE,APP,AUTS2,BARHL2,BCL11A,BDNF,BIN3,BMPR2,CACNG7,CCL11,CDK5R1,COBL,CPNE5,CRABP2,CSF1,CTTN,CXCL12,DCC,DCLK1,DDR1,DISC1,DPYSL2,DRAXIN,DSCAM,DVL1,EFNA5,EMX1,EPB41L5,EPHA7,ESR1,FGF1,FGF10,FGFR2,FMN1,FSTL4,GDI1,GSK3B,HDAC6,HOXD13,HSP90AB1,IFRD1,ILK,IMPACT,IQGAP1,ISLR2,KDM5B,L1CAM,LLPH,LPAR3,LRP1,MAG,MAGI2,MAP1B,MAP3K13,MAPT,MED1,MEGF8,MESP1,MUL1,NDEL1,NKD1,NLGN3,NOTCH1,NRCAM,NRP1,…
Gene Ontology - Biological Process	limb morphogenesis	predicted (union)	100	77.59	0.003	AFF3, ALDH1A2,ALX1,ALX3,ALX4,ASPH,BAK1,BAX,BCL2L11,BMP7,BMPR1A,BMPR1B,CACNA1C,CHD7,CHST11,COL2A1,CRABP2,CREBBP,CYP26B1,DLX6,ECE1,EN1,FBN2,FBXW4,FGF10,FGF8,FGFR1,FGFR2,FMN1,FREM2,GLI2,GLI3,GNA12,GNAS,GPC3,HDAC1,HDAC2,HOXA10,HOXA11,HOXA9,HOXC10,HOXC11,HOXD12,HOXD13,HOXD9,IFT140,IHH,IMPAD1,INTU,IQCE,LMBR1,LNPK,LRP4,MAP3K20,MED1,MEGF8,MKS1,MSX1,MSX2,NIPBL,OSR1,OSR2,PBX1,PBX2,PITX1,PKDCC,PLXNA2,PRRX1,…
Gene Ontology - Biological Process	neuron projection guidance	predicted (union)	135	108.6	0.003	ANOS1, APBB2,APP,ARTN,ARX,BCL11B,BDNF,BMP7,BMPR1B,BMPR2,BOC,CDK5R1,CELSR3,CRMP1,CRPPA,CSF1R,CXCL12,DAG1,DCC,DOK1,DOK4,DOK6,DPYSL2,DPYSL4,DPYSL5,DRAXIN,DSCAM,DVL1,EFNA5,EFNB3,EGR2,ENAH,EPHA5,EPHA7,EPHA8,EPHB1,EPHB2,EPHB3,ERBB2,EVL,EXT1,EZR,FEZ1,FEZF1,FGF8,FRS2,FYN,FZD3,GAB2,GBX1,GBX2,GDF7,GDNF,GFRA1,GFRA2,GFRA3,GFRA4,GLI2,GLI3,GPC1,GRB7,HOXA2,IRS2,ISL1,ISL2,KLF7,L1CAM,LHX3,LHX4,LHX9,LRP1,LYPLA2,MA…
Gene Ontology - Biological Process	organonitrogen compound catabolic process	predicted (union)	620	561.5	0.003	ABAT, ABCD1,ABHD12,ABHD17A,ABHD17B,ACAD8,ACADL,ACADSB,ACAN,ACE,ACER1,ACER2,ACER3,ADA2,ADAM8,ADAMTS12,ADAMTS7,ADGRB1,ADHFE1,ADO,ADRA2A,AFMID,AGAP2,AGAP3,AGRN,AGXT,AGXT2,AHCY,ALAD,ALDH1L1,ALDH1L2,ALDH4A1,ALDH5A1,ALDH6A1,ALDH8A1,AMER1,AMFR,AMT,ANAPC1,ANAPC11,ANAPC15,ANAPC16,ANAPC2,ANAPC5,ANAPC7,ANXA2,AP2A1,AP2A2,AP2M1,AP2S1,APOB,APOBEC3C,APOBEC3D,APOBEC3F,APOE,ARIH1,ARIH2,ARRB1,ARRB2,ARSB,ASAH2,ASB9…
Gene Ontology - Biological Process	positive regulation of protein metabolic process	predicted (union)	855	786.8	0.003	ABCA7, ABL1,ACE,ACER2,ACVR1,ACVR1B,ACVR2A,ACVR2B,ACVRL1,ADAM8,ADCY1,ADCY2,ADCY5,ADCY9,ADNP,ADRA1A,ADRA1B,ADRA2A,ADRA2C,ADRB3,ADRM1,AGT,AIFM1,AJUBA,AKAP12,AKAP13,AKAP8,AKT2,ALG10B,ALOX12,ALS2,AMER1,ANG,ANGPT4,ANTXR1,APAF1,APLNR,APOA2,APOE,APP,AR,ARFGEF1,ARHGAP8,ARHGEF5,ARL2BP,ARL6IP5,ARNT,ARRB1,ARRB2,ARRDC4,ASB9,ASPH,ASPSCR1,ATG14,ATG4B,ATG7,ATM,ATP2B4,ATP5IF1,ATP6AP1,AUTS2,AVPI1,AVPR2,AXIN1,AXIN2…
Gene Ontology - Cellular Component	adherens junction	predicted (union)	283	244.8	0.003	ACTB, ACTN1,ACTN4,ACTR3,ADAM10,ADAM15,ADD1,ADGRB1,ADGRE2,AIF1L,AJAP1,AJUBA,AKAP12,ANXA2,ANXA5,ANXA6,ARF1,ARHGAP22,ARHGAP31,ARHGEF7,ARMC5,ARPC2,ARPC3,ATAT1,BAIAP2,BAIAP2L1,BCAR1,BMPR2,BSG,CALR,CAMSAP3,CAP1,CAPN1,CAPN5,CASK,CBL,CD151,CD44,CD81,CD99,CD99L2,CDC42,CDC42EP1,CDC42EP4,CDCA3,CDH1,CDH5,CEACAM1,CHP1,CIB2,CNN1,CNN2,CORO1B,CRB1,CSPG4,CTNNA2,CTNNA3,CTTN,CXADR,CYBA,CYTH1,CYTH3,DAG1,DDR2,DES,DLG…
Gene Ontology - Cellular Component	intrinsic component of organelle membrane	predicted (union)	194	162.7	0.003	A4GALT, ABCB6,ABCB9,ABCD1,ABHD17A,ABHD17B,ACER2,ACER3,AGK,AMFR,APOOL,ATF6,ATP13A2,ATP8A1,B4GALNT1,B4GAT1,BAK1,BET1L,BFAR,CALR,CANX,CASD1,CD74,CHCHD6,CHST12,CHST2,CHST4,CHST5,CLSTN1,CNR1,COA3,COX18,CPLX3,CPT1A,CSGALNACT2,DERL1,DERL2,DERL3,DNAJB12,DNAJC5,DPM2,DPM3,ECE1,EDEM1,ELOVL1,ELOVL4,EMC1,EMC10,EMC2,EMC3,EMC7,EMC8,ERN1,ESYT1,EXT1,FAR1,FAR2,FIS1,FITM2,FKTN,G6PC,GALNT2,GOLGA7,GRAMD1A,GRAMD2A,HLA…
Gene Ontology - Molecular Function	cation channel activity	predicted (union)	247	210.9	0.003	ABCC9, AKAP6,ALG10B,AMIGO1,ANK3,ANO10,ANO6,APP,ARPP19,ASIC1,ASIC2,ASIC4,CACNA1B,CACNA1C,CACNA1F,CACNA1G,CACNA1H,CACNA1I,CACNA1S,CACNA2D1,CACNA2D4,CACNB1,CACNB2,CACNB3,CACNB4,CACNG1,CACNG2,CACNG4,CACNG7,CACNG8,CALHM1,CALM1,CALM3,CAMK2D,CAPN1,CASQ1,CATSPER2,CATSPER4,CAV3,CBARP,CHP1,CHRNA10,CHRNA2,CHRNA4,CHRNA5,CHRNA7,CHRNB2,CHRNB4,CHRND,CHRNE,CHRNG,CNGB1,CNIH2,CNR1,CRHR1,CTSS,CUL5,DLG2,DLG3,DLG4,DP…
Gene Ontology - Molecular Function	chromatin binding	predicted (union)	266	228.2	0.003	ACTN4, ADNP,AIRE,AJUBA,ANKRD2,APBB1,APEX1,AR,ARID1A,ARID3A,ARX,ASF1A,ASH2L,ATF5,AUTS2,BAHCC1,BAHD1,BARX2,BCAS3,BCL6,BRD3,BRD4,BRIP1,CALCOCO1,CAMTA2,CBX2,CBX4,CBX5,CCNT1,CCNT2,CDCA5,CDK9,CDT1,CDYL,CEBPB,CENPA,CENPB,CENPF,CGAS,CHAF1A,CHAF1B,CHD7,CHD8,CIC,CITED2,CREBBP,CTCF,DDX11,DHX30,DHX9,DLX1,DLX2,DLX3,DMRT1,DNMT1,DNMT3A,DNMT3B,DPPA4,DTX3L,E2F4,EBF2,EGFR,EGR1,EGR2,EHMT2,ELK1,ELK4,ERCC6,ERG,ESR1,E…
Gene Ontology - Molecular Function	phospholipid binding	predicted (union)	217	182.8	0.003	ABCG1, ACAP2,ADAP1,ADAP2,ADGRB1,AGAP1,AMER1,AMER2,AMPH,ANKFY1,ANXA2,ANXA5,ANXA6,APOA1,APOA2,APOB,APOC3,APOE,APPL1,APPL2,ARFIP2,ARHGAP33,ARHGAP44,ARHGAP9,ARL6,ASAP1,ATP13A2,AXL,BAIAP2L2,BAIAP3,BBS5,C2CD2L,CD300A,CD300LF,CETP,CGAS,CHMP3,CLVS2,COMMD1,CPS1,CPTP,CYTH3,DAB2IP,DENND1A,DGKA,DOC2A,EEA1,F10,F3,FGD2,FRMPD4,FZD7,GAB2,GOLPH3L,GOT2,GPR119,GPR12,GRAMD1B,GRAMD2A,GRB7,GRK5,HIP1,HIP1R,HMGB1,HS1BP3…
Reactome	Developmental Biology	experimental (strong)	5	0.701	0.003	AKT1, E2F1,FGFR1,GPC1,WNT1
Reactome	Mitotic G1-G1/S phases	experimental (strong)	3	0.142	0.003	AKT1, E2F1,MYBL2
Reactome	Transcription of E2F targets under negative control by p107 (RBL1) and p130 (RBL2) in complex with HDAC1	experimental (strong)	2	0.022	0.003	E2F1, MYBL2
KEGG	Focal adhesion	predicted (intersection)	91	66.09	0.004	ACTN4, AKT2,CAV3,CCND2,CDC42,CHAD,COL11A2,COL1A1,COL27A1,COL3A1,COL4A3,COL4A4,COL4A6,COL5A1,COL5A3,COL6A1,COL6A2,DIAPH1,DOCK1,EGFR,ELK1,FLNC,FLT4,FYN,GSK3B,HRAS,IGF1,ITGA1,ITGA10,ITGA11,ITGA3,ITGA5,ITGA7,ITGA9,ITGB3,ITGB5,JUN,LAMA3,LAMA4,LAMC1,LAMC2,LAMC3,MAPK10,MAPK3,MAPK9,MYL9,PAK2,PAK3,PAK4,PAK6,PARVA,PARVB,PARVG,PDGFB,PDGFRB,PDPK1,PIK3R2,PIK3R3,PIK3R5,PIP5K1C,PPP1CB,PPP1R12B,PPP1R12C,PRKCA,PR…
KEGG	Wnt signaling pathway	predicted (intersection)	67	46.19	0.004	APC2, BAMBI,CAMK2A,CAMK2B,CAMK2G,CCND2,CHD8,CREBBP,CSNK1A1,CSNK2A1,CTNNBIP1,CXXC4,DAAM2,DVL2,DVL3,FBXW11,FOSL1,FRAT1,FZD1,FZD10,FZD2,FZD3,FZD5,FZD7,FZD8,GSK3B,JUN,MAPK10,MAPK9,NFATC3,NFATC4,NKD1,PLCB2,PLCB3,PPARD,PRICKLE2,PRKACA,PRKCA,PRKCG,RAC2,RHOA,RUVBL1,SENP2,SKP1,SMAD3,SOST,TBL1X,TCF7,TCF7L1,TCF7L2,TP53,VANGL1,VANGL2,WNT1,WNT10A,WNT2,WNT2B,WNT3,WNT3A,WNT4,WNT5B,WNT6,WNT7A,WNT7B,WNT8B,WNT9A,W…
WikiPathways	DNA Damage Response (only ATM dependent)	predicted (intersection)	55	35.89	0.004	ABL1, AKT2,ATM,BAK1,BAX,BBC3,BCL2L11,BCL6,CCND2,CCNG2,CDC42,CDKN1A,CDKN1B,DVL2,DVL3,FOSL1,FRAT1,G6PC,GSK3B,HRAS,INSR,IRS1,JUN,KRAS,MAPK10,MAPK9,MLKL,PDK1,PIK3C2B,PIK3R2,PIK3R3,PIK3R5,PPP2R5E,RAC2,RHOA,SCP2,SHC1,SMAD3,SOD2,TCF7,TCF7L1,TCF7L2,TP53,TP73,WNT1,WNT10A,WNT2,WNT2B,WNT3,WNT3A,WNT4,WNT5B,WNT6,WNT7A,WNT7B
WikiPathways	ErbB Signaling Pathway	predicted (intersection)	46	28.43	0.004	ABL1, ABL2,AKT2,BCL2L11,CAMK2A,CAMK2B,CAMK2G,CBL,CDKN1A,CDKN1B,EGFR,EIF4EBP1,ELK1,ERBB3,FOXO1,GSK3B,HRAS,JUN,KRAS,MAP2K2,MAP2K4,MAP2K7,MAPK10,MAPK3,MAPK9,NRG1,NRG2,NRG4,PAK2,PAK3,PAK4,PAK6,PDK1,PIK3R2,PIK3R3,PRKCA,PRKCG,PTK2,RAF1,SHC1,SHC2,SHC3,SRC,STAT5A,STAT5B,TP53
WikiPathways	Regulatory circuits of the STAT3 signaling pathway	predicted (intersection)	42	25.58	0.004	CNTFR, CREBBP,CSF2RB,CSF3R,CTF1,DUSP2,EGFR,GHR,IFNAR1,IFNAR2,IFNLR1,IL10RA,IL12RB2,IL2RA,IL2RB,IL2RG,IL5RA,IL6R,IL6ST,IL7R,IL9R,JAK3,LIFR,MAPK10,MAPK11,MAPK13,MAPK14,MAPK15,MAPK3,MAPK4,MAPK9,MLST8,OSMR,PDGFRB,PTPRC,PTPRT,RICTOR,RPTOR,SETD7,SOCS3,SRC,STAT3
WikiPathways	Wnt Signaling Pathway and Pluripotency	predicted (intersection)	53	33.76	0.004	CCND2, CD44,CREBBP,DVL2,DVL3,ESRRB,FBXW2,FOSL1,FOXD3,FRAT1,FZD1,FZD10,FZD2,FZD3,FZD5,FZD7,FZD8,GSK3B,JUN,MAP2K4,MAPK10,MAPK9,NFYA,NKD1,PAFAH1B1,PPARD,PPM1J,PPP2R1A,PPP2R2B,PPP2R2C,PPP2R5E,PRKCA,PRKCE,PRKCG,PTPA,RHOA,TCF7,TCF7L1,TCF7L2,TP53,WNT1,WNT10A,WNT2,WNT2B,WNT3,WNT3A,WNT4,WNT5B,WNT6,WNT7A,WNT7B,WNT9B,ZBTB33
Gene Ontology - Biological Process	axon extension	predicted (intersection)	49	31.62	0.004	ABL1, ADNP,ANAPC2,BARHL2,BMPR2,CDK5R1,CXCL12,DISC1,DPYSL2,DRAXIN,DSCAM,GDI1,GSK3B,IFRD1,ISLR2,L1CAM,LRP1,MAG,MAP3K13,MAPT,MEGF8,NDEL1,NLGN3,NRCAM,NRP2,NTN1,NTRK3,OLFM1,PAFAH1B1,PLXNA3,PLXNA4,RAPH1,SEMA3F,SEMA3G,SEMA5A,SEMA7A,SLC9A6,SLIT1,SLIT2,SLIT3,SRF,TNR,TRPV2,TTL,VCL,VEGFA,WNT3,WNT3A,ZFYVE27
Gene Ontology - Biological Process	calcium ion transport into cytosol	predicted (intersection)	67	46.19	0.004	ABL1, ADCYAP1R1,ADRA1A,AKAP6,APLNR,ATP2B4,BAK1,BAX,CACNA1C,CACNA2D1,CACNB3,CALM1,CALM3,CCR5,CCR7,CD4,CEMIP,CHD7,CX3CL1,CXCL10,CYBA,DIAPH1,EPO,F2,FKBP1A,FKBP1B,FYN,GPER1,GRIN1,GRIN2A,GRIN2B,GRIN2D,GSTM2,HAP1,HTR2C,HTT,IL13,JPH1,JPH2,JPH3,JPH4,LYN,MCOLN2,MCOLN3,MYO5A,NOS1,NTSR1,P2RX2,P2RX7,PDE4D,PDPK1,PML,PRKACA,PRKCE,PTK2B,PTPRC,RAMP3,RYR1,RYR2,SELENON,SLC8A1,SLC8B1,SRI,THY1,TPCN1,TPCN2,TRPM2
Gene Ontology - Biological Process	cardiac conduction	predicted (intersection)	63	42.99	0.004	ABCC9, AGT,ASPH,ATP1A3,ATP1B2,ATP2A1,ATP2A3,ATP2B4,CACNA1C,CACNA1F,CACNA1S,CACNA2D1,CACNA2D2,CACNA2D4,CACNB1,CACNB2,CACNB3,CACNG2,CACNG4,CACNG7,CACNG8,CALM1,CALM3,CXADR,DSP,EHD3,FKBP1B,FXYD3,GJD3,HCN4,JUP,KCNA5,KCND3,KCNE5,KCNH2,KCNIP1,KCNIP2,KCNIP3,KCNJ11,KCNJ12,KCNJ4,KCNJ5,KCNK15,KCNK3,KCNK6,NOS1,NPR1,NPR2,PDE4D,PRKACA,RYR1,RYR2,SCN1B,SCN2B,SCN3B,SCN4B,SLC8A1,SLC8A2,SLC9A1,SRI,STIM1,TRPM4,YWHAE
Gene Ontology - Biological Process	negative regulation of phosphorylation	predicted (intersection)	168	133.6	0.004	ABL1, ARRB1,ARRB2,BAK1,BAX,BMP7,BTN2A2,CACTIN,CALM1,CALM3,CAMK2N1,CAMK2N2,CAV3,CBFA2T3,CCNB1,CD109,CDKN1A,CDKN1B,CEACAM1,CEBPA,CHMP6,CHP1,CNKSR3,CSK,CTDSP1,CTDSP2,CTDSPL,DAB2IP,DACT1,DAG1,DBNDD2,DDIT4,DGKQ,DMTN,DNAJC10,DNAJC15,DUSP16,DUSP18,DUSP22,DUSP26,DUSP3,DUSP4,DUSP7,DUSP8,DUSP9,DYNLL1,ENG,EPHB2,FGFR1OP,FKTN,FOXM1,FOXO1,GADD45B,GBA,GFRA2,GNAQ,GPER1,GPRC5A,GPS1,HDAC4,HEXIM1,HNRNPU,IGBP1,IMPAC…
Gene Ontology - Biological Process	positive regulation of protein catabolic process	predicted (intersection)	82	58.63	0.004	ADAM8, ADRA2A,AMER1,ATG4B,ATG7,BAG2,BARD1,CAV3,CBFA2T3,CDKN1B,CEBPA,CSNK1A1,CSNK1D,CSNK2A1,CTSC,CUL4B,DAB2IP,DACT1,DDB1,DDRGK1,DISC1,DNAJB2,DTL,EDEM1,FAF1,FOXO1,FURIN,FZR1,GBA,GGA3,GPC3,GPLD1,GSK3A,GSK3B,HSPBP1,IDE,KLHL40,LPCAT1,LRP1,MAPK9,MSN,NKD1,NUB1,OSBPL7,PCSK9,PIAS1,PLK1,PSMC4,PSMD10,PTK2,PTK2B,RAB7A,RAD23A,RDX,RILP,RNF185,RNF40,RNF41,SGTA,SH3D19,SH3RF2,SIRT2,SNX1,SNX33,SNX9,SOCS5,SOX9,STX5…
Gene Ontology - Biological Process	regulation of actin filament-based process	predicted (intersection)	135	104.5	0.004	ABL1, ABL2,ACTR3B,ADD2,AKAP13,APOA1,ARFGEF1,ARHGDIA,ARHGDIB,ARHGEF15,ARPC2,ARPC3,ARPC4,ARPC4-TTLL3,ARPIN,ARPIN-AP3S2,BAIAP2,BAIAP2L1,BBS4,BCAS3,BMP10,BRK1,CACNA1C,CAV3,CCL11,CCR7,CDC42,CDC42EP2,CDK5R1,CELSR1,CFL2,CIT,CLASP1,CNN2,CORO1B,CSF1R,CSF3,CX3CL1,CXCL12,DMTN,DSP,EDN1,EFNA5,ELN,EPHA5,F11R,FAM107A,FCHSD1,FER,FMN1,FRMD6,FSCN1,FZD10,GATA4,GPM6B,GPR65,GRHL3,HCLS1,HCN4,HIP1R,HRAS,ICAM1,INPP5K,JU…
Gene Ontology - Biological Process	regulation of calcium ion transport into cytosol	predicted (intersection)	49	31.62	0.004	ABL1, ADCYAP1R1,AKAP6,APLNR,BAK1,BAX,CACNA1C,CALM1,CALM3,CD4,CEMIP,CHD7,CX3CL1,CXCL10,CYBA,DIAPH1,EPO,F2,FKBP1A,FKBP1B,FYN,GPER1,GRIN1,GSTM2,HAP1,HTT,IL13,JPH1,JPH2,JPH3,JPH4,LYN,MYO5A,NOS1,NTSR1,P2RX2,P2RX7,PDE4D,PDPK1,PML,PRKACA,PRKCE,PTK2B,RAMP3,RYR2,SELENON,SLC8A1,SRI,THY1
Gene Ontology - Biological Process	regulation of neuron apoptotic process	predicted (intersection)	91	66.44	0.004	ADAM8, ADNP,AGAP2,ALKBH1,ARRB1,ARRB2,ATM,AXL,BACE1,BARHL1,BAX,BCL2L1,BCL2L11,BOK,BTG2,C5AR1,CASP2,CASP9,CDC34,CDK5R1,CLCF1,CNTFR,CRLF1,CX3CL1,CX3CR1,DLX1,DNAJC5,DRAXIN,EN1,EPHA7,ERBB3,FAIM2,FOXB1,FOXQ1,FYN,G6PD,GABRB3,GDNF,GFRAL,GRID2,GRIK5,GRIN1,GRM4,GRN,HDAC4,HIPK2,HRAS,ISL1,ITGA1,ITSN1,JUN,KCNB1,KRAS,LRP1,MAG,MAP2K4,MCL1,MDK,MECP2,MYBL2,NAIP,NDNF,NES,NF1,NFATC4,NQO2,NRBP2,PAK3,PCSK9,PDPK1,PIN1…
Gene Ontology - Cellular Component	integral component of postsynaptic density membrane	predicted (intersection)	28	15.99	0.004	ADCY1, CACNG2,CACNG4,CACNG7,CHRM1,CHRM3,CLSTN1,CLSTN2,CLSTN3,CNIH2,DCC,EFNB2,EFNB3,EPHA7,GRID1,GRID2,GRIK5,GRIN1,GRIN2A,LRFN1,LRFN4,LRRC4C,NECTIN3,NRCAM,OPRD1,SHISA6,SHISA9,SLITRK1
Gene Ontology - Cellular Component	transport vesicle	predicted (intersection)	140	109.8	0.004	ADAM10, AMPH,AP1G1,AP1S1,AP2A1,APBA1,APBA2,APH1A,AQP2,ARFGEF3,ATP6V0D1,ATP7A,ATP8A1,BACE1,BCL2L1,BGN,BLOC1S3,BSN,CALM3,CBARP,CD74,CEACAM1,CHP1,CLTB,CNIH2,COPE,COPG1,CPE,CPLX3,CRISPLD2,CTTNBP2,DGKI,DISC1,DLG4,DNAJC5,DNM1,DOC2A,EDN1,EEF1AKMT4-ECE2,FGFR3,FURIN,GAD2,GALNT15,GOSR1,GRIN1,GRIN2A,HAP1,HLA-C,HLA-E,IGF1,KDELR1,KIF1A,M6PR,MAP6,MCFD2,NDEL1,NPTX1,NRGN,NRSN2,OPRD1,OTOF,PCSK2,PI4K2A,PRG2,PRRT2,…
Gene Ontology - Molecular Function	actin binding	predicted (intersection)	140	108	0.004	ABL1, ABL2,ABLIM1,ACTN4,ACTR3B,ADD2,AIF1L,ANG,ANTXR1,BAIAP2L1,CACNB2,CAMK2B,CAMSAP3,CAPZA1,CAPZB,CCR5,CDK5R1,CDK5R2,CEACAM1,CFL2,CGN,CNN2,CORO1B,CORO2A,CRMP1,DAAM2,DAG1,DBN1,DBNL,DIAPH1,DMTN,EGFR,ENAH,EPB41L1,ESPN,ESPNL,FAM107A,FERMT1,FHDC1,FLNC,FMN1,FMNL3,FSCN1,FXYD5,HCLS1,HIP1,HIP1R,HNRNPU,HPCA,IMPACT,INF2,INPPL1,KCNMA1,KLHL3,LASP1,LMOD1,LSP1,MAPT,MARCKSL1,MED28,MICAL2,MICAL3,MPRIP,MRTFA,MSN,MS…
Gene Ontology - Molecular Function	inorganic cation transmembrane transporter activity	predicted (intersection)	241	197.9	0.004	ABCB11, ABCC9,ACTN4,ADRA2A,AKAP6,AMIGO1,ANO10,ASIC1,ASIC2,ASIC4,ATP1A3,ATP1B2,ATP2A1,ATP2B4,ATP6V0E2,ATP7A,ATP8A1,CACNA1B,CACNA1C,CACNA1F,CACNA1H,CACNA1I,CACNA1S,CACNA2D1,CACNA2D4,CACNB1,CACNB2,CACNB3,CACNG2,CACNG4,CACNG7,CACNG8,CALHM1,CALM1,CALM3,CAPN1,CATSPER2,CAV3,CBARP,CHP1,CHRNA2,CHRNA4,CHRNA7,CHRNB2,CHRNB4,CHRND,CHRNE,CNGB1,CNIH2,CNKSR3,CNNM2,COX4I2,COX7A2L,COX8C,CRHR1,CUL5,DLG3,DLG4,DPP6,E…
Gene Ontology - Molecular Function	phosphatase activity	predicted (intersection)	157	122.6	0.004	ACP2, ACPP,ALPG,ALPI,ALPL,ALPP,ANP32E,ARFGEF3,B3GAT3,BOD1,CALM1,CALM3,CAMK2G,CAMSAP3,CDC25A,CDKN3,CHP1,CPPED1,CSRNP3,CTDNEP1,CTDP1,CTDSP1,CTDSP2,DLG3,DUSP16,DUSP18,DUSP2,DUSP22,DUSP26,DUSP28,DUSP3,DUSP4,DUSP7,DUSP8,DUSP9,ELL,ENSA,EPHX2,EYA2,EYA3,FIG4,FKBP1A,FKBP1B,FRS2,G6PC,G6PC3,GPATCH2,GPLD1,GSK3B,GTF2F1,HSP90B1,HTT,IGBP1,IMPA2,INPP4A,INPP5E,INPP5K,ITGA1,LHPP,LMTK2,LPIN2,MAGI2,MARF1,MASTL,MGAT5…
Gene Ontology - Molecular Function	phosphatidylinositol-3-phosphate binding	predicted (intersection)	24	12.44	0.004	DAB2IP, DENND1A,HIP1,JPH2,LANCL2,NCF4,OBSCN,PHLDA3,PLEK2,PLEKHA4,PLEKHA5,SESTD1,SH3PXD2B,SNX13,SNX19,SNX20,SNX21,SNX27,TECPR1,WDR45B,WIPI2,ZFYVE19,ZFYVE26,ZFYVE28
Gene Ontology - Molecular Function	phosphotransferase activity, alcohol group as acceptor	predicted (intersection)	440	381.6	0.004	AAK1, ABL1,ABL2,ACE,ACVR1,ACVR1B,ACVR2B,ACVRL1,ADAM8,ADCY1,ADCY2,ADCY5,ADCY9,ADNP,ADPGK,ADRA1A,ADRA2A,AGAP2,AGT,AKAP13,AKT2,ALPK3,ANG,ANGPT4,ARRB1,ATM,ATP2B4,AVPI1,AXL,AZU1,BCR,BDNF,BMP7,BMPR1B,BMPR2,BRD4,BRSK2,BUB1,C1QTNF2,C5AR1,CACUL1,CALM1,CALM3,CAMK1,CAMK2A,CAMK2N1,CAMK2N2,CAMKK2,CASK,CAV3,CCNB1,CCND2,CCNT1,CCNY,CCR7,CD4,CD40LG,CD74,CDC25A,CDC37,CDC42BPA,CDC42BPB,CDC42BPG,CDK12,CDK13,CDK14,CD…
KEGG	Endocytosis	predicted (union)	127	102.3	0.004	ACAP1, ACAP2,ACAP3,ADRB3,AGAP1,AGAP2,AGAP3,AP2A1,AP2A2,AP2M1,AP2S1,ARFGAP1,ARFGAP2,ARRB1,ARRB2,ASAP1,CAV3,CBL,CBLB,CCR5,CDC42,CHMP1B,CHMP3,CHMP4A,CHMP5,CHMP6,CLTB,CSF1R,CXCR1,CXCR2,DNAJC6,DNM1,DNM3,EEA1,EGF,EGFR,EHD1,EHD2,EHD3,EHD4,EPN1,EPN2,ERBB3,ERBB4,FGFR2,FGFR3,FGFR4,GIT1,GIT2,GRK1,GRK2,GRK3,GRK5,HGS,HLA-B,HLA-C,HLA-E,HRAS,HSPA1B,HSPA6,IL2RA,IL2RB,IL2RG,IQSEC1,IQSEC2,IQSEC3,KIT,LDLR,LDLRAP1,M…
KEGG	MAPK signaling pathway	predicted (union)	161	132.2	0.004	AKT2, ARRB1,ARRB2,BDNF,CACNA1B,CACNA1C,CACNA1F,CACNA1G,CACNA1H,CACNA1I,CACNA1S,CACNA2D1,CACNA2D2,CACNA2D4,CACNB1,CACNB2,CACNB3,CACNB4,CACNG1,CACNG2,CACNG4,CACNG7,CACNG8,CDC25B,CDC42,CRK,CRKL,DUSP1,DUSP10,DUSP16,DUSP2,DUSP3,DUSP4,DUSP5,DUSP6,DUSP7,DUSP8,DUSP9,ECSIT,EGF,EGFR,ELK1,ELK4,FGF1,FGF10,FGF11,FGF12,FGF17,FGF18,FGF19,FGF22,FGF23,FGF3,FGF5,FGF8,FGFR1,FGFR2,FGFR3,FGFR4,FLNC,GADD45B,GADD45G,GN…
KEGG	Melanogenesis	predicted (union)	73	55.18	0.004	ADCY1, ADCY2,ADCY5,ADCY9,CALM1,CALM3,CALML3,CALML5,CAMK2A,CAMK2B,CAMK2D,CAMK2G,CREB1,CREB3,CREB3L2,CREB3L3,CREBBP,DVL1,DVL2,DVL3,EDN1,FZD1,FZD10,FZD2,FZD3,FZD4,FZD5,FZD7,FZD8,GNAI2,GNAI3,GNAO1,GNAQ,GNAS,GSK3B,HRAS,KIT,KRAS,LEF1,MAP2K2,MAPK1,MAPK3,MC1R,MITF,PLCB1,PLCB2,PLCB3,POMC,PRKACA,PRKACB,PRKACG,PRKCA,PRKCG,PRKX,RAF1,TCF7,TCF7L1,TCF7L2,WNT1,WNT10A,WNT10B,WNT2,WNT2B,WNT3,WNT3A,WNT4,WNT5B,WNT6,…
KEGG	Pathways in cancer	predicted (union)	203	171.3	0.004	ABL1, AKT2,APC2,APPL1,AR,ARNT,ARNT2,AXIN1,AXIN2,BAX,BCL2L1,BCR,BIRC5,BIRC7,CASP9,CBL,CBLB,CCDC6,CCND1,CDC42,CDH1,CDK4,CDK6,CDKN1A,CDKN1B,CEBPA,COL4A3,COL4A4,COL4A6,CREBBP,CRK,CRKL,CSF1R,CSF3R,CTNNA2,CTNNA3,CYCS,DAPK3,DCC,DVL1,DVL2,DVL3,E2F1,E2F2,E2F3,EGF,EGFR,EGLN1,ELOB,EPAS1,ERBB2,FGF1,FGF10,FGF11,FGF12,FGF17,FGF18,FGF19,FGF22,FGF23,FGF3,FGF5,FGF8,FGFR1,FGFR2,FGFR3,FLT3LG,FOXO1,FZD1,FZD10,FZD2,F…
KEGG	Wnt signaling pathway	predicted (union)	96	74.72	0.004	APC2, AXIN1,AXIN2,BAMBI,BTRC,CAMK2A,CAMK2B,CAMK2D,CAMK2G,CCND1,CCND2,CCND3,CHD8,CREBBP,CSNK1A1,CSNK2A1,CTNNBIP1,CUL1,CXXC4,DAAM2,DVL1,DVL2,DVL3,FBXW11,FOSL1,FRAT1,FRAT2,FZD1,FZD10,FZD2,FZD3,FZD4,FZD5,FZD7,FZD8,GPC4,GSK3B,JUN,LEF1,LRP6,MAPK10,MAPK8,MAPK9,NFATC2,NFATC3,NFATC4,NKD1,NKD2,PLCB1,PLCB2,PLCB3,PORCN,PPARD,PPP3R2,PRICKLE2,PRKACA,PRKACB,PRKACG,PRKCA,PRKCG,PRKX,RAC1,RAC2,RAC3,RHOA,RUVBL1,SEN…
Gene Ontology - Biological Process	Rho protein signal transduction	predicted (union)	102	79.89	0.004	ABL1, ABL2,ABR,ABRA,ADRA1A,ADRA2A,AKAP13,ALS2,APOA1,APOC3,APOE,ARHGAP1,ARHGAP29,ARHGDIA,ARHGDIB,ARHGEF1,ARHGEF10,ARHGEF11,ARHGEF12,ARHGEF15,ARHGEF16,ARHGEF17,ARHGEF18,ARHGEF19,ARHGEF26,ARHGEF37,ARHGEF38,ARHGEF39,ARHGEF4,ARHGEF40,ARHGEF5,ARHGEF6,ARHGEF7,ARHGEF9,ARRB1,BCL6,BCR,CCDC125,CELSR1,CNKSR1,COL3A1,CUL3,DNMBP,EPS8L1,EPS8L2,FARP2,FGD1,FGD2,FGD5,FGD6,FLCN,FLOT1,GPR55,HEG1,ITGA3,ITSN1,KALRN,KAN…
Gene Ontology - Biological Process	axon extension	predicted (union)	69	51.15	0.004	ABL1, ADNP,ANAPC2,APOE,AUTS2,BARHL2,BMPR2,CDK5R1,CTTN,CXCL12,DCLK1,DISC1,DPYSL2,DRAXIN,DSCAM,DVL1,GDI1,GSK3B,HSP90AB1,IFRD1,ILK,ISLR2,L1CAM,LRP1,MAG,MAP1B,MAP3K13,MAPT,MEGF8,NDEL1,NLGN3,NRCAM,NRP1,NRP2,NTN1,NTRK3,OLFM1,PAFAH1B1,PAK1,PLXNA3,PLXNA4,RAB11A,RAB21,RAPH1,RTN4R,RUFY3,SEMA3A,SEMA3F,SEMA3G,SEMA5A,SEMA7A,SHTN1,SLC9A6,SLIT1,SLIT2,SLIT3,SRF,TNFRSF12A,TNR,TRIM46,TRPV2,TTL,TWF2,USP9X,VCL,VEGFA…
Gene Ontology - Biological Process	blood vessel development	predicted (union)	386	340.8	0.004	AAMP, ABL1,ACVR1,ACVR2B,ACVRL1,ADAM12,ADAM15,ADAM8,ADGRB1,ADGRB2,ADGRF5,ADIPOR2,ADM,ADM2,AGO1,AGO2,AGT,AHR,ALDH1A2,AMOT,ANG,ANGPT2,ANGPT4,ANGPTL3,ANPEP,ANTXR1,ANXA2,APLN,APLNR,APOB,APOE,ARHGAP22,ARID1A,ARID2,ATP5IF1,ATP7A,B4GALT1,BAK1,BAX,BCAS3,BMP7,BMPR1A,BMPR2,BTG1,C1GALT1,C3,C5AR1,C6,CALCRL,CCBE1,CCL11,CCL24,CCN1,CD34,CDH5,CDX2,CEACAM1,CELA1,CFLAR,CHD7,CHI3L1,CHRNA7,CLEC14A,COL15A1,COL18A1,COL…
Gene Ontology - Biological Process	cellular chemical homeostasis	predicted (union)	379	334.5	0.004	ABCB6, ABCG2,ABL1,ABL2,ACO1,ADCY5,ADCYAP1R1,ADM,ADRA1A,ADRA2A,AGT,AKAP6,ANXA2,APLNR,APOE,APP,ARF1,ARRB1,ATP13A2,ATP1A2,ATP1A3,ATP1B2,ATP2A1,ATP2B1,ATP2B4,ATP6AP1,ATP6V0A1,ATP6V0A2,ATP6V0B,ATP6V0D1,ATP6V0D2,ATP6V0E1,ATP6V0E2,ATP6V1A,ATP6V1B2,ATP6V1C2,ATP6V1E1,ATP6V1F,ATP6V1G2,ATP6V1H,ATP7A,ATP7B,AVPR1A,BAIAP3,BAK1,BAX,BMP6,BOK,BRSK2,C1QTNF12,C2CD2L,C7,CA7,CACNA1C,CACNA2D1,CACNB2,CACNB3,CALB2,CALCR…
Gene Ontology - Biological Process	embryonic camera-type eye development	predicted (union)	31	20.12	0.004	ALDH1A2, ALDH1A3,ARID1A,BMP7,FGF10,FOXF2,FRS2,FZD5,HIPK2,IFT140,IHH,NES,PAX2,PAX6,PHACTR4,PPP1R13L,PROX1,RARA,RARG,RDH10,SIX3,SOX11,SP3,STRA6,TBX2,TFAP2A,TH,TRAF3IP1,TULP3,TWIST1,WDR19
Gene Ontology - Biological Process	mammary gland development	predicted (union)	93	71.85	0.004	AKT2, APLN,AR,ATP7A,ATP7B,BAX,BCL2L11,BTRC,CAD,CAPN1,CAV3,CCL11,CCND1,CEBPB,CREB1,CSF1,CSF1R,DDR1,DHODH,EGF,ELF3,ELF5,EPHA2,ERBB4,ESR1,ETV5,FASN,FGF10,FGFR2,FOXB1,FOXF1,GHRHR,GLI2,GLI3,GOT2,GPAT4,HIF1A,HK2,HOXA9,HOXB9,HOXD9,IGFBP5,IQGAP3,IRS2,ITGA2,KALRN,KDM5B,LATS1,LBH,MAPK1,MED1,MGMT,MSX1,MSX2,NCOA1,NCOR2,NEURL1,NME1,NOTCH4,NRG1,NTN1,OAS2,OXTR,PGR,PHB2,PML,PTCH1,PYGO2,RREB1,SERPINC1,SLC6A3,SMO,…
Gene Ontology - Biological Process	positive regulation of protein modification process	predicted (union)	628	569.6	0.004	ABCA7, ABL1,ACE,ACVR1,ACVR1B,ACVR2A,ACVR2B,ACVRL1,ADAM8,ADCY1,ADCY2,ADCY5,ADCY9,ADNP,ADRA1A,ADRA1B,ADRA2A,ADRA2C,ADRB3,AGT,AJUBA,AKAP12,AKAP13,AKAP8,AKT2,ALG10B,ALS2,AMER1,ANG,ANGPT4,APLNR,APOE,APP,AR,ARFGEF1,ARHGAP8,ARHGEF5,ARL2BP,ARL6IP5,ARNT,ARRB1,ARRB2,ARRDC4,ASPSCR1,ATG14,ATG7,ATM,ATP2B4,ATP6AP1,AUTS2,AVPI1,AVPR2,AXIN1,AXIN2,AZU1,BCL10,BCL6,BDNF,BIRC7,BMP10,BMP5,BMP6,BMP7,BMPR1A,BMPR2,BRD4,B…
Gene Ontology - Biological Process	regulation of Rho protein signal transduction	predicted (union)	83	63.22	0.004	ABL1, ABL2,ABR,ABRA,ADRA1A,AKAP13,ALS2,APOA1,APOC3,APOE,ARHGDIA,ARHGDIB,ARHGEF1,ARHGEF10,ARHGEF11,ARHGEF12,ARHGEF15,ARHGEF16,ARHGEF17,ARHGEF18,ARHGEF19,ARHGEF26,ARHGEF37,ARHGEF38,ARHGEF39,ARHGEF4,ARHGEF40,ARHGEF5,ARHGEF6,ARHGEF7,ARHGEF9,ARRB1,BCL6,BCR,CCDC125,COL3A1,CUL3,DNMBP,EPS8L1,EPS8L2,FARP2,FGD1,FGD2,FGD5,FGD6,FLCN,FLOT1,GPR55,HEG1,ITGA3,ITSN1,KALRN,KANK2,KCTD13,LPAR1,MCF2L,MCF2L2,MET,MYO9B…
Gene Ontology - Biological Process	regulation of calcium ion transmembrane transport	predicted (union)	94	72.99	0.004	ABL1, ADRA2A,AKAP6,APLNR,ATP1A2,BAX,BIN1,CACNA1C,CACNA2D1,CACNB1,CACNB2,CACNB3,CACNB4,CACNG1,CALCR,CALM1,CALM3,CAMK2D,CASQ1,CAV3,CBARP,CEMIP,CHD7,CORO1A,CRHR1,CX3CL1,CXCL10,CYBA,DIAPH1,DRD1,EHD3,F2,F2RL3,FKBP1A,FKBP1B,FYN,G6PD,GJC2,GPER1,GSTM2,GSTO1,HAP1,HPCA,HRC,HTT,IL13,JPH1,JPH2,JPH3,JPH4,KCNE3,LYN,MYO5A,NOS1,NOS1AP,NPPA,NPSR1,NTSR1,OPRL1,PDE4B,PDE4D,PDPK1,PIK3CG,PLA2G6,PLN,PRKACA,PRKCE,PRNP,P…
Gene Ontology - Biological Process	regulation of cell growth	predicted (union)	226	192	0.004	ABL1, ACVR1B,ACVRL1,ADAM10,ADAM15,ADIPOR1,ADIPOR2,ADNP,AGT,AKAP6,ANAPC2,APBB1,APBB2,APOE,ARHGEF11,ATAD3A,AVPR1A,BARHL2,BCAR1,BCL11A,BCL6,BDNF,BLZF1,BMP10,BMPR2,BST2,BTG1,CACNG7,CAMK2D,CAV3,CCAR2,CD38,CDC42,CDC73,CDK5R1,CDKN1A,CDKN1B,CDKN2AIP,CEACAM1,CISH,CLSTN1,CLSTN3,CPNE5,CRABP2,CRKL,CRLF3,CSNK2A1,CTDP1,CTTN,CXCL12,CXCL16,CYBA,CYP27B1,DACT3,DCBLD2,DCC,DCUN1D3,DDR1,DERL2,DISC1,DNAJB2,DNPH1,DPYSL…
Gene Ontology - Biological Process	regulation of protein catabolic process	predicted (union)	210	177	0.004	ADAM8, ADGRB1,ADRA2A,AGAP2,ALAD,AMER1,ANXA2,APOE,ASB9,ATG4B,ATG7,ATP13A2,ATP5IF1,AXIN1,BAG2,BAG5,BARD1,BRSK2,BTRC,CAMLG,CAV3,CBFA2T3,CCAR2,CD81,CDH1,CDKN1B,CEBPA,CHMP6,CLEC16A,CLU,COMMD1,CSNK1A1,CSNK1D,CSNK2A1,CST3,CTSA,CTSC,CUL4B,CYP51A1,DAB2IP,DACT1,DDA1,DDB1,DDRGK1,DERL2,DERL3,DISC1,DNAAF4,DNAJB2,DTL,DVL1,EDEM1,EGF,EGFR,EGLN1,EZR,FAF1,FAM122A,FAM192A,FBXL20,FBXL5,FBXO22,FBXW7,FHIT,FOXF2,FOXO1,…
Gene Ontology - Cellular Component	intrinsic component of plasma membrane	predicted (union)	680	621.3	0.004	ABCB11, ABCB5,ABCC1,ABCC11,ABCC3,ABCC5,ABCC9,ABHD12,ABHD17A,ABHD17B,ACVR1,ACVR1B,ACVRL1,ADAM23,ADAM29,ADAM8,ADCY1,ADCY2,ADCY9,ADCYAP1R1,ADGRL3,ADIPOR1,ADIPOR2,ADRA1A,ADRA2A,ADRA2C,AJAP1,ANKH,APCDD1,APH1A,APLNR,APP,AQP10,AQP2,AQP5,AQP6,AQP7,AQP9,ASAH2,ASIC1,ASIC2,ASIC4,ATP12A,ATP1A2,ATP1A3,ATP1B2,ATP1B4,ATP2B1,ATP2B4,ATP4A,ATP7B,ATRN,B3GNT3,BACE1,BCAM,BFAR,BMPR1B,BMPR2,BOC,BSG,BTLA,BTN2A1,C5AR1,C6…
Gene Ontology - Cellular Component	synaptic vesicle	predicted (union)	101	79.32	0.004	ADAM10, AMPH,APBA1,APBA2,APH1A,APP,ATP6V0D1,ATP8A1,BACE1,BCL2L1,BSN,CALM3,CBARP,CLCN3,CPLX3,CTTNBP2,DDC,DGKI,DISC1,DLG4,DNAJC5,DNM1,DOC2A,GAD2,GRIN1,GRIN2A,HAP1,KCNK9,KIF1A,LGI3,MFF,MME,MTMR2,NCSTN,NDEL1,OPRD1,OPRK1,OTOF,PDE4B,PI4K2A,PRRT2,PTPRN2,RAB11B,RAB26,RAB27B,RAB35,RAB3A,RAB3B,RAB3C,RAB4A,RAB5A,RAB5B,RAB5C,RNF112,ROGDI,RPH3A,SCAMP5,SEMA4C,SEPTIN5,SEPTIN6,SEPTIN8,SGTA,SH3GL2,SLC17A5,SLC17A7…
Gene Ontology - Molecular Function	protein kinase binding	predicted (union)	336	293.7	0.004	ABL1, ACE,ACTB,ACVRL1,ADAM10,ADD2,ADIPOR1,ADRA2A,AKAP7,ANGPT2,ANGPT4,ANKRD2,AP1B1,AP2A1,AP2A2,APPL1,ARHGAP33,ARHGEF16,ARHGEF7,ARRB1,ARRB2,ATF7,ATG13,ATP2B4,AVPR1A,AXIN1,BAG5,BCAR1,BCL10,BCL11A,BCL2L1,BCL2L11,BICD1,BRSK2,C1QBP,CACNB3,CACUL1,CADM4,CALM1,CALM3,CAMK2N1,CAMK2N2,CASP9,CASR,CCNB1,CCND1,CCND2,CCND3,CCNK,CCNT1,CCNY,CCNYL1,CD226,CD247,CD28,CD3E,CD4,CDC25A,CDC25B,CDC37,CDC42,CDC5L,CDK12,CDK…
WikiPathways	ESC Pluripotency Pathways	experimental (strong)	3	0.177	0.004	AKT1, FGFR1,WNT1
WikiPathways	Signaling Pathways in Glioblastoma	experimental (strong)	3	0.159	0.004	AKT1, E2F1,FGFR1
WikiPathways	Wnt/beta-catenin Signaling Pathway in Leukemia	experimental (strong)	2	0.044	0.004	AKT1, WNT1
Gene Ontology - Biological Process	behavior	predicted (intersection)	222	182.6	0.005	ABHD12, ABL2,ADCY1,ADCY5,ADGRL3,ADM2,ADNP,AFF2,AGT,AMFR,ANKH,APBA1,APBA2,APLN,ARC,ARRB2,ASIC1,ASIC4,ASTN1,ATP7A,ATP8A1,ATP8A2,ATXN1,ATXN1L,BBS4,BTBD9,BTG2,C1QL1,CACNA1B,CASR,CDH23,CELSR1,CHD7,CHD8,CHRNA4,CHRNA7,CHRNB2,CHRNB4,CIC,CLN6,CNP,CNTFR,CNTN2,CPT1A,CREB1,CRTC1,CST3,CTNS,CX3CR1,CXCL12,DCANP1,DGKI,DLG4,DMBX1,DRD5,DSCAM,EFNB3,EGFR,EGR1,EIF4A3,EIF4EBP2,EN1,EPHB2,ESPN,ETV5,FBXL20,FIG4,FOSL1,FOX…
Gene Ontology - Biological Process	canonical Wnt signaling pathway	predicted (intersection)	127	97.71	0.005	AMER1, AMER2,APC2,BAMBI,BCL9,BCL9L,CCAR2,CCNY,CDK14,CHD8,COL1A1,CSNK1A1,CSNK1D,CTDNEP1,CUL3,DAAM2,DAB2IP,DACT1,DACT3,DISC1,DKK3,DRAXIN,DVL2,DVL3,EDA,EGFR,EGR1,FERMT1,FOXO1,FRAT1,FZD1,FZD10,FZD2,FZD3,FZD5,FZD7,FZD8,G3BP1,GLI3,GNAQ,GPC3,GPRC5B,GSK3A,GSK3B,IGFBP2,IGFBP4,ISL1,JUP,KREMEN1,LATS1,LIMD1,LRP4,MAPK14,MCC,MDK,MESP1,MITF,NKD1,NLE1,NRARP,OTULIN,PIN1,PLPP3,PRDM15,PSMA5,PSMB11,PSMB2,PSMB5,PSMC4…
Gene Ontology - Biological Process	cell-matrix adhesion	predicted (intersection)	92	67.51	0.005	ABL1, ACER2,ACVRL1,ADAMTS12,AJAP1,ANGPTL3,ARHGEF7,BCAM,BCAS3,BCL2L11,BCL6,CAMSAP3,CASK,CCL25,CCR7,CD34,CD3E,CD44,CDK6,CLASP1,COL3A1,COL5A3,CSF1,CX3CL1,DAG1,DDR1,DEFB118,DISC1,DMTN,DUSP22,DUSP3,EDA,EFNA5,EMP2,FAM107A,FERMT1,FMN1,GPM6B,GSK3B,HOXA7,ITGA1,ITGA10,ITGA11,ITGA3,ITGA7,ITGAL,ITGB3,ITGB5,JUP,L1CAM,LDB1,LRP1,LYVE1,MADCAM1,MINK1,MKLN1,MMP14,NF1,NF2,NID1,NINJ1,ONECUT1,ONECUT2,PARVG,PDPK1,PEAK…
Gene Ontology - Biological Process	central nervous system neuron differentiation	predicted (intersection)	80	57.21	0.005	ABT1, ATP7A,B4GALT5,BCL11B,BTG2,CHD5,CHRNB2,CNTN2,CSF1R,CSNK1D,DCC,DISC1,DLL4,DLX1,DLX2,DRAXIN,EMX1,EPHB1,EPHB3,EVX1,FAIM2,FBXO45,FZD1,GBX2,GLI3,GRID2,GSX1,HERC1,HOXC10,INHBA,ISL1,ISL2,KNDC1,LBX1,LDB1,LHX3,LHX5,LMO4,MAPT,NANOS1,NDEL1,NFIB,NKX2-1,NKX6-2,NRP2,OLIG2,OPHN1,OTP,PAFAH1B1,PAX6,PAX7,PHOX2A,PLXNA3,PLXNA4,PROX1,PTCH1,PTK2,RAPGEF2,SCN1B,SHH,SLIT2,SMO,SOX1,SOX4,SUFU,SZT2,TAL1,TBR1,TBX20,TSKU…
Gene Ontology - Biological Process	cranial skeletal system development	predicted (intersection)	36	21.67	0.005	ALX3, CHST11,DCANP1,DLX2,EIF4A3,FOXC2,FOXE1,FOXN3,GLI3,GNAS,HOXA1,HOXA2,INSIG1,INSIG2,MEGF8,MMP14,MSX2,MTHFD1L,NEUROG1,NODAL,PAX5,RUNX2,SH3PXD2B,SIX2,SLC39A1,SLC39A3,SMAD2,SMAD3,TBX15,TFAP2A,TGFBR2,TIFAB,TP63,TULP3,TWIST1,WNT9B
Gene Ontology - Biological Process	embryonic organ development	predicted (intersection)	169	134.7	0.005	ABR, ACVR1,ALDH1A2,ALX3,ALX4,ARID1A,ARNT,ASCL2,ATP8A2,BBS4,BCR,BMP5,BMP7,CC2D2A,CDX2,CEBPA,CELSR1,CHD7,CHST11,CRB2,DCANP1,DLX2,DNAJB6,DVL2,EDN1,EGFR,EIF4A3,EN1,ENG,EPAS1,EPHA2,EPHB2,EPN1,ERCC1,ERCC2,FGFR1,FLT3LG,FOXC1,FOXC2,FOXE1,FOXF1,FOXH1,FRS2,FZD2,FZD3,FZD5,GATA4,GBX2,GDNF,GLI3,GNAS,GRHL3,HAND1,HIPK2,HMX2,HMX3,HOXA1,HOXA11,HOXA2,HOXA7,HOXB2,HOXB5,HOXB6,HOXB7,HOXB8,HOXC11,HOXC9,HOXD9,HPN,HS6ST…
Gene Ontology - Biological Process	lymphocyte differentiation	predicted (intersection)	136	105.9	0.005	ABL1, ADAM8,ADGRG3,ATM,ATP7A,AXL,BAK1,BAX,BCL11B,BCL3,BCL6,BTN2A2,CARD11,CCR7,CD3E,CD4,CD40LG,CD74,CDK6,CHD7,CLCF1,CLPTM1,CMTM7,CYP26B1,DLL4,DNAJA3,DTX1,EGR1,EGR3,FANCA,FLT3LG,FNIP1,FOXJ1,FOXP1,FOXP3,FUT7,FZD5,FZD7,FZD8,GLI3,GPR183,HDAC4,HDAC5,HLA-DOA,HMGB3,IKZF1,IKZF3,IL2RA,IL7R,INHA,INHBA,IRF2BP2,IRF4,JAG2,JAK3,JMJD6,KDELR1,KLF6,LFNG,LGALS9,LILRB4,LOXL3,LY9,MAFB,MDK,MMP14,NCAPH2,NFAM1,NFKBID,NO…
Gene Ontology - Biological Process	neuron apoptotic process	predicted (intersection)	101	75.33	0.005	ADAM8, ADNP,AGAP2,AKT2,ALKBH1,ARRB1,ARRB2,ATM,ATN1,AXL,BACE1,BARHL1,BAX,BCL2L1,BCL2L11,BOK,BTG2,C5AR1,CASP2,CASP9,CDC34,CDK5R1,CIT,CLCF1,CNTFR,CRLF1,CX3CL1,CX3CR1,DIO3,DLX1,DNAJC5,DRAXIN,EN1,EPHA7,ERBB3,FAIM2,FOXB1,FOXQ1,FYN,G6PD,GABRB3,GDNF,GFRAL,GRID2,GRIK5,GRIN1,GRM4,GRN,HDAC4,HIPK2,HRAS,ISL1,ITGA1,ITSN1,JUN,KCNB1,KRAS,LRP1,MAG,MAP2K4,MAX,MCL1,MDK,MECP2,MYBL2,NAIP,NDNF,NES,NF1,NFATC4,NGFR,NLRP…
Gene Ontology - Biological Process	positive regulation of cell migration	predicted (intersection)	184	148.2	0.005	AAMP, ABL1,ACTN4,ACVR1,ACVR1B,ADAM10,ADAM8,ADRA2A,AGO2,AGT,AKT2,ALOX12,ANGPT4,ANGPTL3,ARHGEF39,ARHGEF7,ATM,ATOH8,ATP7A,ATP8A1,BCAS3,BMP7,BMPR2,C5AR1,CALR,CCBE1,CCL1,CCL11,CCR1,CCR7,CD151,CD74,CD99L2,CEMIP,CLASP1,CMKLR1,COL1A1,CSF1,CSF1R,CTSH,CXCL10,CXCL12,CXCL16,CXCL17,CXCR2,DAB2IP,DDR2,DDRGK1,DIAPH1,DMTN,DOCK1,DOCK5,DOCK7,EDN1,EDN2,EGFR,ELP3,ELP6,EMC10,EPB41L4B,F10,F7,FAM107A,FAM83H,FBXO31,FER,F…
Gene Ontology - Biological Process	regulation of DNA-binding transcription factor activity	predicted (intersection)	165	131.1	0.005	ADAM8, ADCY1,ADGRG3,AGT,AR,ARID5B,ARRB1,ARRB2,BCL10,BMP7,BRMS1,CACTIN,CAMK2A,CARD11,CARM1,CD200,CD40LG,CFLAR,CHP1,CMKLR1,COMMD1,COMMD6,COMMD7,CRTC1,CSF3,CTNNBIP1,CX3CL1,CX3CR1,DAB2IP,DAP,DDR2,DDRGK1,DVL2,EDA,EDN1,EPHA5,ERC1,ESR1,ESR2,FAF1,FANCA,FER,FOSL1,FOXH1,FOXJ1,FOXP3,FZD1,FZD2,GFI1,GLIS2,HAND1,HCLS1,HDAC2,HDAC4,HDAC5,HEYL,HIPK2,ICAM1,IL1RAP,JUN,JUP,KDM5A,KRAS,LGALS9,LRP8,LRRC14,LTF,MAP3K13,M…
Gene Ontology - Biological Process	regulation of synapse assembly	predicted (intersection)	51	33.4	0.005	ADGRL1, ADGRL3,ADNP,AGRN,AMIGO1,AMIGO3,ASIC2,BDNF,CHRNB2,CLSTN3,DLG5,EEF2K,EFNA5,EPHA7,EPHB1,EPHB2,EPHB3,FZD1,GAP43,GRID2,GRIN1,IL1RAP,IL1RAPL1,LHFPL4,LRFN1,LRFN4,LRRC4B,LRRTM1,LRTM2,NECTIN1,NLGN1,NLGN2,NLGN3,NTN1,NTNG2,NTRK3,OXTR,PDLIM5,PTK2,SEMA4A,SEMA4D,SLIT1,SLITRK1,SLITRK5,SRPX2,SYNDIG1,THBS2,VPS35,VSTM5,WNT3A,WNT7A
Gene Ontology - Biological Process	regulation of synaptic plasticity	predicted (intersection)	75	53.3	0.005	ABL1, ADCY1,AGT,ANAPC2,ARC,BAIAP2,CAMK2A,CAMK2B,CHRNA7,CNTN2,CREB1,CRTC1,CX3CL1,CX3CR1,DBN1,DGKI,DLG4,DRD5,EIF4EBP2,EPHB2,FAM107A,GRID2,GRIN1,GRIN2A,GRIN2B,GRIN2D,GSK3B,HRAS,HRH1,JPH3,KCNB1,KRAS,LRRTM1,LZTS1,MAPT,MECP2,MPP2,NCDN,NEURL1,NEUROD2,NF1,NFATC4,NLGN1,NLGN3,NRGN,PICK1,PPFIA3,PRRT2,PTK2B,RAB3GAP1,RAB8A,RAPGEF2,RARA,RASGRF1,SCTR,SHISA7,SHISA9,SIPA1L1,SLC8A2,SQSTM1,SRF,STAR,STAU1,STX3,STX4,…
Gene Ontology - Cellular Component	cell surface	predicted (intersection)	254	213.9	0.005	AAMP, ABCG1,ACE,ACHE,ACVR1B,ACVRL1,ADAM10,ADAM8,ADAMTS15,ADCYAP1R1,ADGRF5,AJAP1,ALPP,ANGPTL3,ANPEP,ANTXR1,AOC3,APOA1,ASIC1,ASTN1,AXL,B4GALT1,BACE1,BCAM,BGN,BMP10,BMPR2,BSN,C3,C5AR1,CACNG2,CACNG4,CALR,CAPN5,CASR,CAV3,CCR1,CCR5,CCR7,CD109,CD151,CD200,CD200R1,CD22,CD226,CD276,CD34,CD3E,CD4,CD40LG,CD44,CD5,CD74,CD93,CD99L2,CEACAM1,CHRNA4,CHRNB2,CLEC12B,CLEC14A,CLPTM1,CNTN2,CPM,CSF1R,CX3CL1,CX3CR1,CXC…
Gene Ontology - Cellular Component	postsynaptic density membrane	predicted (intersection)	33	19.9	0.005	ABHD17A, ADCY1,ARC,CACNG2,CACNG4,CACNG7,CHRM1,CHRM3,CLSTN1,CLSTN2,CLSTN3,CNIH2,DCC,DGKI,EFNB2,EFNB3,EPHA7,GRID1,GRID2,GRIK5,GRIN1,GRIN2A,LRFN1,LRFN4,LRRC4C,NECTIN3,NRCAM,OPRD1,RGS7BP,RGS9,SHISA6,SHISA9,SLITRK1
Gene Ontology - Biological Process	ERK1 and ERK2 cascade	predicted (union)	172	143.1	0.005	ABCA7, ABL1,ADRA1A,AGT,AKAP12,APOE,APP,ARHGAP8,ARRB1,ARRB2,ATP6AP1,BTN2A2,C1QL4,C5AR1,C5AR2,CALCR,CAMK2N1,CASR,CAVIN3,CCL11,CCN1,CCR1,CCR7,CD4,CD44,CD74,CEACAM1,CFLAR,CHI3L1,CHRNA10,CHRNA7,CNKSR3,CRKL,CSF1R,CSK,CTSH,CX3CL1,DAB2IP,DNAJC27,DUSP1,DUSP10,DUSP26,DUSP3,DUSP4,DUSP6,EGF,EGFR,EMILIN1,EPHA2,EPHA7,EPHB1,EPHB2,EPO,ERBB2,ERBB4,EZR,FBLN1,FBXW7,FFAR4,FGA,FGB,FGF10,FGF18,FGF19,FGF23,FGF8,FGFR2,F…
Gene Ontology - Biological Process	anterior/posterior pattern specification	predicted (union)	120	95.99	0.005	ACVR2A, ACVR2B,ALDH1A2,ALX1,ALX4,ARC,ATM,AXIN2,BARX1,BMPR1A,BMPR2,BPTF,BTG2,CDON,CDX2,CELSR1,CELSR2,COBL,CRB2,CRKL,CTNNBIP1,DCANP1,DMRT2,EN1,EPB41L5,FEZF1,FGF8,FOXB1,FOXC1,FOXC2,FOXF1,FOXH1,FRS2,FUZ,FZD5,GATA4,GBX2,GDF11,GLI2,GLI3,GPC3,GRSF1,HES1,HES7,HHEX,HIPK2,HOXA10,HOXA11,HOXA9,HOXB2,HOXB8,HOXB9,HOXC10,HOXC11,HOXC13,HOXC8,HOXC9,HOXD13,HOXD3,HOXD9,LDB1,LFNG,MEOX1,MIB1,MLLT3,MSX1,MSX2,MYF6,NEUR…
Gene Ontology - Biological Process	camera-type eye development	predicted (union)	183	152.9	0.005	ACHE, ACVR2B,ACVRL1,ALDH1A2,ALDH1A3,AQP5,ARHGEF15,ARID1A,ARL6,ATP2B1,ATP2B4,ATP8A2,BAK1,BAX,BCL11B,BMP7,BMPR1B,BMPR2,CABP4,CACNA1C,CASP2,CC2D2A,CDK4,CDKN1B,CDON,CHD7,CLIC4,COL8A1,CRYBA2,CRYBA4,CTNS,CYP1A1,DIO3,DLL4,DLX1,DLX2,DSCAM,EGFR,EPHA2,EPHB1,EPHB2,FBN2,FGF10,FJX1,FOXC1,FOXC2,FOXF2,FRS2,FZD4,FZD5,FZR1,GDF11,GLI3,GNAT1,GNB1,GPD2,GRHL3,GRM6,HCN1,HDAC1,HDAC2,HIF1A,HIPK2,HPCA,IFT140,IHH,INHBA,JM…
Gene Ontology - Biological Process	cellular cation homeostasis	predicted (union)	298	259.2	0.005	ABCB6, ABCG2,ABL1,ABL2,ACO1,ADCY5,ADCYAP1R1,ADM,ADRA1A,AGT,AKAP6,ANXA2,APLNR,APOE,APP,ARF1,ATP13A2,ATP1A2,ATP1A3,ATP1B2,ATP2A1,ATP2B1,ATP2B4,ATP6AP1,ATP6V0A1,ATP6V0A2,ATP6V0B,ATP6V0D1,ATP6V0D2,ATP6V0E1,ATP6V0E2,ATP6V1A,ATP6V1B2,ATP6V1C2,ATP6V1E1,ATP6V1F,ATP6V1G2,ATP6V1H,ATP7A,ATP7B,AVPR1A,BAK1,BAX,BMP6,BOK,C7,CA7,CACNA1C,CACNA2D1,CACNB2,CACNB3,CALB2,CALCR,CALM1,CALM3,CALR,CAMK2D,CAND1,CASQ1,CASR,…
Gene Ontology - Biological Process	import into cell	predicted (union)	333	292	0.005	AAK1, ABCA7,ABCC9,ABL1,ABL2,ACHE,ACTB,ACTN4,ADGRB1,ADM,AGT,AKT2,AMN,AMPH,ANKFY1,ANKRD13A,ANKRD13B,ANO6,ANXA2,AP1S1,AP2A1,AP2A2,AP2M1,AP2S1,APLN,APLP1,APOA1,APOB,APOC3,APOE,APOL1,APP,APPL1,APPL2,ARC,ARF1,ARHGAP27,ARL6IP5,ARRB1,ARRB2,ASGR2,ATP1A2,ATP1A3,ATP1B2,ATP2B4,ATP6V1H,AXL,BCL2L1,BICD1,BIN1,BTBD9,C3,CACNA2D1,CALCR,CALCRL,CALM3,CALR,CANX,CAP1,CAV3,CBL,CBLL1,CD151,CD207,CD22,CD300A,CD5,CD5L,CD6…
Gene Ontology - Biological Process	metal ion homeostasis	predicted (union)	305	265.5	0.005	ABCB6, ABCG2,ABL1,ABL2,ACO1,ADCY5,ADCYAP1R1,ADM,ADRA1A,AGT,AKAP6,ANK3,ANXA2,APLNR,APOE,APP,ARF1,ATP13A2,ATP1A2,ATP1A3,ATP1B2,ATP2A1,ATP2B1,ATP2B4,ATP6AP1,ATP6V0A2,ATP6V0D1,ATP6V1A,ATP7A,ATP7B,AVPR1A,AVPR2,BAK1,BAX,BDH2,BMP6,BOK,BTBD9,C7,CACNA1C,CACNA2D1,CACNB2,CACNB3,CALB2,CALCR,CALM1,CALM3,CALR,CAMK2D,CAND1,CASQ1,CASR,CAV3,CCDC115,CCKBR,CCL1,CCL11,CCL13,CCL28,CCL7,CCL8,CCR1,CCR5,CCR7,CD38,CD4,CD…
Gene Ontology - Biological Process	regulation of GTPase activity	predicted (union)	252	216.1	0.005	ABR, ACAP1,ACAP2,ACAP3,ADAP1,ADAP2,AGAP1,AGAP2,AGAP3,AGAP4,AGAP5,AGAP6,AGAP9,AGFG2,AGRN,AJUBA,AKT2,ALS2,AMOT,ANKRD27,APC2,ARFGAP1,ARFGAP2,ARFGEF1,ARHGAP1,ARHGAP10,ARHGAP11A,ARHGAP19,ARHGAP20,ARHGAP22,ARHGAP27,ARHGAP29,ARHGAP30,ARHGAP31,ARHGAP33,ARHGAP39,ARHGAP40,ARHGAP44,ARHGAP45,ARHGAP8,ARHGAP9,ARHGDIA,ARHGDIB,ARHGDIG,ARHGEF1,ARHGEF10,ARHGEF11,ARHGEF12,ARHGEF15,ARHGEF16,ARHGEF19,ARHGEF5,ARHGEF6,…
Gene Ontology - Biological Process	regulation of cell-substrate adhesion	predicted (union)	127	102.3	0.005	ABL1, ACER2,ACTN4,ACVRL1,ADAM15,AGR2,AJAP1,ANGPT2,AP1AR,APOA1,ARHGEF7,ARPC2,BCAS3,BCL6,C1QBP,CALR,CAMSAP3,CASK,CCDC80,CCL25,CCL28,CCN1,CCR7,CD3E,CDC42,CDK6,CLASP1,COL16A1,COL1A1,COL8A1,CRK,CRKL,CSF1,CX3CL1,DAG1,DAPK3,DISC1,DMTN,DOCK1,DOCK5,DUSP22,DUSP3,EFNA5,EGFLAM,EMP2,EPB41L5,EPHA1,EPHA3,FAM107A,FBLN1,FERMT1,FGA,FGB,FGG,FMN1,FOXF1,FZD4,FZD7,GCNT2,GPM6B,GSK3B,HOXA7,HSD17B12,ILK,IQGAP1,ITGA3,ITGA…
Gene Ontology - Biological Process	striated muscle tissue development	predicted (union)	217	183.9	0.005	ACVR1, ADRA1A,AGT,AKAP13,AKAP6,ALDH1A2,ANKRD2,ANKRD33,ARID1A,ARID2,ARRB2,ASB2,BCL9,BCL9L,BIN3,BMP10,BMP5,BMP7,BMPR1A,BTG2,BVES,CALR,CASQ1,CAV3,CCM2L,CCNB1,CCNT2,CDON,CENPF,CFL2,CFLAR,CHD7,CHRND,CREB1,CTDP1,CXADR,CYP26B1,DDX17,DLL4,DMRTA2,DSP,EDN1,EFNB2,EGLN1,EGR1,EGR2,ELN,EMD,ENG,EPHB1,ERBB3,ERBB4,EYA2,FBXO22,FGF3,FGF8,FGFR1,FGFR2,FKBP1A,FLOT1,FOXC1,FOXC2,FOXH1,FOXN2,FRS2,FZD7,G6PD,GATA4,GATA6,GJ…
WikiPathways	EGF/EGFR Signaling Pathway	experimental (strong)	3	0.241	0.005	AKT1, E2F1,MYBL2
Gene Ontology - Biological Process	blood vessel development	predicted (intersection)	252	210.7	0.006	AAMP, ABL1,ACVR1,ACVR2B,ACVRL1,ADAM12,ADAM8,ADGRF5,ADM2,AGO1,AGO2,AGT,ALDH1A2,ANG,ANGPT4,ANGPTL3,ANPEP,ANTXR1,APLN,APLNR,ARHGAP22,ARID1A,ATP7A,B4GALT1,BAK1,BAX,BCAS3,BMP7,BMPR2,C3,C5AR1,C6,CCBE1,CCL11,CD34,CDX2,CEACAM1,CFLAR,CHD7,CHI3L1,CHRNA7,CLEC14A,COL1A1,COL3A1,COL4A3,COL5A1,CTSH,CX3CL1,CX3CR1,CXCL10,CXCL17,CXCR2,CXCR3,DAB2IP,DAG1,DCTN5,DHCR7,DLL4,DLX3,E2F2,EDN1,EDNRA,EFNA3,EFNB2,EGR1,EGR3,EM…
Gene Ontology - Biological Process	carbohydrate homeostasis	predicted (intersection)	95	70.35	0.006	ADCY5, ADGRF5,ADIPOR1,ADRA2A,APPL2,ARRB1,ASPSCR1,BAIAP3,BRSK2,C1QTNF12,C2CD2L,CASR,CAV3,CDK16,CEBPA,CYBA,CYP11B1,EFNA5,EPHA5,ERN1,FKBP1B,FOXK1,FOXK2,FOXO1,G6PC,GATA4,GHRHR,GPER1,GPLD1,GRIK5,HNF4A,ICAM1,IGFBP5,INPP5K,INSR,IRS1,KCNB1,KCNJ11,KLF15,KLF7,LRP1,MBD5,MCU,NADK,NCOA5,NGFR,NME1,NR1D1,NUCKS1,OAS1,OXCT1,PAX2,PAX6,PCK1,PDK2,PDX1,PIK3R2,PLA2G6,PLSCR3,POMC,PPARG,PPP1R3G,PRKAA1,PRKACA,PRKCE,PTCH1…
Gene Ontology - Biological Process	covalent chromatin modification	predicted (intersection)	172	138.2	0.006	APBB1, ARRB1,ASH2L,ASXL1,ATF7IP,ATM,ATXN7L3,BAZ1A,BAZ2A,BCL6,BEND3,BRD4,BRPF1,BRPF3,CARM1,CBX8,CCNB1,CDC73,CHD1,CHD5,CHTOP,CPA4,CREBBP,CTCF,CUL4B,DDB1,DDB2,DNMT3A,DNMT3B,DOT1L,DPF1,DPF2,DPF3,DR1,DTX3L,EHMT2,ELK4,ELP3,EYA2,EYA3,EZH1,FOXP3,GFI1,GTF3C4,HCFC1,HDAC11,HDAC2,HDAC4,HDAC5,HDAC8,HELLS,HIPK4,HLCS,ING5,IRF4,ISL1,IWS1,JADE2,JARID2,JDP2,JMJD6,KANSL1,KANSL1L,KANSL3,KAT6A,KAT7,KAT8,KDM2A,KDM4B,K…
Gene Ontology - Biological Process	dephosphorylation	predicted (intersection)	181	146.4	0.006	ACP2, ACPP,ALPG,ALPI,ALPL,ALPP,ANP32E,ARFGEF3,B3GAT3,BOD1,CALM1,CALM3,CAMK2G,CAMSAP3,CDC25A,CDKN3,CHP1,CPPED1,CSRNP3,CTDNEP1,CTDP1,CTDSP1,CTDSP2,CTDSPL,DLG3,DUSP16,DUSP18,DUSP2,DUSP22,DUSP26,DUSP28,DUSP3,DUSP4,DUSP7,DUSP8,DUSP9,ELL,ENSA,EPHX2,EYA2,EYA3,EYA4,FBXW11,FIG4,FKBP1A,FKBP1B,FRS2,G6PC,G6PC3,GBA,GPATCH2,GPLD1,GSK3B,GTF2F1,HACD2,HSP90B1,HTT,IGBP1,IMPA2,INPP4A,INPP5E,INPP5K,INPPL1,ITGA1,LHPP…
Gene Ontology - Biological Process	embryonic limb morphogenesis	predicted (intersection)	59	40.15	0.006	AFF3, ALDH1A2,ALX3,ALX4,BAX,BCL2L11,BMP7,CACNA1C,CHD7,CHST11,CRABP2,CREBBP,CYP26B1,ECE1,EN1,FBXW4,FGFR1,FREM2,GLI3,GNA12,GNAS,GPC3,HDAC2,HOXA10,HOXA11,HOXC10,HOXC11,HOXD12,HOXD13,HOXD9,INTU,LMBR1,LNPK,LRP4,MAP3K20,MEGF8,MSX2,NIPBL,OSR1,OSR2,PBX1,PBX2,PITX1,PTCH1,RARG,RUNX2,SHH,SKI,SP8,TBX2,TFAP2A,TMEM231,TP63,TULP3,TWIST1,WNT3,WNT7A,WNT9A,ZBTB16
Gene Ontology - Biological Process	glucose homeostasis	predicted (intersection)	95	70.35	0.006	ADCY5, ADGRF5,ADIPOR1,ADRA2A,APPL2,ARRB1,ASPSCR1,BAIAP3,BRSK2,C1QTNF12,C2CD2L,CASR,CAV3,CDK16,CEBPA,CYBA,CYP11B1,EFNA5,EPHA5,ERN1,FKBP1B,FOXK1,FOXK2,FOXO1,G6PC,GATA4,GHRHR,GPER1,GPLD1,GRIK5,HNF4A,ICAM1,IGFBP5,INPP5K,INSR,IRS1,KCNB1,KCNJ11,KLF15,KLF7,LRP1,MBD5,MCU,NADK,NCOA5,NGFR,NME1,NR1D1,NUCKS1,OAS1,OXCT1,PAX2,PAX6,PCK1,PDK2,PDX1,PIK3R2,PLA2G6,PLSCR3,POMC,PPARG,PPP1R3G,PRKAA1,PRKACA,PRKCE,PTCH1…
Gene Ontology - Biological Process	glycosaminoglycan biosynthetic process	predicted (intersection)	54	36.24	0.006	ABCC5, ACAN,AGRN,AP2A1,B3GALT6,B3GAT3,B3GNT4,B3GNT7,B4GALT1,B4GALT3,B4GALT5,B4GALT7,BGN,CEMIP,CHST1,CHST11,CHST12,CHST13,CHST14,CHST2,CHST3,CHST6,CHSY1,CSGALNACT2,DSEL,EXT1,GPC1,GPC2,GPC3,GPC5,GPC6,HEXA,HS2ST1,HS3ST1,HS3ST3A1,HS3ST3B1,HS6ST1,HSPG2,NCAN,NDST1,NDST2,PDGFB,PDGFRB,PRELP,SDC1,SDC2,SDC4,SLC35D2,SMPD3,ST3GAL2,UGDH,UST,XYLT1,XYLT2
Gene Ontology - Biological Process	import into cell	predicted (intersection)	219	180.5	0.006	AAK1, ABCC9,ABL1,ABL2,ACHE,ACTN4,AGT,AKT2,AMN,AMPH,ANKFY1,ANKRD13B,AP1S1,AP2A1,AP2A2,AP2M1,APLN,APOA1,APOL1,APPL2,ARC,ARHGAP27,ARRB1,ARRB2,ATP1A3,ATP1B2,ATP2B4,AXL,BCL2L1,BTBD9,C3,CACNA2D1,CALM3,CALR,CAP1,CAV3,CBL,CD151,CD22,CD5,CD6,CDC42,CEACAM1,CNTN2,CXCL16,CXCR1,CXCR2,DBNL,DENND1A,DGKD,DGKQ,DLG4,DNM1,DOCK1,DPYSL2,EEA1,EEF2K,EFNB2,EHBP1,EHD1,EHD2,EHD4,EPN1,EPS15L1,FCHO1,FCN2,FNBP1,FNBP1L,FYN,GD…
Gene Ontology - Biological Process	limbic system development	predicted (intersection)	51	33.76	0.006	ATAT1, ATP2B4,BAX,BBS4,BTG2,CDK5R1,CDK5R2,CDK6,DLX1,DLX2,EIF2B3,EPHA5,EZH1,FGFR1,FOXB1,GLI3,GSK3B,GSX1,HAP1,HTR5A,KCNA1,KDM6B,KIRREL3,LHX5,LRP8,MDK,MFSD2A,NCOA1,NF1,NF2,NKX2-1,NME1,NRP2,OTP,PAFAH1B1,PLXNA3,POU3F2,PROX1,RAB3GAP1,RARA,RAX,SMO,SRD5A1,SRF,TBR1,TENT2,TMEM108,TSC1,UBA6,WNT3A,YWHAE
Gene Ontology - Biological Process	negative regulation of cell projection organization	predicted (intersection)	71	50.1	0.006	ARHGDIA, ARPIN,BAG5,BCL11A,CARM1,CDK5R1,CEP97,CERS2,CRMP1,DCC,DENND5A,DPYSL3,DRAXIN,EFNB2,EFNB3,EPHA7,EPHB2,EVI5L,FKBP4,FSTL4,FYN,GDI1,GFI1,GORASP1,GRIN2B,HDAC2,IFRD1,ITGA3,ITM2C,KIAA0319,KREMEN1,LINGO1,LRIG2,LRP1,LRP4,MAG,MAP4,NFATC4,NGEF,NGFR,NLGN1,NLGN3,NTN1,PAFAH1B1,PFN2,PLXNA3,PLXNB3,PMP22,PTK2,RAP1GAP,RAP1GAP2,RAPGEF2,RGMA,RHOA,RTN4RL1,RTN4RL2,SEMA3G,SEMA5A,SLIT2,STX1B,TACSTD2,TBC1D30,TBX6,…
Gene Ontology - Biological Process	ossification	predicted (intersection)	150	118.3	0.006	ACHE, ACVR1,ACVR2B,ALPL,ANKH,BCAP29,BMP1,BMP3,BMP5,BMP7,BMP8A,BMP8B,BMPR1B,BMPR2,CASR,CCR1,CDK6,CEBPA,CHRDL1,CHSY1,COL1A1,COL6A1,CSF1,CTNNBIP1,CYP27B1,DDR2,DHX36,EGFR,EPHA2,ERCC2,ESRRA,EXT1,FAM20C,FASN,FGF23,FGFR3,FOXC1,FOXC2,FSTL3,FZD1,GLI3,GLIS1,GNAS,GPC3,GPLD1,GPM6B,GTPBP4,HDAC4,HNRNPU,HOXA2,IFITM5,IGF1,IGFBP5,IL6R,IL6ST,INPPL1,INTU,ITGA11,JUNB,JUND,KAZALD1,KLF10,KREMEN1,LIMD1,LRP4,LTF,MAPK14,…
Gene Ontology - Biological Process	postsynapse organization	predicted (intersection)	71	50.1	0.006	ABHD17A, ADAM10,ARC,ARHGAP22,ARHGAP39,BAIAP2,CAMK2B,CDC42,CDK5R1,CHRNA7,CRIPT,DBN1,DHX36,DLG3,DLG4,DNAJA3,EEF2K,EPHA7,EPHB1,EPHB2,EPHB3,ETV5,FNTA,FYN,GAP43,GDNF,GRID2,GRIN2B,IL1RAP,IL1RAPL1,INSR,ITGA3,KALRN,LHFPL4,LRFN1,LRFN4,LRP4,LRP8,LRRTM1,MAGI2,MESD,MYH10,NDRG1,NEFH,NGEF,NLGN1,NLGN2,NLGN3,NOS1AP,NRCAM,NRP2,NRXN2,NTNG2,NTRK3,OPHN1,PAFAH1B1,PAK3,PDLIM5,PICK1,RAPSN,RER1,SEMA3F,SHISA6,SHISA7,SIPA…
Gene Ontology - Biological Process	response to nitrogen compound	predicted (intersection)	362	312.7	0.006	ABCC4, ABL1,ADCY1,ADCY2,ADCY5,ADCY9,ADGRL3,ADIPOR1,AGRN,AGT,AGTRAP,AGXT,AKAP6,AKT2,ALAD,AMFR,AMIGO1,APPL2,ASIC1,ATG7,ATP1A3,ATP2B4,ATP6V0A1,ATP6V0B,ATP6V0D1,ATP6V0E2,ATP6V1C2,ATP6V1G2,ATP7A,BACE1,BAIAP2,BAIAP2L1,BCL11A,BCL2L1,BCL2L11,BCL2L2,BMP7,BRSK2,BSG,BTG2,C5AR1,CACNA1B,CACNA1S,CACNA2D1,CACNB1,CACNG4,CALM3,CAMK2A,CAPN10,CARM1,CASR,CASTOR1,CAV3,CCR7,CDK4,CDK5R1,CDKN1A,CDKN1B,CEACAM1,CFLAR,CHRM…
Gene Ontology - Biological Process	secretion	predicted (intersection)	561	499.9	0.006	A1BG, ABCC3,ABCC4,ABL1,ABR,ACE,ACHE,ACPP,ACTN4,ACTR1B,ACVR2B,ADA2,ADAM10,ADAM8,ADCY1,ADCY5,ADGRG3,ADRA1A,ADRA2A,AGPAT2,AGT,AGXT,ALAD,ANG,ANK1,ANPEP,AP1G1,AP1M1,AP2A2,APBA1,APBA2,APBB1,APLN,APOA1,APOOL,AQP5,ARFGEF1,ARG2,ARHGAP45,ARL4D,ARL8A,ARRB1,ARSA,ASIC1,ATG7,ATP11B,ATP6V0A1,ATP7A,ATP8A1,AVPR2,AXL,AZU1,B4GALT1,BACE1,BAIAP3,BCR,BLOC1S3,BMP8A,BRPF3,BRSK2,BTN2A2,C1QTNF12,C1orf35,C2CD2L,C3,C5AR1,CA…
Gene Ontology - Biological Process	synaptic vesicle transport	predicted (intersection)	59	40.15	0.006	ADCY1, ADRA1A,AP3S2,APBA1,APBA2,BACE1,BLOC1S2,BLOC1S3,CACNB2,CALM3,CAMK2A,CASK,CHRM2,CHRNA4,CHRNB2,CNIH2,CPLX1,CPLX3,DGKI,DNAJC5,DOC2A,FBXL20,GIT1,GRIK5,GRIN3A,GSK3B,NAPA,NCS1,NLGN1,OTOF,P2RX1,P2RX7,PFN2,PIP5K1C,PPFIA3,PREPL,PRKCG,PRRT2,RAB3GAP1,RIMS3,RIMS4,SEPTIN5,SLC2A4,SNPH,STX1A,STX1B,STX3,STXBP1,SV2A,SYN1,SYNJ1,SYP,SYT12,SYT7,SYT9,VAMP1,VAMP2,VPS18,WNT7A
Gene Ontology - Molecular Function	kinase activity	predicted (intersection)	473	414.7	0.006	AAK1, ABL1,ABL2,ACE,ACVR1,ACVR1B,ACVR2B,ACVRL1,ADAM8,ADCY1,ADCY2,ADCY5,ADCY9,ADNP,ADPGK,ADRA1A,ADRA2A,AGAP2,AGT,AK2,AK3,AK4,AK6,AK7,AK9,AKAP13,AKT2,ALPK3,ANG,ANGPT4,ARRB1,ATM,ATP2B4,AVPI1,AXL,AZU1,BCL10,BCR,BDNF,BMP7,BMPR1B,BMPR2,BRD4,BRSK2,BUB1,C1QTNF2,C5AR1,CACUL1,CALM1,CALM3,CAMK1,CAMK2A,CAMK2N1,CAMK2N2,CAMKK2,CARD11,CASK,CAV3,CCNB1,CCND2,CCNT1,CCNY,CCR7,CD4,CD40LG,CD74,CDC25A,CDC37,CDC42BPA,C…
Gene Ontology - Molecular Function	transferase activity	predicted (intersection)	898	819	0.006	AAK1, AASDHPPT,ABL1,ABL2,ACE,ACVR1,ACVR1B,ACVR2B,ACVRL1,ADAM8,ADCY1,ADCY2,ADCY5,ADCY9,ADNP,ADPGK,ADRA1A,ADRA2A,AGAP2,AGPAT2,AGPAT3,AGPAT4,AGT,AGXT,AK2,AK3,AK4,AK6,AK7,AK9,AKAP13,AKT2,ALDH1L1,ALDH1L2,ALG1,ALG12,ALG6,ALPK3,AMFR,AMT,ANAPC11,ANG,ANGPT4,APOA1,ARIH1,ARMT1,ARRB1,ARRDC4,ATAT1,ATG16L1,ATM,ATP2B4,AVPI1,AXL,AZU1,B3GALT6,B3GAT1,B3GAT3,B3GNT4,B3GNT7,B4GALNT4,B4GALT1,B4GALT3,B4GALT5,B4GALT7,BA…
Reactome	Neurotransmitter receptors and postsynaptic signal transmission	predicted (union)	123	95.99	0.006	ADCY1, ADCY2,ADCY5,ADCY9,AKAP5,AP2A1,AP2A2,AP2M1,AP2S1,APBA1,ARHGEF7,ARHGEF9,CACNG2,CACNG4,CACNG8,CALM1,CAMK1,CAMK2A,CAMK2B,CAMK2D,CAMK2G,CAMK4,CAMKK1,CAMKK2,CASK,CHRNA2,CHRNA4,CHRNA5,CHRNA7,CHRNB2,CHRNB4,CHRND,CHRNE,CHRNG,CREB1,DLG2,DLG3,DLG4,EPB41L1,ERBB4,GABBR1,GABBR2,GABRA1,GABRA3,GABRA4,GABRB1,GABRB3,GABRR2,GIT1,GLRA3,GLRB,GNAI2,GNAI3,GNAL,GNB1,GNB2,GNB3,GNB4,GNG12,GNG13,GNG2,GNG3,GNG4,GNG7,…
Gene Ontology - Biological Process	blood vessel morphogenesis	predicted (union)	340	298.9	0.006	AAMP, ABL1,ACVR1,ACVRL1,ADAM12,ADAM15,ADAM8,ADGRB1,ADGRB2,ADGRF5,ADIPOR2,ADM,ADM2,AGO1,AGO2,AGT,AMOT,ANG,ANGPT2,ANGPT4,ANGPTL3,ANPEP,ANXA2,APLN,APLNR,APOB,APOE,ARHGAP22,ARID2,ATP5IF1,B4GALT1,BAK1,BAX,BCAS3,BMPR1A,BMPR2,BTG1,C1GALT1,C3,C5AR1,C6,CALCRL,CCBE1,CCL11,CCL24,CCN1,CD34,CDH5,CEACAM1,CELA1,CHD7,CHI3L1,CHRNA7,CLEC14A,COL15A1,COL18A1,COL3A1,COL4A3,COL8A1,CSPG4,CTSH,CX3CL1,CX3CR1,CXCL10,CXCL1…
Gene Ontology - Biological Process	cardiovascular system development	predicted (union)	404	359.2	0.006	AAMP, ABL1,ACVR1,ACVR2B,ACVRL1,ADAM12,ADAM15,ADAM8,ADGRB1,ADGRB2,ADGRF5,ADIPOR2,ADM,ADM2,AGO1,AGO2,AGT,AHR,ALDH1A2,AMOT,ANG,ANGPT2,ANGPT4,ANGPTL3,ANPEP,ANTXR1,ANXA2,APLN,APLNR,APOB,APOE,ARHGAP22,ARHGEF15,ARID1A,ARID2,ATP5IF1,ATP7A,B4GALT1,BAK1,BAX,BCAS3,BMP7,BMPR1A,BMPR2,BTG1,C1GALT1,C3,C5AR1,C6,CALCRL,CCBE1,CCL11,CCL24,CCN1,CD34,CDH5,CDX2,CEACAM1,CELA1,CFLAR,CHD7,CHI3L1,CHRNA7,CLEC14A,CLIC4,COL1…
Gene Ontology - Biological Process	cellular response to hormone stimulus	predicted (union)	368	325.3	0.006	ABHD2, ADCY1,ADCY2,ADCY5,ADCY9,ADIPOR1,ADIPOR2,ADRA2A,AGRN,AGT,AGTRAP,AHCYL1,AIFM1,AKAP13,AKAP8,AKR1C1,AKT2,APEX1,APOB,APPL1,APPL2,AR,ARID1A,ARRB2,ATP1A2,ATP1A3,ATP2B1,ATP2B4,ATP6AP1,ATP6V0A1,ATP6V0A2,ATP6V0B,ATP6V0D1,ATP6V0D2,ATP6V0E1,ATP6V0E2,ATP6V1A,ATP6V1B2,ATP6V1C2,ATP6V1E1,ATP6V1F,ATP6V1G2,ATP6V1H,AXIN1,BAIAP2,BAIAP2L1,BBS4,BCAR1,BCL2L11,BCL2L2,BGLAP,BMP7,BRIP1,CACNA1H,CALCOCO1,CALR,CAMK2A,…
Gene Ontology - Biological Process	muscle cell differentiation	predicted (union)	197	166.1	0.006	ABL1, ACVR1,ADAM12,ADGRB1,ADM,ADRA1A,AGT,AKAP13,AKAP6,ANKRD2,ARID1A,ARRB2,ASF1A,AVPR1A,BARX2,BCL9,BDNF,BIN1,BIN3,BMP10,BNIP2,BOC,BVES,CACNA1H,CACNA2D2,CALR,CAMK1,CASQ1,CAV3,CCNB1,CD53,CD81,CDC42,CDH15,CDK9,CDON,CFL2,CFLAR,CTDP1,CTH,CTNNA2,CXADR,CXCL10,CYP26B1,DNMT1,DYRK1B,EDN1,EFNB2,EHD1,EHD2,ENG,EREG,FBXO22,FBXO40,FGF10,FGFR2,FLNC,FLOT1,FLT3LG,FOXF1,FOXO4,FRS2,FZD7,G6PD,GATA4,GATA6,GPER1,GSK3A,H…
Gene Ontology - Biological Process	myeloid cell differentiation	predicted (union)	229	195.4	0.006	ACTN1, ACVR1B,ACVR2A,ADD1,ADGRF5,AGO1,AGO3,AGO4,ANKRD54,ANXA2,APP,ARNT,ASH2L,ATP5IF1,ATP6AP1,BATF,BATF2,BCL6,BGLAP,C1QC,CAMK4,CARTPT,CASP9,CBFA2T3,CBFB,CCN4,CCR1,CCR7,CD101,CD109,CD4,CD74,CD81,CDC42,CDC73,CDK6,CEACAM1,CEBPA,CEBPB,CLDN18,CNOT4,CREB1,CREBBP,CSF1,CSF1R,CSF3,CSF3R,CTNNBIP1,CUL4A,DMTN,DYRK3,EFNA2,EIF2AK1,EPAS1,EPHA2,EPO,ERCC2,ESRRA,EVI2B,FAM20C,FARP2,FASN,FBXW7,FCER1G,FLI1,FOXO3,FOXP1…
Gene Ontology - Biological Process	positive regulation of axonogenesis	predicted (union)	52	37.36	0.006	ADNP, AMIGO1,ANAPC2,ARHGDIA,BDNF,BMPR2,CRABP2,CXCL12,DISC1,DSCAM,EFNA5,GDI1,ILK,ISLR2,L1CAM,LPAR3,LRP1,MAP1B,MAP3K13,MAPT,MEGF8,METRN,NDEL1,NGF,NGFR,NRP1,NTN1,NTRK2,NTRK3,PAFAH1B1,PAK1,RAB11A,RHOA,RUFY3,SEMA4D,SEMA5A,SEMA7A,SHTN1,SKIL,SLIT2,SLITRK1,SRF,STK11,STK25,TNFRSF12A,TRAK1,TRPV2,TWF2,VEGFA,WNT3,WNT3A,ZFYVE27
Gene Ontology - Biological Process	regulation of locomotion	predicted (union)	523	471.9	0.006	AAMP, ABHD2,ABI3,ABL1,ABL2,ABR,ACE,ACTN4,ACVR1,ACVR1B,ACVRL1,ADAM10,ADAM15,ADAM8,ADGRB1,ADGRG3,ADIPOR1,ADRA2A,AGO2,AGT,AIRE,AJUBA,AKAP12,AKT2,ALOX12,AMOT,ANGPT2,ANGPT4,ANGPTL3,ANO6,AP1AR,APEX1,APOE,APP,APPL1,APPL2,ARHGDIB,ARHGEF39,ARHGEF7,ARID2,ARPIN,ARSB,ARTN,ATM,ATOH8,ATP5F1A,ATP7A,ATP8A1,AZU1,BBS4,BCAR1,BCAS3,BCR,BMERB1,BMP10,BMP5,BMP7,BMPR1A,BMPR2,BST2,BVES,C1QBP,C1QTNF8,C5AR1,C5AR2,CADM4,CAL…
Gene Ontology - Biological Process	regulation of muscle cell differentiation	predicted (union)	100	78.74	0.006	ABL1, ADGRB1,AKAP13,AKAP6,ANKRD2,ARRB2,BDNF,BMP10,BNIP2,BOC,CAMK1,CAV3,CD53,CDC42,CDH15,CDK9,CDON,CFLAR,CTDP1,CTH,CTNNA2,CXCL10,CYP26B1,DNMT1,EDN1,EFNB2,EHD1,EHD2,ENG,EREG,FBXO22,FGFR2,FLOT1,FLT3LG,FOXF1,FOXO4,FRS2,FZD7,G6PD,GPER1,GSK3A,HDAC4,HDAC5,HDAC9,IGF1,KIT,MAML1,MAMSTR,MAPK11,MAPK14,MECP2,MED28,MEGF10,MESP1,MMP14,MSX1,MYF6,MYLK3,MYOCD,MYOD1,NFATC2,NFATC3,NIBAN2,NKX2-5,NLN,NOTCH1,NRG1,OLFM2…
Gene Ontology - Biological Process	regulation of vesicle-mediated transport	predicted (union)	278	240.8	0.006	AAK1, ABCA7,ABL1,ABL2,ABR,ACTN4,ADCY1,ADGRE2,ADRA1A,ADRA2A,AKT2,ANKFY1,ANKRD13A,ANKRD13B,ANKRD27,ANO6,ANXA2,AP1G1,AP2A1,AP2S1,APBA1,APBA2,APLN,APOA1,APOA2,APOC3,APOE,APPL1,APPL2,ARC,ARF1,ARHGAP1,ARHGAP44,ARRB1,ARRB2,ATP13A2,ATP6AP1,AXL,AZU1,BACE1,BAIAP3,BCR,BET1L,BICD1,BIN1,BTBD9,BVES,C2,C3,C4A,C4B,CACNB2,CALM3,CALR,CAMK1D,CAMK2A,CASK,CAV3,CBARP,CBL,CBLL1,CD151,CD22,CD300A,CD300LF,CD84,CDK5R2,CEA…
Gene Ontology - Biological Process	vasculature development	predicted (union)	399	354.6	0.006	AAMP, ABL1,ACVR1,ACVR2B,ACVRL1,ADAM12,ADAM15,ADAM8,ADGRB1,ADGRB2,ADGRF5,ADIPOR2,ADM,ADM2,AGO1,AGO2,AGT,AHR,ALDH1A2,AMOT,ANG,ANGPT2,ANGPT4,ANGPTL3,ANPEP,ANTXR1,ANXA2,APLN,APLNR,APOB,APOE,ARHGAP22,ARHGEF15,ARID1A,ARID2,ATP5IF1,ATP7A,B4GALT1,BAK1,BAX,BCAS3,BMP7,BMPR1A,BMPR2,BTG1,C1GALT1,C3,C5AR1,C6,CALCRL,CCBE1,CCL11,CCL24,CCN1,CD34,CDH5,CDX2,CEACAM1,CELA1,CFLAR,CHD7,CHI3L1,CHRNA7,CLEC14A,CLIC4,COL1…
Gene Ontology - Cellular Component	exocytic vesicle	predicted (union)	106	84.49	0.006	ADAM10, AMPH,APBA1,APBA2,APH1A,APP,ATP6V0D1,ATP8A1,BACE1,BCL2L1,BSN,CALM3,CBARP,CLCN3,CPLX3,CTTNBP2,DDC,DGKI,DISC1,DLG4,DNAJC5,DNM1,DOC2A,GAD2,GRIN1,GRIN2A,HAP1,IGF1,KCNK9,KIF1A,LGI3,MFF,MME,MTMR2,NCSTN,NDEL1,NKD2,OPRD1,OPRK1,OTOF,PDE4B,PI4K2A,PRRT2,PTPRN2,RAB10,RAB11B,RAB26,RAB27B,RAB35,RAB3A,RAB3B,RAB3C,RAB4A,RAB5A,RAB5B,RAB5C,RAB6A,RNF112,ROGDI,RPH3A,SCAMP5,SEMA4C,SEPTIN5,SEPTIN6,SEPTIN8,SGTA,…
Gene Ontology - Molecular Function	ion channel activity	predicted (union)	294	255.8	0.006	ABCC9, AKAP6,ALG10B,AMIGO1,ANK3,ANO10,ANO6,ANO7,ANO9,ANXA6,APOL1,APP,ARPP19,ASIC1,ASIC2,ASIC4,BEST1,CACNA1B,CACNA1C,CACNA1F,CACNA1G,CACNA1H,CACNA1I,CACNA1S,CACNA2D1,CACNA2D4,CACNB1,CACNB2,CACNB3,CACNB4,CACNG1,CACNG2,CACNG4,CACNG7,CACNG8,CALHM1,CALM1,CALM3,CAMK2D,CAPN1,CASQ1,CATSPER2,CATSPER4,CAV3,CBARP,CHP1,CHRNA10,CHRNA2,CHRNA4,CHRNA5,CHRNA7,CHRNB2,CHRNB4,CHRND,CHRNE,CHRNG,CLCN1,CLCN3,CLCN4,CLCN…
Gene Ontology - Molecular Function	transcription coactivator activity	predicted (union)	185	155.2	0.006	ABL1, ABT1,ACTN1,ACTN4,AIP,APEX1,ARID1A,ARID5B,ARL2BP,ARNT,ASXL1,ATF6,ATXN7L3,BCL10,BCL9,BCL9L,BICRA,BRD7,CALCOCO1,CARM1,CD3D,CEBPA,CIITA,CITED2,CITED4,CNOT9,CREBBP,DDX17,DHX9,DTX1,DYRK1B,EDF1,ELF3,ESR2,FHL2,FHL5,FOXC1,FUS,GATA4,GMEB1,GMEB2,GTF2F1,HAND1,HCFC1,HCFC2,HELZ2,HINFP,HMGA1,HMGB1,HMGB2,HYAL2,IL31RA,ING4,ISL1,JADE1,JMJD6,JUN,JUP,KAT6A,KDM5A,KLF7,LPIN2,MAK,MAML1,MAML2,MAML3,MAX,MCIDAS,MED1…
Gene Ontology - Molecular Function	voltage-gated ion channel activity	predicted (union)	145	119	0.006	AKAP6, ALG10B,AMIGO1,ANK3,ANO6,APP,CACNA1B,CACNA1C,CACNA1F,CACNA1G,CACNA1H,CACNA1I,CACNA1S,CACNA2D1,CACNA2D4,CACNB1,CACNB2,CACNB3,CACNB4,CACNG1,CACNG7,CACNG8,CALHM1,CALM3,CAPN1,CATSPER2,CATSPER4,CBARP,CLCN1,CLCN6,CLCN7,CLCNKA,CLCNKB,CLIC4,CLIC6,CNIH2,CNR1,CRHR1,DLG2,DLG3,DLG4,EHD3,EPHB2,GPR89A,GRIA4,GRIN1,GRIN2A,GRIN2B,GRIN2D,GRIN3A,HCN1,HCN2,HCN3,HCN4,HPCA,HVCN1,IL1RAPL1,KCNA1,KCNA2,KCNA3,KCNA5,…
Reactome	Activation of BH3-only proteins	experimental (strong)	2	0.042	0.006	AKT1, E2F1
Reactome	G0 and Early G1	experimental (strong)	2	0.044	0.006	E2F1, MYBL2
Gene Ontology - Biological Process	calcium ion transmembrane import into cytosol	predicted (intersection)	59	40.51	0.007	ABL1, AKAP6,APLNR,ATP2B4,BAX,CACNA1C,CACNA2D1,CALM1,CALM3,CCR5,CCR7,CEMIP,CHD7,CX3CL1,CXCL10,CYBA,DIAPH1,F2,FKBP1A,FKBP1B,FYN,GPER1,GRIN1,GRIN2A,GRIN2B,GRIN2D,GSTM2,HAP1,HTR2C,HTT,IL13,JPH1,JPH2,JPH3,JPH4,LYN,MCOLN2,MCOLN3,MYO5A,NOS1,NTSR1,P2RX7,PDE4D,PDPK1,PRKACA,PRKCE,PTK2B,PTPRC,RAMP3,RYR1,RYR2,SELENON,SLC8A1,SLC8B1,SRI,THY1,TPCN1,TPCN2,TRPM2
Gene Ontology - Biological Process	extracellular matrix organization	predicted (intersection)	134	104.8	0.007	ABL1, ACAN,ADAM10,ADAM12,ADAM19,ADAM8,ADAMTS14,ADAMTS2,ADAMTS4,ADAMTSL2,AGRN,AGT,ANTXR1,APBB2,ATP7A,ATXN1L,B4GALT1,BCL3,BGN,BMP1,BSG,CAPN1,CCDC80,CD44,CFLAR,CLASP1,COL11A2,COL12A1,COL14A1,COL1A1,COL3A1,COL4A3,COL4A4,COL4A6,COL5A1,COL5A3,COL6A1,COL6A2,COL7A1,COL9A2,CRISPLD2,CST3,DAG1,DDR1,DDR2,DNAJB6,EFEMP2,ELF3,ELN,ENG,ERCC2,F11R,FERMT1,FOXC1,FOXC2,FOXF1,FSCN1,FURIN,GPM6B,HAPLN2,HPN,HPSE2,HSD17B1…
Gene Ontology - Biological Process	forelimb morphogenesis	predicted (intersection)	25	13.86	0.007	ALDH1A2, ALX3,ALX4,CACNA1C,CRABP2,EN1,FMN1,HOXA11,HOXD9,LNPK,MSX2,NIPBL,OSR1,OSR2,RNF165,RUNX2,SHH,TFAP2A,TFAP2B,TP63,TWIST1,WNT3,WNT7A,WNT9A,ZBTB16
Gene Ontology - Biological Process	proximal/distal pattern formation	predicted (intersection)	21	11.01	0.007	ALDH1A2, CHSY1,CYP26B1,DLX1,DLX2,EN1,GLI3,HOXA10,HOXA11,HOXC10,HOXC11,HOXD9,IRX3,LRP4,NODAL,OSR1,PBX1,PBX2,SIX3,SP8,TP63
Gene Ontology - Biological Process	regulation of actin cytoskeleton organization	predicted (intersection)	119	91.67	0.007	ABL1, ABL2,ACTR3B,ADD2,AKAP13,APOA1,ARFGEF1,ARHGDIA,ARHGDIB,ARHGEF15,ARPC2,ARPC3,ARPC4,ARPC4-TTLL3,ARPIN,ARPIN-AP3S2,BAIAP2,BAIAP2L1,BBS4,BCAS3,BMP10,BRK1,CAV3,CCL11,CCR7,CDC42,CDC42EP2,CDK5R1,CELSR1,CFL2,CIT,CLASP1,CORO1B,CSF1R,CSF3,CX3CL1,CXCL12,DMTN,EDN1,EFNA5,ELN,EPHA5,F11R,FAM107A,FCHSD1,FER,FMN1,FSCN1,FZD10,GPM6B,GPR65,GRHL3,HCLS1,HIP1R,HRAS,ICAM1,INPP5K,LATS1,LMOD1,LRP1,MDK,MLST8,MYADM,NF2…
Gene Ontology - Biological Process	regulation of muscle cell differentiation	predicted (intersection)	69	48.68	0.007	ABL1, AKAP13,AKAP6,ARRB2,BDNF,BMP10,BOC,CAMK1,CAV3,CDC42,CDON,CFLAR,CTDP1,CXCL10,CYP26B1,EDN1,EFNB2,EHD1,EHD2,ENG,FLT3LG,FOXF1,FOXO4,FRS2,FZD7,G6PD,GPER1,GSK3A,HDAC4,HDAC5,IGF1,MAML1,MAPK11,MAPK14,MECP2,MED28,MEGF10,MESP1,MMP14,MYOD1,NFATC3,NIBAN2,NOTCH1,NRG1,OLFM2,PDGFB,PI16,PIAS1,PIN1,PLPP7,PRDM6,PROX1,RBM24,RBM38,RBPMS2,RGS4,SETD3,SHH,SIK1,SOD2,SRF,SUPT6H,TCF3,TMEM119,TNFSF14,TRIM32,TRIM72,WNT…
Gene Ontology - Biological Process	regulation of ossification	predicted (intersection)	82	59.69	0.007	ACVR1, ACVR2B,ANKH,BMP7,BMPR1B,BMPR2,CCR1,CDK6,CEBPA,CHSY1,CSF1,CTNNBIP1,CYP27B1,DDR2,ESRRA,FAM20C,FGF23,GLI3,GNAS,GPM6B,HDAC4,HOXA2,IFITM5,IGF1,IGFBP5,IL6R,IL6ST,INTU,JUND,KREMEN1,LIMD1,LRP4,LTF,MAPK14,MAPK3,MATN1,MDK,MSX2,NIPBL,NOCT,NOTCH1,OSR1,OSR2,P2RX7,PBX1,PDLIM7,PHOSPHO1,PKDCC,PRKACA,PTCH1,PTK2,PTK2B,RANBP3L,RASSF2,REST,RORB,RUNX2,S1PR1,SEMA4D,SIX2,SKI,SLC8A1,SMAD3,SOST,SOX11,SOX9,SUFU,TCI…
Gene Ontology - Biological Process	respiratory tube development	predicted (intersection)	80	57.92	0.007	ACVR2B, ADAMTS2,ADAMTSL2,ALDH1A2,ASXL1,ATP7A,ATXN1L,BMPR2,CCBE1,CEBPA,CELSR1,CHI3L1,CIC,CREB1,CRISPLD2,CTSH,DAG1,DHCR7,DLG5,EDN2,EGFR,EIF4EBP1,EPAS1,FGFR1,FLT4,FOXF1,FOXJ1,FSTL3,GATA6,GLI3,GPC3,HHIP,HS6ST1,HSD11B1,IGFBP5,IL13,ITGA3,JMJD6,KLF2,KRAS,LHX3,LIF,LOXL3,MAPK3,MMP14,NFIB,NKX2-1,NKX2-8,NODAL,NOS3,PDGFRB,PGR,PHF14,PKD1,PKDCC,PROX1,RCN3,SAV1,SHH,SIM2,SMAD2,SMPD3,SOX11,SOX9,SP3,SPARC,SRF,STK4…
Gene Ontology - Cellular Component	cell-cell adherens junction	predicted (intersection)	39	24.87	0.007	AJAP1, BAIAP2,BAIAP2L1,BMPR2,CAMSAP3,CD99L2,CDC42EP1,CDC42EP4,CDCA3,CRB1,CXADR,DAG1,DES,DLG5,DSP,FAT2,FRS2,JUP,KIFC3,LYN,MYH9,NDRG1,NECTIN1,NECTIN2,NECTIN4,OXTR,PAK4,PDLIM1,PDLIM5,PDLIM7,RAB10,RDX,SHROOM2,SORBS1,STXBP6,TMOD3,TNKS1BP1,VCL,ZYX
Gene Ontology - Cellular Component	endosome	predicted (intersection)	310	266.5	0.007	ABCA2, ABCG1,ABHD17A,ACAP1,ACE,ADCYAP1R1,AKT2,AMN,AMOTL2,ANGPTL3,ANKFY1,ANKRD13B,ANTXR1,ANXA6,AOC3,AP1G1,AP2A1,AP2A2,AP2M1,AP5S1,APH1A,APOA1,APPL2,AQP2,ARC,ARHGAP1,ARL8A,ARPC2,ARRB1,ARRB2,ARRDC4,ASTN1,ASTN2,ATP11B,ATP6V0A1,ATP6V0B,ATP6V0D1,ATP6V0E2,ATP7A,ATP8A2,AVPR2,BACE1,BAIAP3,BET1L,BOK,CACNG7,CCDC93,CCR5,CD164,CD22,CD300LG,CD4,CD74,CDKN1B,CHID1,CHMP1A,CHMP3,CHMP4A,CHMP6,CLCN4,CLCN6,CLSTN1,COM…
Gene Ontology - Molecular Function	cation transmembrane transporter activity	predicted (intersection)	253	210.7	0.007	ABCB11, ABCC9,ACTN4,ADRA2A,AKAP6,AMIGO1,ANO10,ASIC1,ASIC2,ASIC4,ATP1A3,ATP1B2,ATP2A1,ATP2B4,ATP6V0E2,ATP7A,ATP8A1,CACNA1B,CACNA1C,CACNA1F,CACNA1H,CACNA1I,CACNA1S,CACNA2D1,CACNA2D4,CACNB1,CACNB2,CACNB3,CACNG2,CACNG4,CACNG7,CACNG8,CALHM1,CALM1,CALM3,CAPN1,CATSPER2,CAV3,CBARP,CHP1,CHRNA2,CHRNA4,CHRNA7,CHRNB2,CHRNB4,CHRND,CHRNE,CNGB1,CNIH2,CNKSR3,CNNM2,COX4I2,COX7A2L,COX8C,CRHR1,CUL5,DLG3,DLG4,DPP6,E…
Gene Ontology - Molecular Function	phosphatidylinositol binding	predicted (intersection)	94	69.29	0.007	ADAP1, ADAP2,AMER1,AMER2,ANKFY1,APPL2,C2CD2L,COMMD1,CYTH3,DAB2IP,DENND1A,EEA1,FGD2,FZD7,GAB2,GOLPH3L,GRAMD2A,GRB7,HIP1,HIP1R,HS1BP3,JPH2,KCNH1,LANCL2,LDLRAP1,MAPT,MCF2L,MTM1,MTSS2,MYO10,MYO1G,NCF4,NISCH,OBSCN,OSBP,PASK,PFN1,PFN2,PHF12,PHLDA3,PIK3C2B,PIRT,PITPNA,PITPNB,PITPNC1,PLD2,PLEK,PLEK2,PLEKHA3,PLEKHA4,PLEKHA5,PLEKHA8,PLEKHB2,PXDC1,RAB35,RPH3A,RPS6KC1,SCARB1,SESTD1,SH3PXD2B,SLC9A1,SNX1,SNX11…
Gene Ontology - Biological Process	actin cytoskeleton reorganization	predicted (union)	60	44.26	0.007	ABL1, ABL2,ANTXR1,ARHGDIA,ARHGDIB,AUTS2,BAIAP2L1,BCAS3,BRSK2,CAPN10,CDC42,CDC42BPA,CDC42BPB,CDC42BPG,CSF1R,CSF3,CTTN,CXADR,DAPK3,DMTN,EZR,F11R,FARP2,FER,FGF10,GPR65,GSN,HCLS1,HRAS,INSRR,KIT,MDK,MINK1,MKLN1,MYH9,NOTCH2,NPHS2,NRP1,NTRK3,PAK1,PARVB,PDGFRA,PDLIM4,PHACTR1,PIP5K1A,PLEK,PTK2B,PTK7,PTPN1,RAPGEF3,RHOA,RHOD,RICTOR,S1PR1,SHC1,SIPA1L1,TGFB1,TNIK,TRPM2,WHAMM
Gene Ontology - Biological Process	calcium ion transport	predicted (union)	247	212.7	0.007	ABL1, ADCYAP1R1,ADRA1A,ADRA2A,AGT,AKAP6,ANO6,ANXA2,ANXA5,ANXA6,APLNR,ARRB2,ASIC1,ATP1A2,ATP2A1,ATP2A3,ATP2B1,ATP2B4,BAK1,BAX,BEST1,BIN1,BSPRY,CACNA1B,CACNA1C,CACNA1F,CACNA1G,CACNA1H,CACNA1I,CACNA1S,CACNA2D1,CACNA2D2,CACNA2D4,CACNB1,CACNB2,CACNB3,CACNB4,CACNG1,CACNG2,CACNG4,CACNG7,CACNG8,CALCR,CALCRL,CALHM1,CALM1,CALM3,CAMK2A,CAMK2B,CAMK2D,CAMK2G,CASK,CASQ1,CASR,CATSPER2,CATSPER4,CAV3,CBARP,CCL8,C…
Gene Ontology - Biological Process	cellular response to organic cyclic compound	predicted (union)	308	269.6	0.007	ABHD2, ABL1,ACTB,ADCY1,ADCY2,ADCY5,AHR,AIFM1,AKAP13,AKAP6,ALPL,APEX1,APLP1,APP,AQP9,AR,ARID1A,ARRB2,ATG7,ATP1A2,ATP1A3,ATP2B1,ATP2B4,AXIN1,BCL2L11,BCL2L2,BGLAP,BMP7,BTRC,CACNA1S,CALCOCO1,CALR,CARM1,CASP9,CASR,CBFB,CCNB1,CDC5L,CDH1,CDK4,CDKN1B,CEBPA,CEBPB,CFLAR,CGAS,CIB2,CLU,CNOT9,COL1A1,CPS1,CYBA,CYP1A1,CYP24A1,CYP27B1,CYP7B1,DAG1,DDIT4,DDRGK1,DDX17,DDX18,DDX54,DHX9,DIAPH1,DMTN,DNAAF4,DNMT3B,DRD1…
Gene Ontology - Biological Process	embryonic limb morphogenesis	predicted (union)	84	64.95	0.007	AFF3, ALDH1A2,ALX1,ALX3,ALX4,BAX,BCL2L11,BMP7,BMPR1A,CACNA1C,CHD7,CHST11,CRABP2,CREBBP,CYP26B1,DLX6,ECE1,EN1,FBN2,FBXW4,FGF8,FGFR1,FREM2,GLI2,GLI3,GNA12,GNAS,GPC3,HDAC1,HDAC2,HOXA10,HOXA11,HOXA9,HOXC10,HOXC11,HOXD12,HOXD13,HOXD9,IFT140,IHH,IMPAD1,INTU,LMBR1,LNPK,LRP4,MAP3K20,MED1,MEGF8,MKS1,MSX1,MSX2,NIPBL,OSR1,OSR2,PBX1,PBX2,PITX1,PRRX1,PTCH1,RARG,RDH10,ROR2,RPGRIP1L,RUNX2,SALL1,SALL4,SHH,SKI,SP…
Gene Ontology - Biological Process	ephrin receptor signaling pathway	predicted (union)	62	45.98	0.007	ACTB, ACTR3,ANKS1A,AP2A1,AP2A2,AP2M1,AP2S1,APH1A,APH1B,ARHGEF7,ARPC2,ARPC3,ARPC4,CDC42,CDK5R1,CRK,DNM1,EFNA2,EFNA3,EFNA4,EFNA5,EFNB1,EFNB2,EFNB3,EPHA1,EPHA10,EPHA2,EPHA3,EPHA5,EPHA7,EPHA8,EPHB1,EPHB2,EPHB3,FYN,GIT1,GRIN1,GRIN2B,HRAS,ITSN1,KALRN,LYN,MMP2,NCK2,NCSTN,NGEF,NTRK3,PAK1,PAK3,PTK2,PTPN11,RAC1,RASA1,RHOA,ROCK1,SDC2,SIPA1L1,SRC,SS18,VAV2,VAV3,YES1
Gene Ontology - Biological Process	eye development	predicted (union)	209	177.6	0.007	ABCB5, ACHE,ACVR2B,ACVRL1,AGTPBP1,ALDH1A2,ALDH1A3,AQP5,ARHGEF15,ARID1A,ARL6,ATF6,ATP2B1,ATP2B4,ATP8A2,BAK1,BAX,BBS4,BCL11B,BLOC1S3,BMP6,BMP7,BMPR1B,BMPR2,CABP4,CACNA1C,CASP2,CC2D2A,CDK4,CDKN1B,CDON,CHD7,CHRDL1,CLIC4,COL5A1,COL8A1,CRB1,CRYBA2,CRYBA4,CST3,CTNS,CYP1A1,DIO3,DLL4,DLX1,DLX2,DSCAM,EGFR,EPHA2,EPHB1,EPHB2,FBN2,FGF10,FJX1,FOXC1,FOXC2,FOXF2,FREM2,FRS2,FSCN2,FZD4,FZD5,FZR1,GDF11,GLI3,GNAT1,G…
Gene Ontology - Biological Process	osteoclast differentiation	predicted (union)	66	49.43	0.007	ANXA2, ATP6AP1,BGLAP,CAMK4,CARTPT,CCN4,CCR1,CD109,CD81,CEBPB,CLDN18,CREB1,CSF1,CSF1R,EFNA2,EPHA2,ESRRA,FAM20C,FARP2,FBXW7,FCER1G,FOXP1,FSHB,FSTL3,GAB2,GLO1,GNAS,GPC3,GPR183,GPR55,IL17A,IREB2,JUNB,KLF10,LILRB4,LRRK1,LTF,MAFB,MAPK14,MITF,NF1,NOTCH2,OSTM1,PAFAH1B1,PIAS3,POU4F1,PPARGC1B,PRXL2A,RASSF2,SBNO2,SFRP1,SIGLEC15,SNX10,TCIRG1,TCTA,TFE3,TFRC,TGFB1,TLR3,TMEM178A,TMEM64,TNF,TNFRSF11A,TOB2,TRAF6,…
Gene Ontology - Biological Process	positive regulation of hydrolase activity	predicted (union)	396	352.3	0.007	ABL2, ABR,ACAP1,ACAP2,ACAP3,ACER2,ADAP1,ADAP2,ADCYAP1R1,ADRA1A,ADRM1,AGAP1,AGAP2,AGAP3,AGAP4,AGAP5,AGAP6,AGAP9,AGFG2,AGRN,AGT,AHSA1,AIFM1,AKT2,ALOX12,ALS2,ANG,ANKRD27,ANTXR1,APAF1,APC2,APOA1,APP,ARFGAP1,ARFGAP2,ARFGEF1,ARHGAP1,ARHGAP10,ARHGAP11A,ARHGAP19,ARHGAP20,ARHGAP22,ARHGAP27,ARHGAP29,ARHGAP30,ARHGAP31,ARHGAP33,ARHGAP39,ARHGAP40,ARHGAP44,ARHGAP45,ARHGAP8,ARHGAP9,ARHGDIA,ARHGDIB,ARHGDIG,ARHGE…
Gene Ontology - Biological Process	positive regulation of signal transduction	predicted (union)	865	800.6	0.007	AAK1, ABAT,ABCA7,ABL1,ABRA,ACPP,ACTN4,ACVR1,ACVR1B,ACVR2A,ACVR2B,ACVRL1,ADAM8,ADCYAP1R1,ADIPOR1,ADRA1A,ADRA1B,ADRA2A,ADRA2C,ADRB3,AGO1,AGO3,AGPAT2,AGR2,AGT,AJUBA,AKAP12,AKAP13,AKAP6,ALS2,AMER1,APAF1,APOA1,APOE,APP,APPL2,AR,ARFGEF1,ARHGAP1,ARHGAP8,ARHGEF5,ARL2BP,ARL6IP5,ARNT,ARRB1,ARRB2,ASXL1,ASXL2,ATF6,ATM,ATP5IF1,ATP6AP1,ATP6V1C2,AUTS2,AVPI1,AXIN1,AXIN2,AXL,BAIAP2,BAK1,BAMBI,BAX,BBC3,BCL10,BCL2L…
Gene Ontology - Biological Process	regulation of actin cytoskeleton organization	predicted (union)	177	148.3	0.007	ABL1, ABL2,ACTR3,ACTR3B,ADD1,ADD2,AKAP13,AP1AR,APOA1,ARF1,ARFGEF1,ARHGDIA,ARHGDIB,ARHGEF10,ARHGEF15,ARHGEF19,ARHGEF5,ARPC2,ARPC3,ARPC4,ARPC4-TTLL3,ARPIN,ARPIN-AP3S2,BAIAP2,BAIAP2L1,BBS4,BCAS3,BIN1,BMP10,BRK1,BST2,CAV3,CCL11,CCL24,CCR7,CDC42,CDC42EP2,CDC42EP5,CDK10,CDK5R1,CELSR1,CFL2,CIT,CLASP1,CORO1A,CORO1B,CRK,CSF1R,CSF3,CTNNA2,CTTN,CX3CL1,CXCL12,DAPK3,DMTN,EDN1,EFNA5,ELN,EPHA1,EPHA3,EPHA5,EVL,F…
Gene Ontology - Biological Process	regulation of cell migration	predicted (union)	452	405.2	0.007	AAMP, ABHD2,ABI3,ABL1,ABR,ACE,ACTN4,ACVR1,ACVR1B,ACVRL1,ADAM10,ADAM15,ADAM8,ADGRB1,ADGRG3,ADIPOR1,ADRA2A,AGO2,AGT,AIRE,AJUBA,AKAP12,AKT2,ALOX12,AMOT,ANGPT2,ANGPT4,ANGPTL3,ANO6,APEX1,APOE,APP,APPL1,APPL2,ARHGDIB,ARHGEF39,ARHGEF7,ARID2,ARPIN,ARSB,ATM,ATOH8,ATP5F1A,ATP7A,ATP8A1,BCAR1,BCAS3,BCR,BMERB1,BMP10,BMP5,BMP7,BMPR1A,BMPR2,BST2,C1QBP,C5AR1,C5AR2,CALR,CAMK1D,CAMK2A,CAMK2B,CAMSAP3,CAPN7,CBLL1,CC…
Gene Ontology - Biological Process	regulation of organelle organization	predicted (union)	648	592	0.007	ABL1, ABL2,ABLIM3,ACAA2,ACTR3,ACTR3B,ADAMTS16,ADD1,ADD2,AKAP13,AKAP8,AKT2,ANAPC15,ANK1,ANKRD27,ANKRD53,ANXA2,AP1AR,APOA1,ARF1,ARFGEF1,ARHGDIA,ARHGDIB,ARHGEF10,ARHGEF15,ARHGEF19,ARHGEF5,ARIH2,ARPC2,ARPC3,ARPC4,ARPC4-TTLL3,ARPIN,ARPIN-AP3S2,ARRB1,ARRB2,ASF1A,ATAT1,ATF5,ATF7IP,ATG13,ATL3,ATM,ATP13A2,ATP5IF1,ATXN2L,AUTS2,AXIN2,BAIAP2,BAIAP2L1,BAK1,BAX,BBS4,BCAS3,BCL2L1,BCL2L11,BCL6,BICD1,BICD2,BIN1,B…
Gene Ontology - Biological Process	respiratory system development	predicted (union)	128	104	0.007	ACVR2B, ADAMTS2,ADAMTSL2,AGR2,ALDH1A2,ALDH1A3,ASXL1,ATP7A,ATXN1L,BMPR1A,BMPR2,CCBE1,CEBPA,CELSR1,CHD7,CHI3L1,CIC,CREB1,CRISPLD2,CTSH,CYP1A2,DAG1,DHCR7,DLG5,EDA,EDN2,EGFR,EIF4E,EIF4EBP1,EIF4G1,EPAS1,FBXW7,FGF1,FGF10,FGF18,FGF8,FGFR1,FGFR2,FGFRL1,FLT4,FOXA1,FOXF1,FOXJ1,FSTL3,GATA6,GLI2,GLI3,GPC3,HEG1,HES1,HHIP,HS6ST1,HSD11B1,HYDIN,ID1,IGFBP5,IL13,ITGA3,JMJD6,KCNAB1,KLF2,KRAS,LHX3,LIF,LOXL3,MAN2A1,M…
Gene Ontology - Biological Process	sensory system development	predicted (union)	214	182.2	0.007	ABCB5, ACHE,ACVR2B,ACVRL1,AGTPBP1,ALDH1A2,ALDH1A3,AQP5,ARHGEF15,ARID1A,ARL6,ATF6,ATP2B1,ATP2B4,ATP8A2,BAK1,BAX,BBS4,BCL11B,BLOC1S3,BMP6,BMP7,BMPR1B,BMPR2,C1QA,C3,CABP4,CACNA1C,CASP2,CC2D2A,CDK4,CDKN1B,CDON,CHD7,CHRDL1,CLIC4,COL5A1,COL8A1,CRB1,CRYBA2,CRYBA4,CST3,CTNS,CYP1A1,DIO3,DLL4,DLX1,DLX2,DSCAM,EGFR,EPHA2,EPHB1,EPHB2,FBN2,FGF10,FJX1,FOXC1,FOXC2,FOXF2,FREM2,FRS2,FSCN2,FZD4,FZD5,FZR1,GDF11,GLI3…
Gene Ontology - Biological Process	visual system development	predicted (union)	211	179.3	0.007	ABCB5, ACHE,ACVR2B,ACVRL1,AGTPBP1,ALDH1A2,ALDH1A3,AQP5,ARHGEF15,ARID1A,ARL6,ATF6,ATP2B1,ATP2B4,ATP8A2,BAK1,BAX,BBS4,BCL11B,BLOC1S3,BMP6,BMP7,BMPR1B,BMPR2,C1QA,C3,CABP4,CACNA1C,CASP2,CC2D2A,CDK4,CDKN1B,CDON,CHD7,CHRDL1,CLIC4,COL5A1,COL8A1,CRB1,CRYBA2,CRYBA4,CST3,CTNS,CYP1A1,DIO3,DLL4,DLX1,DLX2,DSCAM,EGFR,EPHA2,EPHB1,EPHB2,FBN2,FGF10,FJX1,FOXC1,FOXC2,FOXF2,FREM2,FRS2,FSCN2,FZD4,FZD5,FZR1,GDF11,GLI3…
Gene Ontology - Molecular Function	nucleoside-triphosphatase activity	predicted (union)	601	547.2	0.007	ABCA2, ABCA7,ABCB11,ABCB6,ABCB9,ABCC1,ABCC3,ABCC4,ABCD1,ABCE1,ABCF1,ABCF2,ABCF3,ABCG1,ABCG2,ABR,ACAP1,ACAP2,ACAP3,ADAP1,ADAP2,AGAP1,AGAP2,AGAP3,AGAP4,AGAP5,AGAP6,AGAP9,AGFG2,AGRN,AHSA1,AJUBA,AK6,AKT2,ALS2,AMOT,ANKRD27,APC2,APPBP2,ARF1,ARF3,ARF5,ARFGAP1,ARFGAP2,ARFGEF1,ARHGAP1,ARHGAP10,ARHGAP11A,ARHGAP19,ARHGAP20,ARHGAP22,ARHGAP27,ARHGAP29,ARHGAP30,ARHGAP31,ARHGAP33,ARHGAP39,ARHGAP40,ARHGAP44,ARHG…
Gene Ontology - Molecular Function	passive transmembrane transporter activity	predicted (union)	324	284.5	0.007	ABCC9, AKAP6,ALG10B,AMIGO1,ANK3,ANO10,ANO6,ANO7,ANO9,ANXA6,APOL1,APP,AQP10,AQP2,AQP5,AQP7,AQP9,ARPP19,ASIC1,ASIC2,ASIC4,BAX,BEST1,CABP4,CACNA1B,CACNA1C,CACNA1F,CACNA1G,CACNA1H,CACNA1I,CACNA1S,CACNA2D1,CACNA2D4,CACNB1,CACNB2,CACNB3,CACNB4,CACNG1,CACNG2,CACNG4,CACNG7,CACNG8,CALHM1,CALM1,CALM3,CAMK2D,CAPN1,CASQ1,CATSPER2,CATSPER4,CAV3,CBARP,CHP1,CHRNA10,CHRNA2,CHRNA4,CHRNA5,CHRNA7,CHRNB2,CHRNB4,CHRN…
Gene Ontology - Molecular Function	purine ribonucleoside triphosphate binding	predicted (union)	952	884.6	0.007	AAK1, AASDH,ABCA2,ABCA5,ABCA7,ABCB11,ABCB5,ABCB6,ABCB8,ABCB9,ABCC1,ABCC11,ABCC12,ABCC3,ABCC4,ABCC5,ABCC6,ABCC9,ABCD1,ABCF1,ABCF2,ABCF3,ABCG1,ABCG2,ABL1,ABL2,ACACB,ACSBG1,ACSF2,ACSF3,ACSL6,ACSM2B,ACSS1,ACSS3,ACTB,ACTR1A,ACTR1B,ACTR3,ACTR3B,ACTR8,ACVR1,ACVR1B,ACVR2A,ACVR2B,ACVRL1,ADCY1,ADCY2,ADCY5,ADCY9,AGAP1,AGAP2,AGAP3,AGK,AK2,AK3,AK4,AK7,AK9,AKT2,ALPK3,AMHR2,ANXA6,APAF1,ARFIP2,ARHGEF5,ARHGEF7,AR…
WikiPathways	Endochondral Ossification	experimental (strong)	2	0.086	0.007	AKT1, FGFR1
WikiPathways	Integrated Cancer Pathway	experimental (strong)	2	0.086	0.007	AKT1, E2F1
WikiPathways	MECP2 and Associated Rett Syndrome	experimental (strong)	2	0.073	0.007	AKT1, E2F1
WikiPathways	Primary Focal Segmental Glomerulosclerosis FSGS	experimental (strong)	2	0.084	0.007	AKT1, WNT1
KEGG	ErbB signaling pathway	predicted (intersection)	43	27.71	0.008	ABL1, ABL2,AKT2,CAMK2A,CAMK2B,CAMK2G,CBL,CDKN1A,CDKN1B,EGFR,EIF4EBP1,ELK1,ERBB3,GSK3B,HRAS,JUN,KRAS,MAP2K2,MAP2K4,MAP2K7,MAPK10,MAPK3,MAPK9,NRG1,NRG2,NRG4,PAK2,PAK3,PAK4,PAK6,PIK3R2,PIK3R3,PIK3R5,PRKCA,PRKCG,PTK2,RAF1,SHC1,SHC2,SHC3,SRC,STAT5A,STAT5B
KEGG	Estrogen signaling pathway	predicted (intersection)	48	31.62	0.008	ADCY1, ADCY2,ADCY5,ADCY9,AKT2,CALM1,CALM3,CALML3,CREB1,CREB3L2,CREB3L3,CREB5,EGFR,ESR1,ESR2,FKBP4,FKBP5,GABBR1,GABBR2,GNAO1,GNAQ,GNAS,GPER1,GRM1,HRAS,HSP90B1,HSPA6,JUN,KCNJ5,KCNJ6,KCNJ9,KRAS,MAP2K2,MAPK3,MMP2,NOS3,OPRM1,PIK3R2,PIK3R3,PIK3R5,PLCB2,PLCB3,PRKACA,RAF1,SHC1,SHC2,SHC3,SRC
Gene Ontology - Biological Process	establishment of localization in cell	predicted (intersection)	675	609.7	0.008	ABCA2, ABCD1,ABCG1,ABL1,ABLIM3,ACOT2,ACOX1,ACOX3,ACTN4,ACTR1A,ADCY1,ADCY5,ADCYAP1R1,ADRA1A,ADRA2A,AGT,AGXT,AIP,AKAP13,AKAP6,AKT2,ALKBH5,ANK1,ANKFY1,ANKRD28,ANKRD53,ANKRD54,AP1G1,AP1M1,AP1S1,AP1S3,AP2A1,AP2A2,AP2M1,AP3S2,AP5S1,APBA1,APBA2,APLNR,APPBP2,APPL2,ARC,ARFGAP1,ARFGAP2,ARHGAP1,ARL1,ARL3,ARL4C,ARL8A,ARPIN-AP3S2,ARRB1,ASIC1,ASPSCR1,ATG13,ATM,ATP2A1,ATP2B4,ATXN1,B3GAT3,BACE1,BACH2,BAIAP3,BAK1…
Gene Ontology - Biological Process	histone modification	predicted (intersection)	166	133.6	0.008	APBB1, ARRB1,ASH2L,ASXL1,ATM,ATXN7L3,BAZ1A,BAZ2A,BCL6,BEND3,BRD4,BRPF1,BRPF3,CARM1,CBX8,CCNB1,CDC73,CHD5,CHTOP,CPA4,CREBBP,CTCF,CUL4B,DDB1,DDB2,DNMT3B,DOT1L,DPF1,DPF2,DPF3,DR1,DTX3L,EHMT2,ELK4,ELP3,EYA2,EYA3,EZH1,FOXP3,GFI1,GTF3C4,HCFC1,HDAC11,HDAC2,HDAC4,HDAC5,HDAC8,HIPK4,HLCS,ING5,IRF4,ISL1,IWS1,JADE2,JARID2,JDP2,JMJD6,KANSL1,KANSL1L,KANSL3,KAT6A,KAT7,KAT8,KDM2A,KDM4B,KDM4C,KDM4D,KDM5A,KDM5B,KD…
Gene Ontology - Biological Process	immune system development	predicted (intersection)	338	291	0.008	ABL1, ACE,ACVR1B,ADAM8,ADD2,ADGRF5,ADGRG3,AGO1,AGO3,AIRE,ANKRD54,ARNT,ARTN,ASH2L,ASXL1,ATM,ATP7A,ATXN1L,AXL,BAK1,BARX1,BATF2,BAX,BCL11B,BCL2L11,BCL3,BCL6,BCR,BTN2A2,C1QC,CACNA1C,CARD11,CASP9,CBFA2T3,CCR1,CCR4,CCR7,CD101,CD109,CD164,CD248,CD34,CD3E,CD4,CD40LG,CD74,CDC42,CDC73,CDK13,CDK6,CEACAM1,CEBPA,CHD7,CIAPIN1,CLCF1,CLPTM1,CMTM7,CREB1,CREBBP,CSF1,CSF1R,CSF3,CSF3R,CTNNBIP1,CTNNBL1,CUL4A,CXCR5,CY…
Gene Ontology - Biological Process	lung development	predicted (intersection)	78	56.5	0.008	ACVR2B, ADAMTS2,ADAMTSL2,ALDH1A2,ASXL1,ATP7A,ATXN1L,BMPR2,CCBE1,CEBPA,CELSR1,CHI3L1,CIC,CREB1,CRISPLD2,CTSH,DAG1,DHCR7,DLG5,EDN2,EGFR,EIF4EBP1,EPAS1,FGFR1,FLT4,FOXF1,FOXJ1,FSTL3,GATA6,GLI3,GPC3,HHIP,HS6ST1,HSD11B1,IGFBP5,IL13,ITGA3,JMJD6,KLF2,KRAS,LHX3,LIF,LOXL3,MAPK3,MMP14,NFIB,NKX2-1,NKX2-8,NODAL,NOS3,PDGFRB,PGR,PHF14,PKD1,PKDCC,PROX1,RCN3,SAV1,SHH,SIM2,SMAD2,SMPD3,SOX11,SOX9,SP3,SPARC,SRF,STK4…
Gene Ontology - Biological Process	pattern specification process	predicted (intersection)	167	134.7	0.008	ACVR1, ACVR2B,ALDH1A2,ALX3,ALX4,AR,ARC,ASPH,ATM,BARX1,BBS4,BMP5,BMP7,BMPR1B,BMPR2,BTG2,C1QA,C3,CC2D2A,CDON,CDX2,CELSR1,CELSR2,CHSY1,CRB2,CTNNBIP1,CXXC4,CYP26B1,DAAM2,DCANP1,DLL4,DLX1,DLX2,DVL2,EDN1,EFNB1,EMX1,EN1,ENG,EVX1,FGFR1,FOXB1,FOXC1,FOXC2,FOXF1,FOXH1,FOXJ1,FRS2,FZD5,GALNT11,GAS8,GATA4,GBX2,GDF11,GDNF,GLI3,GPC3,GPR161,GRHL3,GRSF1,HAND1,HHIP,HIPK2,HOXA10,HOXA11,HOXA2,HOXB2,HOXB8,HOXB9,HOXC10…
Gene Ontology - Biological Process	polarized epithelial cell differentiation	predicted (intersection)	14	6.396	0.008	AJAP1, CAMSAP3,CDC42,DLG5,FOXF1,MSN,MYO9A,OPHN1,RAB10,RHOA,SH3BP1,SLC9A3R1,TCF15,TP63
Gene Ontology - Biological Process	positive regulation of cellular component biogenesis	predicted (intersection)	194	158.8	0.008	ABL1, ACTR3B,ADGRL1,ADGRL3,ADNP,AGRN,AGT,AMIGO1,AMIGO3,ANKRD53,APOA1,ARHGEF15,ARPC2,ARPC3,ARPC4,ARPC4-TTLL3,ARPIN,ARPIN-AP3S2,ASIC2,ATAT1,ATM,ATP7A,BAIAP2L1,BAX,BBS4,BCAS3,BCL2L11,BDNF,BMF,BMP10,BMP7,BRK1,CAV3,CCL11,CCR7,CDC34,CDC42,CDC42EP1,CDC42EP2,CDC42EP4,CDK5R1,CDKN1B,CLASP1,CNOT6L,CORO1B,CREB1,CSF3,CUL4A,CUL4B,CX3CL1,DAG1,DDB1,DDB2,DEF8,DLG5,DPYSL3,DRG1,EDN1,EEF2K,EFNA5,EPHA2,EPHB1,EPHB2,EP…
Gene Ontology - Biological Process	positive regulation of chondrocyte differentiation	predicted (intersection)	14	6.396	0.008	ACVRL1, BMPR1B,GDF6,GLI3,HOXA11,LOXL2,PKDCC,POR,RELA,RUNX2,SMAD3,SOX5,SOX9,ZBTB16
Gene Ontology - Biological Process	regulation of organelle organization	predicted (intersection)	418	366	0.008	ABL1, ABL2,ABLIM3,ACTR3B,ADAMTS16,ADD2,AKAP13,AKT2,ANAPC15,ANK1,ANKRD53,APOA1,ARFGEF1,ARHGDIA,ARHGDIB,ARHGEF15,ARPC2,ARPC3,ARPC4,ARPC4-TTLL3,ARPIN,ARPIN-AP3S2,ARRB1,ARRB2,ATAT1,ATF7IP,ATG13,ATM,ATXN2L,BAIAP2,BAIAP2L1,BAK1,BAX,BBS4,BCAS3,BCL2L1,BCL2L11,BCL6,BICD2,BMERB1,BMF,BMP10,BMP7,BOK,BRD4,BRK1,BUB1,CALCOCO2,CALR,CAMKK2,CAMSAP3,CAV3,CCL11,CCNB1,CCNF,CCR7,CDC23,CDC37,CDC42,CDC42EP2,CDCA5,CDK13,…
Gene Ontology - Molecular Function	protein self-association	predicted (intersection)	32	18.83	0.008	ACHE, ADAM8,AGXT,ATXN1,BCL10,CNTN2,CTSC,DMTN,DVL2,DYRK1A,FOXP1,LDB1,MDH2,MYD88,PCSK9,PPARG,RNF112,RYR2,S100A7A,SGTA,SLC2A1,SLC9A3R1,SYP,TCP10L,TMEM43,TNFAIP3,TP53,TRIM32,VAMP2,VPS41,ZFYVE27,ZNF639
KEGG	Basal cell carcinoma	predicted (union)	43	30.46	0.008	APC2, AXIN1,AXIN2,DVL1,DVL2,DVL3,FZD1,FZD10,FZD2,FZD3,FZD4,FZD5,FZD7,FZD8,GLI2,GLI3,GSK3B,HHIP,LEF1,PTCH1,PTCH2,SHH,SMO,SUFU,TCF7,TCF7L1,TCF7L2,TP53,WNT1,WNT10A,WNT10B,WNT2,WNT2B,WNT3,WNT3A,WNT4,WNT5B,WNT6,WNT7A,WNT7B,WNT8B,WNT9A,WNT9B
Gene Ontology - Biological Process	cellular response to growth factor stimulus	predicted (union)	370	328.2	0.008	ABL1, ACAP2,ACVR1,ACVR2A,ACVR2B,ACVRL1,ADAMTS12,ADAMTS7,ADAMTSL2,AGT,AMH,AMHR2,ANGPT2,ANOS1,APAF1,APLN,APP,APPL1,APPL2,ARHGEF18,ARNT,ARPC3,ARRB2,ATP7A,BAIAP2,BAMBI,BCAR1,BCL9L,BDNF,BGLAP,BMP10,BMP6,BMP7,BMPR1A,BMPR1B,BMPR2,CAD,CADM4,CASK,CASR,CAV3,CBL,CCBE1,CCN1,CD109,CD44,CDC5L,CDH5,CEP57,CFLAR,CGN,CHRDL1,CHST11,CITED2,CLDN5,CNKSR3,COL1A1,COL2A1,COL3A1,CORO1A,CORO1B,CPS1,CRB2,CREB1,CREBBP,CRK,CR…
Gene Ontology - Biological Process	embryonic organ development	predicted (union)	252	217.8	0.008	ABR, ACVR1,ADM,ALDH1A2,ALDH1A3,ALX3,ALX4,ARID1A,ARID2,ARNT,ASCL2,ATP8A2,BBS4,BBS5,BCR,BMP5,BMP7,BMPR1A,BPTF,CC2D2A,CCDC103,CCN1,CDX2,CEBPA,CEBPB,CELSR1,CHD7,CHRNA10,CHST11,CITED2,CLRN1,COBL,COL2A1,CRB2,DCANP1,DLX2,DLX6,DNAJB6,DVL1,DVL2,E2F7,EDN1,EGFR,EGLN1,EIF4A3,EN1,EN2,ENG,EPAS1,EPHA2,EPHB2,EPN1,ERCC1,ERCC2,FBN2,FGF10,FGF8,FGFR1,FGFR2,FLT3LG,FOXC1,FOXC2,FOXE1,FOXF1,FOXF2,FOXH1,FOXI1,FRS2,FUZ,FZ…
Gene Ontology - Biological Process	regulation of neuron death	predicted (union)	188	158.6	0.008	ABL1, ADAM8,ADNP,AGAP2,AIFM1,ALKBH1,AMBRA1,APOE,ARRB1,ARRB2,ATG7,ATM,ATP13A2,AXL,BACE1,BARHL1,BAX,BCL2L1,BCL2L11,BOK,BTG2,C1QA,C5AR1,CASP2,CASP9,CBL,CD200,CD200R1,CD34,CDC34,CDK5R1,CEBPB,CHMP4A,CHP1,CHRNA7,CLCF1,CLU,CNTFR,CORO1A,CREB1,CRLF1,CSF1,CSF3,CX3CL1,CX3CR1,DCC,DDIT4,DHCR24,DLX1,DNAJC5,DRAXIN,EFNB2,EGLN1,EGR1,EIF4G1,ELK1,EN1,EN2,EPHA7,EPHB1,EPO,ERBB3,FAIM2,FBXW7,FGF8,FIS1,FOXB1,FOXO3,FOXQ1…
Gene Ontology - Biological Process	sensory organ development	predicted (union)	310	271.9	0.008	ABCB5, ABR,ACHE,ACVR2B,ACVRL1,AGTPBP1,ALDH1A2,ALDH1A3,AQP5,ARHGEF15,ARID1A,ARL6,ATF6,ATP2B1,ATP2B4,ATP8A2,BAK1,BAX,BBS4,BCL11B,BCL2L11,BCR,BLOC1S3,BMP5,BMP6,BMP7,BMPR1B,BMPR2,BNC2,C1QTNF5,CABP4,CACNA1C,CASP2,CC2D2A,CDH23,CDK4,CDKN1B,CDON,CEBPA,CELSR1,CHD7,CHRDL1,CHRNA10,CLIC4,CLRN1,COL2A1,COL5A1,COL8A1,CRB1,CRYBA2,CRYBA4,CST3,CTNS,CYP1A1,CYP26B1,DCANP1,DDR1,DIO3,DLL4,DLX1,DLX2,DLX6,DSCAM,DVL1,DVL…
Gene Ontology - Molecular Function	beta-catenin binding	predicted (union)	59	43.68	0.008	AJAP1, AMER1,APC2,AR,ASH2L,AXIN1,AXIN2,BCL9,BCL9L,BTRC,CALCOCO1,CARM1,CDH1,CDH26,CDH5,CDHR5,CHD8,CTNNA3,CTNNBIP1,CXADR,DACT1,DACT2,DLG5,DVL1,DVL3,ESR1,FOXO1,FOXO3,FOXO4,GLI3,GSK3B,HDAC6,KDM6B,LEF1,LZIC,MED12L,NR4A2,PIN1,PTPRJ,PTPRT,PTPRU,PXN,SALL1,SETD1A,SHROOM2,SKP1,SLC9A3R1,SLC9A3R2,SMAD3,SMAD7,SOX17,SOX9,SUFU,TAX1BP3,TBL1X,TBL1XR1,TCF7,TCF7L2,VCL
Gene Ontology - Molecular Function	channel activity	predicted (union)	323	283.9	0.008	ABCC9, AKAP6,ALG10B,AMIGO1,ANK3,ANO10,ANO6,ANO7,ANO9,ANXA6,APOL1,APP,AQP10,AQP2,AQP5,AQP7,AQP9,ARPP19,ASIC1,ASIC2,ASIC4,BAX,BEST1,CABP4,CACNA1B,CACNA1C,CACNA1F,CACNA1G,CACNA1H,CACNA1I,CACNA1S,CACNA2D1,CACNA2D4,CACNB1,CACNB2,CACNB3,CACNB4,CACNG1,CACNG2,CACNG4,CACNG7,CACNG8,CALHM1,CALM1,CALM3,CAMK2D,CAPN1,CASQ1,CATSPER2,CATSPER4,CAV3,CBARP,CHP1,CHRNA10,CHRNA2,CHRNA4,CHRNA5,CHRNA7,CHRNB2,CHRNB4,CHRN…
Gene Ontology - Molecular Function	fibroblast growth factor binding	experimental (strong)	2	0.022	0.008	FGFR1, GPC1
Gene Ontology - Biological Process	branching involved in mammary gland duct morphogenesis	predicted (intersection)	15	7.106	0.009	AR, CAV3,CCL11,CSF1,DDR1,EPHA2,ESR1,ETV5,KDM5B,MSX2,PGR,PHB2,PML,SRC,WNT4
Gene Ontology - Biological Process	cardiac muscle cell differentiation	predicted (intersection)	49	32.69	0.009	ACVR1, ADRA1A,AGT,AKAP13,AKAP6,ARID1A,ARRB2,BMP10,CALR,CAV3,CCNB1,CTDP1,CXADR,EDN1,EFNB2,FRS2,FZD7,G6PD,GATA4,GATA6,GSK3A,HNRNPU,IGF1,KDM6B,LMNA,MAML1,MAP2K4,MESP1,MYH10,NEBL,NRG1,PDGFRB,PDLIM5,PI16,PIN1,PROX1,RARA,RGS4,RXRA,SGCD,SIK1,SLC8A1,SLC9A1,SRF,TSC1,VEGFA,WNT3A,WT1,YY1
Gene Ontology - Biological Process	developmental growth involved in morphogenesis	predicted (intersection)	89	66.09	0.009	ABL1, ADNP,ANAPC2,BARHL2,BCL11A,BDNF,BMPR2,CACNG7,CCL11,CDK5R1,CPNE5,CRABP2,CSF1,CXCL12,DCC,DDR1,DISC1,DPYSL2,DRAXIN,DSCAM,EFNA5,EMX1,EPHA7,ESR1,FMN1,FSTL4,GDI1,GSK3B,HOXD13,IFRD1,IMPACT,ISLR2,KDM5B,L1CAM,LRP1,MAG,MAGI2,MAP3K13,MAPT,MEGF8,MESP1,MUL1,NDEL1,NKD1,NLGN3,NOTCH1,NRCAM,NRP2,NTN1,NTRK3,OLFM1,PAFAH1B1,PLXNA1,PLXNA3,PLXNA4,RAPH1,RARG,RNF157,S1PR1,SEMA3F,SEMA3G,SEMA4D,SEMA5A,SEMA7A,SHH,SIRT…
Gene Ontology - Biological Process	dorsal spinal cord development	predicted (intersection)	15	7.106	0.009	DAAM2, DRAXIN,GDNF,GSX1,HOXB8,LBX1,LHX3,LHX5,LMO4,PAX7,PROX1,TAL1,UNCX,WNT1,WNT3A
Gene Ontology - Biological Process	eye morphogenesis	predicted (intersection)	66	46.55	0.009	AQP5, ARID1A,ATP8A2,BAK1,BAX,BBS4,BMP7,CDON,COL5A1,CRB1,DIO3,DSCAM,EPHA2,EPHB1,EPHB2,FRS2,FZD5,GDF11,GLI3,GNAT1,HIPK2,MEIS1,MFAP2,MFN2,NECTIN1,NECTIN3,NF1,NIPBL,NKD1,PAX2,PAX6,PITX3,PRDM1,PROM1,PROX1,RARG,RING1,RORB,SDK1,SDK2,SHROOM2,SIX3,SKI,SOX1,SOX11,SOX9,SP3,STAT3,STRA6,TBC1D20,TBX2,TENM3,TFAP2A,TFAP2B,TH,THRB,THY1,TSKU,TULP1,TWIST1,VEGFA,WNT2,WNT2B,WNT9A,YY1,ZHX2
Gene Ontology - Biological Process	lymph vessel development	predicted (intersection)	15	7.106	0.009	ACVR2B, ACVRL1,BMPR2,CCBE1,EFNB2,EPHA2,FLT4,FOXC1,FOXC2,NR2F2,PKD1,PROX1,SYK,VASH1,VEGFA
Gene Ontology - Biological Process	neuroblast proliferation	predicted (intersection)	31	18.48	0.009	AKNA, ARTN,CX3CL1,CX3CR1,DAGLA,DISC1,DOCK7,FGFR1,FRS2,FZD3,GLI3,HHIP,KCNA1,NDE1,NEUROD4,NF1,NUMBL,OTP,PAFAH1B1,PAX6,PLXNB2,RAB10,SHH,SIX3,SMO,SOX10,SOX5,TP53,VAX1,VEGFA,WNT3A
Gene Ontology - Biological Process	organ growth	predicted (intersection)	71	50.81	0.009	ACVR2B, ADRA1A,AGT,AKAP13,AKAP6,AR,BCL2L11,BMP10,BNC2,CACNA2D2,CARM1,CAV3,CCNB1,COL27A1,CTDP1,DDR2,EDN1,ESR1,EVC,FGFR1,FGFR3,FOXC1,FOXC2,G6PD,GATA4,GATA6,GSK3A,IGF1,JARID2,MAP2K4,MAPK11,MAPK14,MEIS1,MESP1,MSX2,NDRG4,NLGN4X,NOTCH1,PDGFRB,PDLIM5,PI16,PIN1,POC1A,POR,PRKAR1A,PROX1,PTK2,RARA,RARG,RGS4,RXRA,S1PR1,SASH3,SAV1,SHH,SIRT6,SMAD2,SMO,SMPD3,SOX9,STC1,TBX2,TBX20,TENM4,TGFBR2,TP73,WNT2,WT1,WWC1,…
Gene Ontology - Biological Process	pallium development	predicted (intersection)	73	52.59	0.009	ATAT1, ATP2B4,BAX,BBS4,BMERB1,BTG2,CCDC85C,CDK5R1,CDK5R2,CDK6,CDON,COL3A1,DAB2IP,DISC1,DLX1,DLX2,EFHC1,EGFR,EIF2B3,EMX1,EPHA5,EZH1,FBXO45,GART,GLI3,GRIN1,GSK3B,H2AFX,HTR5A,HTR6,IGF2BP1,KCNA1,KDM6B,KIRREL3,LHX5,LRP1,LRP8,MBOAT7,MDK,MFSD2A,NCOA1,NDE1,NDEL1,NF1,NF2,NKX2-1,NME1,NRP2,PAFAH1B1,PAX5,PAX6,PLXNA3,POU3F2,POU3F3,PROX1,RARA,RHOA,SLC2A1,SLIT2,SMO,SRD5A1,SRF,SYNE2,TBR1,TENT2,TH,TMEM108,TRAPPC9…
Gene Ontology - Biological Process	positive regulation of calcium ion transport	predicted (intersection)	53	35.89	0.009	ABL1, ADCYAP1R1,AKAP6,APLNR,ARRB2,BAK1,BAX,CACNA2D1,CACNB2,CACNB3,CALM1,CALM3,CAMK2A,CASK,CASR,CCR1,CD4,CEMIP,CX3CL1,CXCL10,CXCL12,EHD3,F2,G6PD,GJC2,GPER1,GRIN1,GRM6,GSTM2,HAP1,HTT,IL13,JPH2,NTSR1,P2RX2,P2RX7,PDGFB,PDGFRB,PDPK1,RAMP3,RYR2,S100A1,SLC9A1,SRI,STAC2,STC1,STIM1,STIMATE,THY1,TRPV2,TRPV3,WFS1,WNK3
Gene Ontology - Biological Process	regulation of animal organ morphogenesis	predicted (intersection)	105	79.95	0.009	ABL1, ACVR1,AGT,AJAP1,AP2A1,AP2A2,AP2M1,AR,ARRB2,BAX,BMP10,BMP7,BMPR2,BTBD7,CARM1,CAV3,CD34,CDC42,CEACAM1,CELSR1,CELSR2,CFLAR,CHAD,CSF1,DACT1,DIO3,DVL2,DVL3,EDN1,ENG,ESR1,ETV5,FGFR1,FOXC1,FOXC2,FRS2,FZD1,FZD2,FZD3,FZD5,FZD7,GDNF,GPC3,GPC6,GRHL3,HOXA11,HOXB7,HOXC11,HOXD13,HPN,ISL1,LIF,LIMS2,MAGI2,MDK,MESP1,NFIB,NKD1,NOTCH1,ODAPH,PAX2,PFN1,PHB2,POR,PRICKLE2,PSMA5,PSMB11,PSMB2,PSMB5,PSMC4,PSMD10,PSM…
Gene Ontology - Biological Process	regulation of binding	predicted (intersection)	150	119.7	0.009	ABL1, ACE,ADD2,ADNP,AMFR,ARHGEF7,ARRB1,ARRB2,BAG2,BAK1,BAMBI,BAX,BCL3,BDNF,CALM3,CAMK1,CARD18,CARM1,CDCA5,CDON,CRMP1,CRTAC1,CSF3,CSNK1A1,CTNNBIP1,DAB2IP,DACT1,DDRGK1,DDX11,DERL1,DISC1,DNAJB2,DOT1L,DTX3L,E2F1,EDF1,EIF4A3,ENHO,ERCC2,ERCC4,FKBP1A,FOXC1,GAS8,GNL3L,GPSM1,GSK3B,GTF2F1,GTPBP4,HAND1,HDAC2,HDAC4,HDAC5,HDAC8,HIP1R,HIPK2,HJURP,HMBOX1,IFIT1,IGF1,ILRUN,IRF4,ISL1,JUN,KDM4D,LDLRAP1,LDOC1,LFNG,L…
Gene Ontology - Biological Process	regulation of calcium-mediated signaling	predicted (intersection)	46	30.2	0.009	AKAP6, ATP2B4,C10orf71,CALM1,CALM3,CD22,CD3E,CD4,CHP1,CMKLR1,DYRK2,ERBB3,FHL2,FKBP1A,FKBP1B,GSK3B,GSTM2,HAP1,HTT,IGF1,JPH1,JPH2,JPH3,JPH4,MAPT,MYO5A,MYOZ2,NEUROD2,NFAT5,NOS1,NRG1,P2RX2,PDE4D,PDK2,PLEK,PRKACA,PTK2B,SELENON,SLC9A1,SPPL3,SRI,STIMATE,SYK,TMBIM4,TNF,ZAP70
Gene Ontology - Biological Process	regulation of protein complex assembly	predicted (intersection)	153	122.2	0.009	ABL1, ACTR3B,ADD2,ANKRD53,ARFGEF1,ARPC2,ARPC3,ARPC4,ARPC4-TTLL3,ARPIN,ARPIN-AP3S2,ATAT1,ATF7IP,ATM,ATXN2L,BAIAP2L1,BAX,BBS4,BCL2L11,BMF,BRK1,CAMSAP3,CAV3,CCL11,CCR7,CDC42,CDC42EP2,CDK5R1,CDKN1B,CLASP1,CLDN7,CNOT6L,CORO1B,CPTP,CREB1,CSF3,CTNNBIP1,CUL4A,CUL4B,DAB2IP,DACT1,DDB1,DDB2,DMTN,DNAJC15,DRG1,DYRK1A,EIF4EBP1,ELN,ERCC1,ERCC2,ERCC4,ESR1,FAF1,FARP2,FBLIM1,FCHSD1,FER,FKBP4,FMN1,FNIP1,FSCN1,G3BP1…
Gene Ontology - Biological Process	regulation of small GTPase mediated signal transduction	predicted (intersection)	130	102	0.009	ABL1, ABL2,ABR,ADCYAP1R1,ADRA1A,AKAP13,APOA1,ARFGEF1,ARFGEF3,ARHGAP1,ARHGAP10,ARHGAP19,ARHGAP22,ARHGAP29,ARHGAP30,ARHGAP31,ARHGAP39,ARHGAP45,ARHGDIA,ARHGDIB,ARHGDIG,ARHGEF1,ARHGEF11,ARHGEF12,ARHGEF15,ARHGEF26,ARHGEF37,ARHGEF38,ARHGEF39,ARHGEF40,ARHGEF6,ARHGEF7,ARHGEF9,ARRB1,BCL6,BCR,CBL,CDC42,CDON,CGNL1,COL3A1,CSF1,CUL3,CYTH1,CYTH3,CYTH4,DAB2IP,DENND1A,DGKI,DNMBP,EPHB2,EPO,FARP2,FGD1,FGD2,FOXM1,G…
Gene Ontology - Biological Process	respiratory system development	predicted (intersection)	87	64.31	0.009	ACVR2B, ADAMTS2,ADAMTSL2,ALDH1A2,ASXL1,ATP7A,ATXN1L,BMPR2,CCBE1,CEBPA,CELSR1,CHD7,CHI3L1,CIC,CREB1,CRISPLD2,CTSH,DAG1,DHCR7,DLG5,EDA,EDN2,EGFR,EIF4EBP1,EPAS1,FGFR1,FLT4,FOXF1,FOXJ1,FSTL3,GATA6,GLI3,GPC3,HHIP,HS6ST1,HSD11B1,IGFBP5,IL13,ITGA3,JMJD6,KCNAB1,KLF2,KRAS,LHX3,LIF,LOXL3,MAPK3,MMP14,MSC,NFIB,NKX2-1,NKX2-8,NODAL,NOS3,PDGFRB,PGR,PHF14,PKD1,PKDCC,PROX1,RARA,RARG,RCN3,SAV1,SHH,SIM2,SKI,SMAD2,S…
Gene Ontology - Biological Process	response to organonitrogen compound	predicted (intersection)	335	288.9	0.009	ABCC4, ABL1,ADCY1,ADCY2,ADCY5,ADCY9,ADGRL3,ADIPOR1,AGT,AGTRAP,AGXT,AKAP6,AKT2,ALAD,AMFR,AMIGO1,APPL2,ASIC1,ATG7,ATP1A3,ATP2B4,ATP6V0A1,ATP6V0B,ATP6V0D1,ATP6V0E2,ATP6V1C2,ATP6V1G2,ATP7A,BACE1,BAIAP2,BAIAP2L1,BCL11A,BCL2L1,BCL2L11,BCL2L2,BMP7,BRSK2,BSG,BTG2,C5AR1,CACNA1B,CACNA1S,CACNA2D1,CACNB1,CACNG4,CALM3,CAMK2A,CAPN10,CARM1,CASR,CASTOR1,CAV3,CDK4,CDKN1A,CDKN1B,CEACAM1,CFLAR,CHRNA7,CHRNB2,CIB2,CN…
Gene Ontology - Biological Process	vesicle localization	predicted (intersection)	111	85.28	0.009	ACTN4, ADCY1,ADRA1A,ANKRD28,AP3S2,APBA1,APBA2,BACE1,BBS4,BLOC1S2,BLOC1S3,BRSK2,CACNB2,CALM3,CAMK2A,CASK,CHRM2,CHRNA4,CHRNB2,CLASP1,CNIH2,COL7A1,CPLX1,CPLX3,CSNK1D,CTSC,CUL3,DCTN2,DGKI,DNAJC5,DOC2A,EXOC4,F8,FBXL20,FNBP1L,GIT1,GORASP1,GRIK5,GRIN3A,GSK3B,HTT,KIF13A,KIF1A,KIF1C,KIF3B,KIF5A,MAGI2,MAP4K2,MAPK15,MCFD2,MLPH,MYO1A,MYO5A,NAPA,NCS1,NLGN1,NLGN2,NLGN3,OTOF,P2RX1,P2RX7,PAFAH1B1,PFN2,PIP5K1C,PP…
Gene Ontology - Cellular Component	spanning component of membrane	predicted (intersection)	9	3.553	0.009	AJAP1, BMPR2,CDHR5,NLGN1,NLGN2,NLGN3,NLGN4X,NPC1L1,TRPM4
Gene Ontology - Biological Process	action potential	predicted (union)	77	59.2	0.009	ADRA1A, AKAP6,ANK3,ATP1A2,BIN1,CACNA1C,CACNA1G,CACNA2D1,CACNB2,CACNB3,CAMK2D,CAV3,CHRNA4,CHRNB2,CHRNB4,CLCN1,CLDN19,CNR1,CNR2,CNTNAP1,CTNNA3,CXADR,DRD1,DSP,FGF12,FKBP1B,GBA,GJC1,GPER1,GPR88,GRIK2,HCN2,HCN4,JUP,KCNA1,KCNA2,KCNA5,KCNB1,KCND3,KCNE1,KCNE3,KCNE4,KCNE5,KCNH2,KCNIP2,KCNJ2,KCNJ3,KCNJ5,KCNMB3,KCNMB4,KCNQ1,NOS1AP,NRCAM,NTRK2,NTRK3,NTSR1,NUP155,P2RX1,P2RX3,PKP2,PTPN3,RNF207,RYR2,SCN1A,SCN1B…
Gene Ontology - Biological Process	face development	predicted (union)	34	22.99	0.009	ALDH1A2, ALDH1A3,ANKRD11,ARID5B,ASPH,BBS4,CHD7,CLDN5,COL1A1,CRISPLD1,CRISPLD2,HOXB3,MAPK1,MAPK3,MKKS,MMP2,MSX1,NIPBL,PDGFRA,PLEKHA1,PTPN11,RAB3GAP1,RAF1,RARA,RARG,RRAS,SGPL1,SKI,SOX3,SRF,STRA6,TBX1,TGFB1,TGFB3
Gene Ontology - Biological Process	leukocyte differentiation	predicted (union)	290	253.5	0.009	ABL1, ADAM8,ADGRG3,ANXA2,APP,ATM,ATP6AP1,ATP7A,AXL,AZI2,BAK1,BATF,BATF2,BAX,BCL11B,BCL3,BCL6,BGLAP,BTN2A2,C1QC,CAMK4,CARD11,CARTPT,CBFA2T3,CBFB,CCN4,CCR1,CCR7,CD101,CD109,CD1D,CD28,CD3D,CD3E,CD4,CD40LG,CD74,CD79A,CD81,CD86,CDC42,CDK6,CEACAM1,CEBPA,CEBPB,CHD7,CLCF1,CLDN18,CLEC4E,CLPTM1,CMTM7,CR1,CREB1,CSF1,CSF1R,CSF3,CTNNBIP1,CUL4A,CYP26B1,DCLRE1C,DLL4,DNAJA3,DROSHA,DTX1,DUSP10,EFNA2,EGR1,EGR3,EIF…
Gene Ontology - Biological Process	regulation of cell motility	predicted (union)	483	435.7	0.009	AAMP, ABHD2,ABI3,ABL1,ABL2,ABR,ACE,ACTN4,ACVR1,ACVR1B,ACVRL1,ADAM10,ADAM15,ADAM8,ADGRB1,ADGRG3,ADIPOR1,ADRA2A,AGO2,AGT,AIRE,AJUBA,AKAP12,AKT2,ALOX12,AMOT,ANGPT2,ANGPT4,ANGPTL3,ANO6,AP1AR,APEX1,APOE,APP,APPL1,APPL2,ARHGDIB,ARHGEF39,ARHGEF7,ARID2,ARPIN,ARSB,ATM,ATOH8,ATP5F1A,ATP7A,ATP8A1,BBS4,BCAR1,BCAS3,BCR,BMERB1,BMP10,BMP5,BMP7,BMPR1A,BMPR2,BST2,C1QBP,C1QTNF8,C5AR1,C5AR2,CADM4,CALR,CAMK1D,CAMK2A…
Gene Ontology - Biological Process	respiratory tube development	predicted (union)	116	93.69	0.009	ACVR2B, ADAMTS2,ADAMTSL2,AGR2,ALDH1A2,ASXL1,ATP7A,ATXN1L,BMPR1A,BMPR2,CCBE1,CEBPA,CELSR1,CHI3L1,CIC,CREB1,CRISPLD2,CTSH,CYP1A2,DAG1,DHCR7,DLG5,EDN2,EGFR,EIF4E,EIF4EBP1,EIF4G1,EPAS1,FBXW7,FGF1,FGF10,FGF18,FGF8,FGFR1,FGFR2,FLT4,FOXA1,FOXF1,FOXJ1,FSTL3,GATA6,GLI2,GLI3,GPC3,HECA,HEG1,HES1,HHIP,HS6ST1,HSD11B1,ID1,IGFBP5,IL13,ITGA3,JMJD6,KLF2,KRAS,LHX3,LIF,LOXL3,MAN2A1,MAPK1,MAPK3,MME,MMP14,MYOCD,NFIB,…
Gene Ontology - Cellular Component	cell-cell junction	predicted (union)	238	205.8	0.009	ABCB11, ACTN1,ACTN4,ACTR3,ADCYAP1R1,ADD1,ADGRB1,ADGRL3,AJAP1,AJUBA,AKAP6,ANK3,ANKRD23,ANXA2,APP,AQP7,ATP1A2,B4GALT1,BAIAP2,BAIAP2L1,BAIAP2L2,BMPR2,BVES,C1QTNF5,CADM1,CADM3,CADM4,CALB2,CAMSAP3,CASK,CAV3,CCDC85C,CCND1,CD3E,CD53,CD99L2,CDC42BPA,CDC42BPB,CDC42EP1,CDC42EP4,CDCA3,CDH1,CDH24,CDH5,CDK4,CDSN,CEACAM1,CGN,CGNL1,CLDN10,CLDN11,CLDN18,CLDN19,CLDN2,CLDN5,CLDN7,CLDN9,CLIC4,CLMP,CNKSR1,CNN2,CNTNA…
Gene Ontology - Molecular Function	transcription factor binding	predicted (union)	339	299.4	0.009	ACTB, ACTN4,ADD1,AHR,AIP,AKAP8,ANKRD2,APBB1,APBB2,APEX1,AR,ARID1A,ARNT,ARNT2,ARRB1,ASXL1,ATF7,ATG7,ATOH8,BAIAP2,BAZ2A,BBS1,BBS4,BBS5,BCAS3,BCL10,BCL3,BPTF,BRD4,BRD7,BRF1,BRMS1,C1QBP,CALR,CAMTA2,CAND1,CAND2,CBX5,CCND1,CCNT1,CCNT2,CD34,CDC5L,CDK9,CEBPA,CEBPB,CENPF,CIITA,CNOT7,COMMD6,COMMD7,CREB1,CREBBP,CREG1,CRTC1,CRX,CSDC2,CTDP1,DACT1,DACT2,DAPK3,DDRGK1,DDX54,DGKQ,DHX9,DNAAF4,DNMT3A,DR1,DRG1,DUSP2…
KEGG	Glioma	experimental (strong)	2	0.106	0.009	AKT1, E2F1
KEGG	Non-small cell lung cancer	experimental (strong)	2	0.1	0.009	AKT1, E2F1
Reactome	Cell Cycle, Mitotic	experimental (strong)	3	0.294	0.009	AKT1, E2F1,MYBL2
Reactome	Cyclin A:Cdk2-associated events at S phase entry	experimental (strong)	2	0.064	0.009	AKT1, E2F1
Reactome	Cyclin E associated events during G1/S transition	experimental (strong)	2	0.062	0.009	AKT1, E2F1
Reactome	Intrinsic Pathway for Apoptosis	experimental (strong)	2	0.071	0.009	AKT1, E2F1
Reactome	Metabolism of vitamins and cofactors	experimental (strong)	2	0.077	0.009	AKT1, GPC1
WikiPathways	Human Thyroid Stimulating Hormone (TSH) signaling pathway	experimental (strong)	2	0.102	0.009	AKT1, E2F1
WikiPathways	Adipogenesis	predicted (intersection)	63	43.35	0.01	AGPAT2, AGT,BMP1,BMP3,CDKN1A,CEBPA,CELF1,CFD,CISD1,CNTFR,CREB1,CYP26B1,DLK1,E2F1,E2F4,EPAS1,FOXC2,FOXO1,FZD1,GADD45B,GATA4,GH1,HMGA1,IGF1,IL6ST,IRS1,IRS4,KLF15,KLF6,KLF7,LIF,LIFR,LIPE,LMNA,LPIN2,MEF2D,MIXL1,NCOA1,NCOA2,NCOR2,NR3C1,OSM,PCK1,PNPLA3,PPARD,PPARG,RARA,RB1,RXRA,SCD,SERPINE1,SLC2A4,SMAD3,SOCS1,SOCS3,STAT2,STAT3,STAT5A,STAT5B,TNF,TWIST1,WNT1,WNT5B
Gene Ontology - Biological Process	cardiocyte differentiation	predicted (intersection)	61	42.64	0.01	ACVR1, ADRA1A,AGT,AKAP13,AKAP6,ARID1A,ARRB2,BMP10,BMP7,CALR,CAV3,CCNB1,CTDP1,CXADR,DHX36,EDN1,EEF1AKMT4-ECE2,EFNB2,EGFR,FRS2,FZD7,G6PD,GATA4,GATA6,GPER1,GSK3A,HNRNPU,IGF1,ISL1,KDM6B,LMNA,MAML1,MAP2K4,MAPK3,MESP1,MYH10,NEBL,NOTCH1,NRG1,PDGFRB,PDLIM5,PI16,PIN1,PROX1,RARA,REST,RGS4,RXRA,SGCD,SIK1,SLC8A1,SLC9A1,SRF,TBX2,TENM4,TSC1,TWIST1,VEGFA,WNT3A,WT1,YY1
Gene Ontology - Biological Process	endomembrane system organization	predicted (intersection)	148	118.3	0.01	ABCD1, AKT2,ANO7,AR,ARFGEF1,ARHGEF7,ARL1,BAG5,BAIAP2,BAIAP2L1,BAIAP2L2,BAIAP3,BCAS3,BLOC1S2,BLOC1S3,CAMSAP3,CAV3,CCDC136,CCNB1,CDC42,CHMP1A,CHMP3,CHMP4A,CHMP6,CIT,CLASP1,COG1,COL5A1,CRB1,CREB1,CSNK1A1,CSNK1D,CTDNEP1,DNM1,EHD2,EHD3,FA2H,FBXW8,FHDC1,FNBP1L,GOLGB1,GOLPH3L,GORASP1,GPER1,HACE1,HOOK3,HTT,KIFC3,LEMD2,LMNA,LNPK,MAP2K2,MAPK15,MAPK3,MICALL1,MTSS2,MYH10,MYH9,MYRF,NDEL1,NDRG1,NECTIN2,NOX1,NP…
Gene Ontology - Biological Process	formation of primary germ layer	predicted (intersection)	54	36.95	0.01	ACVR1, ARID1A,ATOH8,BMP7,BMPR2,CDC73,COL12A1,COL5A1,COL6A1,COL7A1,CRB2,EPHA2,EXOC4,EYA2,FGFR1,FOXC1,FOXC2,FOXF1,FZD7,GATA6,HAND1,HOXA11,INHBA,ITGA3,ITGA5,ITGA7,ITGB3,ITGB5,KDM6B,LAMA3,MESP1,MIXL1,MMP14,MMP15,MMP2,NF2,NODAL,PAF1,PAX2,POFUT2,PRKACA,PRKAR1A,RTF1,SIX2,SMAD2,SMAD3,SOX7,SRF,TAL1,TBX20,TBX6,VTN,WNT3,WNT3A
Gene Ontology - Biological Process	regulation of Ras protein signal transduction	predicted (intersection)	92	68.93	0.01	ABL1, ABL2,ABR,ADRA1A,AKAP13,APOA1,ARFGEF1,ARFGEF3,ARHGDIA,ARHGDIB,ARHGEF1,ARHGEF11,ARHGEF12,ARHGEF15,ARHGEF26,ARHGEF37,ARHGEF38,ARHGEF39,ARHGEF40,ARHGEF6,ARHGEF7,ARHGEF9,ARRB1,BCL6,BCR,CBL,COL3A1,CSF1,CUL3,CYTH1,CYTH3,CYTH4,DAB2IP,DENND1A,DGKI,DNMBP,EPHB2,EPO,FARP2,FGD1,FGD2,FOXM1,GPR55,HRAS,IGF1,IQSEC1,IQSEC2,IQSEC3,ITGA3,ITSN1,KALRN,KANK2,KCTD13,KRAS,LYN,MAPRE2,MCF2L,MFN2,MMD2,MYO9B,NF1,NGEF,N…
Gene Ontology - Biological Process	regulation of cell-matrix adhesion	predicted (intersection)	55	37.66	0.01	ABL1, ACER2,ACVRL1,AJAP1,BCAS3,BCL6,CAMSAP3,CASK,CCL25,CCR7,CD3E,CDK6,CLASP1,CSF1,CX3CL1,DAG1,DISC1,DMTN,DUSP22,DUSP3,EFNA5,EMP2,FAM107A,FERMT1,FMN1,GPM6B,GSK3B,HOXA7,JUP,LDB1,LRP1,MINK1,MMP14,NF1,NF2,NINJ1,ONECUT1,ONECUT2,PEAK1,PPM1F,PTK2,PTK2B,PTPRJ,RHOA,ROCK1,SDC4,SERPINE1,SLC9A1,SLK,SMAD3,SRC,THY1,TSC1,VEGFA,WNT4
Gene Ontology - Biological Process	regulation of release of sequestered calcium ion into cytosol	predicted (intersection)	39	24.87	0.01	ABL1, AKAP6,APLNR,BAX,CACNA1C,CALM1,CALM3,CEMIP,CHD7,CX3CL1,CXCL10,CYBA,DIAPH1,F2,FKBP1A,FKBP1B,GPER1,GSTM2,HAP1,HTT,IL13,JPH1,JPH2,JPH3,JPH4,LYN,MYO5A,NOS1,NTSR1,PDE4D,PDPK1,PRKACA,PRKCE,PTK2B,RYR2,SELENON,SLC8A1,SRI,THY1
Gene Ontology - Biological Process	second-messenger-mediated signaling	predicted (intersection)	145	115.5	0.01	ADCY1, ADCY2,ADCY5,ADCY9,ADCYAP1R1,ADGRL1,ADM2,ADNP,ADRA2A,AGT,AKAP13,AKAP6,APLNR,ATP2B4,AZU1,C10orf71,CACNA1C,CALM1,CALM3,CAMKK2,CCR5,CD22,CD3E,CD4,CDC34,CHP1,CMKLR1,CRHR1,CRTC3,CXCL10,DGKD,DGKQ,DMTN,DRD5,DYRK2,EDN1,EDN2,EGFR,EIF4EBP2,EPHA5,ERBB3,FHL2,FKBP1A,FKBP1B,FPR1,GHRHR,GLP1R,GNAL,GNAS,GNG2,GPER1,GPHA2,GPR161,GPR26,GPR65,GPR78,GRIN1,GRIN2A,GRIN2B,GRIN2D,GSK3A,GSK3B,GSTM2,GUCY1A2,HAP1,HDAC4…
Gene Ontology - Biological Process	sequestering of calcium ion	predicted (intersection)	54	36.95	0.01	ABL1, AKAP6,APLNR,BAX,CACNA1C,CALM1,CALM3,CALR,CCR5,CCR7,CEMIP,CHD7,CX3CL1,CXCL10,CYBA,DIAPH1,F2,FKBP1A,FKBP1B,GPER1,GSTM2,HAP1,HSP90B1,HTR2C,HTT,IL13,JPH1,JPH2,JPH3,JPH4,LYN,MCOLN2,MCOLN3,MYO5A,NOS1,NTSR1,P2RX7,PDE4D,PDPK1,PRKACA,PRKCE,PTK2B,PTPRC,RYR1,RYR2,SELENON,SLC25A23,SLC8A1,SLC8B1,SRI,THY1,TPCN1,TPCN2,TRPM2
Gene Ontology - Biological Process	glycerolipid metabolic process	predicted (union)	249	215.5	0.01	AADAC, ABHD12,ABHD2,ABHD4,ACHE,AGAP2,AGK,AGPAT2,AGPAT3,AGPAT4,AGPAT5,AJUBA,ALDH5A1,ALPI,AMBRA1,ANG,APOA1,APOA2,APOB,APOC3,APOE,ARF1,ARF3,ATG14,ATM,AWAT2,BPNT1,C3,CAV3,CCKBR,CCR7,CD81,CDIPT,CDS2,CETP,CHAT,CHKA,CHKB,CISH,CNEP1R1,CPNE7,CPS1,CPT1A,CSF1R,CSNK2A1,CTDNEP1,DAB2IP,DAGLA,DDHD1,DDHD2,DGKA,DGKB,DGKD,DGKG,DGKH,DGKQ,DGKZ,DPM1,DPM2,DPM3,EFR3B,ENPP6,EPHA8,ETNK1,ETNK2,FAAH,FABP3,FABP7,FAM126A,FAR…
Gene Ontology - Biological Process	negative regulation of neuron death	predicted (union)	130	106.3	0.01	ADAM8, ADNP,AGAP2,ALKBH1,AMBRA1,APOE,ARRB1,ARRB2,ATG7,ATP13A2,AXL,BARHL1,BAX,BCL2L1,BOK,BTG2,C5AR1,CBL,CD200,CD200R1,CD34,CEBPB,CHMP4A,CLCF1,CNTFR,CORO1A,CREB1,CRLF1,CSF1,CSF3,CX3CL1,CX3CR1,DLX1,DNAJC5,DRAXIN,EIF4G1,EN1,EN2,EPO,ERBB3,FAIM2,FGF8,FOXB1,FOXQ1,FYN,FZD1,GABRB3,GBA,GDNF,GFRAL,GRIK2,GRIN1,GRN,GSK3B,HIF1A,HIPK2,HMOX1,HRAS,HSF1,HSP90AB1,IL10,IL13,ILK,ISL1,ITSN1,JUN,KIR3DL2,KRAS,LRP1,MAG,M…
Gene Ontology - Cellular Component	cell surface	predicted (union)	387	346	0.01	AAMP, ABCA7,ABCG1,ACE,ACHE,ACVR1B,ACVR2A,ACVRL1,ADAM10,ADAM15,ADAM30,ADAM8,ADAMTS15,ADAMTS7,ADCYAP1R1,ADGRA3,ADGRF5,AJAP1,ALPP,AMOT,ANGPTL3,ANK3,ANO6,ANPEP,ANTXR1,ANXA2,ANXA5,AOC3,APMAP,APOA1,APP,ARSB,ASIC1,ASTN1,ATP5IF1,AXL,B4GALT1,BACE1,BCAM,BGN,BMP10,BMPR1A,BMPR2,BSN,BST2,C1QBP,C3,C5AR1,CA4,CACNG2,CACNG4,CALR,CAPN5,CASR,CAV3,CCR1,CCR10,CCR5,CCR7,CD109,CD151,CD1D,CD200,CD200R1,CD22,CD226,CD276,…
Gene Ontology - Cellular Component	integral component of plasma membrane	predicted (union)	637	584.5	0.01	ABCB11, ABCB5,ABCC1,ABCC11,ABCC3,ABCC5,ABCC9,ABHD12,ACVR1,ACVR1B,ACVRL1,ADAM23,ADAM29,ADAM8,ADCY1,ADCY2,ADCY9,ADCYAP1R1,ADGRL3,ADRA1A,ADRA2A,ADRA2C,AJAP1,ANKH,APCDD1,APH1A,APLNR,APP,AQP10,AQP2,AQP5,AQP6,AQP7,AQP9,ASAH2,ASIC1,ASIC2,ASIC4,ATP12A,ATP1A2,ATP1A3,ATP1B2,ATP1B4,ATP2B1,ATP2B4,ATP4A,ATP7B,ATRN,B3GNT3,BACE1,BCAM,BFAR,BMPR1B,BMPR2,BOC,BSG,BTLA,BTN2A1,C5AR1,C6,C7,C8A,CACNA1C,CACNA1H,CACNB2,C…
Gene Ontology - Cellular Component	presynaptic membrane	predicted (union)	92	72.99	0.01	ADAM23, ADGRL1,ADRA1A,APBA1,APBB1,APH1A,ATP1A3,ATP2B1,ATP2B4,CADM3,CANX,CASK,CHRM1,CHRM2,CHRM3,CHRNA4,CHRNB2,CLTB,CNR1,CNTN1,CNTNAP1,CPLX3,CTNNA2,DENND1A,DGKI,DNM1,DRD1,EFNB2,EFNB3,EPHB2,ERBB4,ERC1,EXOC3,FBXO45,FOSL1,GABBR1,GAD2,GPC4,GPER1,GRIK2,GRIK3,GRIK4,GRIK5,GRIN2A,GRM2,HIP1,IL31RA,KCNA1,KCNA2,KCNA3,KCNC1,KCNC3,KCNH1,KCNJ3,KCNJ9,KCTD12,KCTD16,LRRC4B,NCSTN,NECTIN1,NLGN2,NTNG1,NTNG2,OPRD1,OPRK…
Gene Ontology - Cellular Component	transcription factor complex	predicted (union)	170	143.1	0.01	ABT1, AHR,ALX1,ALX4,APEX1,ARNT,ARNT2,ARNTL2,ASCC1,ATF5,ATF7IP,BARX2,BCL9,BCL9L,BRF1,BRF2,CARM1,CBFB,CD3EAP,CDK4,CEBPA,CEBPB,CREB1,CREG1,DMBX1,E2F1,E2F2,E2F3,E2F6,EPAS1,ERCC1,ERCC2,ERCC4,EYA3,FOXF1,FOXF2,FOXH1,GATA4,GATA6,GCM1,GTF2B,GTF2E1,GTF2F1,GTF2H3,GTF2H4,GTF2H5,GTF3C1,GTF3C4,GTF3C6,HAND1,HCLS1,HDAC1,HDAC9,HES6,HIF1A,HIPK2,HMGA1,HOXA10,HOXA11,HOXA9,HOXB13,HOXB9,HOXD12,HYAL2,JUN,JUNB,JUND,LBX1…
Gene Ontology - Molecular Function	phosphoric diester hydrolase activity	predicted (union)	86	67.25	0.01	ABL1, ABL2,ADCYAP1R1,ADRA1A,AGT,AIP,ANG,APEX1,ARF1,AVPR1A,BDNF,BICD1,C5AR1,CALM1,CALM3,CASR,CCR1,CCR5,CHRM1,CHRM3,EDNRA,EGFR,EGLN1,ENPP6,ENPP7,ESR1,F2RL2,FAN1,FGFR1,GDE1,GDPD1,GDPD5,GNAQ,GNAT1,GNB1,GPLD1,GPR55,HMOX1,HRAS,ITK,KIT,LPAR1,MPPE1,MPPED2,NAPEPLD,NMUR1,NOTUM,NTRK2,NTRK3,PDE10A,PDE11A,PDE1A,PDE1B,PDE1C,PDE2A,PDE4A,PDE4B,PDE4D,PDE6A,PDE6B,PDE6D,PDE7A,PDE8B,PDE9A,PDGFRA,PDGFRB,PLCB1,PLCB2,P…
Reactome	Mitotic G2-G2/M phases	experimental (strong)	2	0.084	0.01	E2F1, MYBL2
WikiPathways	Endometrial cancer	experimental (strong)	2	0.111	0.01	AKT1, FGFR1
WikiPathways	Non-small cell lung cancer	experimental (strong)	2	0.117	0.01	AKT1, E2F1
Reactome	Cardiac conduction	predicted (intersection)	64	42.64	0.011	ABCC9, ASPH,ATP1A3,ATP1B2,ATP2A1,ATP2A3,ATP2B4,CACNA1C,CACNA1F,CACNA1S,CACNA2D1,CACNA2D2,CACNA2D4,CACNB1,CACNB2,CACNB3,CACNG2,CACNG4,CACNG7,CACNG8,CALM1,CAMK2A,CAMK2B,CAMK2G,FGF11,FKBP1B,FXYD3,GATA4,HIPK2,KCND3,KCNE5,KCNH2,KCNIP1,KCNIP2,KCNIP3,KCNJ11,KCNJ12,KCNJ4,KCNK10,KCNK12,KCNK15,KCNK17,KCNK3,KCNK4,KCNK5,KCNK6,KCNK7,NOS1,NPR1,NPR2,ORAI2,PRKACA,RYR1,RYR2,SCN1A,SCN1B,SCN2B,SCN3B,SCN4B,SCN8A,SLC…
Reactome	EPH-ephrin mediated repulsion of cells	predicted (intersection)	28	15.28	0.011	ADAM10, AP2A1,AP2A2,AP2M1,APH1A,CLTB,DNM1,EFNA2,EFNA3,EFNA4,EFNA5,EFNB1,EFNB2,EFNB3,EPHA10,EPHA2,EPHA5,EPHA7,EPHA8,EPHB1,EPHB2,EPHB3,FYN,LYN,MMP2,SRC,VAV2,VAV3
Reactome	Glycosaminoglycan metabolism	predicted (intersection)	61	40.51	0.011	ABCC5, ACAN,AGRN,B3GALT6,B3GAT1,B3GAT3,B3GNT4,B3GNT7,B4GALT1,B4GALT3,B4GALT5,B4GALT7,BGN,CD44,CEMIP,CHP1,CHST1,CHST11,CHST12,CHST13,CHST14,CHST2,CHST3,CHST6,CHSY1,CSGALNACT2,DSEL,EXT1,GPC1,GPC2,GPC3,GPC5,GPC6,GUSB,HEXA,HPSE2,HS2ST1,HS3ST1,HS3ST3A1,HS3ST3B1,HS3ST4,HS6ST1,HSPG2,IDS,LYVE1,NCAN,NDST1,NDST2,PRELP,SDC1,SDC2,SDC4,SGSH,SLC26A1,SLC35B2,SLC35D2,SLC9A1,ST3GAL2,UST,XYLT1,XYLT2
Reactome	Heparan sulfate/heparin (HS-GAG) metabolism	predicted (intersection)	32	18.12	0.011	AGRN, B3GALT6,B3GAT1,B3GAT3,B4GALT7,BGN,EXT1,GPC1,GPC2,GPC3,GPC5,GPC6,GUSB,HPSE2,HS2ST1,HS3ST1,HS3ST3A1,HS3ST3B1,HS3ST4,HS6ST1,HSPG2,IDS,NCAN,NDST1,NDST2,SDC1,SDC2,SDC4,SGSH,SLC35D2,XYLT1,XYLT2
Reactome	Neurotransmitter receptors and postsynaptic signal transmission	predicted (intersection)	84	59.34	0.011	ADCY1, ADCY2,ADCY5,ADCY9,AP2A1,AP2A2,AP2M1,APBA1,ARHGEF7,ARHGEF9,CACNG2,CACNG4,CACNG8,CALM1,CAMK1,CAMK2A,CAMK2B,CAMK2G,CAMKK1,CAMKK2,CASK,CHRNA2,CHRNA4,CHRNA7,CHRNB2,CHRNB4,CHRND,CHRNE,CREB1,DLG3,DLG4,EPB41L1,GABBR1,GABBR2,GABRA4,GABRB3,GIT1,GLRA3,GNAL,GNB2,GNB3,GNB4,GNG2,GNG3,GNG4,GNG7,GRIK3,GRIK4,GRIK5,GRIN1,GRIN2A,GRIN2B,GRIN2D,GRIN3A,HRAS,HTR3D,KCNJ12,KCNJ15,KCNJ4,KCNJ5,KCNJ6,KCNJ9,KIF17,KRAS…
Reactome	Phospholipid metabolism	predicted (intersection)	93	66.44	0.011	ABHD4, ACHE,AGPAT2,AGPAT3,AGPAT4,ALPI,ARF3,CDS2,CHKA,CSNK2A1,DDHD1,ENPP6,ETNK2,FIG4,GPAT3,GPAT4,GPCPD1,GPD1,GPD2,HADHA,INPP4A,INPP5E,INPP5K,INPPL1,LCLAT1,LPCAT1,LPCAT3,LPIN2,MBOAT2,MBOAT7,MFSD2A,MIGA2,MTM1,MTMR1,MTMR10,MTMR12,MTMR3,MTMR7,MTMR8,OSBPL10,PCYT1A,PCYT1B,PCYT2,PHOSPHO1,PI4K2A,PI4KB,PIK3C2B,PIK3R2,PIK3R3,PIK3R5,PIP4K2A,PIP4K2C,PIP4P1,PIP5K1C,PITPNB,PITPNM2,PITPNM3,PLA2G12A,PLA2G2A,PLA2G…
Reactome	Potassium Channels	predicted (intersection)	51	32.33	0.011	ABCC9, GABBR1,GABBR2,GNB2,GNB3,GNG2,GNG3,GNG4,GNG7,HCN2,HCN3,HCN4,KCNA1,KCNA2,KCNA5,KCNA6,KCNA7,KCNAB1,KCNAB2,KCNAB3,KCNB1,KCNB2,KCNC1,KCNC3,KCNC4,KCND3,KCNF1,KCNG4,KCNH1,KCNH2,KCNJ11,KCNJ12,KCNJ15,KCNJ4,KCNJ5,KCNJ6,KCNJ9,KCNK10,KCNK17,KCNK3,KCNK4,KCNK6,KCNK7,KCNMA1,KCNMB1,KCNMB3,KCNMB4,KCNN3,KCNQ3,KCNQ5,KCNS1
WikiPathways	Androgen receptor signaling pathway	predicted (intersection)	44	28.43	0.011	AR, BMF,CALR,CARM1,CDC42,CDKN1A,CREB1,CREBBP,EGFR,ETV5,FHL2,FKBP4,FOXO1,GSK3B,JUN,KAT7,KLK3,LIMK2,NCOA1,NCOA2,NCOR2,NR2C2,PAK6,PATZ1,PIAS1,PIAS2,PIAS4,PIK3R2,PTK2,RB1,RELA,RHOA,RHOB,RNF4,ROCK1,RUNX2,SIN3A,SMAD3,SRC,STAT3,TGFB1I1,TLE5,UBE2I,ZMIZ1
WikiPathways	Focal Adhesion	predicted (intersection)	86	63.25	0.011	ACTN4, AKT2,CAV3,CCND2,CDC42,CHAD,COL1A1,COL4A4,COL4A6,COL5A3,COL6A2,DIAPH1,DOCK1,EGFR,ELK1,FLNC,FYN,GSK3B,HRAS,IGF1,ITGA1,ITGA10,ITGA11,ITGA3,ITGA5,ITGA7,ITGA9,ITGB3,ITGB5,JUN,LAMA3,LAMA4,LAMC1,LAMC2,LAMC3,MAPK10,MAPK3,MAPK9,MYL9,PAK2,PAK3,PAK4,PAK6,PARVA,PARVB,PARVG,PDGFB,PDGFRB,PDPK1,PIK3R2,PIK3R3,PIP5K1C,PPP1CB,PPP1R12B,PPP1R12C,PRKCA,PRKCG,PTK2,PXN,RAC2,RAF1,RAPGEF1,RASGRF1,RHOA,ROCK1,SHC1,S…
WikiPathways	Nuclear Receptors	predicted (intersection)	22	11.73	0.011	AR, ESR1,ESR2,ESRRA,ESRRB,HNF4A,NR1H2,NR2C2,NR2F2,NR3C1,NR5A1,NR5A2,PGR,PPARD,PPARG,RARA,RARG,RORC,RXRA,RXRB,THRA,THRB
WikiPathways	Wnt Signaling in Kidney Disease	predicted (intersection)	23	12.44	0.011	DVL2, DVL3,FZD1,FZD2,FZD3,FZD5,FZD7,FZD8,MAPK10,MAPK9,RHOA,WNT1,WNT10A,WNT2,WNT2B,WNT3,WNT3A,WNT4,WNT5B,WNT6,WNT7A,WNT7B,WNT9B
Gene Ontology - Biological Process	blood circulation	predicted (intersection)	192	158.1	0.011	ABCC9, ABR,ACE,ACVRL1,ADAMTS16,ADH5,ADM2,ADRA1A,ADRA2A,AGT,AGTRAP,ALOX12,AOPEP,APLN,AR,ASIC2,ASPH,ATP1A3,ATP1B2,ATP2A1,ATP2A3,ATP2B4,AVPR2,AZU1,BBS4,BCR,BMP10,BMPR2,CACNA1B,CACNA1C,CACNA1F,CACNA1H,CACNA1S,CACNA2D1,CACNA2D2,CACNA2D4,CACNB1,CACNB2,CACNB3,CACNG2,CACNG4,CACNG7,CACNG8,CALM1,CALM3,CASR,CAV3,CD34,CEACAM1,CHD7,CHRM2,CHRM3,COL4A3,CPS1,CTNNBIP1,CXADR,CXCL10,CXCL12,CXCR2,CYB5R3,CYBA,CYP11B1…
Gene Ontology - Biological Process	blood vessel remodeling	predicted (intersection)	24	13.5	0.011	ABR, ACE,ACVR2B,ACVRL1,AGT,ATP7A,AXL,BAK1,BAX,BCR,BGN,BMPR2,CEACAM1,CHD7,CST3,DLL4,EPAS1,FLT4,FOXC1,FOXC2,LIF,NOS3,TGM2,TMBIM1
Gene Ontology - Biological Process	cell growth involved in cardiac muscle cell development	predicted (intersection)	17	8.528	0.011	ADRA1A, AGT,AKAP13,AKAP6,CAV3,CTDP1,EDN1,G6PD,GATA4,GSK3A,IGF1,MAP2K4,PDLIM5,PI16,PIN1,RGS4,YY1
Gene Ontology - Biological Process	cellular response to organonitrogen compound	predicted (intersection)	209	173.8	0.011	ABL1, ADCY1,ADCY2,ADCY5,ADCY9,ADIPOR1,AGT,AGTRAP,AKAP6,AKT2,AMIGO1,APPL2,ATG7,ATP1A3,ATP2B4,ATP6V0A1,ATP6V0B,ATP6V0D1,ATP6V0E2,ATP6V1C2,ATP6V1G2,ATP7A,BACE1,BAIAP2,BAIAP2L1,BCL11A,BCL2L1,BCL2L11,BCL2L2,CACNA1S,CACNA2D1,CACNB1,CAMK2A,CAPN10,CASR,CASTOR1,CAV3,CDK4,CEACAM1,CFLAR,CIB2,COL1A1,COL3A1,COL6A1,CPS1,CREB1,CRHR1,CRHR2,CSK,CYBA,DDX11,DIAPH1,DMTN,DNMT3A,DRD5,EDN1,EEF2K,EGFR,EGR1,EIF4EBP1,EIF4…
Gene Ontology - Biological Process	mammary gland morphogenesis	predicted (intersection)	25	14.21	0.011	AR, BAX,CAPN1,CAV3,CCL11,CSF1,CSF1R,DDR1,ELF3,EPHA2,ESR1,ETV5,GLI3,IGFBP5,KDM5B,MSX2,NTN1,PGR,PHB2,PML,PTCH1,SRC,TBX2,TGFBR2,WNT4
Gene Ontology - Biological Process	negative regulation of neuron projection development	predicted (intersection)	59	41.22	0.011	ARHGDIA, BAG5,BCL11A,CARM1,CDK5R1,CERS2,CRMP1,DCC,DENND5A,DPYSL3,DRAXIN,EFNB2,EFNB3,EPHA7,EPHB2,FKBP4,FSTL4,GDI1,GFI1,GORASP1,HDAC2,IFRD1,ITM2C,KIAA0319,KREMEN1,LINGO1,LRIG2,LRP1,LRP4,MAG,NFATC4,NGEF,NGFR,NLGN1,NLGN3,NTN1,PAFAH1B1,PLXNA3,PMP22,PTK2,RAP1GAP2,RAPGEF2,RGMA,RHOA,RTN4RL1,RTN4RL2,SEMA3G,SEMA5A,SLIT2,STX1B,TBX6,THY1,TNR,TSC1,ULK2,WNT3,WNT3A,YWHAH,ZNF365
Gene Ontology - Biological Process	negative regulation of smoothened signaling pathway	predicted (intersection)	18	9.238	0.011	CD3E, GLI3,GLIS2,GPC3,GPR161,GPR37L1,HHIP,KCTD21,MEGF8,MGRN1,PRKACA,PTCH1,PTCH2,RB1,RUNX2,SUFU,TULP3,ULK3
Gene Ontology - Biological Process	positive regulation of developmental growth	predicted (intersection)	73	52.94	0.011	ADNP, AGRN,AKAP6,ANAPC2,ATP8A2,BBS4,BDNF,BMP10,BMPR2,CACNA2D2,CACNG7,CCNB1,CHD7,CPNE5,CRABP2,CREB1,CSF1,CXCL12,DIO3,DISC1,DSCAM,EDN1,EFNA5,FGFR1,GATA6,GDI1,GH1,GHR,GHRHR,IGF1,INSR,ISLR2,L1CAM,LRP1,MAP3K13,MAPK14,MAPT,MEGF8,MTM1,MUL1,MYOD1,NDEL1,NIPBL,NOTCH1,NTN1,NTRK3,PAFAH1B1,PIN1,POU3F2,PPARD,PROX1,RNF157,SASH3,SEMA4D,SEMA5A,SEMA7A,SH3PXD2B,SLC6A3,SMO,SRF,STAT5B,SYT2,TBX2,TBX20,TGFBR2,TRPV2,UNC…
Gene Ontology - Biological Process	positive regulation of kinase activity	predicted (intersection)	210	174.5	0.011	ABL1, ACE,ACVR2B,ADAM8,ADCY1,ADCY2,ADCY5,ADCY9,ADNP,ADRA1A,ADRA2A,AGAP2,AGT,AKAP13,ANG,ANGPT4,ARRB1,ATP2B4,AVPI1,AZU1,BCL10,BDNF,C1QTNF2,C5AR1,CACUL1,CALM1,CALM3,CAMK1,CCNB1,CCND2,CCNT1,CCNY,CCR7,CD4,CD40LG,CD74,CDK5R1,CDK5R2,CDKN1A,CDKN1B,CEMIP,CHI3L1,CHRNA7,CSF1,CSF1R,CSK,CXCL17,DAB2IP,DAG1,DBF4B,DBNL,DDR2,DGKQ,DGKZ,DLG3,DLG4,DOCK3,DUSP7,DUSP9,DVL2,DVL3,EDN1,EFNA5,EGFR,EGR1,EMP2,EPHA8,EPHB2,EPO…
Gene Ontology - Biological Process	regulation of cation channel activity	predicted (intersection)	71	51.17	0.011	AKAP6, AMIGO1,CACNA2D1,CACNB2,CACNB3,CACNG2,CACNG4,CACNG7,CACNG8,CALM1,CALM3,CAPN1,CBARP,CNIH2,CRHR1,DLG3,DLG4,EHD3,EPHB2,EPO,FKBP1A,FKBP1B,GRIN1,GRIN2A,GRIN2B,GSTM2,HAP1,HPCA,HTT,JPH1,JPH2,JPH3,JPH4,KCNA1,KCNAB1,KCNC1,KCNE5,KCNIP2,KCNJ11,KCNS1,KLHL24,LRRC26,LRRC38,LRRC52,MINK1,MYO5A,NLGN1,NLGN2,NLGN3,NOS1,NOS1AP,NTSR1,OPRL1,OPRM1,PDE4D,PIRT,PLA2G6,PRKACA,PTK2B,RASGRF1,REM1,RGS9,S100A1,SCN1B,SELE…
Gene Ontology - Biological Process	regulation of neuronal synaptic plasticity	predicted (intersection)	25	14.21	0.011	AGT, CAMK2A,CAMK2B,CNTN2,DBN1,DLG4,EPHB2,GRIN1,HRAS,JPH3,KRAS,NCDN,NEURL1,NF1,PPFIA3,RAB3GAP1,RAB8A,RASGRF1,SHISA9,SLC8A2,STAR,SYNGR1,SYNPO,SYP,UNC13A
Gene Ontology - Biological Process	small GTPase mediated signal transduction	predicted (intersection)	181	148.2	0.011	ABL1, ABL2,ABR,ADCYAP1R1,ADRA1A,ADRA2A,AKAP13,APOA1,ARFGEF1,ARFGEF3,ARHGAP1,ARHGAP10,ARHGAP19,ARHGAP22,ARHGAP29,ARHGAP30,ARHGAP31,ARHGAP39,ARHGAP45,ARHGDIA,ARHGDIB,ARHGDIG,ARHGEF1,ARHGEF11,ARHGEF12,ARHGEF15,ARHGEF26,ARHGEF37,ARHGEF38,ARHGEF39,ARHGEF40,ARHGEF6,ARHGEF7,ARHGEF9,ARL3,ARRB1,BCL6,BCR,BRK1,CBL,CDC42,CDKN1A,CDON,CELSR1,CGNL1,CHM,CHP1,COL3A1,CSF1,CUL3,CYTH1,CYTH3,CYTH4,DAB2IP,DBNL,DENND1A…
Gene Ontology - Biological Process	steroid hormone mediated signaling pathway	predicted (intersection)	78	57.21	0.011	ABHD2, AKAP13,AR,ARID1A,ARRB2,BMP7,CALCOCO1,CALR,CARM1,CNOT9,DDRGK1,DDX17,DDX54,ESR1,ESR2,ESRRA,ESRRB,ESRRG,FHL2,FKBP4,FOXH1,FOXP1,GHRHR,GPER1,HEYL,HNF4A,ISL1,KANK2,KMT2D,LATS1,LBH,NCOA1,NCOR2,NODAL,NR1D1,NR1H2,NR2C2,NR2F2,NR3C1,NR5A1,NR5A2,NR6A1,PADI2,PAGR1,PAQR8,PER1,PGR,PHB,PHB2,PIAS1,PIAS2,PMEPA1,PPARD,PPARG,PPARGC1B,PPP5C,PRMT2,RARA,RARG,RB1,RBFOX2,RBM14,RHOA,RNF4,RORB,RORC,RUNX1,RXRA,RXRB,S…
Gene Ontology - Molecular Function	ion transmembrane transporter activity	predicted (intersection)	318	272.5	0.011	ABCB11, ABCC11,ABCC3,ABCC4,ABCC5,ABCC9,ABCD1,ACTN4,ADRA2A,AKAP6,AMIGO1,ANKH,ANO10,ANO7,ANXA6,APOL1,ASIC1,ASIC2,ASIC4,ATP11B,ATP1A3,ATP1B2,ATP2A1,ATP2B4,ATP6V0E2,ATP7A,ATP8A1,CACNA1B,CACNA1C,CACNA1F,CACNA1H,CACNA1I,CACNA1S,CACNA2D1,CACNA2D4,CACNB1,CACNB2,CACNB3,CACNG2,CACNG4,CACNG7,CACNG8,CALHM1,CALM1,CALM3,CAPN1,CATSPER2,CAV3,CBARP,CEACAM1,CHP1,CHRNA2,CHRNA4,CHRNA7,CHRNB2,CHRNB4,CHRND,CHRNE,CLCN4…
Gene Ontology - Biological Process	bone development	predicted (union)	124	101.2	0.011	AKAP13, ALPL,AMER1,ANKRD11,ANO6,ANXA2,ASXL1,ATP6AP1,AXIN2,BMP6,BMPR1B,BMPR2,CARM1,CCN4,CHAD,CHSY1,CLDN18,COL1A1,COL27A1,COL2A1,CTC1,CYP26B1,DCANP1,ENG,FAM20C,FBXW7,FGF18,FGF8,FGFR2,FGFR3,FLI1,FOXC1,FOXN3,FOXP1,GH1,GLG1,GLI3,GNAS,HOXA11,HOXB4,IFITM5,IGF1,IHH,IMPAD1,INPPL1,INSIG1,INSIG2,KIT,LRRK1,LTF,MBTPS2,MCPH1,MED1,MEF2D,MEGF8,MEIS1,MIGA2,MMP14,MPIG6B,MSX1,MSX2,NAB2,NEUROG1,NOTCH2,NPR2,NSD2,OSR2…
Gene Ontology - Biological Process	limb development	predicted (union)	115	93.11	0.011	AFF3, ALDH1A2,ALX1,ALX3,ALX4,ASPH,BAK1,BAX,BCL2L11,BMP7,BMPR1A,BMPR1B,BMPR2,CACNA1C,CHD7,CHST11,COL2A1,CRABP2,CREBBP,CYP26B1,DLX6,ECE1,EN1,FBN2,FBXW4,FGF10,FGF8,FGFR1,FGFR2,FMN1,FOXN1,FREM2,GLI2,GLI3,GNA12,GNAS,GPC3,HDAC1,HDAC2,HOXA10,HOXA11,HOXA9,HOXC10,HOXC11,HOXC13,HOXD12,HOXD13,HOXD9,IFT140,IHH,IMPAD1,INTU,IQCE,ITGB4,KDF1,KREMEN1,LMBR1,LNPK,LRP4,MAP3K20,MED1,MEGF8,MKS1,MSX1,MSX2,NIPBL,NR2F2,O…
Gene Ontology - Biological Process	lung development	predicted (union)	113	91.39	0.011	ACVR2B, ADAMTS2,ADAMTSL2,AGR2,ALDH1A2,ASXL1,ATP7A,ATXN1L,BMPR1A,BMPR2,CCBE1,CEBPA,CELSR1,CHI3L1,CIC,CREB1,CRISPLD2,CTSH,CYP1A2,DAG1,DHCR7,DLG5,EDN2,EGFR,EIF4E,EIF4EBP1,EIF4G1,EPAS1,FBXW7,FGF1,FGF10,FGF18,FGF8,FGFR1,FGFR2,FLT4,FOXA1,FOXF1,FOXJ1,FSTL3,GATA6,GLI2,GLI3,GPC3,HEG1,HES1,HHIP,HS6ST1,HSD11B1,ID1,IGFBP5,IL13,ITGA3,JMJD6,KLF2,KRAS,LHX3,LIF,LOXL3,MAN2A1,MAPK1,MAPK3,MME,MMP14,MYOCD,NFIB,NKX2-…
Gene Ontology - Biological Process	lymph vessel development	predicted (union)	19	11.5	0.011	ACVR2B, ACVRL1,BMPR2,CCBE1,EFNB2,EPHA2,FLT4,FOXC1,FOXC2,HEG1,NR2F2,PKD1,PROX1,PTPN14,SOX18,SYK,TBX1,VASH1,VEGFA
Gene Ontology - Biological Process	positive regulation of cell-substrate adhesion	predicted (union)	76	58.63	0.011	ABL1, AGR2,APOA1,ARHGEF7,ARPC2,C1QBP,CALR,CCDC80,CCL25,CCL28,CCN1,CCR7,CD3E,CDC42,CDK6,COL16A1,COL8A1,CRK,CRKL,CSF1,CX3CL1,DAG1,DISC1,DMTN,DOCK1,DOCK5,EGFLAM,EMP2,EPB41L5,EPHA1,FERMT1,FGA,FGB,FGG,FMN1,FOXF1,GSK3B,HSD17B12,ILK,IQGAP1,ITGA3,ITGA5,JUP,MAP4K4,MDK,MYADM,NDNF,NEDD9,NID1,NINJ1,NPNT,NPY2R,NRP1,PPM1F,PREX1,PRKCE,PTK2B,PTPRJ,RAC1,RAC3,RELL2,ROCK1,RREB1,S100A10,SDC4,SFRP1,SMAD3,SPOCK2,THY1,…
Gene Ontology - Biological Process	regulation of MAPK cascade	predicted (union)	382	340.8	0.011	ABCA7, ABL1,ADAM8,ADRA1A,ADRA1B,ADRA2A,ADRA2C,ADRB3,AJUBA,AKAP12,AKAP13,APOE,APP,AR,ARHGAP8,ARHGEF5,ARL6IP5,ARRB1,ARRB2,ATP6AP1,AVPI1,AXIN1,BIRC7,BMP7,BTN2A2,C1QL4,C1QTNF2,C5AR1,C5AR2,CALCR,CAMK2N1,CARTPT,CASR,CAV3,CAVIN3,CCN1,CCR1,CCR7,CD300A,CD4,CD40LG,CD44,CD74,CD81,CDK10,CDK12,CDON,CEACAM1,CFLAR,CHI3L1,CHRNA10,CHRNA7,CNKSR3,CRK,CRKL,CSF1R,CSK,CSPG4,CX3CL1,CXCL17,DAB2IP,DACT1,DAG1,DBNL,DNAJC27…
Gene Ontology - Biological Process	stem cell population maintenance	predicted (union)	104	83.34	0.011	ARID1A, ASCL2,BCL9,BCL9L,BMP7,BMPR1A,CDC73,CDX2,CNOT3,CUL4A,DIS3L2,DPPA4,EIF4E,ELAVL1,ELF5,EPHA1,ESRRB,FANCC,FANCD2,FGF10,FOXD3,FOXO1,FOXO3,FOXP1,FUT10,FZD7,HES1,HOOK3,IGF2BP1,KDM4C,KIT,KLF10,LBH,LDB1,LDB2,LIF,LIN28A,LOXL2,MCPH1,MED10,MED14,MED15,MED17,MED21,MED27,MED28,MED7,METTL14,MMP24,NANOG,NANOS2,NIPBL,NKAP,NODAL,NOTCH1,NOTCH2,PADI4,PAF1,PAX2,PAX8,PBX1,PIWIL2,POLR2C,POLR2D,POLR2E,POLR2F,POLR…
Gene Ontology - Molecular Function	Rab GTPase binding	predicted (union)	74	56.9	0.011	ACAP2, ALS2,ANKFY1,ANKRD27,AP1G1,ARHGAP1,ATP6AP1,BICD1,BICD2,BICDL1,CHM,CHML,DENND1A,DENND1C,DENND2A,DENND2C,DENND2D,DENND3,DENND4B,DENND5A,DENND5B,DENND6A,DENND6B,EHD1,ERC1,EVI5,EVI5L,EXPH5,GDI1,HACE1,HPS4,KIF16B,KIF3A,MADD,MICAL3,MICALL1,MLPH,MYO5A,NDRG1,NGFR,NPC1L1,NSF,OPTN,PDE6D,PIFO,RAB11FIP3,RAB3GAP1,RAB3GAP2,RAB3IL1,RAB3IP,RAB8A,RABGAP1,RABGAP1L,RAC1,RBSN,RGP1,RILP,RIN3,RPH3A,RPH3AL,SBF1,S…
Gene Ontology - Molecular Function	adenyl nucleotide binding	predicted (union)	830	769.6	0.011	AAK1, AASDH,ABCA2,ABCA5,ABCA7,ABCB11,ABCB5,ABCB6,ABCB8,ABCB9,ABCC1,ABCC11,ABCC12,ABCC3,ABCC4,ABCC5,ABCC6,ABCC9,ABCD1,ABCF1,ABCF2,ABCF3,ABCG1,ABCG2,ABL1,ABL2,ACACB,ACADL,ACBD4,ACBD5,ACBD7,ACSBG1,ACSF2,ACSF3,ACSL6,ACSM2B,ACSS1,ACSS3,ACTB,ACTR1A,ACTR1B,ACTR3,ACTR3B,ACTR8,ACVR1,ACVR1B,ACVR2A,ACVR2B,ACVRL1,ADCY1,ADCY2,ADCY5,ADCY9,AGK,AHCY,AK2,AK3,AK4,AK7,AK9,AKT2,ALDH6A1,ALPK3,AMHR2,APAF1,ATAD2,ATAD2B…
Gene Ontology - Molecular Function	protein tyrosine kinase activity	predicted (union)	129	105.8	0.011	ABL1, ABL2,ACE,ADRA1A,ADRA2A,AGT,ANGPT4,APP,AXL,BAZ1B,BDNF,CAMKK2,CHMP6,CLK3,CLK4,CSF1R,CSK,DDR1,DDR2,DGKQ,DLG3,DLG4,DOCK3,DOK7,DUSP22,DVL2,DYRK1A,DYRK1B,DYRK2,DYRK3,EFNA3,EFNA4,EFNA5,EFNB3,EGF,EGFR,EIF2AK2,EPGN,EPHA1,EPHA2,EPHA3,EPHA5,EPHA7,EPHA8,EPHB1,EPHB2,EPHB3,ERBB2,ERBB3,ERBB4,ERCC6,EREG,FBXW7,FER,FGFR1,FGFR1OP,FGFR2,FGFR3,FGFR4,FGFRL1,FGR,FLT4,FRK,FYN,GPRC5A,GPRC5B,HYAL2,IGF2R,INSR,INSRR,I…
KEGG	Chronic myeloid leukemia	experimental (strong)	2	0.139	0.011	AKT1, E2F1
KEGG	Pancreatic cancer	experimental (strong)	2	0.124	0.011	AKT1, E2F1
KEGG	Small cell lung cancer	experimental (strong)	2	0.139	0.011	AKT1, E2F1
Reactome	Cell Cycle	experimental (strong)	3	0.343	0.011	AKT1, E2F1,MYBL2
Gene Ontology - Biological Process	calcium-mediated signaling	predicted (intersection)	80	58.98	0.012	ADGRL1, AKAP6,ATP2B4,AZU1,C10orf71,CACNA1C,CALM1,CALM3,CAMKK2,CCR5,CD22,CD3E,CD4,CHP1,CMKLR1,DMTN,DYRK2,EDN1,EDN2,EGFR,ERBB3,FHL2,FKBP1A,FKBP1B,GRIN1,GRIN2A,GRIN2B,GRIN2D,GSK3B,GSTM2,HAP1,HDAC4,HPCA,HTT,IGF1,JPH1,JPH2,JPH3,JPH4,MAPT,MCU,MYO5A,MYOZ2,NEUROD2,NFAT5,NMUR1,NOS1,NR5A1,NR5A2,NRG1,P2RX2,P2RX7,PDE4D,PDK2,PDPK1,PLEK,PRKAA1,PRKACA,PTGDR2,PTK2B,PTPRC,PTPRJ,RCAN3,RYR1,RYR2,SELENON,SGCD,SLC8A1…
Gene Ontology - Biological Process	embryonic forelimb morphogenesis	predicted (intersection)	21	11.37	0.012	ALDH1A2, ALX3,ALX4,CACNA1C,CRABP2,EN1,HOXA11,HOXD9,LNPK,MSX2,NIPBL,OSR1,OSR2,RUNX2,SHH,TFAP2A,TP63,TWIST1,WNT3,WNT7A,WNT9A
Gene Ontology - Biological Process	membrane protein proteolysis	predicted (intersection)	31	18.83	0.012	ADAM10, ADAM19,ADAM8,ADRA2A,APH1A,BACE1,CTSH,DAG1,FURIN,GPLD1,HM13,LRIG2,MBTPS2,MYH9,NGFR,P2RX7,PARL,PRTN3,PTPN3,RELA,RHBDD1,ROCK1,SH3D19,SNX33,SNX9,SPPL2A,SPPL3,TIMP3,TNF,TNFRSF1B,TRAF6
Gene Ontology - Molecular Function	beta-catenin binding	predicted (intersection)	42	27	0.012	AJAP1, AMER1,APC2,AR,ASH2L,BCL9,BCL9L,CALCOCO1,CARM1,CDHR5,CHD8,CTNNBIP1,CXADR,DACT1,DLG5,DVL3,ESR1,FOXO1,FOXO4,GLI3,GSK3B,KDM6B,LZIC,MED12L,PIN1,PTPRJ,PTPRT,PTPRU,PXN,SETD1A,SHROOM2,SKP1,SLC9A3R1,SLC9A3R2,SMAD3,SOX9,SUFU,TAX1BP3,TBL1X,TCF7,TCF7L2,VCL
Gene Ontology - Molecular Function	protein domain specific binding	predicted (intersection)	251	211.1	0.012	ABL1, ACOX1,ADAM10,ADAM12,ADAM19,AIP,ALX4,ANGEL1,AP2A2,AR,ARHGAP1,ARHGAP27,ARHGAP29,ARHGAP31,ARL1,ARRB2,ATN1,BAIAP2,BAK1,BAX,BCL10,BCL2L1,BCL2L2,BOK,CADM1,CALCOCO1,CALM1,CALM3,CARD11,CARD18,CASP10,CASP2,CASP9,CBL,CD3E,CDC42,CHD8,CHMP1A,CIT,CNOT9,CNTNAP1,CRIPT,CRX,CTNNBIP1,CTTNBP2,CUL3,CXADR,CXXC4,CYBA,DAB2IP,DAG1,DAP,DBNL,DDB1,DENND1A,DLG3,DLG4,DNM1,DOCK1,DOCK3,DPYSL3,DTX1,DVL2,E2F4,EFS,EHD2,EHMT…
Gene Ontology - Molecular Function	protein kinase activity	predicted (intersection)	400	349.3	0.012	AAK1, ABL1,ABL2,ACE,ACVR1,ACVR1B,ACVR2B,ACVRL1,ADAM8,ADCY1,ADCY2,ADCY5,ADCY9,ADNP,ADRA1A,ADRA2A,AGT,AKAP13,AKT2,ALPK3,ANG,ANGPT4,ARRB1,ATM,ATP2B4,AVPI1,AXL,AZU1,BCR,BDNF,BMP7,BMPR1B,BMPR2,BRD4,BRSK2,BUB1,C1QTNF2,C5AR1,CACUL1,CALM1,CALM3,CAMK1,CAMK2A,CAMK2N1,CAMK2N2,CAMKK2,CASK,CAV3,CCNB1,CCND2,CCNT1,CCNY,CCR7,CD4,CD40LG,CD74,CDC25A,CDC37,CDC42BPA,CDC42BPB,CDC42BPG,CDK12,CDK13,CDK14,CDK15,CDK16,CD…
Gene Ontology - Molecular Function	transmembrane transporter activity	predicted (intersection)	381	331.9	0.012	ABCA2, ABCB11,ABCB5,ABCB9,ABCC1,ABCC11,ABCC3,ABCC4,ABCC5,ABCC9,ABCD1,ABCG1,ACTN4,ADRA2A,AKAP6,AMIGO1,ANKH,ANO10,ANO7,ANXA6,APOL1,AQP2,AQP5,AQP7,ASIC1,ASIC2,ASIC4,ATP11B,ATP1A3,ATP1B2,ATP2A1,ATP2B4,ATP6V0E2,ATP7A,ATP8A1,BAX,BLOC1S3,CACNA1B,CACNA1C,CACNA1F,CACNA1H,CACNA1I,CACNA1S,CACNA2D1,CACNA2D4,CACNB1,CACNB2,CACNB3,CACNG2,CACNG4,CACNG7,CACNG8,CALHM1,CALM1,CALM3,CAPN1,CATSPER2,CAV3,CBARP,CEACAM1,…
Reactome	Regulation of MECP2 expression and activity	predicted (union)	27	16.67	0.012	AGO1, AGO2,AGO3,AGO4,CALM1,CAMK2A,CAMK2B,CAMK2D,CAMK2G,CAMK4,CREB1,HDAC1,HDAC2,HDAC3,HIPK2,HTT,MECP2,MOV10,NCOR1,NCOR2,PRKACA,SIN3A,TBL1X,TBL1XR1,TNRC6A,TNRC6B,TNRC6C
Gene Ontology - Biological Process	cardiac muscle tissue development	predicted (union)	125	102.3	0.012	ACVR1, ADRA1A,AGT,AKAP13,AKAP6,ALDH1A2,ARID1A,ARID2,ARRB2,BMP10,BMP5,BMP7,BMPR1A,BVES,CALR,CAV3,CCM2L,CCNB1,CHD7,CREB1,CTDP1,CXADR,DLL4,DSP,EDN1,EFNB2,EGLN1,ENG,ERBB3,ERBB4,FGF3,FGF8,FGFR1,FGFR2,FKBP1A,FOXC1,FOXC2,FOXH1,FRS2,FZD7,G6PD,GATA4,GATA6,GJC1,GSK3A,HAND1,HEG1,HNRNPU,IGF1,ISL1,JARID2,JPH2,KDM6B,LMNA,LRP2,MAML1,MAP2K4,MAPK1,MAPK11,MAPK14,MED1,MEIS1,MESP1,MYBPC3,MYH10,MYL2,MYLK3,MYO18B,MYOC…
Gene Ontology - Biological Process	cranial nerve development	predicted (union)	38	26.44	0.012	CHD7, CHRNB2,DCANP1,EGR2,EPHB1,EPHB2,ERBB3,GLI3,HES1,HOXA1,HOXA3,HOXB2,HOXB3,HOXD3,ISL1,KCNA2,LPAR1,MAFB,NAV2,NEUROG1,NRP1,NRP2,PAX2,PHOX2A,PLXNA3,PLXNA4,POU4F1,RPL24,SALL1,SEMA3A,SEMA3F,SIX1,SIX4,SLC1A3,TBX1,TCIRG1,TFAP2A,TIFAB
Gene Ontology - Biological Process	forebrain neuron differentiation	predicted (union)	38	26.44	0.012	ARX, ATF5,ATP7A,BCL11B,CNTN2,CSF1R,DCLK2,DISC1,DLX1,DLX2,DRD1,ERBB4,FGF8,FGFR2,GBX2,HES1,INHBA,LHX5,LHX6,NKX2-1,NRP1,NRP2,OTP,PAX6,PLXNA3,POU3F4,PROX1,RAC3,RAPGEF2,SALL1,SATB2,SEMA3A,SLIT2,SOX1,TBR1,UBB,UNCX,UQCRQ
Gene Ontology - Biological Process	glycerophospholipid metabolic process	predicted (union)	208	178.2	0.012	ABHD12, ABHD4,ACHE,AGAP2,AGK,AGPAT2,AGPAT3,AGPAT4,AGPAT5,AJUBA,ALDH5A1,ALPI,AMBRA1,APOA1,APOA2,ARF1,ARF3,ATG14,ATM,BPNT1,CCKBR,CCR7,CD81,CDIPT,CDS2,CETP,CHAT,CHKA,CHKB,CISH,CPNE7,CSF1R,CSNK2A1,DAB2IP,DDHD1,DDHD2,DGKA,DGKH,DGKQ,DGKZ,DPM1,DPM2,DPM3,EFR3B,ENPP6,EPHA8,ETNK1,ETNK2,FABP3,FAM126A,FAR1,FGFR3,FGR,FIG4,GDE1,GPAM,GPAT3,GPAT4,GPD1,GPLD1,HADHA,HTR2C,IMPA1,IMPA2,IMPAD1,INPP4A,INPP4B,INPP5A,INP…
Gene Ontology - Biological Process	negative regulation of phosphorylation	predicted (union)	249	216.1	0.012	ABL1, AJUBA,APOE,ARRB1,ARRB2,ATG14,BAK1,BAX,BMP7,BTN2A2,C1QL4,CACTIN,CADM4,CALM1,CALM3,CAMK2N1,CAMK2N2,CAV3,CBFA2T3,CCNB1,CD109,CD300A,CDKN1A,CDKN1B,CEACAM1,CEBPA,CHMP6,CHORDC1,CHP1,CHRNA10,CNKSR3,CRKL,CSK,CTDSP1,CTDSP2,CTDSPL,DAB2IP,DACT1,DAG1,DBNDD2,DDIT4,DGKQ,DMTN,DNAJC10,DNAJC15,DNAJC3,DUSP1,DUSP10,DUSP16,DUSP18,DUSP19,DUSP22,DUSP26,DUSP3,DUSP4,DUSP6,DUSP7,DUSP8,DUSP9,DVL1,DYNLL1,EIF4G1,EMILI…
Gene Ontology - Cellular Component	cation channel complex	predicted (union)	104	83.92	0.012	ABCC9, ABHD12,AKAP6,ATP2A1,CACNA1B,CACNA1C,CACNA1F,CACNA1G,CACNA1S,CACNA2D1,CACNA2D4,CACNB2,CACNB3,CACNB4,CACNG1,CACNG2,CACNG4,CACNG7,CACNG8,CALM1,CALM3,CATSPER2,CATSPER4,CNGB1,CNIH2,CNTN2,DLG3,DLG4,DPP10,DPP6,FKBP1A,FKBP1B,GRIA4,GRIN1,GRIN2A,GRIN2B,GRIN2D,GRIN3A,HCN1,HCN2,HCN4,KCNA1,KCNA2,KCNA5,KCNA6,KCNAB1,KCNAB2,KCNB1,KCNB2,KCNC1,KCNC3,KCND3,KCNE1,KCNE5,KCNH1,KCNH2,KCNIP1,KCNIP2,KCNIP3,KCNJ11,…
Gene Ontology - Cellular Component	perikaryon	predicted (union)	80	62.65	0.012	AMIGO1, APP,ASTN1,ASTN2,ATP7A,BGLAP,CACNA1C,CACNA1F,CHRNA10,CNR2,CPNE5,CTSV,DDN,DHX36,EFNA2,FCHSD1,FUS,FZD5,G3BP1,GJC2,GLRA3,GLUL,GOT2,GRIK2,GRIK3,GRIK5,HDAC6,HPCA,HTR5A,ITGA1,ITGA8,KCNA1,KCNA2,KCNAB1,KCNB1,KCNB2,KCNC3,KCNE3,KCNH1,KCNK1,KLHL24,KNDC1,LRIT3,MAP1B,MAP2K4,MAPK1,MAPK10,MCRS1,MYO1D,NEURL1,NEUROG1,NGB,NTSR1,OLFM1,OPRK1,OPRM1,PCSK2,PDE10A,PDE9A,PDPK1,PI4K2A,PPP5C,PTPRN,RBFOX3,ROGDI,RTN4R…
WikiPathways	Sudden Infant Death Syndrome (SIDS) Susceptibility Pathways	predicted (intersection)	73	52.59	0.013	ADCYAP1R1, AR,ATP1A3,BDNF,CAV3,CC2D1A,CHRFAM7A,CHRM2,CHRNA4,CHRNA7,CHRNB2,CHRNB4,CPT1A,CREB1,CREBBP,CTCF,DLX2,ECE1,EGR1,EN1,ESR2,FOXM1,G6PC,GNB3,GRIN1,HADHA,HSP90B1,HTR1A,IL13,IL1RN,IL6R,JUN,KCNH2,LMX1B,MAZ,MBD1,MECP2,NFYA,NGF,NOS1AP,NR3C1,PBX1,PHOX2A,PKNOX1,POU2F2,POU3F2,PPARGC1B,PRKACA,PRKAR1A,PRKAR1B,REST,RUNX3,RYR2,SCN3B,SCN4B,SLC1A3,SP3,SSTR1,TCF3,TH,THRB,TNF,TP73,TPH1,TPPP,TSPYL1,VAMP2,VEGF…
Gene Ontology - Biological Process	cardiovascular system development	predicted (intersection)	261	222.1	0.013	AAMP, ABL1,ACVR1,ACVR2B,ACVRL1,ADAM12,ADAM8,ADGRF5,ADM2,AGO1,AGO2,AGT,ALDH1A2,ANG,ANGPT4,ANGPTL3,ANPEP,ANTXR1,APLN,APLNR,ARHGAP22,ARHGEF15,ARID1A,ATP7A,B4GALT1,BAK1,BAX,BCAS3,BMP7,BMPR2,C3,C5AR1,C6,CCBE1,CCL11,CD34,CDX2,CEACAM1,CFLAR,CHD7,CHI3L1,CHRNA7,CLEC14A,COL1A1,COL3A1,COL4A3,COL5A1,CRB2,CTSH,CX3CL1,CX3CR1,CXCL10,CXCL17,CXCR2,CXCR3,DAB2IP,DAG1,DCTN5,DHCR7,DLL4,DLX3,E2F2,EDN1,EDNRA,EFNA3,EFNB…
Gene Ontology - Biological Process	lymph vessel morphogenesis	predicted (intersection)	12	5.33	0.013	ACVR2B, ACVRL1,BMPR2,CCBE1,EPHA2,FLT4,FOXC1,FOXC2,PKD1,PROX1,VASH1,VEGFA
Gene Ontology - Biological Process	regulation of gliogenesis	predicted (intersection)	57	39.8	0.013	ASCL2, ASPA,BMERB1,C1QA,C5AR1,CERS2,CHRM1,CLCF1,CNTN2,CREB1,CSF1,CX3CR1,DAAM2,DAG1,DLX1,DLX2,E2F1,EMX1,ETV5,F2,GJC2,GPR183,GPR37L1,HDAC2,IL6ST,LIF,LRP1,LYN,MAG,MDK,NF1,NF2,NKX6-2,NOTCH1,NR1D1,NTRK3,OLIG2,PITX3,PPARG,PRPF19,RELA,RHEB,RNF112,SHH,SIRT2,SKI,SOX10,SOX11,SPINT1,TENM4,TERT,TNF,TNFRSF1B,TP73,TTBK1,WDR1,ZNF365
Gene Ontology - Biological Process	vasculature development	predicted (intersection)	258	219.2	0.013	AAMP, ABL1,ACVR1,ACVR2B,ACVRL1,ADAM12,ADAM8,ADGRF5,ADM2,AGO1,AGO2,AGT,ALDH1A2,ANG,ANGPT4,ANGPTL3,ANPEP,ANTXR1,APLN,APLNR,ARHGAP22,ARHGEF15,ARID1A,ATP7A,B4GALT1,BAK1,BAX,BCAS3,BMP7,BMPR2,C3,C5AR1,C6,CCBE1,CCL11,CD34,CDX2,CEACAM1,CFLAR,CHD7,CHI3L1,CHRNA7,CLEC14A,COL1A1,COL3A1,COL4A3,COL5A1,CTSH,CX3CL1,CX3CR1,CXCL10,CXCL17,CXCR2,CXCR3,DAB2IP,DAG1,DCTN5,DHCR7,DLL4,DLX3,E2F2,EDN1,EDNRA,EFNA3,EFNB2,EGR…
Gene Ontology - Cellular Component	actomyosin	predicted (intersection)	30	18.48	0.013	ABLIM1, ABLIM3,ACTN4,CDC42BPA,CDC42BPB,CNN2,CORO1B,CYBA,DBN1,FAM107A,FBLIM1,FSCN1,HDAC4,LURAP1,MYH10,MYH9,MYL9,MYO5A,NEBL,PDCD6IP,PDLIM7,PTK2,PXN,SIPA1L3,SORBS1,STX1A,SYNPO2,TPM3,VANGL2,ZYX
Gene Ontology - Cellular Component	endoplasmic reticulum	predicted (intersection)	617	559.6	0.013	A1CF, ABCB9,ABCD1,ABCG1,ABHD12,ABHD4,ACER3,ACO1,ADAM10,ADAMTSL1,ADCYAP1R1,ADPGK,AGPAT2,AGPAT3,AGPAT4,AGTRAP,AHCYL2,AHSA1,AIFM3,AKAP6,ALG1,ALG12,ALG14,ALG6,AMFR,ANGEL1,ANK1,ANO7,AOC3,APH1A,APOA1,APOL1,APOL2,AQP5,ARMC10,ARSA,ARSD,ARSE,ARSG,ARSK,ASPH,ATF6,ATG13,ATP11B,ATP1A3,ATP2A1,ATP2A3,ATP7A,ATP8A1,ATP8B2,ATP8B3,AVPR2,B3GALT5,B3GAT1,BACE1,BAIAP2,BAK1,BAX,BCL2L1,BFAR,BOK,BPIFB2,BRSK2,C2CD2L,C3,C3o…
KEGG	Proteoglycans in cancer	predicted (union)	139	115.5	0.013	ACTB, AKT2,ANK1,ANK3,ARHGEF1,ARHGEF12,CAMK2A,CAMK2B,CAMK2D,CAMK2G,CAV3,CBL,CBLB,CCND1,CD44,CDC42,CDKN1A,CTTN,DROSHA,EGFR,EIF4B,ELK1,ERBB2,ERBB3,ERBB4,ESR1,EZR,FGF1,FGF10,FGF11,FGF12,FGF17,FGF18,FGF19,FGF22,FGF23,FGF3,FGF5,FGF8,FGFR1,FLNC,FRS2,FZD1,FZD10,FZD2,FZD3,FZD4,FZD5,FZD7,FZD8,GPC1,GPC3,HBEGF,HCLS1,HIF1A,HPSE,HPSE2,HRAS,HSPG2,IGF1,IQGAP1,ITGA2,ITGA5,ITGB3,ITGB5,KRAS,MAP2K2,MAPK1,MAPK11,MAPK…
Gene Ontology - Biological Process	angiogenesis	predicted (union)	285	250	0.013	AAMP, ABL1,ACVR1,ACVRL1,ADAM12,ADAM15,ADAM8,ADGRB1,ADGRB2,ADIPOR2,ADM,ADM2,AGO1,AGO2,AGT,AMOT,ANG,ANGPT2,ANGPT4,ANGPTL3,ANPEP,ANXA2,APLN,APLNR,ARHGAP22,ATP5IF1,B4GALT1,BCAS3,BTG1,C1GALT1,C3,C5AR1,C6,CALCRL,CCBE1,CCL11,CCL24,CCN1,CD34,CDH5,CEACAM1,CELA1,CHI3L1,CHRNA7,CLEC14A,COL15A1,COL18A1,COL4A3,COL8A1,CSPG4,CTSH,CX3CL1,CX3CR1,CXCL10,CXCL17,CXCR2,CXCR3,DAB2IP,DAG1,DLL4,E2F2,E2F7,EDN1,EDNRA,EFNA3…
Gene Ontology - Biological Process	cytoskeleton organization	predicted (union)	630	577.6	0.013	ABL1, ABL2,ABLIM1,ABLIM2,ABLIM3,ABR,ACTB,ACTN1,ACTN4,ACTR3,ACTR3B,ADD1,ADD2,ADRA2A,AGRN,AKAP13,ALKBH4,AMOT,ANG,ANK1,ANK3,ANKRD53,ANTXR1,AP1AR,APC2,APOA1,APOE,ARC,ARF1,ARFGEF1,ARFIP2,ARHGDIA,ARHGDIB,ARHGEF10,ARHGEF11,ARHGEF15,ARHGEF17,ARHGEF18,ARHGEF19,ARHGEF5,ARPC2,ARPC3,ARPC4,ARPC4-TTLL3,ARPIN,ARPIN-AP3S2,ARRB1,ATAT1,ATF5,ATP8A2,ATXN7,AUNIP,AUTS2,BAIAP2,BAIAP2L1,BBS4,BCAR1,BCAS3,BCCIP,BCL6,BCR,B…
Gene Ontology - Biological Process	neuron death	predicted (union)	206	176.5	0.013	ABL1, ADAM8,ADNP,AGAP2,AIFM1,AKT2,ALKBH1,AMBRA1,APAF1,APOE,APP,ARRB1,ARRB2,ATG7,ATM,ATN1,ATP13A2,AXL,BACE1,BAG5,BARHL1,BAX,BCL2L1,BCL2L11,BOK,BTG2,C1QA,C5AR1,CASP2,CASP9,CBL,CD200,CD200R1,CD34,CDC34,CDK5R1,CEBPB,CHMP4A,CHP1,CHRNA7,CIT,CLCF1,CLU,CNTFR,CORO1A,CREB1,CRLF1,CSF1,CSF3,CX3CL1,CX3CR1,DCC,DDIT4,DHCR24,DIO3,DLX1,DNAJC5,DPYSL4,DRAXIN,EFNB2,EGLN1,EGR1,EIF4G1,ELK1,EN1,EN2,EPHA7,EPHB1,EPO,ERBB…
Gene Ontology - Biological Process	positive regulation of neuron differentiation	predicted (union)	209	179.3	0.013	ABL2, ADNP,ADRA2C,AGT,AMIGO1,ANAPC2,ANKRD27,AP2A1,APBB1,APOE,ARF1,ARHGDIA,ARSB,ATP8A2,BAIAP2,BCL6,BDNF,BMP5,BMP6,BMP7,BMPR2,CACNG7,CAMK1,CAMK1D,CAMK2B,CAPRIN1,CDON,CFLAR,CNR1,CNTN1,COBL,CPEB3,CPNE5,CRABP2,CREB3L2,CRTC1,CRX,CSNK1D,CUX1,CX3CL1,CXCL12,CYB5D2,DAB2IP,DBN1,DDX56,DHX36,DISC1,DLG4,DLG5,DLX1,DLX2,DNMT3B,DPYSL3,DSCAM,DUOXA1,DVL1,DVL2,DVL3,EEF2K,EFNA5,EIF4G1,EPHA3,EPO,ETV5,FBXO31,FBXW8,FEZ1…
Gene Ontology - Biological Process	regulation of synaptic plasticity	predicted (union)	107	86.21	0.013	ABL1, ADCY1,ADGRB1,AGT,ANAPC2,APOE,APP,ARC,ARF1,BAIAP2,CAMK2A,CAMK2B,CBLN1,CD38,CHRNA7,CNTN2,CPEB3,CPLX2,CREB1,CRTC1,CX3CL1,CX3CR1,DBN1,DGKI,DLG4,DRD1,DRD5,EGR2,EIF4EBP2,EPHB2,FAM107A,GRID2,GRIK2,GRIN1,GRIN2A,GRIN2B,GRIN2D,GSK3B,HRAS,HRH1,HRH2,IGSF11,JPH3,KCNB1,KIT,KRAS,LRRTM1,LRRTM2,LZTS1,MAP1B,MAPK1,MAPT,MECP2,MME,MPP2,NCDN,NCSTN,NETO1,NEURL1,NEUROD2,NF1,NFATC4,NLGN1,NLGN3,NPAS4,NRGN,NTRK2,P2RX…
Gene Ontology - Cellular Component	cell-substrate adherens junction	predicted (union)	225	194.8	0.013	ACTB, ACTN1,ACTN4,ACTR3,ADAM10,ADD1,ADGRB1,ADGRE2,AIF1L,AJUBA,AKAP12,ANXA5,ANXA6,ARF1,ARHGAP22,ARHGAP31,ARHGEF7,ARMC5,ARPC2,ARPC3,ATAT1,BCAR1,BSG,CALR,CAP1,CAPN1,CAPN5,CASK,CBL,CD151,CD44,CD81,CD99,CD99L2,CDC42,CDC42EP1,CHP1,CIB2,CNN1,CNN2,CORO1B,CSPG4,CTTN,CYBA,DAG1,DDR2,DOCK7,DST,EFNB2,EGFR,EHD3,ENAH,ENG,EPB41L5,EPHA2,EVL,EZR,FAM107A,FBLIM1,FBLN7,FERMT1,FHL2,FHL3,FLNC,FLOT1,FOCAD,FZD1,FZD2,G3BP…
Gene Ontology - Molecular Function	Rho GTPase binding	predicted (union)	92	72.99	0.013	ABR, AKAP13,ALS2,ARFIP2,ARHGDIB,ARHGEF1,ARHGEF10,ARHGEF11,ARHGEF12,ARHGEF15,ARHGEF16,ARHGEF18,ARHGEF19,ARHGEF26,ARHGEF39,ARHGEF4,ARHGEF40,ARHGEF5,ARHGEF6,ARHGEF7,ARHGEF9,ATP7A,BCR,CCPG1,CDC42BPB,CDC42EP2,CDC42EP4,CDC42EP5,DAAM2,DAPK3,DIAPH1,DIAPH2,DNMBP,DOCK1,DOCK3,DOCK7,DVL1,DVL2,DVL3,FARP2,FGD1,FGD2,FGD5,FGD6,FMNL1,FMNL3,HACE1,INF2,IQGAP1,IQGAP2,IQGAP3,ITSN1,KALRN,KCTD13,KIF3B,MCF2L,MCF2L2,MTSS…
Gene Ontology - Molecular Function	phosphatidylinositol-3-phosphate binding	predicted (union)	30	20.12	0.013	BBS5, DAB2IP,DENND1A,HIP1,JPH2,KIF16B,LANCL2,NCF4,OBSCN,PARD3,PHLDA3,PLEK2,PLEKHA4,PLEKHA5,RUFY4,SESTD1,SH3PXD2B,SNX13,SNX19,SNX20,SNX21,SNX24,SNX27,TECPR1,VPS36,WDR45B,WIPI2,ZFYVE19,ZFYVE26,ZFYVE28
Gene Ontology - Molecular Function	pyrophosphatase activity	predicted (union)	619	567.3	0.013	ABCA2, ABCA7,ABCB11,ABCB6,ABCB9,ABCC1,ABCC3,ABCC4,ABCD1,ABCE1,ABCF1,ABCF2,ABCF3,ABCG1,ABCG2,ABR,ACAP1,ACAP2,ACAP3,ADAP1,ADAP2,ADPRM,AGAP1,AGAP2,AGAP3,AGAP4,AGAP5,AGAP6,AGAP9,AGFG2,AGRN,AHSA1,AJUBA,AK6,AKT2,ALPL,ALS2,AMOT,ANKRD27,APC2,APPBP2,ARF1,ARF3,ARF5,ARFGAP1,ARFGAP2,ARFGEF1,ARHGAP1,ARHGAP10,ARHGAP11A,ARHGAP19,ARHGAP20,ARHGAP22,ARHGAP27,ARHGAP29,ARHGAP30,ARHGAP31,ARHGAP33,ARHGAP39,ARHGAP40,AR…
Reactome	G1/S Transition	experimental (strong)	2	0.106	0.013	AKT1, E2F1
Reactome	S Phase	experimental (strong)	2	0.108	0.013	AKT1, E2F1
Reactome	Signaling by GPCR	experimental (strong)	3	0.396	0.013	AKT1, GPC1,WNT1
WikiPathways	Neural Crest Differentiation	experimental (strong)	2	0.137	0.013	FGFR1, WNT1
KEGG	GnRH signaling pathway	predicted (intersection)	44	29.14	0.014	ADCY1, ADCY2,ADCY5,ADCY9,CACNA1C,CACNA1F,CACNA1S,CALM1,CALM3,CALML3,CAMK2A,CAMK2B,CAMK2G,CDC42,EGFR,ELK1,FSHB,GNA11,GNAQ,GNAS,HRAS,JUN,KRAS,MAP2K2,MAP2K4,MAP2K7,MAP3K3,MAPK10,MAPK11,MAPK13,MAPK14,MAPK3,MAPK9,MMP14,MMP2,PLA2G4E,PLCB2,PLCB3,PLD2,PRKACA,PRKCA,PTK2B,RAF1,SRC
KEGG	Hedgehog signaling pathway	predicted (intersection)	29	17.41	0.014	CSNK1A1, CSNK1D,CSNK1G1,CSNK1G2,FBXW11,GLI3,GSK3B,HHIP,PRKACA,PTCH1,PTCH2,SHH,SMO,SUFU,WNT1,WNT10A,WNT2,WNT2B,WNT3,WNT3A,WNT4,WNT5B,WNT6,WNT7A,WNT7B,WNT8B,WNT9A,WNT9B,ZIC2
Reactome	Muscle contraction	predicted (intersection)	88	63.6	0.014	ABCC9, ANXA6,ASPH,ATP1A3,ATP1B2,ATP2A1,ATP2A3,ATP2B4,CACNA1C,CACNA1F,CACNA1S,CACNA2D1,CACNA2D2,CACNA2D4,CACNB1,CACNB2,CACNB3,CACNG2,CACNG4,CACNG7,CACNG8,CALM1,CAMK2A,CAMK2B,CAMK2G,CAV3,DES,FGF11,FKBP1B,FXYD3,GATA4,GUCY1A2,HIPK2,ITGA1,ITGB5,KCND3,KCNE5,KCNH2,KCNIP1,KCNIP2,KCNIP3,KCNJ11,KCNJ12,KCNJ4,KCNK10,KCNK12,KCNK15,KCNK17,KCNK3,KCNK4,KCNK5,KCNK6,KCNK7,LMOD1,MYBPC1,MYBPC3,MYL4,MYL6B,MYL9,NOS1,N…
Reactome	NCAM signaling for neurite out-growth	predicted (intersection)	33	19.19	0.014	AGRN, ARTN,CACNA1C,CACNA1H,CACNA1I,CACNA1S,CACNB1,CACNB2,CACNB3,CNTN2,COL4A3,COL4A4,COL6A1,COL6A2,COL9A2,CREB1,FGFR1,FYN,GDNF,GFRA1,GFRA2,HRAS,KRAS,MAPK3,NCAN,PTK2,PTPRA,SPTAN1,SPTB,SPTBN2,SRC,ST8SIA2,ST8SIA4
Gene Ontology - Biological Process	catabolic process	predicted (intersection)	796	729.5	0.014	ABCD1, ABHD12,ABHD17A,ABHD2,ABHD4,ABL1,ABL2,ACAD10,ACADL,ACADS,ACADSB,ACAN,ACE,ACER2,ACER3,ACHE,ACOX1,ACOX3,ACSF3,ADA2,ADAM8,ADAMTS12,ADAMTS14,ADAMTS2,ADPGK,ADRA1A,ADRA2A,AGAP2,AGAP3,AGO1,AGO2,AGO3,AGRN,AGXT,AIG1,AKR1A1,AKT2,ALAD,ALDH1L1,ALDH1L2,ALDH3B2,ALDH4A1,ALDH5A1,ALKBH5,AMER1,AMFR,AMT,ANAPC11,ANAPC15,ANAPC2,ANGPTL3,AP2A1,AP2A2,AP2M1,APOBEC3C,APOBEC3D,APOBEC3F,ARIH1,ARNT,ARRB1,ARRB2,ASPA,ASP…
Gene Ontology - Biological Process	cellular response to steroid hormone stimulus	predicted (intersection)	101	77.46	0.014	ABHD2, AKAP13,AR,ARID1A,ARRB2,ATP1A3,BCL2L11,BMP7,CALCOCO1,CALR,CARM1,CASP9,CFLAR,CNOT9,DDIT4,DDRGK1,DDX17,DDX54,DNMT3B,EDN1,EGFR,EIF4EBP1,ESR1,ESR2,ESRRA,ESRRB,ESRRG,FAM107A,FHL2,FKBP4,FOXH1,FOXO1,FOXP1,GHRHR,GPER1,HEYL,HNF4A,HNRNPU,ICAM1,ISL1,KANK2,KMT2D,LATS1,LBH,MYOD1,NCOA1,NCOR2,NODAL,NR1D1,NR1H2,NR2C2,NR2F2,NR3C1,NR5A1,NR5A2,NR6A1,PADI2,PAGR1,PAQR8,PER1,PGR,PHB,PHB2,PIAS1,PIAS2,PMEPA1,PPARD…
Gene Ontology - Biological Process	organonitrogen compound catabolic process	predicted (intersection)	395	347.1	0.014	ABCD1, ABHD12,ABHD17A,ACADL,ACADSB,ACAN,ACE,ACER2,ACER3,ADA2,ADAM8,ADAMTS12,ADRA2A,AGAP2,AGAP3,AGRN,AGXT,ALAD,ALDH1L1,ALDH1L2,ALDH4A1,ALDH5A1,AMER1,AMFR,AMT,ANAPC11,ANAPC15,ANAPC2,AP2A1,AP2A2,AP2M1,APOBEC3C,APOBEC3D,APOBEC3F,ARIH1,ARRB1,ARRB2,ASPA,ASPDH,ATG4B,ATG7,ATM,ATP2B4,BAG2,BAG5,BARD1,BCKDHA,BFAR,BGN,BLVRA,BRSK2,CACUL1,CARNS1,CAV3,CBFA2T3,CBL,CBS,CCAR2,CCNB1,CCNF,CD44,CDC23,CDC34,CDKN1B,CEA…
Gene Ontology - Biological Process	positive regulation of synapse assembly	predicted (intersection)	34	21.32	0.014	ADGRL1, ADGRL3,ADNP,AGRN,AMIGO1,AMIGO3,ASIC2,BDNF,DLG5,EEF2K,EFNA5,EPHB1,EPHB2,EPHB3,GRID2,IL1RAP,IL1RAPL1,LRRC4B,LRRTM1,LRTM2,NLGN1,NLGN2,NLGN3,NTRK3,OXTR,SEMA4A,SEMA4D,SLITRK1,SLITRK5,SRPX2,SYNDIG1,THBS2,VSTM5,WNT7A
Gene Ontology - Cellular Component	anchored component of synaptic vesicle membrane	predicted (intersection)	10	4.264	0.014	CPLX3, DNAJC5,RAB11B,RAB26,RAB27B,RAB35,RAB3B,RAB5B,RAB5C,SYN1
Gene Ontology - Molecular Function	steroid hormone receptor activity	predicted (intersection)	28	16.34	0.014	ABHD2, AR,ESR1,ESR2,ESRRA,ESRRB,ESRRG,GPER1,HNF4A,NR1D1,NR1H2,NR2C2,NR2F2,NR3C1,NR5A1,NR5A2,NR6A1,PGR,PPARD,PPARG,RARA,RARG,RORB,RORC,RXRA,RXRB,THRA,THRB
Gene Ontology - Biological Process	cellular metal ion homeostasis	predicted (union)	267	233.4	0.014	ABCB6, ABCG2,ABL1,ABL2,ACO1,ADCY5,ADCYAP1R1,ADM,ADRA1A,AGT,AKAP6,ANXA2,APLNR,APOE,APP,ARF1,ATP13A2,ATP1A2,ATP1A3,ATP1B2,ATP2A1,ATP2B1,ATP2B4,ATP6AP1,ATP6V0A2,ATP6V0D1,ATP6V1A,ATP7A,ATP7B,AVPR1A,BAK1,BAX,BMP6,BOK,C7,CACNA1C,CACNA2D1,CACNB2,CACNB3,CALB2,CALCR,CALM1,CALM3,CALR,CAMK2D,CAND1,CASQ1,CASR,CAV3,CCDC115,CCKBR,CCL1,CCL11,CCL13,CCL28,CCL7,CCL8,CCR1,CCR5,CCR7,CD38,CD4,CD55,CDH23,CEMIP,CHD7,CH…
Gene Ontology - Biological Process	negative regulation of protein phosphorylation	predicted (union)	230	198.9	0.014	ABL1, APOE,ARRB1,ARRB2,ATG14,BAK1,BAX,BMP7,BTN2A2,C1QL4,CACTIN,CADM4,CALM1,CALM3,CAMK2N1,CAMK2N2,CAV3,CCNB1,CD109,CD300A,CDKN1A,CDKN1B,CEACAM1,CEBPA,CHMP6,CHORDC1,CHP1,CHRNA10,CNKSR3,CRKL,CSK,CTDSP1,CTDSP2,CTDSPL,DAB2IP,DACT1,DAG1,DBNDD2,DDIT4,DGKQ,DMTN,DNAJC10,DNAJC3,DUSP1,DUSP10,DUSP16,DUSP18,DUSP19,DUSP22,DUSP26,DUSP3,DUSP4,DUSP6,DUSP7,DUSP8,DUSP9,DVL1,EIF4G1,EMILIN1,ENG,EPHA1,EPHB2,EZR,FBLN1,…
Gene Ontology - Biological Process	regulation of cytoskeleton organization	predicted (union)	273	239.1	0.014	ABL1, ABL2,ACTR3,ACTR3B,ADD1,ADD2,AKAP13,ANKRD53,AP1AR,APOA1,ARF1,ARFGEF1,ARHGDIA,ARHGDIB,ARHGEF10,ARHGEF15,ARHGEF19,ARHGEF5,ARPC2,ARPC3,ARPC4,ARPC4-TTLL3,ARPIN,ARPIN-AP3S2,ATAT1,ATF5,BAIAP2,BAIAP2L1,BBS4,BCAS3,BICD1,BICD2,BIN1,BMERB1,BMP10,BRK1,BST2,CAMSAP1,CAMSAP3,CAPN6,CAV3,CCL11,CCL24,CCNF,CCR7,CDC42,CDC42EP2,CDC42EP5,CDK10,CDK2AP2,CDK5R1,CDKN1B,CELSR1,CEP70,CEP76,CEP97,CFL2,CHEK1,CHMP1A,CHMP…
Gene Ontology - Cellular Component	focal adhesion	predicted (union)	224	194.3	0.014	ACTB, ACTN1,ACTN4,ACTR3,ADAM10,ADD1,ADGRB1,ADGRE2,AIF1L,AJUBA,AKAP12,ANXA5,ANXA6,ARF1,ARHGAP22,ARHGAP31,ARHGEF7,ARMC5,ARPC2,ARPC3,ATAT1,BCAR1,BSG,CALR,CAP1,CAPN1,CAPN5,CASK,CBL,CD151,CD44,CD81,CD99,CD99L2,CDC42,CDC42EP1,CHP1,CNN1,CNN2,CORO1B,CSPG4,CTTN,CYBA,DAG1,DDR2,DOCK7,DST,EFNB2,EGFR,EHD3,ENAH,ENG,EPB41L5,EPHA2,EVL,EZR,FAM107A,FBLIM1,FBLN7,FERMT1,FHL2,FHL3,FLNC,FLOT1,FOCAD,FZD1,FZD2,G3BP1,GAK…
Gene Ontology - Cellular Component	vacuolar membrane	predicted (union)	224	194.3	0.014	ABCA2, ABCA5,ABCB9,ABCC11,ABCD1,ACP2,ACPP,ANKFY1,ANPEP,ANXA2,ANXA6,AP1B1,AP1G1,AP1M1,AP1M2,AP1S1,AP1S3,AP2A1,AP2A2,AP2M1,AP2S1,AP5B1,AP5M1,AP5S1,ARL8A,ARRB1,ATG14,ATP11A,ATP11B,ATP13A2,ATP6V0A1,ATP6V0A2,ATP6V0B,ATP6V0D1,ATP6V0D2,ATP6V1A,ATP6V1B2,ATP6V1C2,ATP6V1E1,ATP6V1F,ATP6V1H,ATP8A1,AZU1,B4GALT1,BLOC1S2,BORCS5,BORCS6,BORCS8,BRI3,BST2,CALCOCO2,CCDC115,CCZ1B,CD164,CD1D,CD74,CEACAM8,CKAP4,CLCN5,C…
KEGG	Glioma	predicted (intersection)	32	19.9	0.015	AKT2, CALM1,CALM3,CALML3,CAMK2A,CAMK2B,CAMK2G,CDK4,CDK6,CDKN1A,E2F1,E2F2,E2F3,EGFR,HRAS,IGF1,KRAS,MAP2K2,MAPK3,PDGFB,PDGFRB,PIK3R2,PIK3R3,PIK3R5,PRKCA,PRKCG,RAF1,RB1,SHC1,SHC2,SHC3,TP53
KEGG	PI3K-Akt signaling pathway	predicted (intersection)	139	111.6	0.015	AKT2, ANGPT4,BCL2L1,BCL2L11,CASP9,CCND2,CDC37,CDK4,CDK6,CDKN1A,CDKN1B,CHAD,CHRM1,CHRM2,COL11A2,COL1A1,COL27A1,COL3A1,COL4A3,COL4A4,COL4A6,COL5A1,COL5A3,COL6A1,COL6A2,CREB1,CREB3L2,CREB3L3,CREB5,CSF1,CSF1R,CSF3,CSF3R,CSH2,DDIT4,EFNA2,EFNA3,EFNA4,EFNA5,EGFR,EIF4EBP1,EPHA2,EPO,FGF11,FGF17,FGF23,FGF5,FGFR1,FGFR3,FLT4,G6PC,G6PC3,GH1,GH2,GHR,GNB2,GNB3,GNB4,GNG2,GNG3,GNG4,GNG7,GSK3B,GYS1,HRAS,HSP90B1,IF…
Gene Ontology - Biological Process	cellular response to pH	predicted (intersection)	13	6.04	0.015	ASIC1, CHP1,GNA11,GPLD1,HVCN1,IMPACT,INSRR,KCNK4,NOX1,PCK1,RAB11B,RAB11FIP5,SLC9A1
Gene Ontology - Biological Process	hexose metabolic process	predicted (intersection)	98	74.97	0.015	ADIPOR1, ADPGK,AKR1A1,AKT2,ALDH5A1,B4GALT1,C1QTNF2,CHST1,CPT1A,DDB1,DGKQ,DYRK2,ENO1,ESRRB,FAM3C,FOXK1,FOXK2,FOXO1,FUT2,FUT7,FUT9,G6PC,G6PC3,G6PD,GALE,GDPGP1,GLYCTK,GNB3,GPD1,GPD2,GPI,GPLD1,GSK3A,GSK3B,H6PD,HK1,HK2,IGF1,IGFBP4,IGFBP5,INPP5K,INPPL1,INSR,IRS1,KCNJ11,KHK,MAPK14,MDH2,MPI,NCOA2,NISCH,NR1D1,OAS1,ONECUT1,PASK,PC,PCK1,PDHB,PDK1,PDK2,PDX1,PFKFB3,PFKFB4,PFKL,PFKM,PGAM1,PGK1,PGP,PHKG2,PKLR,P…
Gene Ontology - Biological Process	negative regulation of protein phosphorylation	predicted (intersection)	152	122.9	0.015	ABL1, ARRB1,ARRB2,BAK1,BAX,BMP7,BTN2A2,CACTIN,CALM1,CALM3,CAMK2N1,CAMK2N2,CAV3,CCNB1,CD109,CDKN1A,CDKN1B,CEACAM1,CEBPA,CHMP6,CHP1,CNKSR3,CSK,CTDSP1,CTDSP2,CTDSPL,DAB2IP,DACT1,DAG1,DBNDD2,DDIT4,DGKQ,DMTN,DNAJC10,DUSP16,DUSP18,DUSP22,DUSP26,DUSP3,DUSP4,DUSP7,DUSP8,DUSP9,ENG,EPHB2,FGFR1OP,FKTN,FOXM1,FOXO1,GADD45B,GBA,GFRA2,GNAQ,GPER1,GPRC5A,GPS1,HEXIM1,IGBP1,IMPACT,INKA2,INPP5K,INSM1,ITPRIP,JUN,KLHL…
Gene Ontology - Biological Process	negative regulation of translation	predicted (intersection)	52	35.89	0.015	AGO1, AGO2,AGO3,ANG,BTG2,CALR,CELF1,CIRBP,CNOT6L,DHFR,DHX36,EIF4A3,EIF4EBP1,EIF4EBP2,EIF4EBP3,FTO,GRB7,HNRNPR,IGF2BP1,IGF2BP2,IGFBP5,ILF3,KHSRP,LARP1,METTL16,MEX3D,MOV10,NANOS1,NANOS2,NOTCH4,PAIP2B,PRG3,PURA,PUS7,RARA,RBM24,RBM3,ROCK1,SAMD4A,SESN2,SHMT1,STAT3,SYNCRIP,TNRC6A,TNRC6B,TNRC6C,TRIM71,TSC1,XRN1,YTHDF3,ZFP36L1,ZFP36L2
Gene Ontology - Biological Process	odontogenesis of dentin-containing tooth	predicted (intersection)	42	27.71	0.015	ACVR2B, BAX,BCL11B,BCL2L11,BMP7,BSG,CSF1,CSF3R,DLX1,DLX2,DLX3,EDA,FAM20A,FAM20C,FOXC1,FOXO1,GLI3,GNAO1,HAND1,HDAC2,HTRA1,JAG2,KLK4,LRP4,MSX2,NECTIN1,NF2,NFIC,ODAPH,ROGDI,RUNX2,SERPINE1,SHH,SLC24A4,SMO,SMPD3,STIM1,TCIRG1,TP63,TRAF6,WNT10A,WNT6
Gene Ontology - Biological Process	regulation of membrane potential	predicted (intersection)	144	115.8	0.015	ABCB5, ABCD1,ABL1,ADRA1A,AKAP6,AKT2,ALOX12,ARRB2,ASIC1,ASIC2,ATP1A3,ATP1B2,BAIAP2,BAK1,BAX,BCL2L1,BOK,CACNA1B,CACNA1C,CACNA1H,CACNA2D1,CACNB2,CACNB3,CACNG2,CACNG4,CAV3,CHRM1,CHRNA2,CHRNA4,CHRNA7,CHRNB2,CHRNB4,CHRND,CHRNE,CLDN19,CNIH2,CNR2,CNTNAP1,CRTC1,CTNS,CXADR,DGKI,DLD,DLG4,DSP,EDN1,EHD3,EIF4A3,FKBP1B,GABBR1,GABRB3,GABRD,GBA,GLRA3,GPER1,GRID1,GRID2,GRIK3,GRIK4,GRIK5,GRIN1,GRIN3A,GRM1,GSK3A,GSK…
Gene Ontology - Biological Process	regulation of sequestering of calcium ion	predicted (intersection)	52	35.89	0.015	ABL1, AKAP6,APLNR,BAX,CACNA1C,CALM1,CALM3,CCR5,CCR7,CEMIP,CHD7,CX3CL1,CXCL10,CYBA,DIAPH1,F2,FKBP1A,FKBP1B,GPER1,GSTM2,HAP1,HTR2C,HTT,IL13,JPH1,JPH2,JPH3,JPH4,LYN,MCOLN2,MCOLN3,MYO5A,NOS1,NTSR1,P2RX7,PDE4D,PDPK1,PRKACA,PRKCE,PTK2B,PTPRC,RYR1,RYR2,SELENON,SLC25A23,SLC8A1,SLC8B1,SRI,THY1,TPCN1,TPCN2,TRPM2
Gene Ontology - Molecular Function	ligand-gated ion channel activity	predicted (intersection)	79	57.92	0.015	AKAP6, ANXA6,ASIC1,ASIC2,CACNG2,CACNG4,CACNG7,CACNG8,CALM1,CALM3,CAPN1,CHRNA2,CHRNA4,CHRNA7,CHRNB2,CHRNB4,CHRND,CHRNE,CNGB1,CNIH2,DLG3,DLG4,EPHB2,FKBP1A,FKBP1B,GABRB3,GABRD,GLRA3,GRID1,GRID2,GRIK3,GRIK5,GRIN1,GRIN2A,GRIN2B,GRIN2D,GRIN3A,GSTM2,HAP1,HCN2,HCN4,HTR3D,HTT,JPH1,JPH2,JPH3,JPH4,KCNH2,KCNJ11,KCNJ12,KCNJ5,KCNJ6,KCNJ9,KCNK6,KLHL24,MINK1,MYO5A,NLGN1,NLGN2,NLGN3,NOS1,OPRM1,P2RX2,P2RX6,P2RX7,P…
Gene Ontology - Molecular Function	phosphoprotein phosphatase activity	predicted (intersection)	105	80.3	0.015	B3GAT3, BOD1,CALM1,CALM3,CAMK2G,CDC25A,CDKN3,CPPED1,CTDNEP1,CTDP1,CTDSP1,CTDSP2,DUSP16,DUSP18,DUSP2,DUSP22,DUSP26,DUSP28,DUSP3,DUSP4,DUSP7,DUSP8,DUSP9,ENSA,EYA2,EYA3,FKBP1A,FKBP1B,GSK3B,HSP90B1,HTT,IGBP1,ITGA1,LHPP,LMTK2,MAGI2,MASTL,MGAT5,MINPP1,MTM1,MTMR1,MTMR3,MTMR7,MTMR8,NUAK1,PDGFRB,PDXP,PGAM5,PGP,PHACTR2,PLPP3,PPM1E,PPM1F,PPM1L,PPME1,PPP1CB,PPP1R10,PPP1R15A,PPP1R16B,PPP1R1A,PPP1R1B,PPP1R26,P…
Reactome	Phospholipid metabolism	predicted (union)	134	107.5	0.015	ABHD4, ACHE,AGK,AGPAT2,AGPAT3,AGPAT4,AGPAT5,ALPI,ARF1,ARF3,AWAT2,CDIPT,CDS2,CHAT,CHKA,CHKB,CPNE7,CSNK2A1,DDHD1,DDHD2,ENPP6,ETNK1,ETNK2,FIG4,GDE1,GDPD1,GDPD5,GPAM,GPAT3,GPAT4,GPCPD1,GPD1,GPD2,HADHA,INPP4A,INPP4B,INPP5E,INPP5K,INPPL1,LCLAT1,LIPH,LPCAT1,LPCAT2,LPCAT3,LPCAT4,LPGAT1,LPIN2,MBOAT2,MBOAT7,MFSD2A,MIGA1,MIGA2,MTM1,MTMR1,MTMR10,MTMR12,MTMR2,MTMR3,MTMR7,MTMR8,OCRL,OSBPL10,PCTP,PCYT1A,PCYT1B,…
WikiPathways	Integrin-mediated Cell Adhesion	predicted (union)	69	50.58	0.015	AKT2, ARHGEF7,BCAR1,CAPN1,CAPN10,CAPN11,CAPN5,CAPN6,CAPN7,CAPNS1,CAV3,CDC42,CRK,CSK,DOCK1,FYN,GIT2,HRAS,ILK,ITGA1,ITGA10,ITGA11,ITGA2,ITGA3,ITGA5,ITGA7,ITGA8,ITGA9,ITGAL,ITGAX,ITGB3,ITGB4,ITGB5,ITGB8,MAP2K2,MAP2K3,MAP2K6,MAPK1,MAPK10,MAPK4,MYPN,PAK1,PAK2,PAK3,PAK4,PAK6,PDPK1,PIK3R2,PTK2,PXN,RAC1,RAC2,RAC3,RAF1,RAP1A,RAPGEF1,RHO,ROCK1,SHC1,SHC3,SORBS1,SRC,TLN1,TNS1,VASP,VAV2,VAV3,VCL,ZYX
Gene Ontology - Biological Process	positive regulation of developmental growth	predicted (union)	106	85.64	0.015	ACACB, ADNP,AGR2,AGRN,AKAP6,ANAPC2,ARX,ATP8A2,BBS4,BDNF,BMP10,BMPR1A,BMPR2,CACNA2D2,CACNG7,CCNB1,CHD7,CPNE5,CRABP2,CREB1,CSF1,CXCL12,DIO3,DISC1,DSCAM,EDN1,EFNA5,ERBB4,EZR,FGF8,FGFR1,FGFR2,GATA6,GDI1,GH1,GHR,GHRHR,HLX,HSF1,IGF1,ILK,INSR,ISLR2,L1CAM,LPAR3,LRP1,MAP1B,MAP3K13,MAPK1,MAPK14,MAPT,MEGF8,MKKS,MTM1,MUL1,MYOD1,NDEL1,NIPBL,NOTCH1,NRP1,NTN1,NTRK3,PAFAH1B1,PAK1,PARP2,PIM1,PIN1,PLAA,PLCB1,POU1F…
Gene Ontology - Biological Process	positive regulation of growth	predicted (union)	153	128.2	0.015	ACACB, ADAM10,ADNP,AGR2,AGRN,AKAP6,ANAPC2,ARX,ATP8A2,AVPR1A,BBS4,BDNF,BMP10,BMPR1A,BMPR2,CACNA2D2,CACNG7,CCNB1,CD38,CDC42,CDKN2AIP,CHD7,CPNE5,CRABP2,CREB1,CSF1,CSNK2A1,CXCL12,CXCL16,CYBA,DERL2,DIO3,DISC1,DNPH1,DSCAM,EDN1,EFNA5,EGFR,EIF4G1,ERBB2,ERBB4,EXOSC2,EXTL3,EZR,F2,FAM122A,FGF8,FGFR1,FGFR1OP,FGFR2,FXN,GATA6,GDI1,GH1,GHR,GHRHR,HBEGF,HLX,HPN,HSF1,IGF1,ILK,INSR,ISLR2,KLHL22,KRT17,L1CAM,LEF1,LPA…
Gene Ontology - Cellular Component	perinuclear region of cytoplasm	predicted (union)	405	365	0.015	ABCD1, ABL1,ACHE,ACTN4,ADAM10,ADGRB1,AIFM1,AKAP13,AKAP6,ALDH1A2,ALG2,AMBRA1,AMFR,ANGEL1,ANKRD13A,ANKRD13B,ANKRD13C,ANXA2,ANXA6,APBA1,APBB1,APC2,APEX1,APLN,APLP1,APP,ARF1,ARF3,ARF5,ARFGEF1,ARHGAP1,ARHGAP10,ASGR2,ASPSCR1,ATCAY,ATN1,ATP6V0A1,ATP6V0A2,ATP7A,ATP9B,ATXN10,AXIN1,BAG5,BCL10,BCL3,BDNF,BICD1,BNIP2,BRSK2,BSPRY,CA4,CABP1,CABP7,CALCOCO2,CALN1,CALR,CAPN6,CASC3,CBL,CCDC78,CCNT2,CD34,CDC5L,CDH1,…
Gene Ontology - Biological Process	protein dephosphorylation	predicted (intersection)	122	96.29	0.016	B3GAT3, BOD1,CALM1,CALM3,CAMK2G,CDC25A,CDKN3,CPPED1,CTDNEP1,CTDP1,CTDSP1,CTDSP2,CTDSPL,DUSP16,DUSP18,DUSP2,DUSP22,DUSP26,DUSP28,DUSP3,DUSP4,DUSP7,DUSP8,DUSP9,ENSA,EYA2,EYA3,EYA4,FBXW11,FKBP1A,FKBP1B,GBA,GSK3B,HACD2,HSP90B1,HTT,IGBP1,ITGA1,LHPP,LMTK2,MAGI2,MASTL,MGAT5,MINPP1,MTM1,MTMR1,MTMR3,MTMR7,MTMR8,NUAK1,PDGFRB,PDP2,PDXP,PGAM5,PGP,PHACTR2,PIN1,PLPP3,PPM1E,PPM1F,PPM1J,PPM1K,PPM1L,PPME1,PPP1CB,…
Gene Ontology - Molecular Function	chromatin binding	predicted (intersection)	173	141.1	0.016	ACTN4, ADNP,AIRE,APBB1,AR,ARID1A,ARID3A,ASH2L,BAHCC1,BARX2,BCAS3,BCL6,BRD3,BRD4,CALCOCO1,CAMTA2,CBX2,CBX5,CCNT1,CDCA5,CENPA,CENPB,CHAF1B,CHD7,CHD8,CIC,CREBBP,CTCF,DDX11,DHX30,DLX1,DLX2,DLX3,DMRT1,DNMT3A,DNMT3B,DPPA4,DTX3L,E2F4,EGFR,EGR1,EHMT2,ELK1,ELK4,ESR1,EZH1,FAAP24,FOSL2,FOXC1,FOXC2,FOXO1,FOXO4,GATA6,GLI3,GPER1,GRHL3,GRWD1,GTF2F1,HCFC1,HDAC2,HDAC4,HDAC5,HMBOX1,HMGA1,HNRNPU,HOXC13,HOXD13,INSM1…
Gene Ontology - Molecular Function	lipid binding	predicted (intersection)	238	200.4	0.016	ABCG1, ACBD4,ACBD7,ACOT11,ADAP1,ADAP2,ADH5,AGAP1,ALDH1A2,AMER1,AMER2,AMPH,ANKFY1,ANXA6,AP2A2,AP2M1,APOA1,APOL1,APOL2,APPL2,AR,ATP1A3,AXL,BAIAP2L2,BAIAP3,BAX,BPIFA3,BPIFB2,BPIFB4,C2CD2L,CD6,CDK5R2,CHMP3,CHMP4A,COMMD1,COQ9,CPS1,CPTP,CRABP2,CYP21A2,CYP26B1,CYP4F11,CYTH1,CYTH3,CYTH4,DAB2IP,DENND1A,DGKD,DOC2A,EEA1,EPN1,ERLIN1,ESR1,ESR2,ESRRA,ESRRB,ESRRG,F10,F2,FABP7,FCHSD1,FER,FFAR4,FGD2,FNBP1,FNBP1L,…
KEGG	Calcium signaling pathway	predicted (union)	112	91.96	0.016	ADCY1, ADCY2,ADCY9,ADRA1A,ADRA1B,ADRA1D,ADRB3,ATP2A1,ATP2A3,ATP2B1,ATP2B4,AVPR1A,CACNA1B,CACNA1C,CACNA1F,CACNA1G,CACNA1H,CACNA1I,CACNA1S,CALM1,CALM3,CALML3,CALML5,CAMK2A,CAMK2B,CAMK2D,CAMK2G,CAMK4,CCKAR,CCKBR,CD38,CHRM1,CHRM2,CHRM3,CHRNA7,CYSLTR1,CYSLTR2,DRD1,DRD5,EDNRA,EGFR,ERBB2,ERBB3,ERBB4,GNA11,GNA14,GNAL,GNAQ,GNAS,GRIN1,GRIN2A,GRIN2D,GRM1,HRH1,HRH2,HTR2C,HTR5A,HTR6,ITPKC,LTB4R2,MYLK3,NOS1,NO…
KEGG	Colorectal cancer	predicted (union)	44	32.19	0.016	AKT2, APC2,APPL1,AXIN1,AXIN2,BAX,BIRC5,CASP9,CCND1,CYCS,DCC,GSK3B,JUN,KRAS,LEF1,MAPK1,MAPK10,MAPK3,MAPK8,MAPK9,MLH1,MSH2,MSH3,MSH6,PIK3CG,PIK3R2,PIK3R3,PIK3R5,RAC1,RAC2,RAC3,RAF1,RALGDS,RHOA,SMAD2,SMAD3,TCF7,TCF7L1,TCF7L2,TGFB1,TGFB3,TGFBR1,TGFBR2,TP53
KEGG	ErbB signaling pathway	predicted (union)	59	44.83	0.016	ABL1, ABL2,AKT2,CAMK2A,CAMK2B,CAMK2D,CAMK2G,CBL,CBLB,CDKN1A,CDKN1B,CRK,CRKL,EGF,EGFR,EIF4EBP1,ELK1,ERBB2,ERBB3,ERBB4,EREG,GSK3B,HBEGF,HRAS,JUN,KRAS,MAP2K2,MAP2K4,MAP2K7,MAPK1,MAPK10,MAPK3,MAPK8,MAPK9,NCK2,NRG1,NRG2,NRG4,PAK1,PAK2,PAK3,PAK4,PAK6,PIK3CG,PIK3R2,PIK3R3,PIK3R5,PRKCA,PRKCG,PTK2,RAF1,RPS6KB1,SHC1,SHC2,SHC3,SRC,STAT5A,STAT5B,TGFA
KEGG	Glycerophospholipid metabolism	predicted (union)	63	48.28	0.016	ACHE, ADPRM,AGPAT2,AGPAT3,AGPAT4,CDIPT,CDS2,CHAT,CHKA,CHKB,DGKA,DGKB,DGKD,DGKG,DGKH,DGKI,DGKQ,DGKZ,ETNK1,ETNK2,GPAM,GPAT3,GPAT4,GPD1,GPD2,LCAT,LCLAT1,LPCAT1,LPCAT2,LPCAT3,LPCAT4,LPGAT1,LPIN2,LYPLA1,LYPLA2,MBOAT2,MBOAT7,PCYT1A,PCYT1B,PCYT2,PHOSPHO1,PLA2G12A,PLA2G15,PLA2G2A,PLA2G2C,PLA2G2D,PLA2G2E,PLA2G2F,PLA2G3,PLA2G4A,PLA2G4D,PLA2G4E,PLA2G4F,PLA2G5,PLA2G6,PLAAT3,PLD2,PLD3,PLD4,PLPP3,PNPLA6,PTDSS2…
WikiPathways	Breast cancer pathway	predicted (union)	100	79.32	0.016	AKT2, APC2,ATM,AXIN1,AXIN2,BAK1,BAX,CCND1,CDK4,CDK6,CDKN1A,CETN3,CSNK1A1,CSNK2A1,DDB2,DLL4,DVL1,DVL2,DVL3,E2F1,E2F2,E2F3,EGF,EGFR,ERBB2,ESR1,ESR2,FGF1,FGF10,FGF17,FGF18,FGF19,FGF22,FGF23,FGF3,FGF5,FGF8,FGFR1,FLT4,FRAT1,FRAT2,FZD1,FZD10,FZD2,FZD3,FZD5,FZD7,FZD8,GADD45B,GADD45G,GSK3B,HES1,HEYL,HRAS,IGF1,JAG2,JUN,KIT,KRAS,LEF1,LRP6,MAP2K2,MAPK1,MAPK3,MRE11,NCOA1,NFKB2,NOTCH1,NOTCH2,NOTCH3,NOTCH4,PGR…
WikiPathways	DNA Damage Response (only ATM dependent)	predicted (union)	76	58.05	0.016	ABL1, AKT2,ATM,AXIN1,BAK1,BAX,BBC3,BCL2L11,BCL6,CCND1,CCND2,CCND3,CCNG2,CDC42,CDKN1A,CDKN1B,DVL1,DVL2,DVL3,ERBB2,FOSL1,FOXO3,FRAT1,G6PC,GSK3B,HMGB1,HRAS,INSR,IRS1,JUN,KRAS,LDLR,LEF1,MAPK1,MAPK10,MAPK8,MAPK9,MLKL,NFKB2,PDK1,PIK3C2A,PIK3C2B,PIK3C3,PIK3CG,PIK3R2,PIK3R3,PIK3R5,PPP2R5C,PPP2R5E,RAC1,RAC2,RAC3,RBL2,RHOA,SCP2,SHC1,SMAD3,SOD2,TCF7,TCF7L1,TCF7L2,TGFB1,TP53,TP73,WNT1,WNT10A,WNT10B,WNT2,WNT2…
WikiPathways	ErbB Signaling Pathway	predicted (union)	62	45.98	0.016	ABL1, ABL2,AKT2,BCL2L11,CAMK2A,CAMK2B,CAMK2D,CAMK2G,CBL,CBLB,CCND1,CDKN1A,CDKN1B,CRK,CRKL,EGF,EGFR,EIF4EBP1,ELK1,ERBB2,ERBB3,ERBB4,EREG,FOXO1,GSK3B,HBEGF,HRAS,JUN,KRAS,MAP2K2,MAP2K4,MAP2K7,MAPK1,MAPK10,MAPK3,MAPK8,MAPK9,NCK2,NRG1,NRG2,NRG4,PAK1,PAK2,PAK3,PAK4,PAK6,PDK1,PIK3R2,PIK3R3,PRKCA,PRKCG,PTK2,RAF1,RPS6KB1,SHC1,SHC2,SHC3,SRC,STAT5A,STAT5B,TGFA,TP53
WikiPathways	MAPK Signaling Pathway	predicted (union)	153	126.4	0.016	AKT2, ARRB1,ARRB2,BDNF,CACNA1B,CACNA1C,CACNA1F,CACNA1G,CACNA1H,CACNA1I,CACNA1S,CACNA2D1,CACNA2D2,CACNA2D4,CACNB1,CACNB2,CACNB3,CACNB4,CACNG1,CACNG2,CACNG4,CACNG7,CACNG8,CDC25B,CDC42,CRK,CRKL,DUSP1,DUSP10,DUSP16,DUSP2,DUSP3,DUSP4,DUSP6,DUSP7,DUSP8,DUSP9,ECSIT,EGF,EGFR,ELK1,ELK4,FGF1,FGF10,FGF11,FGF12,FGF17,FGF18,FGF19,FGF22,FGF23,FGF3,FGF5,FGF8,FGFR1,FGFR2,FGFR3,FGFR4,FLNC,GNA12,GNG12,HRAS,HSPA1B,…
WikiPathways	Neural Crest Differentiation	predicted (union)	71	54.03	0.016	AXIN1, AXIN2,BMP7,CDH1,CDH6,CDH7,COL11A2,COL2A1,DLL4,DMBX1,DVL1,DVL2,DVL3,FGF19,FGF8,FGFR1,FGFR2,FGFR3,FOXD3,FZD3,GBX2,GFAP,GSK3B,HAND1,HDAC1,HDAC10,HDAC11,HDAC2,HDAC3,HDAC4,HDAC5,HDAC6,HDAC7,HDAC8,HDAC9,HES1,HOXA1,ID1,ISL1,LHX5,MBP,MITF,MPZ,MSX1,MSX2,NEUROG1,NFKB2,NOTCH1,NOTCH2,NOTCH3,NOTCH4,OLIG1,OLIG2,OLIG3,PAX7,PMP22,PRTG,RHOB,SOX10,SOX5,SOX9,TBX6,TCF4,TCF7L1,TFAP2A,TFAP2B,TWIST1,WNT1,WNT3A,Z…
Gene Ontology - Biological Process	positive regulation of axon extension	predicted (union)	32	21.84	0.016	ADNP, ANAPC2,BMPR2,CXCL12,DISC1,DSCAM,GDI1,ILK,ISLR2,L1CAM,LRP1,MAP1B,MAP3K13,MAPT,MEGF8,NDEL1,NRP1,NTN1,NTRK3,PAFAH1B1,PAK1,RAB11A,RUFY3,SEMA5A,SEMA7A,SHTN1,SRF,TNFRSF12A,TRPV2,TWF2,VEGFA,ZFYVE27
Gene Ontology - Biological Process	positive regulation of neuron projection development	predicted (union)	161	135.6	0.016	ABL2, ADNP,AGT,AMIGO1,ANAPC2,ANKRD27,AP2A1,APBB1,APOE,ARF1,ARHGDIA,ARSB,ATP8A2,BAIAP2,BDNF,BMP5,BMP7,BMPR2,CACNG7,CAMK1,CAMK1D,CAMK2B,CAPRIN1,CFLAR,CNR1,CNTN1,COBL,CPEB3,CPNE5,CRABP2,CREB3L2,CRTC1,CUX1,CX3CL1,CXCL12,DAB2IP,DBN1,DDX56,DHX36,DISC1,DLG4,DLG5,DPYSL3,DSCAM,DVL1,DVL2,DVL3,EEF2K,EFNA5,EPHA3,EPO,FBXO31,FBXW8,FEZ1,FGFR1,FIG4,FKBP1B,FYN,FZD1,FZD4,GDI1,GPC2,GRN,IL1RAPL1,ILK,IQGAP1,ISLR2,ITG…
Gene Ontology - Biological Process	regulation of long-term neuronal synaptic plasticity	predicted (union)	18	10.92	0.016	AGT, APP,CAMK2B,DLG4,EPHB2,GRIK2,GRIN1,HRAS,KIT,KRAS,NETO1,NEURL1,NF1,RAB11A,RAB8A,SYNGR1,SYNPO,SYP
Gene Ontology - Biological Process	regulation of protein serine/threonine kinase activity	predicted (union)	280	246	0.016	ABL1, ACTB,ADAM8,ADRA2A,AJUBA,AKAP13,ALS2,APOE,ARHGEF5,ARRB1,ATP2B4,AVPI1,BCCIP,BIRC7,BMP7,C1QTNF2,C5AR1,CAB39,CALM1,CALM3,CAMK1,CARTPT,CAV3,CCNB1,CCND1,CCND2,CCND3,CCNK,CCNL1,CCNT1,CCNT2,CCNY,CD300A,CD40LG,CD74,CD81,CDC25A,CDC37,CDC6,CDK12,CDK4,CDK5R1,CDK5R2,CDKN1A,CDKN1B,CDKN3,CEBPA,CEMIP,CHORDC1,CHRNA7,CNPPD1,CRK,CRKL,CSF1R,CSK,CSPG4,CXCL17,DAB2IP,DAZAP2,DBF4B,DBNL,DUSP1,DUSP10,DUSP16,DUSP18,D…
Gene Ontology - Biological Process	response to growth factor	predicted (union)	383	343.1	0.016	ABL1, ACAP2,ACVR1,ACVR2A,ACVR2B,ACVRL1,ADAMTS12,ADAMTS7,ADAMTSL2,AGT,AMH,AMHR2,ANGPT2,ANOS1,APAF1,APLN,APP,APPL1,APPL2,ARHGEF18,ARNT,ARPC3,ARRB2,ATP7A,BAIAP2,BAMBI,BCAR1,BCL9L,BDNF,BGLAP,BMP10,BMP6,BMP7,BMPR1A,BMPR1B,BMPR2,CAD,CADM4,CASK,CASR,CAV3,CBL,CCBE1,CCN1,CD109,CD44,CDC34,CDC5L,CDH5,CEP57,CFLAR,CGN,CHRDL1,CHST11,CITED2,CLDN5,CNKSR3,COL1A1,COL2A1,COL3A1,CORO1A,CORO1B,CPS1,CRB2,CREB1,CREBBP,…
Gene Ontology - Cellular Component	cell-substrate junction	predicted (union)	226	196.6	0.016	ACTB, ACTN1,ACTN4,ACTR3,ADAM10,ADD1,ADGRB1,ADGRE2,AIF1L,AJUBA,AKAP12,ANXA5,ANXA6,ARF1,ARHGAP22,ARHGAP31,ARHGEF7,ARMC5,ARPC2,ARPC3,ATAT1,BCAR1,BSG,CALR,CAP1,CAPN1,CAPN5,CASK,CBL,CD151,CD44,CD81,CD99,CD99L2,CDC42,CDC42EP1,CHP1,CIB2,CNN1,CNN2,CORO1B,CSPG4,CTTN,CYBA,DAG1,DDR2,DOCK7,DST,EFNB2,EGFR,EHD3,ENAH,ENG,EPB41L5,EPHA2,EVL,EZR,FAM107A,FBLIM1,FBLN7,FERMT1,FHL2,FHL3,FLNC,FLOT1,FOCAD,FZD1,FZD2,G3BP…
[truncated: 638 more rows]
