# Supplementary material for: Small and Long Non-Coding RNA Analysis for Human Trophoblast-Derived Extracellular Vesicles and Their Effect on the Transcriptome Profile of Human Neural Progenitor Cells
Source: Cells. 2024 Nov 11;13(22):1867. doi: 10.3390/cells13221867 (PMC11593255; doi:10.3390/cells13221867)
Supplement: Supplementary file 1 [file cells-13-01867-s001.zip › Supplementary File S5_7_27_24.xls]

## Sheet: ClueGO Results
ID	Term	Ontology Source	Term PValue	Term PValue Corrected with Bonferroni step down	Group PValue	Group PValue Corrected with Bonferroni step down	GOLevels	GOGroups	% Associated Genes	Nr. Genes	Associated Genes Found
GO:0050434	positive regulation of viral transcription	GO_BiologicalProcess-EBI-UniProt-GOA-ACAP-ARAP_25.05.2022_00h00	0.00314865	0.0314865	0.00314865	0.0220405	[3, 4, 5]	Group0	33.3333	1	[RSF1]
GO:0060708	spongiotrophoblast differentiation	GO_BiologicalProcess-EBI-UniProt-GOA-ACAP-ARAP_25.05.2022_00h00	0.00419611	0.037765	0.00419611	0.0251766	[4, 5, 6, 7, 8, 9, 10]	Group1	25	1	[HECTD1]
GO:0061182	negative regulation of chondrocyte development	GO_BiologicalProcess-EBI-UniProt-GOA-ACAP-ARAP_25.05.2022_00h00	0.00314865	0.0314865	0.00314865	0.0220405	[5, 6, 7, 8, 9, 10]	Group2	33.3333	1	[PTHLH]
GO:1900747	negative regulation of vascular endothelial growth factor signaling pathway	GO_BiologicalProcess-EBI-UniProt-GOA-ACAP-ARAP_25.05.2022_00h00	0.0135764	0.0407293	0.0135764	0.0543058	[4, 5, 6, 7, 8, 9, 10]	Group3	7.69231	1	[CADM4]
GO:0060213	positive regulation of nuclear-transcribed mRNA poly(A) tail shortening	GO_BiologicalProcess-EBI-UniProt-GOA-ACAP-ARAP_25.05.2022_00h00	0.0135764	0.0407293	0.0156496	0.0469487	[6, 7, 8, 9, 10, 11, 12, 13, 14, 15]	Group4	7.69231	1	[TOB1]
GO:0060212	negative regulation of nuclear-transcribed mRNA poly(A) tail shortening	GO_BiologicalProcess-EBI-UniProt-GOA-ACAP-ARAP_25.05.2022_00h00	0.00314865	0.0314865	0.0156496	0.0469487	[7, 8, 9, 10, 11, 12, 13, 14, 15]	Group4	33.3333	1	[TOB1]
GO:0035184	histone threonine kinase activity	GO_BiologicalProcess-EBI-UniProt-GOA-ACAP-ARAP_25.05.2022_00h00	0.00733224	0.0439934	0.00733224	0.0366612	[8, 9, 10]	Group5	14.2857	1	[DCAF1]
GO:1990245	histone H2A-T120 phosphorylation	GO_BiologicalProcess-EBI-UniProt-GOA-ACAP-ARAP_25.05.2022_00h00	0.00105059	0.0126071	0.00733224	0.0366612	[8, 9, 10]	Group5	100	1	[DCAF1]
GO:0098761	cellular response to interleukin-7	GO_BiologicalProcess-EBI-UniProt-GOA-ACAP-ARAP_25.05.2022_00h00	0.0146135	0.029227	0.0280019	0.0280019	[6]	Group6	7.14286	1	[CRKL]
GO:0035685	helper T cell diapedesis	GO_BiologicalProcess-EBI-UniProt-GOA-ACAP-ARAP_25.05.2022_00h00	0.00210014	0.0231016	0.0280019	0.0280019	[4, 5, 6, 7, 8, 10]	Group6	50	1	[CRKL]
GO:1903977	positive regulation of glial cell migration	GO_BiologicalProcess-EBI-UniProt-GOA-ACAP-ARAP_25.05.2022_00h00	0.010459	0.041836	0.0280019	0.0280019	[5, 6, 7, 8, 9, 10]	Group6	10	1	[CRKL]
GO:1904393	regulation of skeletal muscle acetylcholine-gated channel clustering	GO_BiologicalProcess-EBI-UniProt-GOA-ACAP-ARAP_25.05.2022_00h00	0.00419611	0.037765	0.0280019	0.0280019	[7, 8, 9]	Group6	25	1	[CRKL]
GO:0032474	otolith morphogenesis	GO_BiologicalProcess-EBI-UniProt-GOA-ACAP-ARAP_25.05.2022_00h00	0.00524252	0.0419402	0.0249276	0.0498553	[4, 5, 6, 7, 8, 9]	Group7	20	1	[LRIG3]
GO:0043504	mitochondrial DNA repair	GO_BiologicalProcess-EBI-UniProt-GOA-ACAP-ARAP_25.05.2022_00h00	0.00733224	0.0439934	0.0249276	0.0498553	[6, 7, 8]	Group7	14.2857	1	[LRIG3]
GO:0006264	mitochondrial DNA replication	GO_BiologicalProcess-EBI-UniProt-GOA-ACAP-ARAP_25.05.2022_00h00	0.0166846	0.0166846	0.0249276	0.0498553	[6, 7, 8, 9]	Group7	6.25	1	[LRIG3]
GO:0006288	base-excision repair, DNA ligation	GO_BiologicalProcess-EBI-UniProt-GOA-ACAP-ARAP_25.05.2022_00h00	0.00210014	0.0231016	0.0249276	0.0498553	[7, 8, 9]	Group7	50	1	[LRIG3]
GO:0006273	lagging strand elongation	GO_BiologicalProcess-EBI-UniProt-GOA-ACAP-ARAP_25.05.2022_00h00	0.0062879	0.0440153	0.0249276	0.0498553	[7, 8, 9, 10]	Group7	16.6667	1	[LRIG3]
GO:0090298	negative regulation of mitochondrial DNA replication	GO_BiologicalProcess-EBI-UniProt-GOA-ACAP-ARAP_25.05.2022_00h00	0.00210014	0.0231016	0.0249276	0.0498553	[6, 7, 8, 9, 10, 11]	Group7	50	1	[LRIG3]
GO:0051683	establishment of Golgi localization	GO_BiologicalProcess-EBI-UniProt-GOA-ACAP-ARAP_25.05.2022_00h00	0.00837553	0.0418776	0.00150218	0.0120175	[4]	Group8	12.5	1	[PDCD10]
GO:0090168	Golgi reassembly	GO_BiologicalProcess-EBI-UniProt-GOA-ACAP-ARAP_25.05.2022_00h00	0.00419611	0.037765	0.00150218	0.0120175	[5, 6, 7]	Group8	25	1	[PDCD10]
GO:0043537	negative regulation of blood vessel endothelial cell migration	GO_BiologicalProcess-EBI-UniProt-GOA-ACAP-ARAP_25.05.2022_00h00	0.00068134	0.00885742	0.00150218	0.0120175	[5, 6, 7, 8, 9]	Group8	5.40541	2	[GADD45A, PDCD10]
GO:0036481	intrinsic apoptotic signaling pathway in response to hydrogen peroxide	GO_BiologicalProcess-EBI-UniProt-GOA-ACAP-ARAP_25.05.2022_00h00	0.00733224	0.0439934	0.00150218	0.0120175	[5, 6, 7, 8, 9, 10]	Group8	14.2857	1	[PDCD10]
GO:0033140	negative regulation of peptidyl-serine phosphorylation of STAT protein	GO_BiologicalProcess-EBI-UniProt-GOA-ACAP-ARAP_25.05.2022_00h00	0.00314865	0.0314865	0.00150218	0.0120175	[7, 8, 9, 10, 11]	Group8	33.3333	1	[GADD45A]
GO:1903588	negative regulation of blood vessel endothelial cell proliferation involved in sprouting angiogenesis	GO_BiologicalProcess-EBI-UniProt-GOA-ACAP-ARAP_25.05.2022_00h00	0.00733224	0.0439934	0.00150218	0.0120175	[6, 7, 8, 9, 10, 11, 12, 13]	Group8	14.2857	1	[PDCD10]
