# Supplementary material for: Small and Long Non-Coding RNA Analysis for Human Trophoblast-Derived Extracellular Vesicles and Their Effect on the Transcriptome Profile of Human Neural Progenitor Cells
Source: Cells. 2024 Nov 11;13(22):1867. doi: 10.3390/cells13221867 (PMC11593255; doi:10.3390/cells13221867)
Supplement: Supplementary file 1 [file cells-13-01867-s001.zip › Supplementary File S7_7_27_24.xlsx]

## Sheet: Biotype Counts
	Paper Genes		DEG's Genes
Biotype	Found Interactions	Total	Found Interactions2	Total3
lncRNA	740	6794	786	6794
miRNA	18	32	26	32
Genes	42	118	185	364
			DEG's Genes for ncPath
			lncRNA	miRNA	Genes
			TNC	hsa-miR-24-3p	MYC
			EMX2	hsa-miR-335-5p	TGFBI
			DLX5	hsa-miR-21-5p	ANXA2
			SGCD	hsa-miR-1-3p	GJA1
			SLC22A18	hsa-miR-7-5p	NFIB
			ZNF503	hsa-miR-34b-3p	SLC16A9
			ATP6V1A	hsa-miR-200c-3p	TRIB3
			PACSIN3	hsa-miR-19a-3p	ACVR1B
			MOXD1	hsa-miR-374b-5p	PIM1
			FRMD6	hsa-miR-93-5p	SLC7A5
			KRT8	hsa-miR-19b-3p	PAX3
			KCNE4	hsa-miR-935	FBLN5
			MEG3	hsa-miR-574-3p	ABCA1
			SNHG3	hsa-miR-342-3p	SNAI2
			KCNQ1OT1	hsa-miR-92a-3p	LPAR1
			IFNG-AS1	hsa-miR-23a-3p	EDNRA
			A4GALT	hsa-miR-106a-5p	KBTBD8
			AATF	hsa-miR-30e-3p	EFNA1
			ABCC10	hsa-miR-149-3p	SYNPO2
			ABR	hsa-miR-302a-5p	NGFR
			UBLCP1	hsa-miR-151a-3p	CYTL1
			ACOT7	hsa-miR-1268a	GALNT5
			ACSBG1	hsa-miR-130b-5p	CDH20
			ACSM1	hsa-miR-489-3p	GBX2
			ADD3	hsa-miR-1262	HOXA2
			ADRBK1	hsa-miR-1247-3p	HEY1
			AGL		DUSP5
			AKT1		CHST8
			ALB		RARG
			AMMECR1		LIN28A
			ANKRD32		PTGES
			ANXA4		NPR3
			ANXA7		PLTP
			AP3B1		SPRY4
			APBB1		CDC42EP4
			APBB2		PTGS2
			ARF4		RFTN2
			ARHGDIA		SH2D3C
			ARHGEF1		ST8SIA4
			ARID2		LRRC17
			ARID3A		OLFML3
			ARIH2		HMCN1
			ARPC1B		COL8A2
			ARRDC1		NRK
			ARSD		NCAM2
			ARSE		CDKN1C
			ASCC3		MMP17
			ASXL1		IGLON5
			ATG7		SLC2A3
			ATP13A4		COL3A1
			ATP6AP2		ACVR1
			ATP6V0A1		EFNA2
			AVIL		RN7SK
			BANP		MEOX2
			BAZ2A		PLEKHH2
			BCL2L14		DUSP6
			BCL3		DKK2
			BCL7C		GCNT4
			BIRC6		DOCK6
			BLOC1S3		NUP210
			BOLL		EMILIN3
			BPNT1		RORB
			BTBD2		HMGA1
			C4orf45		PCSK9
			C5orf42		VEGFD
			CACNA1C-IT3		FHL1
			CCDC136		KCTD12
			CCDC14		B3GNT5
			CCDC92		SLC2A14
			CCNK		BTN3A1
			CD46		SRF
			CDC27		LGALS1
			CDH12		SLC29A1
			CDH13		COL12A1
			CDH18		PDGFC
			CDIP1		IGSF3
			CDK6		SRM
			CHRM3		TMEM100
			CISD1		ARHGAP1
			CNIH3		OSR1
			CNTN4-AS2		C15orf39
			CNTNAP3B		COL5A2
			COA1		DDR2
			COL4A2		CYBRD1
			COTL1		SAMD5
			CPNE8		FKBP5
			CRB1		PAG1
			CS		WNT5A
			CSNK1E		TES
			DENND6A		NR2F2
			DGKZ		DNAJA3
			DIO2-AS1		KIAA1671
			DLST		ZFHX4
			DNAJC27		KIF1A
			DPH7		MYH9
			DPYSL2		ASNS
			COL21A1		MT2A
			DUSP11		PNRC2
			EDC3		SMAD6
			Ednra		BTN3A2
			EFHB		IKZF1
			EHBP1		ANKRD33B
			EIF4G3		MT1E
			EMCN		ZC3HAV1L
			EML6		CNN2
			ENO2		CKS2
			ENOSF1		AMOTL2
			ENTPD5		MGAT5B
			EPAS1		DLGAP3
			ERCC1		PDGFB
			ERCC5		DUSP7
			ERGIC1		SH3BP5
			ETFA		BARX1
			EVA1A		VCAM1
			EVI5		PDGFRA
			EVL		XKR7
			EXOC3		SYNPO
			EXPH5		TMEM119
			EYA4		GFPT2
			EYS		FAM89A
			FAM117B		ARC
			FAM120AOS		PABPC4L
			FAM13C		ASCL1
			FAM149A		SHOX
			FAM174B		PDGFA
			FAM189A1		SMAD9
			FANCA		PAK6
			FBXO36		SVEP1
			FMR1		NPR1
			FN1		ZNF185
			FNDC3B		TM4SF1
			FRYL		MYADM
			GAB3		HAS2
			GABPB2		KCNK1
			GALNT15		RGL1
			GAPVD1		TWIST1
			GATAD2A		GRM4
			GCNT1		UNC5B
			GIGYF2		DCAF11
			GIN1		LENG8
			GLI2		ITGA8
			GLI3		ITGA4
			GLTSCR2		ITGAV
			GMDS		PLCB1
			GNAO1		PLCB4
			GNAS		NDUFA1
			GNL2		COL1A2
			GON4L		NFATC1
			GPATCH2		EGR1
			GPC6-AS2		PPARGC1B
			GPR75-ASB3		CTSK
			GPRC5A		SHC2
			GTDC1		HGF
			GTF2F2		IL4R
			GUF1		PODXL
			GUK1		RHOJ
			GYG1		GSDMD
			HELLS		MSX1
			HNRNPLL		MSX2
			HSCB		RUNX1T1
			HSP90AA1		CYP1B1
			HSPE1		SLC44A2
			IFNAR1		BMF
			IFT81		DCN
			IGFBP7		LUM
			IGSF11		UNC13A
			ILK		SEMA3D
			INPP1		SEMA3A
			IQCA1		SHANK2
			ITGB8		SLC7A7
			ITIH2		COL28A1
			KATNAL1		COL25A1
			KCNIP2-AS1		EDN3
			KCTD1		PCLO
			KCTD9		MMP15
			KDM2A		DUSP9
			KIAA0232		APLN
			KIAA1614		TAC1
			KLF3		DNASE2
			LAMA5		PHYH
			LARS		GREM2
			LBR		NLGN3
			LGALS3BP		ALCAM
			LHFPL2		CCN2
			LINC00303		GAS1
			LINC00511
			LINC00589
			LIPE-AS1
			LPIN1
			LPP
			LRRC27
			LRRC4C
			LRRN2
			LY86-AS1
			MADCAM1
			MAL
			MAN1A2
			MAP2K3
			MAP7D1
			MAPK7
			MBD6
			MDM4
			MFN2
			MGAT4A
			MGST1
			MIB2
			MOK
			MORF4L1
			MPP2
			MSI2
			MTRR
			MTUS2
			MX1
			NAPEPLD
			NAT10
			NAT9
			NAV2
			NCOR2
			NDUFA10
			NDUFAF2
			NET1
			NFIC
			NINL
			NMT1
			NOVA1
			NPSR1-AS1
			NRXN3
			NSF
			NTM
			NXN
			OPCML
			ORC4
			OSBPL10
			PALM
			PAPSS2
			PCNT
			PDE10A
			PDE2A
			PDE4DIP
			PDIA6
			PDZD7
			PEAK1
			PECR
			PHF13
			PHF14
			PI4K2B
			PIK3AP1
			PITPNB
			PLA2G2C
			PMEL
			POLG2
			POMP
			PPIG
			PPP1R13B
			PPP1R2
			PRDX3
			PRKAG2
			PSD3
			PTGR1
			PTMA
			RAB40B
			RAB7A
			RALY
			RASSF8
			RB1CC1
			RBM25
			RBM34
			RNASET2
			RNF130
			RNFT1
			RORA
			RP11-640M9.2
			RP11-729L2.2
			RP5-1042K10.13
			ZEB2
			SRGAP3
			ERICH1
			SLC25A51
			CASC9
			EIF4E2
			NONHSAG023785
			SNHG12
			PHB2
			LINC00311
			NONHSAG037306
			LINC00313
			ZNF263
			NONHSAG026484
			NONHSAG033802
			NONHSAG022868
			NONHSAG049169
			NONHSAG026205
			NONHSAG023447
			NONHSAG031657
			NONHSAG024696
			RPI002_000660
			NONHSAG006092
			RPL14
			RPL17
			RPL3
			RSRC1
			RTN4IP1
			S100A16
			SAG
			SBF2
			SCAPER
			SCRN3
			SENP2
			SETD2
			SFMBT1
			SHISA4
			SHISA5
			SLC11A2
			SLC25A26
			SLC4A5
			SLIRP
			SMARCA2
			SMARCC1
			SMARCC2
			SOD1
			SORBS2
			SOX5
			SOX6
			SP3
			SPDYA
			SPIDR
			SPON2
			SPTBN4
			SSBP4
			STK10
			STPG1
			STRN3
			STX16-NPEPL1
			STX8
			SUCLG1
			SUN2
			TANGO6
			TBC1D8
			TBC1D9B
			TCEA1
			TCTN1
			TIAL1
			TIMM21
			TMCC1
			TMCC3
			TMCO3
			TMEM105
			TMEM131
			TMEM154
			TMEM243
			TMEM260
			TMEM51-AS1
			TMEM63A
			TNFAIP2
			TNFRSF8
			TNK2
			TNS4
			TP53BP1
			TRA2A
			TSTA3
			TTC39B
			TXNRD1
			UBAC2
			UBXN4
			UGGT1
			URGCP
			USE1
			USP33
			USP44
			USP47
			USP48
			VEGFA
			VGLL4
			VOPP1
			VPS37C
			VSNL1
			WDPCP
			XPO7
			XRCC3
			YIPF1
			ZBED3-AS1
			ZBED5
			ZC2HC1A
			ZHX1
			ZMYM2
			ZNF141
			ZNF16
			ZNF461
			GS1-259H13.2
			ZRSR2
			ZRANB2-AS1
			NUF2
			SNRPE
			ENAH
			RNF187
			KAT6B
			RPS24
			RPS13
			CAPRIN1
			PAK1
			MYCBP2-AS1
			DENND4A
			NONHSAG023781
			TIA1
			CNNM3
			R3HDM1
			HPS4
			CMTM6
			MRPL3
			HNRNPD
			GPBP1
			SREK1
			DMXL1
			CANX
			HIVEP2
			GBX1
			NBN
			RPL7A
			NONHSAG053777
			RBMX
			MTCP1
			RPL22
			TARDBP
			MINOS1
			HMGN2
			NONHSAG000828
			SRSF4
			FAM229A
			ZMYM4
			CLSPN
			RAD54L
			RNF11
			NONHSAG001663
			DNTTIP2
			PRKAB2
			POGZ
			NONHSAG003007
			HAX1
			ADAR
			PMF1
			GPATCH4
			PIGC
			DARS2
			KCTD3
			C1orf35
			NTPCR
			TARBP1
			TOMM20
			IDI1
			SEPHS1
			VIM
			COMMD3
			WAC-AS1
			MTPAP
			TFAM
			MARVELD1
			SMNDC1
			FAM204A
			FGFR2
			AP2A2
			RPL26P30
			NUP98
			KIF18A
			CPSF7
			STIP1
			CFL1
			RBM4
			PRSS23
			CWC15
			IFT46
			APLP2
			SNX19
			SLC38A1
			CD63
			CDK2
			ZDHHC17
			C12orf73
			HCFC2
			PGAM5
			CHFR
			MPHOSPH8
			NONHSAG013429
			RBM23
			GEMIN2
			RPS29
			ATP6V1D
			LOC100289511
			SIPA1L1
			NONHSAG015431
			GLRX5
			LRRC57
			PATL2
			CEP152
			GCNT3
			TPM1
			RPS27L
			RPLP1
			TLE3
			UACA
			NRG4
			WDR61
			CHRNA3
			LYSMD4
			POLR3K
			RHOT2
			NONHSAG018276
			SRRM2
			CREBBP
			FAM192A
			CES2
			CYB5B
			ZDHHC7
			NONHSAG020469
			NONHSAG020639
			DERL2
			SYNRG
			MIEN1
			EIF1
			PHB
			NME1
			AMZ2
			PRKAR1A
			KCTD2
			MRPS7
			ZACN
			CANT1
			CSNK1D
			FOXK2
			ZCCHC2
			ZNF516
			RNF126
			TMEM259
			NONHSAG024341
			UQCR11
			AES
			ANKLE1
			MAU2
			ZNF536
			PDCD5
			CAPNS1
			PAF1
			C5AR1
			LENG8-AS1
			PPP6R1
			U2AF2
			ID2
			KIDINS220
			DDX1
			PUM2
			PTRHD1
			CENPO
			PPP1CB
			FEZ2
			CAMKMT
			RPS27A
			MTIF2
			TPRKB
			DGUOK-AS1
			CCDC142
			COX5B
			COA5
			MITD1
			C2orf15
			CCDC93
			IWS1
			STAM2
			ABI2
			XRCC5
			ATG16L1
			STK25
			DTYMK
			NOP56
			UBOX5-AS1
			MGME1
			RBBP9
			ENTPD6
			HM13-AS1
			NONHSAG031601
			EIF6
			YWHAB
			NONHSAG031974
			TAF4
			NONHSAG032232
			ARFGAP1
			SLC2A4RG
			BTG3
			BACH1-AS1
			DONSON
			TTC3
			WRB
			ADSL
			DESI1
			EAF1-AS1
			TOP2B
			IMPDH2
			ATG3
			NDUFB4
			NONHSAG036136
			ANKUB1
			TSC22D2
			KPNA4
			ADD1
			LIAS
			SMARCAD1
			LARP7
			EXOSC9
			TMA16
			HAND2-AS1
			DNAJC21
			NONHSAG040397
			APC
			ATG12
			KIF3A
			ZCCHC10
			HARS
			MAT2B
			PRR7-AS1
			NONHSAG042683
			FAM217A
			IBTK
			PGM3
			RP3-486L4.4
			NDUFAF4
			ZFAND2A
			CBX3
			HOXA13
			LSM5
			KBTBD2
			TMED4
			TBRG4
			AKAP9
			BET1
			C7orf49
			MRPS33
			RBM12B
			SPAG1
			EMC2
			COL22A1
			SHARPIN
			CDKN2A
			FANCC
			NONHSAG053785
			TSPAN6
			THOC2
			FMR1-AS1
			RPS2
			NONHSAG042445
			SPATA6
			FMNL1
			EMX1
			CERK
			LINC00359
			IAH1
			PTTG1IP
			GALNT2
			BRF1
			RFNG
			MAP3K10
			TYMP
			NADSYN1
			NONHSAG007470
			LONRF1
			CIDEB
			NONHSAG031087
			GHRL
			KIFC2
			FSTL3
			NONHSAG026188
			LRRTM2
			RPS4Y1
			KDM4A-AS1
			ZNF503-AS2
			MIR210HG
			C11orf95
			HNF1A-AS1
			GRTP1-AS1
			RP11-876N24.4
			HS1BP3-IT1
			ACVR2B-AS1
			KIF9-AS1
			TRAF3IP2-AS1
			LINC00574
			JRK
			VPS13A-AS1
			DBH-AS1
			ARMCX3-AS1
			LINC00528
			LINC00685
			JMJD1C-AS1
			LINC01060
			AC137932.5
			SYN2
			RUVBL1-AS1
			ST8SIA6-AS1
			PCED1B-AS1
			COL4A2-AS1
			LINC01088
			OTX2-AS1
			TDRG1
			USP12-AS1
			MACC1-AS1
			LINC00672
			ADARB2-AS1
			LINC00702
			CALML3-AS1
			LINC00609
			PRSS51
			ARHGAP31-AS1
			FEZF1-AS1
			FENDRR
			HCFC1
			KIAA2013
			CAMTA1-IT1
			USP28
			TP53
			IFNG
			LIN28B
			HNRNPF
			BUD13
			LSM11
			XRN2
			FTO
			MBNL2
			SUZ12
			ZBTB21
			DBET
			ID1
			PSMA3-AS1
			LOC107984948
			LINC02166
			DDX59-AS1
			ARF4-AS1
			ITGB1-DT
			CSTF3-DT
			MIR762HG
			BRWD1-AS1
			MCPH1-AS1
			WARS2-AS1
			DRAIC
			LINC01618
			VPS33B-DT
			RUNDC3A-AS1
			LINC02615
			TAB3-AS1
			DNAJC3-DT
			SLC25A34-AS1
			LMNTD2-AS1
			LINC02031
			ELDR
			PLA2G4E-AS1
			NIPBL-DT
			LINC01719
			SNHG25
			FOXD3-AS1
			CDYL-AS1
			LINC01264
			HOXC13-AS
			SALRNA3
			PCAT19
			CAMTA1-DT
			LINC01395
			NTM-IT
			EML2-AS1
			TUSC8
			LINC01678
			PCAT29
			LINC01487
			NAMA
			ID2-AS1
			PICART1
			NCMAP-DT
			COL25A1-DT
			MTUS2-AS1
			RARA-AS1
			LINC01754
			TTTY2B
			LINC02071
			SMAD9-IT1
			LINC00390
			MIR378D2HG
			SAMMSON
			EGOT
			LINC01933
			LINC02740
			LINC01284
			LINC01275

## Sheet: Pathways Graphs
DEG's

## Sheet: Paper Annotation
ID	Biotype	RNA-Central Description	Gprofiler Annotation
hsa-miR-7-5p	miRNA	NA	NA
hsa-miR-24-3p	miRNA	NA	NA
hsa-miR-1-3p	miRNA	NA	NA
hsa-miR-335-5p	miRNA	NA	NA
hsa-miR-21-5p	miRNA	NA	NA
hsa-miR-92a-3p	miRNA	NA	NA
hsa-miR-23a-3p	miRNA	NA	NA
hsa-miR-93-5p	miRNA	NA	NA
hsa-miR-106a-5p	miRNA	NA	NA
hsa-miR-200c-3p	miRNA	NA	NA
hsa-miR-19b-3p	miRNA	NA	NA
hsa-miR-149-3p	miRNA	NA	NA
hsa-miR-935	miRNA	NA	NA
hsa-miR-1268a	miRNA	NA	NA
hsa-miR-130b-5p	miRNA	NA	NA
hsa-miR-574-3p	miRNA	NA	NA
SLC7A5	genes	Homo sapiens long non-coding RNA NONHSAT174195.1	solute carrier family 7 member 5 [Source:HGNC Symbol;Acc:HGNC:11063]
SLC7A5	genes	Homo sapiens long non-coding RNA NONHSAT174195.1	solute carrier family 7 member 5 [Source:HGNC Symbol;Acc:HGNC:11063]
SLC7A5	genes	non-protein coding lnc-SLC7A5-1:1	solute carrier family 7 member 5 [Source:HGNC Symbol;Acc:HGNC:11063]
SLC7A5	genes	non-protein coding lnc-SLC7A5-1:1	solute carrier family 7 member 5 [Source:HGNC Symbol;Acc:HGNC:11063]
TGFB1	genes	non-protein coding lnc-TGFB1-7:1	transforming growth factor beta 1 [Source:HGNC Symbol;Acc:HGNC:11766]
TGFB1	genes	non-protein coding lnc-TGFB1-7:1	transforming growth factor beta 1 [Source:HGNC Symbol;Acc:HGNC:11766]
TGFB1	genes	non-protein coding lnc-TGFB1-7:1	transforming growth factor beta 1 [Source:HGNC Symbol;Acc:HGNC:11766]
TGFB1	genes	non-protein coding lnc-TGFB1-7:1	transforming growth factor beta 1 [Source:HGNC Symbol;Acc:HGNC:11766]
TGFB1	genes	novel transcript, antisense to AXL	transforming growth factor beta 1 [Source:HGNC Symbol;Acc:HGNC:11766]
TGFB1	genes	novel transcript, antisense to AXL	transforming growth factor beta 1 [Source:HGNC Symbol;Acc:HGNC:11766]
TGFB1	genes	novel transcript, antisense to AXL	transforming growth factor beta 1 [Source:HGNC Symbol;Acc:HGNC:11766]
TGFB1	genes	novel transcript, antisense to AXL	transforming growth factor beta 1 [Source:HGNC Symbol;Acc:HGNC:11766]
TGFB1	genes	non-protein coding lnc-TGFB1-6:1	transforming growth factor beta 1 [Source:HGNC Symbol;Acc:HGNC:11766]
TGFB1	genes	non-protein coding lnc-TGFB1-6:1	transforming growth factor beta 1 [Source:HGNC Symbol;Acc:HGNC:11766]
TGFB1	genes	non-protein coding lnc-TGFB1-6:1	transforming growth factor beta 1 [Source:HGNC Symbol;Acc:HGNC:11766]
TGFB1	genes	non-protein coding lnc-TGFB1-6:1	transforming growth factor beta 1 [Source:HGNC Symbol;Acc:HGNC:11766]
TGFB1	genes	HSALNT0397950	transforming growth factor beta 1 [Source:HGNC Symbol;Acc:HGNC:11766]
TGFB1	genes	HSALNT0397950	transforming growth factor beta 1 [Source:HGNC Symbol;Acc:HGNC:11766]
TGFB1	genes	HSALNT0397950	transforming growth factor beta 1 [Source:HGNC Symbol;Acc:HGNC:11766]
TGFB1	genes	HSALNT0397950	transforming growth factor beta 1 [Source:HGNC Symbol;Acc:HGNC:11766]
SLC8A1	genes	NA	solute carrier family 8 member A1 [Source:HGNC Symbol;Acc:HGNC:11068]
SYNPO2	genes	NA	synaptopodin 2 [Source:HGNC Symbol;Acc:HGNC:17732]
NGFR	genes	NA	nerve growth factor receptor [Source:HGNC Symbol;Acc:HGNC:7809]
lnc-EMX2	lncRNA	NA	NA
HMCN1	genes	non-protein coding lnc-SWT1-5:1	hemicentin 1 [Source:HGNC Symbol;Acc:HGNC:19194]
HMCN1	genes	non-protein coding lnc-SWT1-5:1	hemicentin 1 [Source:HGNC Symbol;Acc:HGNC:19194]
HMCN1	genes	non-protein coding lnc-HMCN1-3:2	hemicentin 1 [Source:HGNC Symbol;Acc:HGNC:19194]
HMCN1	genes	non-protein coding lnc-HMCN1-3:2	hemicentin 1 [Source:HGNC Symbol;Acc:HGNC:19194]
COL8A2	genes	novel transcript, antisense to EIF2C3	collagen type VIII alpha 2 chain [Source:HGNC Symbol;Acc:HGNC:2216]
CDKN1C	genes	NA	cyclin dependent kinase inhibitor 1C [Source:HGNC Symbol;Acc:HGNC:1786]
COL3A1	genes	novel transcript	collagen type III alpha 1 chain [Source:HGNC Symbol;Acc:HGNC:2201]
NUP210	genes	non-protein coding lnc-NUP210-4:1	nucleoporin 210 [Source:HGNC Symbol;Acc:HGNC:30052]
lnc-SLC22A18	lncRNA	NA	NA
RORB	genes	non-protein coding lnc-RORB-3:1	RAR related orphan receptor B [Source:HGNC Symbol;Acc:HGNC:10259]
FHL1	genes	NA	four and a half LIM domains 1 [Source:HGNC Symbol;Acc:HGNC:3702]
LGALS1	genes	NA	galectin 1 [Source:HGNC Symbol;Acc:HGNC:6561]
COL12A1	genes	NA	collagen type XII alpha 1 chain [Source:HGNC Symbol;Acc:HGNC:2188]
SRM	genes	HSALNT0001691	spermidine synthase [Source:HGNC Symbol;Acc:HGNC:11296]
COL5A2	genes	NA	collagen type V alpha 2 chain [Source:HGNC Symbol;Acc:HGNC:2210]
TUBGCP5	genes	NA	tubulin gamma complex associated protein 5 [Source:HGNC Symbol;Acc:HGNC:18600]
WNT5A	genes	NA	Wnt family member 5A [Source:HGNC Symbol;Acc:HGNC:12784]
DNAJA3	genes	NA	DnaJ heat shock protein family (Hsp40) member A3 [Source:HGNC Symbol;Acc:HGNC:11808]
KIF1A	genes	NA	kinesin family member 1A [Source:HGNC Symbol;Acc:HGNC:888]
MT2A	genes	NA	metallothionein 2A [Source:HGNC Symbol;Acc:HGNC:7406]
ANKRD33B	genes	HSALNT0084488	ankyrin repeat domain 33B [Source:HGNC Symbol;Acc:HGNC:35240]
ANKRD33B	genes	HSALNT0084488	ankyrin repeat domain 33B [Source:HGNC Symbol;Acc:HGNC:35240]
ANKRD33B	genes	HSALNT0084488	ankyrin repeat domain 33B [Source:HGNC Symbol;Acc:HGNC:35240]
ANKRD33B	genes	HSALNT0084497	ankyrin repeat domain 33B [Source:HGNC Symbol;Acc:HGNC:35240]
ANKRD33B	genes	HSALNT0084497	ankyrin repeat domain 33B [Source:HGNC Symbol;Acc:HGNC:35240]
ANKRD33B	genes	HSALNT0084497	ankyrin repeat domain 33B [Source:HGNC Symbol;Acc:HGNC:35240]
ANKRD33B	genes	non-protein coding lnc-ANKRD33B-7:1	ankyrin repeat domain 33B [Source:HGNC Symbol;Acc:HGNC:35240]
ANKRD33B	genes	non-protein coding lnc-ANKRD33B-7:1	ankyrin repeat domain 33B [Source:HGNC Symbol;Acc:HGNC:35240]
ANKRD33B	genes	non-protein coding lnc-ANKRD33B-7:1	ankyrin repeat domain 33B [Source:HGNC Symbol;Acc:HGNC:35240]
MT1E	genes	NA	metallothionein 1E [Source:HGNC Symbol;Acc:HGNC:7397]
BARX1	genes	NA	BARX homeobox 1 [Source:HGNC Symbol;Acc:HGNC:955]
XKR7	genes	NA	XK related 7 [Source:HGNC Symbol;Acc:HGNC:23062]
PLP1	genes	NA	proteolipid protein 1 [Source:HGNC Symbol;Acc:HGNC:9086]
ASCL1	genes	NA	achaete-scute family bHLH transcription factor 1 [Source:HGNC Symbol;Acc:HGNC:738]
PAK6	genes	NA	p21 (RAC1) activated kinase 6 [Source:HGNC Symbol;Acc:HGNC:16061]
GRM4	genes	NA	glutamate metabotropic receptor 4 [Source:HGNC Symbol;Acc:HGNC:4596]
DCAF11	genes	NA	DDB1 and CUL4 associated factor 11 [Source:HGNC Symbol;Acc:HGNC:20258]
MEG3	lncRNA	HSALNT0215886	NA
MEG3	lncRNA	maternally expressed 3	NA
SNHG3	lncRNA	HSALNT0291023	NA
KCNQ1OT1	lncRNA	lncAB119.1	NA
KCNQ1OT1	lncRNA	HSALNT0361047	NA
IFNG-AS1	lncRNA	HSALNT0190937	NA
lnc-A4GALT	lncRNA	NA	NA
lnc-AATF	lncRNA	NA	NA
lnc-ABCC10	lncRNA	NA	NA
lnc-ABR	lncRNA	NA	NA
lnc-UBLCP1	lncRNA	NA	NA
lnc-ACOT7	lncRNA	NA	NA
lnc-ACSBG1	lncRNA	NA	NA
lnc-ACSM1	lncRNA	NA	NA
lnc-ADD3	lncRNA	NA	NA
ADRBK1	lncRNA	NA	NA
lnc-AGL	lncRNA	NA	NA
lnc-AKT1	lncRNA	NA	NA
lnc-ALB	lncRNA	NA	NA
lnc-AMMECR1	lncRNA	NA	NA
ANKRD32	lncRNA	NA	NA
lnc-ANXA4	lncRNA	NA	NA
lnc-ANXA7	lncRNA	NA	NA
lnc-AP3B1	lncRNA	NA	NA
lnc-APBB1	lncRNA	NA	NA
lnc-APBB2	lncRNA	NA	NA
lnc-ARF4	lncRNA	NA	NA
lnc-ARHGDIA	lncRNA	NA	NA
lnc-ARHGEF1	lncRNA	NA	NA
lnc-ARID2	lncRNA	NA	NA
lnc-ARID3A	lncRNA	NA	NA
lnc-ARIH2	lncRNA	NA	NA
lnc-ARPC1B	lncRNA	NA	NA
lnc-ARRDC1	lncRNA	NA	NA
lnc-ARSD	lncRNA	NA	NA
lnc-ARSE	lncRNA	NA	NA
lnc-ASCC3	lncRNA	NA	NA
ASXL1	lncRNA	HSALNT0266360	NA
lnc-ATG7	lncRNA	NA	NA
lnc-ATP13A4	lncRNA	NA	NA
lnc-ATP6AP2	lncRNA	NA	NA
lnc-ATP6V0A1	lncRNA	NA	NA
lnc-AVIL	lncRNA	NA	NA
lnc-BANP	lncRNA	NA	NA
lnc-BAZ2A	lncRNA	NA	NA
lnc-BCL2L14	lncRNA	NA	NA
lnc-BCL3	lncRNA	NA	NA
lnc-BCL7C	lncRNA	NA	NA
lnc-BIRC6	lncRNA	NA	NA
lnc-BLOC1S3	lncRNA	NA	NA
lnc-BOLL	lncRNA	NA	NA
lnc-BPNT1	lncRNA	NA	NA
lnc-BTBD2	lncRNA	NA	NA
lnc-C4orf45	lncRNA	NA	NA
lnc-C5orf42	lncRNA	NA	NA
CACNA1C-IT3	lncRNA	Homo sapiens long non-coding RNA NONHSAT161733.1	NA
CCDC136	lncRNA	NA	NA
lnc-CCDC14	lncRNA	NA	NA
lnc-CCDC92	lncRNA	NA	NA
lnc-CCNK	lncRNA	NA	NA
lnc-CD46	lncRNA	NA	NA
lnc-CDC27	lncRNA	NA	NA
lnc-CDH12	lncRNA	NA	NA
lnc-CDH13	lncRNA	NA	NA
lnc-CDH18	lncRNA	NA	NA
lnc-CDIP1	lncRNA	NA	NA
lnc-CDK6	lncRNA	NA	NA
lnc-CHRM3	lncRNA	NA	NA
CISD1	lncRNA	HSALNT0163090	NA
CISD1	lncRNA	non-protein coding lnc-CISD1-1:2	NA
lnc-CNIH3	lncRNA	NA	NA
CNTN4-AS2	lncRNA	HSALNT0050232	NA
CNTN4-AS2	lncRNA	Homo sapiens long non-coding RNA NONHSAT195340.1	NA
lnc-CNTNAP3B	lncRNA	NA	NA
lnc-COA1	lncRNA	NA	NA
lnc-COL4A2	lncRNA	NA	NA
lnc-COTL1	lncRNA	NA	NA
lnc-CPNE8	lncRNA	NA	NA
CRB1	lncRNA	NA	NA
lnc-CS	lncRNA	NA	NA
lnc-CSNK1E	lncRNA	NA	NA
lnc-DENND6A	lncRNA	NA	NA
DGKZ	lncRNA	NA	NA
DIO2-AS1	lncRNA	HSALNT0378184	NA
lnc-DLST	lncRNA	NA	NA
lnc-DNAJC27	lncRNA	NA	NA
lnc-DPH7	lncRNA	NA	NA
lnc-DPYSL2	lncRNA	NA	NA
lnc-COL21A1	lncRNA	NA	NA
lnc-DUSP11	lncRNA	NA	NA
lnc-EDC3	lncRNA	NA	NA
Ednra	lncRNA	NA	NA
lnc-EFHB	lncRNA	NA	NA
lnc-EHBP1	lncRNA	NA	NA
lnc-EIF4G3	lncRNA	NA	NA
lnc-EMCN	lncRNA	NA	NA
lnc-EML6	lncRNA	NA	NA
ENO2	lncRNA	NA	NA
lnc-ENOSF1	lncRNA	NA	NA
lnc-ENTPD5	lncRNA	NA	NA
lnc-EPAS1	lncRNA	NA	NA
lnc-ERCC1	lncRNA	NA	NA
lnc-ERCC5	lncRNA	NA	NA
lnc-ERGIC1	lncRNA	NA	NA
lnc-ETFA	lncRNA	NA	NA
lnc-EVA1A	lncRNA	NA	NA
lnc-EVI5	lncRNA	NA	NA
lnc-EVL	lncRNA	NA	NA
lnc-EXOC3	lncRNA	NA	NA
lnc-EXPH5	lncRNA	NA	NA
lnc-EYA4	lncRNA	NA	NA
lnc-EYS	lncRNA	NA	NA
lnc-FAM117B	lncRNA	NA	NA
lnc-FAM120AOS	lncRNA	NA	NA
lnc-FAM13C	lncRNA	NA	NA
FAM149A	lncRNA	NA	NA
lnc-FAM174B	lncRNA	NA	NA
lnc-FAM189A1	lncRNA	NA	NA
lnc-FANCA	lncRNA	NA	NA
lnc-FBXO36	lncRNA	NA	NA
lnc-FMR1	lncRNA	NA	NA
lnc-FN1	lncRNA	NA	NA
lnc-FNDC3B	lncRNA	NA	NA
lnc-FRMD6	lncRNA	NA	NA
lnc-FRYL	lncRNA	NA	NA
lnc-GAB3	lncRNA	NA	NA
lnc-GABPB2	lncRNA	NA	NA
lnc-GALNT15	lncRNA	NA	NA
lnc-GAPVD1	lncRNA	NA	NA
GATAD2A	lncRNA	NA	NA
lnc-GCNT1	lncRNA	NA	NA
GIGYF2	lncRNA	NA	NA
lnc-GIN1	lncRNA	NA	NA
GLI2	lncRNA	non-protein coding lnc-GLI2-1:1	NA
lnc-GLI3	lncRNA	NA	NA
GLTSCR2	lncRNA	NA	NA
lnc-GMDS	lncRNA	NA	NA
GNAO1	lncRNA	NA	NA
lnc-GNAS	lncRNA	NA	NA
lnc-GNL2	lncRNA	NA	NA
lnc-GON4L	lncRNA	NA	NA
lnc-GPATCH2	lncRNA	NA	NA
GPC6-AS2	lncRNA	Homo sapiens long non-coding RNA NONHSAT167091.1	NA
GPC6-AS2	lncRNA	GPC6 antisense RNA 2 (GPC6-AS2)	NA
GPC6-AS2	lncRNA	GPC6 antisense RNA 2 (GPC6-AS2)	NA
GPC6-AS2	lncRNA	GPC6 antisense RNA 2 (GPC6-AS2)	NA
lnc-GPR75-ASB3	lncRNA	NA	NA
GPRC5A	lncRNA	non-protein coding lnc-GPRC5A-5:1	NA
lnc-GTDC1	lncRNA	NA	NA
lnc-GTF2F2	lncRNA	NA	NA
lnc-GUF1	lncRNA	NA	NA
GUK1	lncRNA	non-protein coding lnc-GUK1-1:1	NA
lnc-GYG1	lncRNA	NA	NA
HELLS	lncRNA	NA	NA
lnc-HNRNPLL	lncRNA	NA	NA
lnc-HSCB	lncRNA	NA	NA
lnc-HSP90AA1	lncRNA	NA	NA
HSPE1	lncRNA	NA	NA
lnc-IFNAR1	lncRNA	NA	NA
lnc-IFT81	lncRNA	NA	NA
lnc-IGFBP7	lncRNA	NA	NA
lnc-IGSF11	lncRNA	NA	NA
lnc-ILK	lncRNA	NA	NA
INPP1	lncRNA	NA	NA
lnc-IQCA1	lncRNA	NA	NA
lnc-ITGB8	lncRNA	NA	NA
lnc-ITIH2	lncRNA	NA	NA
lnc-KATNAL1	lncRNA	NA	NA
KCNIP2-AS1	lncRNA	Homo sapiens long non-coding RNA NONHSAT016077.2	NA
lnc-KCTD1	lncRNA	NA	NA
lnc-KCTD9	lncRNA	NA	NA
lnc-KDM2A	lncRNA	NA	NA
lnc-KIAA0232	lncRNA	NA	NA
lnc-KIAA1614	lncRNA	NA	NA
lnc-KLF3	lncRNA	NA	NA
lnc-LAMA5	lncRNA	NA	NA
lnc-LARS	lncRNA	NA	NA
lnc-LBR	lncRNA	NA	NA
lnc-LGALS3BP	lncRNA	NA	NA
lnc-LHFPL2	lncRNA	NA	NA
LINC00303	lncRNA	HSALNT0020367	NA
LINC00511	lncRNA	HSALNT0244867	NA
LINC00589	lncRNA	HSALNT0134861	NA
LIPE-AS1	lncRNA	HSALNT0260226	NA
LPIN1	lncRNA	NA	NA
lnc-LPP	lncRNA	NA	NA
lnc-LRRC27	lncRNA	NA	NA
lnc-LRRC4C	lncRNA	NA	NA
lnc-LRRN2	lncRNA	NA	NA
LY86-AS1	lncRNA	HSALNT0100666	NA
lnc-MADCAM1	lncRNA	NA	NA
MAL	lncRNA	NA	NA
MAN1A2	lncRNA	NA	NA
MAP2K3	lncRNA	NA	NA
MAP7D1	lncRNA	HSALNT0004894	NA
lnc-MAPK7	lncRNA	NA	NA
lnc-MBD6	lncRNA	NA	NA
lnc-MDM4	lncRNA	NA	NA
MFN2	lncRNA	NA	NA
lnc-MGAT4A	lncRNA	NA	NA
lnc-MGST1	lncRNA	NA	NA
MIB2	lncRNA	non-protein coding lnc-MIB2-4:2	NA
lnc-MOK	lncRNA	NA	NA
lnc-MORF4L1	lncRNA	NA	NA
lnc-MPP2	lncRNA	NA	NA
lnc-MSI2	lncRNA	NA	NA
lnc-MTRR	lncRNA	NA	NA
lnc-MTUS2	lncRNA	NA	NA
lnc-MX1	lncRNA	NA	NA
lnc-NAPEPLD	lncRNA	NA	NA
lnc-NAT10	lncRNA	NA	NA
lnc-NAT9	lncRNA	NA	NA
lnc-NAV2	lncRNA	NA	NA
lnc-NCOR2	lncRNA	NA	NA
lnc-NDUFA10	lncRNA	NA	NA
NDUFAF2	lncRNA	NA	NA
NET1	lncRNA	NA	NA
NFIC	lncRNA	NA	NA
lnc-NINL	lncRNA	NA	NA
lnc-NMT1	lncRNA	NA	NA
lnc-NOVA1	lncRNA	NA	NA
NPSR1-AS1	lncRNA	HSALNT0042783	NA
NPSR1-AS1	lncRNA	HSALNT0121041	NA
NRXN3	lncRNA	NA	NA
lnc-NSF	lncRNA	NA	NA
lnc-NTM	lncRNA	NA	NA
lnc-NXN	lncRNA	NA	NA
lnc-OPCML	lncRNA	NA	NA
lnc-ORC4	lncRNA	NA	NA
lnc-OSBPL10	lncRNA	NA	NA
lnc-PALM	lncRNA	NA	NA
lnc-PAPSS2	lncRNA	NA	NA
PCNT	lncRNA	NA	NA
lnc-PDE10A	lncRNA	NA	NA
lnc-PDE2A	lncRNA	NA	NA
lnc-PDE4DIP	lncRNA	NA	NA
lnc-PDIA6	lncRNA	NA	NA
lnc-PDZD7	lncRNA	NA	NA
lnc-PEAK1	lncRNA	NA	NA
lnc-PECR	lncRNA	NA	NA
lnc-PHF13	lncRNA	NA	NA
lnc-PHF14	lncRNA	NA	NA
lnc-PI4K2B	lncRNA	NA	NA
lnc-PIK3AP1	lncRNA	NA	NA
lnc-PITPNB	lncRNA	NA	NA
lnc-PLA2G2C	lncRNA	NA	NA
lnc-PMEL	lncRNA	NA	NA
lnc-POLG2	lncRNA	NA	NA
lnc-POMP	lncRNA	NA	NA
lnc-PPIG	lncRNA	NA	NA
lnc-PPP1R13B	lncRNA	NA	NA
lnc-PPP1R2	lncRNA	NA	NA
lnc-PRDX3	lncRNA	NA	NA
lnc-PRKAG2	lncRNA	NA	NA
lnc-PSD3	lncRNA	NA	NA
lnc-PTGR1	lncRNA	NA	NA
PTMA	lncRNA	HSALNT0048673	NA
PTMA	lncRNA	non-protein coding lnc-PTMA-4:1	NA
PTMA	lncRNA	non-protein coding lnc-PTMA-3:1	NA
lnc-RAB40B	lncRNA	NA	NA
RAB7A	lncRNA	HSALNT0060319	NA
RAB7A	lncRNA	non-protein coding lnc-RAB7A-2:1	NA
RAB7A	lncRNA	non-protein coding lnc-RAB7A-1:1	NA
lnc-RALY	lncRNA	NA	NA
lnc-RASSF8	lncRNA	NA	NA
lnc-RB1CC1	lncRNA	NA	NA
RBM25	lncRNA	NA	NA
lnc-RBM34	lncRNA	NA	NA
lnc-RNASET2	lncRNA	NA	NA
lnc-RNF130	lncRNA	NA	NA
lnc-RNFT1	lncRNA	NA	NA
lnc-RORA	lncRNA	NA	NA
RP11-640M9.2	lncRNA	NA	NA
RP11-729L2.2	lncRNA	NA	NA
RP5-1042K10.13	lncRNA	NA	NA
lnc-ZEB2	lncRNA	NA	NA
lnc-SRGAP3	lncRNA	NA	NA
lnc-ERICH1	lncRNA	NA	NA
lnc-SLC25A51	lncRNA	NA	NA
CASC9	lncRNA	HSALNT0121266	NA
CASC9	lncRNA	LNC_000537	NA
CASC9	lncRNA	Homo sapiens	NA
CASC9	lncRNA	HSALNT0078841	NA
EIF4E2	lncRNA	NA	NA
NONHSAG023785	lncRNA	Homo sapiens long non-coding RNA NONHSAT059132.2	NA
SNHG12	lncRNA	non-protein coding SNHG12:16	NA
SNHG12	lncRNA	non-coding RNA	NA
lnc-PHB2	lncRNA	NA	NA
LINC00311	lncRNA	HSALNT0387478	NA
LINC00311	lncRNA	Homo sapiens long non-coding RNA NONHSAT173391.1	NA
LINC00311	lncRNA	Homo sapiens long non-coding RNA NONHSAT173392.1	NA
LINC00311	lncRNA	Homo sapiens long non-coding RNA NONHSAT173394.1	NA
LINC00311	lncRNA	Homo sapiens long non-coding RNA NONHSAT173395.1	NA
LINC00311	lncRNA	HSALNT0234641	NA
NONHSAG037306	lncRNA	Homo sapiens long non-coding RNA NONHSAT094799.2	NA
LINC00313	lncRNA	HSALNT0274253	NA
lnc-ZNF263	lncRNA	NA	NA
NONHSAG026484	lncRNA	Homo sapiens long non-coding RNA NONHSAT067856.2	NA
NONHSAG033802	lncRNA	Homo sapiens long non-coding RNA NONHSAT085062.2	NA
NONHSAG022868	lncRNA	HSALNT0245770	NA
NONHSAG049169	lncRNA	HSALNT0130804	NA
NONHSAG026205	lncRNA	Homo sapiens long non-coding RNA NONHSAT067130.2	NA
NONHSAG023447	lncRNA	HSALNT0248363	NA
NONHSAG031657	lncRNA	Homo sapiens long non-coding RNA NONHSAT079453.2	NA
NONHSAG024696	lncRNA	Homo sapiens long non-coding RNA NONHSAT060901.2	NA
RPI002_000660	lncRNA	NA	NA
NONHSAG006092	lncRNA	Homo sapiens long non-coding RNA NONHSAT013767.2	NA
RPL14	lncRNA	NA	NA
lnc-RPL17	lncRNA	NA	NA
lnc-RPL3	lncRNA	NA	NA
lnc-RSRC1	lncRNA	NA	NA
lnc-RTN4IP1	lncRNA	NA	NA
lnc-S100A16	lncRNA	NA	NA
lnc-SAG	lncRNA	NA	NA
lnc-SBF2	lncRNA	NA	NA
lnc-SCAPER	lncRNA	NA	NA
lnc-SCRN3	lncRNA	NA	NA
lnc-SENP2	lncRNA	NA	NA
lnc-SETD2	lncRNA	NA	NA
lnc-SFMBT1	lncRNA	NA	NA
SHISA4	lncRNA	NA	NA
lnc-SHISA5	lncRNA	NA	NA
lnc-SLC11A2	lncRNA	NA	NA
lnc-SLC25A26	lncRNA	NA	NA
lnc-SLC4A5	lncRNA	NA	NA
lnc-SLIRP	lncRNA	NA	NA
SMARCA2	lncRNA	NA	NA
lnc-SMARCC1	lncRNA	NA	NA
lnc-SMARCC2	lncRNA	NA	NA
lnc-SOD1	lncRNA	NA	NA
lnc-SORBS2	lncRNA	NA	NA
lnc-SOX5	lncRNA	NA	NA
lnc-SOX6	lncRNA	NA	NA
lnc-SP3	lncRNA	NA	NA
lnc-SPDYA	lncRNA	NA	NA
lnc-SPIDR	lncRNA	NA	NA
lnc-SPON2	lncRNA	NA	NA
lnc-SPTBN4	lncRNA	NA	NA
SSBP4	lncRNA	non-protein coding lnc-SSBP4-2:1	NA
lnc-STK10	lncRNA	NA	NA
lnc-STPG1	lncRNA	NA	NA
lnc-STRN3	lncRNA	NA	NA
STX16-NPEPL1	lncRNA	Homo sapiens STX16-NPEPL1 readthrough (NMD candidate) (STX16-NPEPL1)	NA
lnc-STX8	lncRNA	NA	NA
lnc-SUCLG1	lncRNA	NA	NA
lnc-SUN2	lncRNA	NA	NA
lnc-TANGO6	lncRNA	NA	NA
lnc-TBC1D8	lncRNA	NA	NA
lnc-TBC1D9B	lncRNA	NA	NA
lnc-TCEA1	lncRNA	NA	NA
lnc-TCTN1	lncRNA	NA	NA
lnc-TIAL1	lncRNA	NA	NA
TIMM21	lncRNA	NA	NA
lnc-TMCC1	lncRNA	NA	NA
lnc-TMCC3	lncRNA	NA	NA
lnc-TMCO3	lncRNA	NA	NA
lnc-TMEM105	lncRNA	NA	NA
lnc-TMEM131	lncRNA	NA	NA
lnc-TMEM154	lncRNA	NA	NA
lnc-TMEM243	lncRNA	NA	NA
lnc-TMEM260	lncRNA	NA	NA
TMEM51-AS1	lncRNA	TMEM51 antisense RNA 1	NA
lnc-TMEM63A	lncRNA	NA	NA
lnc-TNFAIP2	lncRNA	NA	NA
lnc-TNFRSF8	lncRNA	NA	NA
lnc-TNK2	lncRNA	NA	NA
lnc-TNS4	lncRNA	NA	NA
lnc-TP53BP1	lncRNA	NA	NA
lnc-TRA2A	lncRNA	NA	NA
lnc-TSTA3	lncRNA	NA	NA
lnc-TTC39B	lncRNA	NA	NA
TXNRD1	lncRNA	non-protein coding lnc-TXNRD1-1:1	NA
lnc-UBAC2	lncRNA	NA	NA
UBXN4	lncRNA	non-protein coding lnc-UBXN4-9:1	NA
UBXN4	lncRNA	HSALNT0306011	NA
lnc-UGGT1	lncRNA	NA	NA
lnc-URGCP	lncRNA	NA	NA
lnc-USE1	lncRNA	NA	NA
lnc-USP33	lncRNA	NA	NA
lnc-USP44	lncRNA	NA	NA
lnc-USP47	lncRNA	NA	NA
lnc-USP48	lncRNA	NA	NA
VEGFA	lncRNA	NA	NA
lnc-VGLL4	lncRNA	NA	NA
lnc-VOPP1	lncRNA	NA	NA
lnc-VPS37C	lncRNA	NA	NA
lnc-VSNL1	lncRNA	NA	NA
lnc-WDPCP	lncRNA	NA	NA
lnc-XPO7	lncRNA	NA	NA
lnc-XRCC3	lncRNA	NA	NA
lnc-YIPF1	lncRNA	NA	NA
ZBED3-AS1	lncRNA	non-protein coding ZBED3-AS1:18	NA
lnc-ZBED5	lncRNA	NA	NA
ZC2HC1A	lncRNA	NA	NA
lnc-ZHX1	lncRNA	NA	NA
lnc-ZMYM2	lncRNA	NA	NA
lnc-ZNF141	lncRNA	NA	NA
lnc-ZNF16	lncRNA	NA	NA
lnc-ZNF461	lncRNA	NA	NA
GS1-259H13.2	lncRNA	NA	NA
lnc-ZRSR2	lncRNA	NA	NA
ZRANB2-AS1	lncRNA	ZRANB2 antisense RNA 1 (ZRANB2-AS1)	NA
ZRANB2-AS1	lncRNA	ZRANB2 antisense RNA 1 (ZRANB2-AS1)	NA
ZRANB2-AS1	lncRNA	ZRANB2 antisense RNA 1 (ZRANB2-AS1)	NA
lnc-NUF2	lncRNA	NA	NA
SNRPE	lncRNA	non-protein coding lnc-SNRPE-3:1	NA
lnc-ENAH	lncRNA	NA	NA
lnc-RNF187	lncRNA	NA	NA
KAT6B	lncRNA	NA	NA
lnc-RPS24	lncRNA	NA	NA
lnc-RPS13	lncRNA	NA	NA
lnc-CAPRIN1	lncRNA	NA	NA
lnc-PAK1	lncRNA	NA	NA
MYCBP2-AS1	lncRNA	HSALNT0203897	NA
MYCBP2-AS1	lncRNA	MYCBP2 antisense RNA 1	NA
lnc-DENND4A	lncRNA	NA	NA
NONHSAG023781	lncRNA	Homo sapiens long non-coding RNA NONHSAT059127.2	NA
lnc-TIA1	lncRNA	NA	NA
CNNM3	lncRNA	HSALNT0036019	NA
R3HDM1	lncRNA	NA	NA
lnc-HPS4	lncRNA	NA	NA
lnc-CMTM6	lncRNA	NA	NA
lnc-MRPL3	lncRNA	NA	NA
lnc-HNRNPD	lncRNA	NA	NA
GPBP1	lncRNA	NA	NA
SREK1	lncRNA	non-protein coding lnc-SREK1-3:1	NA
SREK1	lncRNA	non-protein coding lnc-SREK1-1:1	NA
DMXL1	lncRNA	HSALNT0093373	NA
lnc-CANX	lncRNA	NA	NA
lnc-HIVEP2	lncRNA	NA	NA
lnc-GBX1	lncRNA	NA	NA
lnc-NBN	lncRNA	NA	NA
lnc-RPL7A	lncRNA	NA	NA
NONHSAG053777	lncRNA	Homo sapiens long non-coding RNA NONHSAT135470.2	NA
lnc-RBMX	lncRNA	NA	NA
lnc-MTCP1	lncRNA	NA	NA
lnc-RPL22	lncRNA	NA	NA
lnc-TARDBP	lncRNA	NA	NA
lnc-MINOS1	lncRNA	NA	NA
HMGN2	lncRNA	non-protein coding lnc-HMGN2-4:1	NA
NONHSAG000828	lncRNA	HSALNT0003832	NA
NONHSAG000828	lncRNA	LNC_000064	NA
lnc-SRSF4	lncRNA	NA	NA
lnc-FAM229A	lncRNA	NA	NA
ZMYM4	lncRNA	NA	NA
lnc-CLSPN	lncRNA	NA	NA
lnc-RAD54L	lncRNA	NA	NA
lnc-RNF11	lncRNA	NA	NA
NONHSAG001663	lncRNA	Homo sapiens long non-coding RNA NONHSAT149055.1	NA
NONHSAG001663	lncRNA	Homo sapiens long non-coding RNA NONHSAT003605.2	NA
lnc-DNTTIP2	lncRNA	NA	NA
lnc-PRKAB2	lncRNA	NA	NA
lnc-POGZ	lncRNA	NA	NA
NONHSAG003007	lncRNA	Homo sapiens long non-coding RNA NONHSAT006593.2	NA
lnc-HAX1	lncRNA	NA	NA
lnc-ADAR	lncRNA	NA	NA
PMF1	lncRNA	NA	NA
lnc-GPATCH4	lncRNA	NA	NA
lnc-PIGC	lncRNA	NA	NA
lnc-DARS2	lncRNA	NA	NA
KCTD3	lncRNA	non-protein coding lnc-KCTD3-7:1	NA
lnc-C1orf35	lncRNA	NA	NA
NTPCR	lncRNA	HSALNT0299071	NA
lnc-TARBP1	lncRNA	NA	NA
lnc-TOMM20	lncRNA	NA	NA
lnc-IDI1	lncRNA	NA	NA
lnc-SEPHS1	lncRNA	NA	NA
VIM	lncRNA	NA	NA
lnc-COMMD3	lncRNA	NA	NA
WAC-AS1	lncRNA	non-protein coding WAC-AS1:10	NA
lnc-MTPAP	lncRNA	NA	NA
lnc-TFAM	lncRNA	NA	NA
lnc-MARVELD1	lncRNA	NA	NA
lnc-SMNDC1	lncRNA	NA	NA
lnc-FAM204A	lncRNA	NA	NA
lnc-FGFR2	lncRNA	NA	NA
lnc-AP2A2	lncRNA	NA	NA
RPL26P30	lncRNA	NA	NA
lnc-NUP98	lncRNA	NA	NA
lnc-KIF18A	lncRNA	NA	NA
lnc-CPSF7	lncRNA	NA	NA
lnc-STIP1	lncRNA	NA	NA
lnc-CFL1	lncRNA	NA	NA
RBM4	lncRNA	non-protein coding lnc-RBM4-1:1	NA
RBM4	lncRNA	HSALNT0177101	NA
lnc-PRSS23	lncRNA	NA	NA
lnc-CWC15	lncRNA	NA	NA
lnc-IFT46	lncRNA	NA	NA
lnc-APLP2	lncRNA	NA	NA
lnc-SNX19	lncRNA	NA	NA
lnc-SLC38A1	lncRNA	NA	NA
lnc-CD63	lncRNA	NA	NA
lnc-CDK2	lncRNA	NA	NA
lnc-ZDHHC17	lncRNA	NA	NA
lnc-C12orf73	lncRNA	NA	NA
lnc-HCFC2	lncRNA	NA	NA
lnc-PGAM5	lncRNA	NA	NA
lnc-CHFR	lncRNA	NA	NA
lnc-MPHOSPH8	lncRNA	NA	NA
NONHSAG013429	lncRNA	Homo sapiens long non-coding RNA NONHSAT033620.2	NA
lnc-RBM23	lncRNA	NA	NA
lnc-GEMIN2	lncRNA	NA	NA
lnc-RPS29	lncRNA	NA	NA
lnc-ATP6V1D	lncRNA	NA	NA
LOC100289511	lncRNA	non-protein coding lnc-SLC10A1-1:2	NA
LOC100289511	lncRNA	non-protein coding lnc-SLC10A1-1:1	NA
lnc-SIPA1L1	lncRNA	NA	NA
NONHSAG015431	lncRNA	Homo sapiens long non-coding RNA NONHSAT037733.2	NA
lnc-GLRX5	lncRNA	NA	NA
lnc-LRRC57	lncRNA	NA	NA
lnc-PATL2	lncRNA	NA	NA
lnc-CEP152	lncRNA	NA	NA
lnc-GCNT3	lncRNA	NA	NA
TPM1	lncRNA	NA	NA
lnc-RPS27L	lncRNA	NA	NA
lnc-RPLP1	lncRNA	NA	NA
lnc-TLE3	lncRNA	NA	NA
lnc-UACA	lncRNA	NA	NA
lnc-NRG4	lncRNA	NA	NA
lnc-WDR61	lncRNA	NA	NA
lnc-CHRNA3	lncRNA	NA	NA
lnc-LYSMD4	lncRNA	NA	NA
lnc-POLR3K	lncRNA	NA	NA
RHOT2	lncRNA	NA	NA
NONHSAG018276	lncRNA	Homo sapiens long non-coding RNA NONHSAT052006.2	NA
SRRM2	lncRNA	NA	NA
lnc-CREBBP	lncRNA	NA	NA
lnc-FAM192A	lncRNA	NA	NA
lnc-CES2	lncRNA	NA	NA
lnc-CYB5B	lncRNA	NA	NA
lnc-ZDHHC7	lncRNA	NA	NA
NONHSAG020469	lncRNA	HSALNT0387987	NA
NONHSAG020469	lncRNA	HSALNT0235874	NA
NONHSAG020639	lncRNA	Homo sapiens long non-coding RNA NONHSAT145226.2	NA
lnc-DERL2	lncRNA	NA	NA
lnc-SYNRG	lncRNA	NA	NA
lnc-MIEN1	lncRNA	NA	NA
lnc-EIF1	lncRNA	NA	NA
lnc-PHB	lncRNA	NA	NA
lnc-NME1	lncRNA	NA	NA
lnc-AMZ2	lncRNA	NA	NA
lnc-PRKAR1A	lncRNA	NA	NA
lnc-KCTD2	lncRNA	NA	NA
lnc-MRPS7	lncRNA	NA	NA
lnc-ZACN	lncRNA	NA	NA
lnc-CANT1	lncRNA	NA	NA
lnc-CSNK1D	lncRNA	NA	NA
lnc-FOXK2	lncRNA	NA	NA
ZCCHC2	lncRNA	non-protein coding lnc-ZCCHC2-4:1	NA
lnc-ZNF516	lncRNA	NA	NA
lnc-RNF126	lncRNA	NA	NA
lnc-TMEM259	lncRNA	NA	NA
NONHSAG024341	lncRNA	HSALNT0254183	NA
lnc-UQCR11	lncRNA	NA	NA
lnc-AES	lncRNA	NA	NA
ANKLE1	lncRNA	NA	NA
MAU2	lncRNA	NA	NA
lnc-ZNF536	lncRNA	NA	NA
PDCD5	lncRNA	NA	NA
CAPNS1	lncRNA	non-protein coding lnc-CAPNS1-2:1	NA
lnc-PAF1	lncRNA	NA	NA
lnc-C5AR1	lncRNA	NA	NA
LENG8-AS1	lncRNA	HSALNT0398711	NA
lnc-PPP6R1	lncRNA	NA	NA
lnc-U2AF2	lncRNA	NA	NA
lnc-ID2	lncRNA	NA	NA
lnc-KIDINS220	lncRNA	NA	NA
lnc-DDX1	lncRNA	NA	NA
lnc-PUM2	lncRNA	NA	NA
lnc-PTRHD1	lncRNA	NA	NA
lnc-CENPO	lncRNA	NA	NA
PPP1CB	lncRNA	NA	NA
lnc-FEZ2	lncRNA	NA	NA
CAMKMT	lncRNA	NA	NA
lnc-RPS27A	lncRNA	NA	NA
lnc-MTIF2	lncRNA	NA	NA
lnc-TPRKB	lncRNA	NA	NA
DGUOK-AS1	lncRNA	non-protein coding DGUOK-AS1:7	NA
lnc-CCDC142	lncRNA	NA	NA
lnc-COX5B	lncRNA	NA	NA
lnc-COA5	lncRNA	NA	NA
lnc-MITD1	lncRNA	NA	NA
C2orf15	lncRNA	HSALNT0036341	NA
lnc-CCDC93	lncRNA	NA	NA
lnc-IWS1	lncRNA	NA	NA
lnc-STAM2	lncRNA	NA	NA
ABI2	lncRNA	novel transcript, antisense to abl interactor 2 (ABI2)	NA
ABI2	lncRNA	novel transcript, antisense to abl interactor 2 (ABI2)	NA
ABI2	lncRNA	non-protein coding lnc-ABI2-1:1	NA
XRCC5	lncRNA	NA	NA
lnc-ATG16L1	lncRNA	NA	NA
lnc-STK25	lncRNA	NA	NA
lnc-DTYMK	lncRNA	NA	NA
NOP56	lncRNA	NOP56 ribonucleoprotein transcript variant 2	NA
UBOX5-AS1	lncRNA	non-protein coding lnc-OXT-4:1	NA
UBOX5-AS1	lncRNA	HSALNT0263571	NA
lnc-MGME1	lncRNA	NA	NA
lnc-RBBP9	lncRNA	NA	NA
ENTPD6	lncRNA	NA	NA
HM13-AS1	lncRNA	HSALNT0400675	NA
NONHSAG031601	lncRNA	HSALNT0266359	NA
lnc-EIF6	lncRNA	NA	NA
YWHAB	lncRNA	NA	NA
NONHSAG031974	lncRNA	Homo sapiens long non-coding RNA NONHSAT080200.2	NA
lnc-TAF4	lncRNA	NA	NA
NONHSAG032232	lncRNA	HSALNT0270258	NA
lnc-ARFGAP1	lncRNA	NA	NA
SLC2A4RG	lncRNA	NA	NA
lnc-BTG3	lncRNA	NA	NA
BACH1-AS1	lncRNA	HSALNT0272524	NA
lnc-DONSON	lncRNA	NA	NA
lnc-TTC3	lncRNA	NA	NA
lnc-WRB	lncRNA	NA	NA
ADSL	lncRNA	non-protein coding lnc-ADSL-2:1	NA
lnc-DESI1	lncRNA	NA	NA
EAF1-AS1	lncRNA	HSALNT0051432	NA
EAF1-AS1	lncRNA	EAF1 antisense RNA 1	NA
lnc-TOP2B	lncRNA	NA	NA
lnc-IMPDH2	lncRNA	NA	NA
lnc-ATG3	lncRNA	NA	NA
lnc-ATP6V1A	lncRNA	NA	NA
lnc-NDUFB4	lncRNA	NA	NA
NONHSAG036136	lncRNA	HSALNT0060787	NA
lnc-ANKUB1	lncRNA	NA	NA
lnc-TSC22D2	lncRNA	NA	NA
lnc-KPNA4	lncRNA	NA	NA
ADD1	lncRNA	non-protein coding lnc-ADD1-6:1	NA
LIAS	lncRNA	NA	NA
lnc-SMARCAD1	lncRNA	NA	NA
lnc-LARP7	lncRNA	NA	NA
lnc-EXOSC9	lncRNA	NA	NA
lnc-TMA16	lncRNA	NA	NA
HAND2-AS1	lncRNA	HAND2 antisense RNA 1	NA
lnc-DNAJC21	lncRNA	NA	NA
NONHSAG040397	lncRNA	Homo sapiens long non-coding RNA NONHSAT101492.2	NA
lnc-APC	lncRNA	NA	NA
lnc-ATG12	lncRNA	NA	NA
lnc-KIF3A	lncRNA	NA	NA
lnc-ZCCHC10	lncRNA	NA	NA
lnc-HARS	lncRNA	NA	NA
lnc-MAT2B	lncRNA	NA	NA
PRR7-AS1	lncRNA	Homo sapiens long non-coding RNA NONHSAT205086.1	NA
PRR7-AS1	lncRNA	non-protein coding PRR7-AS1:9	NA
NONHSAG042683	lncRNA	HSALNT0099822	NA
lnc-FAM217A	lncRNA	NA	NA
lnc-IBTK	lncRNA	NA	NA
lnc-PGM3	lncRNA	NA	NA
RP3-486L4.4	lncRNA	NA	NA
lnc-NDUFAF4	lncRNA	NA	NA
lnc-ZFAND2A	lncRNA	NA	NA
CBX3	lncRNA	non-protein coding lnc-CBX3-1:1	NA
lnc-HOXA13	lncRNA	NA	NA
lnc-LSM5	lncRNA	NA	NA
lnc-KBTBD2	lncRNA	NA	NA
lnc-TMED4	lncRNA	NA	NA
lnc-TBRG4	lncRNA	NA	NA
AKAP9	lncRNA	NA	NA
lnc-BET1	lncRNA	NA	NA
lnc-C7orf49	lncRNA	NA	NA
lnc-MRPS33	lncRNA	NA	NA
lnc-RBM12B	lncRNA	NA	NA
lnc-SPAG1	lncRNA	NA	NA
lnc-EMC2	lncRNA	NA	NA
lnc-COL22A1	lncRNA	NA	NA
lnc-SHARPIN	lncRNA	NA	NA
lnc-CDKN2A	lncRNA	NA	NA
lnc-FANCC	lncRNA	NA	NA
NONHSAG053785	lncRNA	HSALNT0156791	NA
lnc-TSPAN6	lncRNA	NA	NA
lnc-THOC2	lncRNA	NA	NA
FMR1-AS1	lncRNA	PREDICTED lncRNA (TCONS_00276726)	NA
lnc-RPS2	lncRNA	NA	NA
NONHSAG042445	lncRNA	Homo sapiens long non-coding RNA NONHSAT105650.2	NA
LINC00359	lncRNA	HSALNT0205641	NA
IAH1	lncRNA	non-protein coding lnc-IAH1-2:19	NA
lnc-PTTG1IP	lncRNA	NA	NA
lnc-GALNT2	lncRNA	NA	NA
lnc-BRF1	lncRNA	NA	NA
lnc-RFNG	lncRNA	NA	NA
lnc-MAP3K10	lncRNA	NA	NA
lnc-TYMP	lncRNA	NA	NA
lnc-FMNL1	lncRNA	NA	NA
lnc-NADSYN1	lncRNA	NA	NA
NONHSAG007470	lncRNA	Homo sapiens long non-coding RNA NONHSAT017611.2	NA
lnc-LONRF1	lncRNA	NA	NA
lnc-CIDEB	lncRNA	NA	NA
NONHSAG031087	lncRNA	HSALNT0399095	NA
lnc-GHRL	lncRNA	NA	NA
lnc-KIFC2	lncRNA	NA	NA
FSTL3	lncRNA	NA	NA
NONHSAG026188	lncRNA	HSALNT0261196	NA
lnc-LRRTM2	lncRNA	NA	NA
lnc-RPS4Y1	lncRNA	NA	NA
KDM4A-AS1	lncRNA	Homo sapiens long non-coding RNA NONHSAT151514.1	NA
ZNF503-AS2	lncRNA	Homo sapiens long non-coding RNA NONHSAT014102.2	NA
MIR210HG	lncRNA	HSALNT0170812	NA
lnc-C11orf95	lncRNA	NA	NA
HNF1A-AS1	lncRNA	non-protein coding HNF1A-AS1:13	NA
GRTP1-AS1	lncRNA	HSALNT0207356	NA
RP11-876N24.4	lncRNA	NA	NA
HS1BP3-IT1	lncRNA	non-protein coding HS1BP3-IT1:2	NA
ACVR2B-AS1	lncRNA	HSALNT0311271	NA
ACVR2B-AS1	lncRNA	HSALNT0053122	NA
KIF9-AS1	lncRNA	non-protein coding lnc-KLHL18-8:1	NA
TRAF3IP2-AS1	lncRNA	HSALNT0111546	NA
LINC00574	lncRNA	non-protein coding LINC00574:1	NA
LINC00574	lncRNA	non-protein coding LINC00574:7	NA
lnc-JRK	lncRNA	NA	NA
VPS13A-AS1	lncRNA	VPS13A antisense RNA 1	NA
DBH-AS1	lncRNA	HSALNT0355282	NA
DBH-AS1	lncRNA	HSALNT0156443	NA
ARMCX3-AS1	lncRNA	ARMCX3 antisense RNA 1 (ARMCX3-AS1)	NA
ARMCX3-AS1	lncRNA	ARMCX3 antisense RNA 1 (ARMCX3-AS1)	NA
LINC00528	lncRNA	HSALNT0275095	NA
LINC00685	lncRNA	ncRNA	NA
JMJD1C-AS1	lncRNA	HSALNT0358145	NA
LINC01060	lncRNA	HSALNT0082510	NA
AC137932.5	lncRNA	NA	NA
lnc-SYN2	lncRNA	NA	NA
RUVBL1-AS1	lncRNA	HSALNT0060240	NA
ST8SIA6-AS1	lncRNA	HSALNT0356667	NA
ST8SIA6-AS1	lncRNA	HSALNT0159544	NA
PCED1B-AS1	lncRNA	non-protein coding PCED1B-AS1:14	NA
COL4A2-AS1	lncRNA	HSALNT0375236	NA
LINC01088	lncRNA	HSALNT0074104	NA
LINC01088	lncRNA	non-protein coding LINC01088:7	NA
OTX2-AS1	lncRNA	Homo sapiens OTX2 antisense RNA 1 (head to head), transcript variant 2 (OTX2-AS1)	NA
TDRG1	lncRNA	HSALNT0334190	NA
USP12-AS1	lncRNA	USP12 antisense RNA 1 (USP12-AS1)	NA
USP12-AS1	lncRNA	USP12 antisense RNA 1 (USP12-AS1)	NA
USP12-AS1	lncRNA	USP12 antisense RNA 1 (USP12-AS1)	NA
USP12-AS1	lncRNA	HSALNT0198940	NA
MACC1-AS1	lncRNA	HSALNT0339516	NA
lnc-LINC00672	lncRNA	NA	NA
ADARB2-AS1	lncRNA	HSALNT0157365	NA
LINC00702	lncRNA	Homo sapiens long non-coding RNA NONHSAT156542.1	NA
LINC00702	lncRNA	HSALNT0157951	NA
CALML3-AS1	lncRNA	HSALNT0158185	NA
LINC00609	lncRNA	HSALNT0078841	NA
LINC00609	lncRNA	HSALNT0171415	NA
LINC00609	lncRNA	HSALNT0209599	NA
lnc-PRSS51	lncRNA	NA	NA
ARHGAP31-AS1	lncRNA	HSALNT0059339	NA
FEZF1-AS1	lncRNA	non-protein coding FEZF1-AS1:7	NA
FEZF1-AS1	lncRNA	non-protein coding FEZF1-AS1:17	NA
hsa-miR-19a-3p	miRNA	NA	NA
FENDRR	lncRNA	HSALNT0234884	NA
lnc-HCFC1	lncRNA	NA	NA
lnc-KIAA2013	lncRNA	NA	NA
lnc-USP28	lncRNA	NA	NA
lnc-TP53	lncRNA	NA	NA
lnc-IFNG	lncRNA	NA	NA
lnc-LIN28B	lncRNA	NA	NA
lnc-HNRNPF	lncRNA	NA	NA
hsa-miR-151a-3p	miRNA	NA	NA
lnc-BUD13	lncRNA	NA	NA
lnc-LSM11	lncRNA	NA	NA
lnc-XRN2	lncRNA	NA	NA
lnc-FTO	lncRNA	NA	NA
lnc-MBNL2	lncRNA	NA	NA
lnc-SUZ12	lncRNA	NA	NA
lnc-ZBTB21	lncRNA	NA	NA
DBET	lncRNA	non-protein coding DBET:1	NA
DBET	lncRNA	ncRNA	NA
PLCB1	genes	non-protein coding lnc-PLCB1-2:1	phospholipase C beta 1 [Source:HGNC Symbol;Acc:HGNC:15917]
COL1A2	genes	NA	collagen type I alpha 2 chain [Source:HGNC Symbol;Acc:HGNC:2198]
EGR1	genes	NA	early growth response 1 [Source:HGNC Symbol;Acc:HGNC:3238]
MSX1	genes	NA	msh homeobox 1 [Source:HGNC Symbol;Acc:HGNC:7391]
MSX2	genes	non-protein coding lnc-MSX2-8:1	msh homeobox 2 [Source:HGNC Symbol;Acc:HGNC:7392]
SLC44A2	genes	NA	solute carrier family 44 member 2 [Source:HGNC Symbol;Acc:HGNC:17292]
DCN	genes	NA	decorin [Source:HGNC Symbol;Acc:HGNC:2705]
LUM	genes	NA	lumican [Source:HGNC Symbol;Acc:HGNC:6724]
EDN3	genes	NA	endothelin 3 [Source:HGNC Symbol;Acc:HGNC:3178]
PCLO	genes	NA	piccolo presynaptic cytomatrix protein [Source:HGNC Symbol;Acc:HGNC:13406]
DUSP9	genes	NA	dual specificity phosphatase 9 [Source:HGNC Symbol;Acc:HGNC:3076]
lnc-ID1	lncRNA	NA	NA
APLN	genes	non-protein coding lnc-APLN-2:1	apelin [Source:HGNC Symbol;Acc:HGNC:16665]
PSMA3-AS1	lncRNA	non-protein coding PSMA3-AS1:1	NA
LINC02615	lncRNA	HSALNT0322018	NA
SCOC-AS1	lncRNA	HSALNT0121266	NA
DRAIC	lncRNA	HSALNT0222109	NA
MCPH1-AS1	lncRNA	MCPH1 antisense RNA 1 (MCPH1-AS1)	NA
MCPH1-AS1	lncRNA	MCPH1 antisense RNA 1 (MCPH1-AS1)	NA
MCPH1-AS1	lncRNA	MCPH1 antisense RNA 1 (MCPH1-AS1)	NA
LINC01618	lncRNA	HSALNT0319612	NA
LINC00390	lncRNA	non-protein coding LINC00390:6	NA
MIR762HG	lncRNA	HSALNT0385352	NA
MIR762HG	lncRNA	HSALNT0229810	NA
LOC107984948	lncRNA	HSALNT0005993	NA
WARS2-AS1	lncRNA	HSALNT0121266	NA
WARS2-AS1	lncRNA	non-protein coding lnc-HAO2-2:8	NA
WARS2-AS1	lncRNA	non-protein coding lnc-HAO2-2:9	NA
ITGB1-DT	lncRNA	non-protein coding ITGB1-DT:26	NA
VPS33B-DT	lncRNA	non-protein coding VPS33B-DT:17	NA
VPS33B-DT	lncRNA	HSALNT0224631	NA
BRWD1-AS1	lncRNA	Homo sapiens long non-coding RNA NONHSAT190980.1	NA
BRWD1-AS1	lncRNA	non-protein coding lnc-WRB-2:11	NA
LMNTD2-AS1	lncRNA	Homo sapiens long non-coding RNA NONHSAT158688.1	NA
NIPBL-DT	lncRNA	LHRI_LNC1029.1	NA
LINC01719	lncRNA	ncRNA	NA
LINC01719	lncRNA	HSALNT0014192	NA
CSTF3-DT	lncRNA	Homo sapiens long non-coding RNA NONHSAT158988.1	NA
SNHG25	lncRNA	HSALNT0391099	NA
CDYL-AS1	lncRNA	HSALNT0331986	NA
TUSC8	lncRNA	HSALNT0200955	NA
LINC01678	lncRNA	HSALNT0274389	NA
LINC01678	lncRNA	non-protein coding LINC01678:20	NA
TAB3-AS1	lncRNA	HSALNT0281286	NA
ID2-AS1	lncRNA	non-protein coding ID2-AS1:14	NA
ID2-AS1	lncRNA	HSALNT0027018	NA
HOXC13-AS	lncRNA	HSALNT0189442	NA
HOXC13-AS	lncRNA	HSALNT0368387	NA
PCAT19	lncRNA	HSALNT0397957	NA

## Sheet: Paper Interactions
from	Biotype	to	Biotype	strength	Regulation	Tissue/ Cell	Description	Pathway.name	Pathway_Name	Top	All_Path	Level	All_Path_Number
hsa-miR-1-3p	miRNA	SLC8A1	genes	strong	NA	NA	NA	hsa04261	Adrenergic signaling in cardiomyocytes - Homo sapiens (human)	Organismal Systems	[Organismal Systems > Circulatory system > Adrenergic signaling in cardiomyocytes]	[3]	[hsa04261]
MEG3	lncRNA	SLC8A1	genes	weak	NA	NA	NA	hsa04261	Adrenergic signaling in cardiomyocytes - Homo sapiens (human)	Organismal Systems	[Organismal Systems > Circulatory system > Adrenergic signaling in cardiomyocytes]	[3]	[hsa04261]
LINC02615	lncRNA	SLC8A1	genes	weak	NA	NA	NA	hsa04261	Adrenergic signaling in cardiomyocytes - Homo sapiens (human)	Organismal Systems	[Organismal Systems > Circulatory system > Adrenergic signaling in cardiomyocytes]	[3]	[hsa04261]
SCOC-AS1	lncRNA	SLC8A1	genes	weak	NA	NA	NA	hsa04261	Adrenergic signaling in cardiomyocytes - Homo sapiens (human)	Organismal Systems	[Organismal Systems > Circulatory system > Adrenergic signaling in cardiomyocytes]	[3]	[hsa04261]
DRAIC	lncRNA	SLC8A1	genes	weak	NA	NA	NA	hsa04261	Adrenergic signaling in cardiomyocytes - Homo sapiens (human)	Organismal Systems	[Organismal Systems > Circulatory system > Adrenergic signaling in cardiomyocytes]	[3]	[hsa04261]
MEG3	lncRNA	PLCB1	genes	weak	NA	NA	NA	hsa04261	Adrenergic signaling in cardiomyocytes - Homo sapiens (human)	Organismal Systems	[Organismal Systems > Circulatory system > Adrenergic signaling in cardiomyocytes]	[3]	[hsa04261]
LOC107984948	lncRNA	PLCB1	genes	weak	NA	NA	NA	hsa04261	Adrenergic signaling in cardiomyocytes - Homo sapiens (human)	Organismal Systems	[Organismal Systems > Circulatory system > Adrenergic signaling in cardiomyocytes]	[3]	[hsa04261]
KCNQ1OT1	lncRNA	PLCB1	genes	weak	NA	NA	NA	hsa04261	Adrenergic signaling in cardiomyocytes - Homo sapiens (human)	Organismal Systems	[Organismal Systems > Circulatory system > Adrenergic signaling in cardiomyocytes]	[3]	[hsa04261]
PSMA3-AS1	lncRNA	PLCB1	genes	weak	NA	NA	NA	hsa04261	Adrenergic signaling in cardiomyocytes - Homo sapiens (human)	Organismal Systems	[Organismal Systems > Circulatory system > Adrenergic signaling in cardiomyocytes]	[3]	[hsa04261]
WARS2-AS1	lncRNA	PLCB1	genes	weak	NA	NA	NA	hsa04261	Adrenergic signaling in cardiomyocytes - Homo sapiens (human)	Organismal Systems	[Organismal Systems > Circulatory system > Adrenergic signaling in cardiomyocytes]	[3]	[hsa04261]
ITGB1-DT	lncRNA	PLCB1	genes	weak	NA	NA	NA	hsa04261	Adrenergic signaling in cardiomyocytes - Homo sapiens (human)	Organismal Systems	[Organismal Systems > Circulatory system > Adrenergic signaling in cardiomyocytes]	[3]	[hsa04261]
DRAIC	lncRNA	PLCB1	genes	weak	NA	NA	NA	hsa04261	Adrenergic signaling in cardiomyocytes - Homo sapiens (human)	Organismal Systems	[Organismal Systems > Circulatory system > Adrenergic signaling in cardiomyocytes]	[3]	[hsa04261]
LINC00511	lncRNA	PLCB1	genes	weak	NA	NA	NA	hsa04261	Adrenergic signaling in cardiomyocytes - Homo sapiens (human)	Organismal Systems	[Organismal Systems > Circulatory system > Adrenergic signaling in cardiomyocytes]	[3]	[hsa04261]
hsa-miR-24-3p	miRNA	TGFB1	genes	strong	NA	NA	NA	hsa04933	AGE-RAGE signaling pathway in diabetic complications - Homo sapiens (human)	Human Diseases	[Human Diseases > Endocrine and metabolic disease > AGE-RAGE signaling pathway in diabetic complications]	[3]	[hsa04933]
hsa-miR-335-5p	miRNA	COL3A1	genes	weak	Negative	NA / NA	NA	hsa04933	AGE-RAGE signaling pathway in diabetic complications - Homo sapiens (human)	Human Diseases	[Human Diseases > Endocrine and metabolic disease > AGE-RAGE signaling pathway in diabetic complications]	[3]	[hsa04933]
hsa-miR-21-5p	miRNA	TGFB1	genes	weak	NA	NA	NA	hsa04933	AGE-RAGE signaling pathway in diabetic complications - Homo sapiens (human)	Human Diseases	[Human Diseases > Endocrine and metabolic disease > AGE-RAGE signaling pathway in diabetic complications]	[3]	[hsa04933]
hsa-miR-19b-3p	miRNA	TGFB1	genes	weak	NA	NA	NA	hsa04933	AGE-RAGE signaling pathway in diabetic complications - Homo sapiens (human)	Human Diseases	[Human Diseases > Endocrine and metabolic disease > AGE-RAGE signaling pathway in diabetic complications]	[3]	[hsa04933]
hsa-miR-93-5p	miRNA	TGFB1	genes	weak	NA	NA	NA	hsa04933	AGE-RAGE signaling pathway in diabetic complications - Homo sapiens (human)	Human Diseases	[Human Diseases > Endocrine and metabolic disease > AGE-RAGE signaling pathway in diabetic complications]	[3]	[hsa04933]
hsa-miR-574-3p	miRNA	TGFB1	genes	strong	NA	NA	NA	hsa04933	AGE-RAGE signaling pathway in diabetic complications - Homo sapiens (human)	Human Diseases	[Human Diseases > Endocrine and metabolic disease > AGE-RAGE signaling pathway in diabetic complications]	[3]	[hsa04933]
hsa-miR-106a-5p	miRNA	TGFB1	genes	weak	NA	NA	NA	hsa04933	AGE-RAGE signaling pathway in diabetic complications - Homo sapiens (human)	Human Diseases	[Human Diseases > Endocrine and metabolic disease > AGE-RAGE signaling pathway in diabetic complications]	[3]	[hsa04933]
MCPH1-AS1	lncRNA	COL3A1	genes	weak	NA	NA	NA	hsa04933	AGE-RAGE signaling pathway in diabetic complications - Homo sapiens (human)	Human Diseases	[Human Diseases > Endocrine and metabolic disease > AGE-RAGE signaling pathway in diabetic complications]	[3]	[hsa04933]
KCNQ1OT1	lncRNA	COL3A1	genes	weak	NA	NA	NA	hsa04933	AGE-RAGE signaling pathway in diabetic complications - Homo sapiens (human)	Human Diseases	[Human Diseases > Endocrine and metabolic disease > AGE-RAGE signaling pathway in diabetic complications]	[3]	[hsa04933]
SNHG12	lncRNA	TGFB1	genes	weak	NA	NA	NA	hsa04933	AGE-RAGE signaling pathway in diabetic complications - Homo sapiens (human)	Human Diseases	[Human Diseases > Endocrine and metabolic disease > AGE-RAGE signaling pathway in diabetic complications]	[3]	[hsa04933]
LINC01618	lncRNA	TGFB1	genes	weak	NA	NA	NA	hsa04933	AGE-RAGE signaling pathway in diabetic complications - Homo sapiens (human)	Human Diseases	[Human Diseases > Endocrine and metabolic disease > AGE-RAGE signaling pathway in diabetic complications]	[3]	[hsa04933]
LINC00390	lncRNA	TGFB1	genes	weak	NA	NA	NA	hsa04933	AGE-RAGE signaling pathway in diabetic complications - Homo sapiens (human)	Human Diseases	[Human Diseases > Endocrine and metabolic disease > AGE-RAGE signaling pathway in diabetic complications]	[3]	[hsa04933]
MIR762HG	lncRNA	TGFB1	genes	weak	NA	NA	NA	hsa04933	AGE-RAGE signaling pathway in diabetic complications - Homo sapiens (human)	Human Diseases	[Human Diseases > Endocrine and metabolic disease > AGE-RAGE signaling pathway in diabetic complications]	[3]	[hsa04933]
MEG3	lncRNA	PLCB1	genes	weak	NA	NA	NA	hsa04933	AGE-RAGE signaling pathway in diabetic complications - Homo sapiens (human)	Human Diseases	[Human Diseases > Endocrine and metabolic disease > AGE-RAGE signaling pathway in diabetic complications]	[3]	[hsa04933]
LOC107984948	lncRNA	PLCB1	genes	weak	NA	NA	NA	hsa04933	AGE-RAGE signaling pathway in diabetic complications - Homo sapiens (human)	Human Diseases	[Human Diseases > Endocrine and metabolic disease > AGE-RAGE signaling pathway in diabetic complications]	[3]	[hsa04933]
KCNQ1OT1	lncRNA	PLCB1	genes	weak	NA	NA	NA	hsa04933	AGE-RAGE signaling pathway in diabetic complications - Homo sapiens (human)	Human Diseases	[Human Diseases > Endocrine and metabolic disease > AGE-RAGE signaling pathway in diabetic complications]	[3]	[hsa04933]
PSMA3-AS1	lncRNA	PLCB1	genes	weak	NA	NA	NA	hsa04933	AGE-RAGE signaling pathway in diabetic complications - Homo sapiens (human)	Human Diseases	[Human Diseases > Endocrine and metabolic disease > AGE-RAGE signaling pathway in diabetic complications]	[3]	[hsa04933]
WARS2-AS1	lncRNA	PLCB1	genes	weak	NA	NA	NA	hsa04933	AGE-RAGE signaling pathway in diabetic complications - Homo sapiens (human)	Human Diseases	[Human Diseases > Endocrine and metabolic disease > AGE-RAGE signaling pathway in diabetic complications]	[3]	[hsa04933]
ITGB1-DT	lncRNA	PLCB1	genes	weak	NA	NA	NA	hsa04933	AGE-RAGE signaling pathway in diabetic complications - Homo sapiens (human)	Human Diseases	[Human Diseases > Endocrine and metabolic disease > AGE-RAGE signaling pathway in diabetic complications]	[3]	[hsa04933]
DRAIC	lncRNA	PLCB1	genes	weak	NA	NA	NA	hsa04933	AGE-RAGE signaling pathway in diabetic complications - Homo sapiens (human)	Human Diseases	[Human Diseases > Endocrine and metabolic disease > AGE-RAGE signaling pathway in diabetic complications]	[3]	[hsa04933]
LINC00511	lncRNA	PLCB1	genes	weak	NA	NA	NA	hsa04933	AGE-RAGE signaling pathway in diabetic complications - Homo sapiens (human)	Human Diseases	[Human Diseases > Endocrine and metabolic disease > AGE-RAGE signaling pathway in diabetic complications]	[3]	[hsa04933]
MEG3	lncRNA	COL1A2	genes	weak	NA	NA	NA	hsa04933	AGE-RAGE signaling pathway in diabetic complications - Homo sapiens (human)	Human Diseases	[Human Diseases > Endocrine and metabolic disease > AGE-RAGE signaling pathway in diabetic complications]	[3]	[hsa04933]
KCNQ1OT1	lncRNA	COL1A2	genes	weak	NA	NA	NA	hsa04933	AGE-RAGE signaling pathway in diabetic complications - Homo sapiens (human)	Human Diseases	[Human Diseases > Endocrine and metabolic disease > AGE-RAGE signaling pathway in diabetic complications]	[3]	[hsa04933]
KCNQ1OT1	lncRNA	EGR1	genes	weak	NA	NA	NA	hsa04933	AGE-RAGE signaling pathway in diabetic complications - Homo sapiens (human)	Human Diseases	[Human Diseases > Endocrine and metabolic disease > AGE-RAGE signaling pathway in diabetic complications]	[3]	[hsa04933]
MEG3	lncRNA	EGR1	genes	weak	NA	NA	NA	hsa04933	AGE-RAGE signaling pathway in diabetic complications - Homo sapiens (human)	Human Diseases	[Human Diseases > Endocrine and metabolic disease > AGE-RAGE signaling pathway in diabetic complications]	[3]	[hsa04933]
VPS33B-DT	lncRNA	EGR1	genes	weak	NA	NA	NA	hsa04933	AGE-RAGE signaling pathway in diabetic complications - Homo sapiens (human)	Human Diseases	[Human Diseases > Endocrine and metabolic disease > AGE-RAGE signaling pathway in diabetic complications]	[3]	[hsa04933]
BRWD1-AS1	lncRNA	EGR1	genes	weak	NA	NA	NA	hsa04933	AGE-RAGE signaling pathway in diabetic complications - Homo sapiens (human)	Human Diseases	[Human Diseases > Endocrine and metabolic disease > AGE-RAGE signaling pathway in diabetic complications]	[3]	[hsa04933]
MEG3	lncRNA	PLCB1	genes	weak	NA	NA	NA	hsa04925	Aldosterone synthesis and secretion - Homo sapiens (human)	Organismal Systems	[Organismal Systems > Endocrine system > Aldosterone synthesis and secretion]	[3]	[hsa04925]
LOC107984948	lncRNA	PLCB1	genes	weak	NA	NA	NA	hsa04925	Aldosterone synthesis and secretion - Homo sapiens (human)	Organismal Systems	[Organismal Systems > Endocrine system > Aldosterone synthesis and secretion]	[3]	[hsa04925]
KCNQ1OT1	lncRNA	PLCB1	genes	weak	NA	NA	NA	hsa04925	Aldosterone synthesis and secretion - Homo sapiens (human)	Organismal Systems	[Organismal Systems > Endocrine system > Aldosterone synthesis and secretion]	[3]	[hsa04925]
PSMA3-AS1	lncRNA	PLCB1	genes	weak	NA	NA	NA	hsa04925	Aldosterone synthesis and secretion - Homo sapiens (human)	Organismal Systems	[Organismal Systems > Endocrine system > Aldosterone synthesis and secretion]	[3]	[hsa04925]
WARS2-AS1	lncRNA	PLCB1	genes	weak	NA	NA	NA	hsa04925	Aldosterone synthesis and secretion - Homo sapiens (human)	Organismal Systems	[Organismal Systems > Endocrine system > Aldosterone synthesis and secretion]	[3]	[hsa04925]
ITGB1-DT	lncRNA	PLCB1	genes	weak	NA	NA	NA	hsa04925	Aldosterone synthesis and secretion - Homo sapiens (human)	Organismal Systems	[Organismal Systems > Endocrine system > Aldosterone synthesis and secretion]	[3]	[hsa04925]
DRAIC	lncRNA	PLCB1	genes	weak	NA	NA	NA	hsa04925	Aldosterone synthesis and secretion - Homo sapiens (human)	Organismal Systems	[Organismal Systems > Endocrine system > Aldosterone synthesis and secretion]	[3]	[hsa04925]
LINC00511	lncRNA	PLCB1	genes	weak	NA	NA	NA	hsa04925	Aldosterone synthesis and secretion - Homo sapiens (human)	Organismal Systems	[Organismal Systems > Endocrine system > Aldosterone synthesis and secretion]	[3]	[hsa04925]
hsa-miR-21-5p	miRNA	WNT5A	genes	weak	Negative	Bone marrow / Mesenchymal stem cells	NA	hsa05010	Alzheimer disease - Homo sapiens (human)	Human Diseases	[Human Diseases > Neurodegenerative disease > Alzheimer disease]	[3]	[hsa05010]
hsa-miR-21-5p	miRNA	WNT5A	genes	weak	Negative	NA / Dermal fibroblasts	NA	hsa05010	Alzheimer disease - Homo sapiens (human)	Human Diseases	[Human Diseases > Neurodegenerative disease > Alzheimer disease]	[3]	[hsa05010]
hsa-miR-21-5p	miRNA	WNT5A	genes	weak	Negative	NA / Foreskin fibroblasts	NA	hsa05010	Alzheimer disease - Homo sapiens (human)	Human Diseases	[Human Diseases > Neurodegenerative disease > Alzheimer disease]	[3]	[hsa05010]
hsa-miR-21-5p	miRNA	WNT5A	genes	weak	Negative	NA / NA	NA	hsa05010	Alzheimer disease - Homo sapiens (human)	Human Diseases	[Human Diseases > Neurodegenerative disease > Alzheimer disease]	[3]	[hsa05010]
hsa-miR-92a-3p	miRNA	WNT5A	genes	weak	Negative	Kidney / Epithelial cells	NA	hsa05010	Alzheimer disease - Homo sapiens (human)	Human Diseases	[Human Diseases > Neurodegenerative disease > Alzheimer disease]	[3]	[hsa05010]
hsa-miR-92a-3p	miRNA	WNT5A	genes	weak	Negative	Cervix / Epithelial cells	NA	hsa05010	Alzheimer disease - Homo sapiens (human)	Human Diseases	[Human Diseases > Neurodegenerative disease > Alzheimer disease]	[3]	[hsa05010]
hsa-miR-92a-3p	miRNA	WNT5A	genes	weak	Negative	Bone marrow / Mesenchymal stem cells	NA	hsa05010	Alzheimer disease - Homo sapiens (human)	Human Diseases	[Human Diseases > Neurodegenerative disease > Alzheimer disease]	[3]	[hsa05010]
hsa-miR-92a-3p	miRNA	WNT5A	genes	weak	Negative	Blood / Monocyte-derived macrophages	NA	hsa05010	Alzheimer disease - Homo sapiens (human)	Human Diseases	[Human Diseases > Neurodegenerative disease > Alzheimer disease]	[3]	[hsa05010]
hsa-miR-92a-3p	miRNA	WNT5A	genes	weak	Negative	NA / Dermal fibroblasts	NA	hsa05010	Alzheimer disease - Homo sapiens (human)	Human Diseases	[Human Diseases > Neurodegenerative disease > Alzheimer disease]	[3]	[hsa05010]
MEG3	lncRNA	PLCB1	genes	weak	NA	NA	NA	hsa05010	Alzheimer disease - Homo sapiens (human)	Human Diseases	[Human Diseases > Neurodegenerative disease > Alzheimer disease]	[3]	[hsa05010]
LOC107984948	lncRNA	PLCB1	genes	weak	NA	NA	NA	hsa05010	Alzheimer disease - Homo sapiens (human)	Human Diseases	[Human Diseases > Neurodegenerative disease > Alzheimer disease]	[3]	[hsa05010]
KCNQ1OT1	lncRNA	PLCB1	genes	weak	NA	NA	NA	hsa05010	Alzheimer disease - Homo sapiens (human)	Human Diseases	[Human Diseases > Neurodegenerative disease > Alzheimer disease]	[3]	[hsa05010]
PSMA3-AS1	lncRNA	PLCB1	genes	weak	NA	NA	NA	hsa05010	Alzheimer disease - Homo sapiens (human)	Human Diseases	[Human Diseases > Neurodegenerative disease > Alzheimer disease]	[3]	[hsa05010]
WARS2-AS1	lncRNA	PLCB1	genes	weak	NA	NA	NA	hsa05010	Alzheimer disease - Homo sapiens (human)	Human Diseases	[Human Diseases > Neurodegenerative disease > Alzheimer disease]	[3]	[hsa05010]
ITGB1-DT	lncRNA	PLCB1	genes	weak	NA	NA	NA	hsa05010	Alzheimer disease - Homo sapiens (human)	Human Diseases	[Human Diseases > Neurodegenerative disease > Alzheimer disease]	[3]	[hsa05010]
DRAIC	lncRNA	PLCB1	genes	weak	NA	NA	NA	hsa05010	Alzheimer disease - Homo sapiens (human)	Human Diseases	[Human Diseases > Neurodegenerative disease > Alzheimer disease]	[3]	[hsa05010]
LINC00511	lncRNA	PLCB1	genes	weak	NA	NA	NA	hsa05010	Alzheimer disease - Homo sapiens (human)	Human Diseases	[Human Diseases > Neurodegenerative disease > Alzheimer disease]	[3]	[hsa05010]
KCNQ1OT1	lncRNA	WNT5A	genes	weak	NA	NA	NA	hsa05010	Alzheimer disease - Homo sapiens (human)	Human Diseases	[Human Diseases > Neurodegenerative disease > Alzheimer disease]	[3]	[hsa05010]
PSMA3-AS1	lncRNA	WNT5A	genes	weak	NA	NA	NA	hsa05010	Alzheimer disease - Homo sapiens (human)	Human Diseases	[Human Diseases > Neurodegenerative disease > Alzheimer disease]	[3]	[hsa05010]
MEG3	lncRNA	WNT5A	genes	weak	NA	NA	NA	hsa05010	Alzheimer disease - Homo sapiens (human)	Human Diseases	[Human Diseases > Neurodegenerative disease > Alzheimer disease]	[3]	[hsa05010]
hsa-miR-24-3p	miRNA	TGFB1	genes	strong	NA	NA	NA	hsa05146	Amoebiasis - Homo sapiens (human)	Human Diseases	[Human Diseases > Infectious disease: parasitic > Amoebiasis]	[3]	[hsa05146]
hsa-miR-335-5p	miRNA	COL3A1	genes	weak	Negative	NA / NA	NA	hsa05146	Amoebiasis - Homo sapiens (human)	Human Diseases	[Human Diseases > Infectious disease: parasitic > Amoebiasis]	[3]	[hsa05146]
hsa-miR-21-5p	miRNA	TGFB1	genes	weak	NA	NA	NA	hsa05146	Amoebiasis - Homo sapiens (human)	Human Diseases	[Human Diseases > Infectious disease: parasitic > Amoebiasis]	[3]	[hsa05146]
hsa-miR-19b-3p	miRNA	TGFB1	genes	weak	NA	NA	NA	hsa05146	Amoebiasis - Homo sapiens (human)	Human Diseases	[Human Diseases > Infectious disease: parasitic > Amoebiasis]	[3]	[hsa05146]
hsa-miR-93-5p	miRNA	TGFB1	genes	weak	NA	NA	NA	hsa05146	Amoebiasis - Homo sapiens (human)	Human Diseases	[Human Diseases > Infectious disease: parasitic > Amoebiasis]	[3]	[hsa05146]
hsa-miR-574-3p	miRNA	TGFB1	genes	strong	NA	NA	NA	hsa05146	Amoebiasis - Homo sapiens (human)	Human Diseases	[Human Diseases > Infectious disease: parasitic > Amoebiasis]	[3]	[hsa05146]
hsa-miR-106a-5p	miRNA	TGFB1	genes	weak	NA	NA	NA	hsa05146	Amoebiasis - Homo sapiens (human)	Human Diseases	[Human Diseases > Infectious disease: parasitic > Amoebiasis]	[3]	[hsa05146]
MCPH1-AS1	lncRNA	COL3A1	genes	weak	NA	NA	NA	hsa05146	Amoebiasis - Homo sapiens (human)	Human Diseases	[Human Diseases > Infectious disease: parasitic > Amoebiasis]	[3]	[hsa05146]
KCNQ1OT1	lncRNA	COL3A1	genes	weak	NA	NA	NA	hsa05146	Amoebiasis - Homo sapiens (human)	Human Diseases	[Human Diseases > Infectious disease: parasitic > Amoebiasis]	[3]	[hsa05146]
SNHG12	lncRNA	TGFB1	genes	weak	NA	NA	NA	hsa05146	Amoebiasis - Homo sapiens (human)	Human Diseases	[Human Diseases > Infectious disease: parasitic > Amoebiasis]	[3]	[hsa05146]
LINC01618	lncRNA	TGFB1	genes	weak	NA	NA	NA	hsa05146	Amoebiasis - Homo sapiens (human)	Human Diseases	[Human Diseases > Infectious disease: parasitic > Amoebiasis]	[3]	[hsa05146]
LINC00390	lncRNA	TGFB1	genes	weak	NA	NA	NA	hsa05146	Amoebiasis - Homo sapiens (human)	Human Diseases	[Human Diseases > Infectious disease: parasitic > Amoebiasis]	[3]	[hsa05146]
MIR762HG	lncRNA	TGFB1	genes	weak	NA	NA	NA	hsa05146	Amoebiasis - Homo sapiens (human)	Human Diseases	[Human Diseases > Infectious disease: parasitic > Amoebiasis]	[3]	[hsa05146]
MEG3	lncRNA	PLCB1	genes	weak	NA	NA	NA	hsa05146	Amoebiasis - Homo sapiens (human)	Human Diseases	[Human Diseases > Infectious disease: parasitic > Amoebiasis]	[3]	[hsa05146]
LOC107984948	lncRNA	PLCB1	genes	weak	NA	NA	NA	hsa05146	Amoebiasis - Homo sapiens (human)	Human Diseases	[Human Diseases > Infectious disease: parasitic > Amoebiasis]	[3]	[hsa05146]
KCNQ1OT1	lncRNA	PLCB1	genes	weak	NA	NA	NA	hsa05146	Amoebiasis - Homo sapiens (human)	Human Diseases	[Human Diseases > Infectious disease: parasitic > Amoebiasis]	[3]	[hsa05146]
PSMA3-AS1	lncRNA	PLCB1	genes	weak	NA	NA	NA	hsa05146	Amoebiasis - Homo sapiens (human)	Human Diseases	[Human Diseases > Infectious disease: parasitic > Amoebiasis]	[3]	[hsa05146]
WARS2-AS1	lncRNA	PLCB1	genes	weak	NA	NA	NA	hsa05146	Amoebiasis - Homo sapiens (human)	Human Diseases	[Human Diseases > Infectious disease: parasitic > Amoebiasis]	[3]	[hsa05146]
ITGB1-DT	lncRNA	PLCB1	genes	weak	NA	NA	NA	hsa05146	Amoebiasis - Homo sapiens (human)	Human Diseases	[Human Diseases > Infectious disease: parasitic > Amoebiasis]	[3]	[hsa05146]
DRAIC	lncRNA	PLCB1	genes	weak	NA	NA	NA	hsa05146	Amoebiasis - Homo sapiens (human)	Human Diseases	[Human Diseases > Infectious disease: parasitic > Amoebiasis]	[3]	[hsa05146]
LINC00511	lncRNA	PLCB1	genes	weak	NA	NA	NA	hsa05146	Amoebiasis - Homo sapiens (human)	Human Diseases	[Human Diseases > Infectious disease: parasitic > Amoebiasis]	[3]	[hsa05146]
MEG3	lncRNA	COL1A2	genes	weak	NA	NA	NA	hsa05146	Amoebiasis - Homo sapiens (human)	Human Diseases	[Human Diseases > Infectious disease: parasitic > Amoebiasis]	[3]	[hsa05146]
KCNQ1OT1	lncRNA	COL1A2	genes	weak	NA	NA	NA	hsa05146	Amoebiasis - Homo sapiens (human)	Human Diseases	[Human Diseases > Infectious disease: parasitic > Amoebiasis]	[3]	[hsa05146]
hsa-miR-335-5p	miRNA	NUP210	genes	weak	Negative	Prostate / Epithelial cells	NA	hsa05014	Amyotrophic lateral sclerosis - Homo sapiens (human)	Human Diseases	[Human Diseases > Neurodegenerative disease > Amyotrophic lateral sclerosis]	[3]	[hsa05014]
hsa-miR-335-5p	miRNA	NUP210	genes	weak	Negative	NA / NA	NA	hsa05014	Amyotrophic lateral sclerosis - Homo sapiens (human)	Human Diseases	[Human Diseases > Neurodegenerative disease > Amyotrophic lateral sclerosis]	[3]	[hsa05014]
hsa-miR-1-3p	miRNA	NUP210	genes	weak	Negative	Cervix / Epithelial cells	NA	hsa05014	Amyotrophic lateral sclerosis - Homo sapiens (human)	Human Diseases	[Human Diseases > Neurodegenerative disease > Amyotrophic lateral sclerosis]	[3]	[hsa05014]
hsa-miR-1-3p	miRNA	NUP210	genes	weak	Negative	NA / NA	NA	hsa05014	Amyotrophic lateral sclerosis - Homo sapiens (human)	Human Diseases	[Human Diseases > Neurodegenerative disease > Amyotrophic lateral sclerosis]	[3]	[hsa05014]
hsa-miR-92a-3p	miRNA	NUP210	genes	weak	Negative	Bone marrow / B cells	NA	hsa05014	Amyotrophic lateral sclerosis - Homo sapiens (human)	Human Diseases	[Human Diseases > Neurodegenerative disease > Amyotrophic lateral sclerosis]	[3]	[hsa05014]
hsa-miR-92a-3p	miRNA	NUP210	genes	weak	Negative	Stomach / Epithelial cells	NA	hsa05014	Amyotrophic lateral sclerosis - Homo sapiens (human)	Human Diseases	[Human Diseases > Neurodegenerative disease > Amyotrophic lateral sclerosis]	[3]	[hsa05014]
KCNQ1OT1	lncRNA	NUP210	genes	weak	NA	NA	NA	hsa05014	Amyotrophic lateral sclerosis - Homo sapiens (human)	Human Diseases	[Human Diseases > Neurodegenerative disease > Amyotrophic lateral sclerosis]	[3]	[hsa05014]
LIPE-AS1	lncRNA	NUP210	genes	weak	NA	NA	NA	hsa05014	Amyotrophic lateral sclerosis - Homo sapiens (human)	Human Diseases	[Human Diseases > Neurodegenerative disease > Amyotrophic lateral sclerosis]	[3]	[hsa05014]
LMNTD2-AS1	lncRNA	NUP210	genes	weak	NA	NA	NA	hsa05014	Amyotrophic lateral sclerosis - Homo sapiens (human)	Human Diseases	[Human Diseases > Neurodegenerative disease > Amyotrophic lateral sclerosis]	[3]	[hsa05014]
SNHG12	lncRNA	NUP210	genes	weak	NA	NA	NA	hsa05014	Amyotrophic lateral sclerosis - Homo sapiens (human)	Human Diseases	[Human Diseases > Neurodegenerative disease > Amyotrophic lateral sclerosis]	[3]	[hsa05014]
hsa-miR-1-3p	miRNA	SLC8A1	genes	strong	NA	NA	NA	hsa04371	Apelin signaling pathway - Homo sapiens (human)	Environmental Information Processing	[Environmental Information Processing > Signal transduction > Apelin signaling pathway]	[3]	[hsa04371]
MEG3	lncRNA	SLC8A1	genes	weak	NA	NA	NA	hsa04371	Apelin signaling pathway - Homo sapiens (human)	Environmental Information Processing	[Environmental Information Processing > Signal transduction > Apelin signaling pathway]	[3]	[hsa04371]
LINC02615	lncRNA	SLC8A1	genes	weak	NA	NA	NA	hsa04371	Apelin signaling pathway - Homo sapiens (human)	Environmental Information Processing	[Environmental Information Processing > Signal transduction > Apelin signaling pathway]	[3]	[hsa04371]
SCOC-AS1	lncRNA	SLC8A1	genes	weak	NA	NA	NA	hsa04371	Apelin signaling pathway - Homo sapiens (human)	Environmental Information Processing	[Environmental Information Processing > Signal transduction > Apelin signaling pathway]	[3]	[hsa04371]
DRAIC	lncRNA	SLC8A1	genes	weak	NA	NA	NA	hsa04371	Apelin signaling pathway - Homo sapiens (human)	Environmental Information Processing	[Environmental Information Processing > Signal transduction > Apelin signaling pathway]	[3]	[hsa04371]
MEG3	lncRNA	PLCB1	genes	weak	NA	NA	NA	hsa04371	Apelin signaling pathway - Homo sapiens (human)	Environmental Information Processing	[Environmental Information Processing > Signal transduction > Apelin signaling pathway]	[3]	[hsa04371]
LOC107984948	lncRNA	PLCB1	genes	weak	NA	NA	NA	hsa04371	Apelin signaling pathway - Homo sapiens (human)	Environmental Information Processing	[Environmental Information Processing > Signal transduction > Apelin signaling pathway]	[3]	[hsa04371]
KCNQ1OT1	lncRNA	PLCB1	genes	weak	NA	NA	NA	hsa04371	Apelin signaling pathway - Homo sapiens (human)	Environmental Information Processing	[Environmental Information Processing > Signal transduction > Apelin signaling pathway]	[3]	[hsa04371]
PSMA3-AS1	lncRNA	PLCB1	genes	weak	NA	NA	NA	hsa04371	Apelin signaling pathway - Homo sapiens (human)	Environmental Information Processing	[Environmental Information Processing > Signal transduction > Apelin signaling pathway]	[3]	[hsa04371]
WARS2-AS1	lncRNA	PLCB1	genes	weak	NA	NA	NA	hsa04371	Apelin signaling pathway - Homo sapiens (human)	Environmental Information Processing	[Environmental Information Processing > Signal transduction > Apelin signaling pathway]	[3]	[hsa04371]
ITGB1-DT	lncRNA	PLCB1	genes	weak	NA	NA	NA	hsa04371	Apelin signaling pathway - Homo sapiens (human)	Environmental Information Processing	[Environmental Information Processing > Signal transduction > Apelin signaling pathway]	[3]	[hsa04371]
DRAIC	lncRNA	PLCB1	genes	weak	NA	NA	NA	hsa04371	Apelin signaling pathway - Homo sapiens (human)	Environmental Information Processing	[Environmental Information Processing > Signal transduction > Apelin signaling pathway]	[3]	[hsa04371]
LINC00511	lncRNA	PLCB1	genes	weak	NA	NA	NA	hsa04371	Apelin signaling pathway - Homo sapiens (human)	Environmental Information Processing	[Environmental Information Processing > Signal transduction > Apelin signaling pathway]	[3]	[hsa04371]
KCNQ1OT1	lncRNA	EGR1	genes	weak	NA	NA	NA	hsa04371	Apelin signaling pathway - Homo sapiens (human)	Environmental Information Processing	[Environmental Information Processing > Signal transduction > Apelin signaling pathway]	[3]	[hsa04371]
MEG3	lncRNA	EGR1	genes	weak	NA	NA	NA	hsa04371	Apelin signaling pathway - Homo sapiens (human)	Environmental Information Processing	[Environmental Information Processing > Signal transduction > Apelin signaling pathway]	[3]	[hsa04371]
VPS33B-DT	lncRNA	EGR1	genes	weak	NA	NA	NA	hsa04371	Apelin signaling pathway - Homo sapiens (human)	Environmental Information Processing	[Environmental Information Processing > Signal transduction > Apelin signaling pathway]	[3]	[hsa04371]
BRWD1-AS1	lncRNA	EGR1	genes	weak	NA	NA	NA	hsa04371	Apelin signaling pathway - Homo sapiens (human)	Environmental Information Processing	[Environmental Information Processing > Signal transduction > Apelin signaling pathway]	[3]	[hsa04371]
MEG3	lncRNA	APLN	genes	weak	NA	NA	NA	hsa04371	Apelin signaling pathway - Homo sapiens (human)	Environmental Information Processing	[Environmental Information Processing > Signal transduction > Apelin signaling pathway]	[3]	[hsa04371]
SNHG3	lncRNA	APLN	genes	weak	NA	NA	NA	hsa04371	Apelin signaling pathway - Homo sapiens (human)	Environmental Information Processing	[Environmental Information Processing > Signal transduction > Apelin signaling pathway]	[3]	[hsa04371]
KCNQ1OT1	lncRNA	APLN	genes	weak	NA	NA	NA	hsa04371	Apelin signaling pathway - Homo sapiens (human)	Environmental Information Processing	[Environmental Information Processing > Signal transduction > Apelin signaling pathway]	[3]	[hsa04371]
LINC00511	lncRNA	APLN	genes	weak	NA	NA	NA	hsa04371	Apelin signaling pathway - Homo sapiens (human)	Environmental Information Processing	[Environmental Information Processing > Signal transduction > Apelin signaling pathway]	[3]	[hsa04371]
LIPE-AS1	lncRNA	APLN	genes	weak	NA	NA	NA	hsa04371	Apelin signaling pathway - Homo sapiens (human)	Environmental Information Processing	[Environmental Information Processing > Signal transduction > Apelin signaling pathway]	[3]	[hsa04371]
hsa-miR-1-3p	miRNA	SLC8A1	genes	strong	NA	NA	NA	hsa05412	Arrhythmogenic right ventricular cardiomyopathy - Homo sapiens (human)	Human Diseases	[Human Diseases > Cardiovascular disease > Arrhythmogenic right ventricular cardiomyopathy]	[3]	[hsa05412]
MEG3	lncRNA	SLC8A1	genes	weak	NA	NA	NA	hsa05412	Arrhythmogenic right ventricular cardiomyopathy - Homo sapiens (human)	Human Diseases	[Human Diseases > Cardiovascular disease > Arrhythmogenic right ventricular cardiomyopathy]	[3]	[hsa05412]
LINC02615	lncRNA	SLC8A1	genes	weak	NA	NA	NA	hsa05412	Arrhythmogenic right ventricular cardiomyopathy - Homo sapiens (human)	Human Diseases	[Human Diseases > Cardiovascular disease > Arrhythmogenic right ventricular cardiomyopathy]	[3]	[hsa05412]
SCOC-AS1	lncRNA	SLC8A1	genes	weak	NA	NA	NA	hsa05412	Arrhythmogenic right ventricular cardiomyopathy - Homo sapiens (human)	Human Diseases	[Human Diseases > Cardiovascular disease > Arrhythmogenic right ventricular cardiomyopathy]	[3]	[hsa05412]
DRAIC	lncRNA	SLC8A1	genes	weak	NA	NA	NA	hsa05412	Arrhythmogenic right ventricular cardiomyopathy - Homo sapiens (human)	Human Diseases	[Human Diseases > Cardiovascular disease > Arrhythmogenic right ventricular cardiomyopathy]	[3]	[hsa05412]
hsa-miR-21-5p	miRNA	WNT5A	genes	weak	Negative	Bone marrow / Mesenchymal stem cells	NA	hsa04360	Axon guidance - Homo sapiens (human)	Organismal Systems	[Organismal Systems > Development and regeneration > Axon guidance]	[3]	[hsa04360]
hsa-miR-21-5p	miRNA	WNT5A	genes	weak	Negative	NA / Dermal fibroblasts	NA	hsa04360	Axon guidance - Homo sapiens (human)	Organismal Systems	[Organismal Systems > Development and regeneration > Axon guidance]	[3]	[hsa04360]
hsa-miR-21-5p	miRNA	WNT5A	genes	weak	Negative	NA / Foreskin fibroblasts	NA	hsa04360	Axon guidance - Homo sapiens (human)	Organismal Systems	[Organismal Systems > Development and regeneration > Axon guidance]	[3]	[hsa04360]
hsa-miR-21-5p	miRNA	WNT5A	genes	weak	Negative	NA / NA	NA	hsa04360	Axon guidance - Homo sapiens (human)	Organismal Systems	[Organismal Systems > Development and regeneration > Axon guidance]	[3]	[hsa04360]
hsa-miR-92a-3p	miRNA	WNT5A	genes	weak	Negative	Kidney / Epithelial cells	NA	hsa04360	Axon guidance - Homo sapiens (human)	Organismal Systems	[Organismal Systems > Development and regeneration > Axon guidance]	[3]	[hsa04360]
hsa-miR-92a-3p	miRNA	WNT5A	genes	weak	Negative	Cervix / Epithelial cells	NA	hsa04360	Axon guidance - Homo sapiens (human)	Organismal Systems	[Organismal Systems > Development and regeneration > Axon guidance]	[3]	[hsa04360]
hsa-miR-92a-3p	miRNA	WNT5A	genes	weak	Negative	Bone marrow / Mesenchymal stem cells	NA	hsa04360	Axon guidance - Homo sapiens (human)	Organismal Systems	[Organismal Systems > Development and regeneration > Axon guidance]	[3]	[hsa04360]
hsa-miR-92a-3p	miRNA	WNT5A	genes	weak	Negative	Blood / Monocyte-derived macrophages	NA	hsa04360	Axon guidance - Homo sapiens (human)	Organismal Systems	[Organismal Systems > Development and regeneration > Axon guidance]	[3]	[hsa04360]
hsa-miR-92a-3p	miRNA	WNT5A	genes	weak	Negative	NA / Dermal fibroblasts	NA	hsa04360	Axon guidance - Homo sapiens (human)	Organismal Systems	[Organismal Systems > Development and regeneration > Axon guidance]	[3]	[hsa04360]
hsa-miR-93-5p	miRNA	PAK6	genes	weak	NA	NA	NA	hsa04360	Axon guidance - Homo sapiens (human)	Organismal Systems	[Organismal Systems > Development and regeneration > Axon guidance]	[3]	[hsa04360]
hsa-miR-106a-5p	miRNA	PAK6	genes	weak	NA	NA	NA	hsa04360	Axon guidance - Homo sapiens (human)	Organismal Systems	[Organismal Systems > Development and regeneration > Axon guidance]	[3]	[hsa04360]
KCNQ1OT1	lncRNA	WNT5A	genes	weak	NA	NA	NA	hsa04360	Axon guidance - Homo sapiens (human)	Organismal Systems	[Organismal Systems > Development and regeneration > Axon guidance]	[3]	[hsa04360]
PSMA3-AS1	lncRNA	WNT5A	genes	weak	NA	NA	NA	hsa04360	Axon guidance - Homo sapiens (human)	Organismal Systems	[Organismal Systems > Development and regeneration > Axon guidance]	[3]	[hsa04360]
MEG3	lncRNA	WNT5A	genes	weak	NA	NA	NA	hsa04360	Axon guidance - Homo sapiens (human)	Organismal Systems	[Organismal Systems > Development and regeneration > Axon guidance]	[3]	[hsa04360]
KCNQ1OT1	lncRNA	PAK6	genes	weak	NA	NA	NA	hsa04360	Axon guidance - Homo sapiens (human)	Organismal Systems	[Organismal Systems > Development and regeneration > Axon guidance]	[3]	[hsa04360]
LINC01618	lncRNA	PAK6	genes	weak	NA	NA	NA	hsa04360	Axon guidance - Homo sapiens (human)	Organismal Systems	[Organismal Systems > Development and regeneration > Axon guidance]	[3]	[hsa04360]
TRAF3IP2-AS1	lncRNA	PAK6	genes	weak	NA	NA	NA	hsa04360	Axon guidance - Homo sapiens (human)	Organismal Systems	[Organismal Systems > Development and regeneration > Axon guidance]	[3]	[hsa04360]
LINC00511	lncRNA	PAK6	genes	weak	NA	NA	NA	hsa04360	Axon guidance - Homo sapiens (human)	Organismal Systems	[Organismal Systems > Development and regeneration > Axon guidance]	[3]	[hsa04360]
LIPE-AS1	lncRNA	PAK6	genes	weak	NA	NA	NA	hsa04360	Axon guidance - Homo sapiens (human)	Organismal Systems	[Organismal Systems > Development and regeneration > Axon guidance]	[3]	[hsa04360]
hsa-miR-21-5p	miRNA	WNT5A	genes	weak	Negative	Bone marrow / Mesenchymal stem cells	NA	hsa05217	Basal cell carcinoma - Homo sapiens (human)	Human Diseases	[Human Diseases > Cancer: specific types > Basal cell carcinoma]	[3]	[hsa05217]
hsa-miR-21-5p	miRNA	WNT5A	genes	weak	Negative	NA / Dermal fibroblasts	NA	hsa05217	Basal cell carcinoma - Homo sapiens (human)	Human Diseases	[Human Diseases > Cancer: specific types > Basal cell carcinoma]	[3]	[hsa05217]
hsa-miR-21-5p	miRNA	WNT5A	genes	weak	Negative	NA / Foreskin fibroblasts	NA	hsa05217	Basal cell carcinoma - Homo sapiens (human)	Human Diseases	[Human Diseases > Cancer: specific types > Basal cell carcinoma]	[3]	[hsa05217]
hsa-miR-21-5p	miRNA	WNT5A	genes	weak	Negative	NA / NA	NA	hsa05217	Basal cell carcinoma - Homo sapiens (human)	Human Diseases	[Human Diseases > Cancer: specific types > Basal cell carcinoma]	[3]	[hsa05217]
hsa-miR-92a-3p	miRNA	WNT5A	genes	weak	Negative	Kidney / Epithelial cells	NA	hsa05217	Basal cell carcinoma - Homo sapiens (human)	Human Diseases	[Human Diseases > Cancer: specific types > Basal cell carcinoma]	[3]	[hsa05217]
hsa-miR-92a-3p	miRNA	WNT5A	genes	weak	Negative	Cervix / Epithelial cells	NA	hsa05217	Basal cell carcinoma - Homo sapiens (human)	Human Diseases	[Human Diseases > Cancer: specific types > Basal cell carcinoma]	[3]	[hsa05217]
hsa-miR-92a-3p	miRNA	WNT5A	genes	weak	Negative	Bone marrow / Mesenchymal stem cells	NA	hsa05217	Basal cell carcinoma - Homo sapiens (human)	Human Diseases	[Human Diseases > Cancer: specific types > Basal cell carcinoma]	[3]	[hsa05217]
hsa-miR-92a-3p	miRNA	WNT5A	genes	weak	Negative	Blood / Monocyte-derived macrophages	NA	hsa05217	Basal cell carcinoma - Homo sapiens (human)	Human Diseases	[Human Diseases > Cancer: specific types > Basal cell carcinoma]	[3]	[hsa05217]
hsa-miR-92a-3p	miRNA	WNT5A	genes	weak	Negative	NA / Dermal fibroblasts	NA	hsa05217	Basal cell carcinoma - Homo sapiens (human)	Human Diseases	[Human Diseases > Cancer: specific types > Basal cell carcinoma]	[3]	[hsa05217]
KCNQ1OT1	lncRNA	WNT5A	genes	weak	NA	NA	NA	hsa05217	Basal cell carcinoma - Homo sapiens (human)	Human Diseases	[Human Diseases > Cancer: specific types > Basal cell carcinoma]	[3]	[hsa05217]
PSMA3-AS1	lncRNA	WNT5A	genes	weak	NA	NA	NA	hsa05217	Basal cell carcinoma - Homo sapiens (human)	Human Diseases	[Human Diseases > Cancer: specific types > Basal cell carcinoma]	[3]	[hsa05217]
MEG3	lncRNA	WNT5A	genes	weak	NA	NA	NA	hsa05217	Basal cell carcinoma - Homo sapiens (human)	Human Diseases	[Human Diseases > Cancer: specific types > Basal cell carcinoma]	[3]	[hsa05217]
hsa-miR-21-5p	miRNA	WNT5A	genes	weak	Negative	Bone marrow / Mesenchymal stem cells	NA	hsa05224	Breast cancer - Homo sapiens (human)	Human Diseases	[Human Diseases > Cancer: specific types > Breast cancer]	[3]	[hsa05224]
hsa-miR-21-5p	miRNA	WNT5A	genes	weak	Negative	NA / Dermal fibroblasts	NA	hsa05224	Breast cancer - Homo sapiens (human)	Human Diseases	[Human Diseases > Cancer: specific types > Breast cancer]	[3]	[hsa05224]
hsa-miR-21-5p	miRNA	WNT5A	genes	weak	Negative	NA / Foreskin fibroblasts	NA	hsa05224	Breast cancer - Homo sapiens (human)	Human Diseases	[Human Diseases > Cancer: specific types > Breast cancer]	[3]	[hsa05224]
hsa-miR-21-5p	miRNA	WNT5A	genes	weak	Negative	NA / NA	NA	hsa05224	Breast cancer - Homo sapiens (human)	Human Diseases	[Human Diseases > Cancer: specific types > Breast cancer]	[3]	[hsa05224]
hsa-miR-92a-3p	miRNA	WNT5A	genes	weak	Negative	Kidney / Epithelial cells	NA	hsa05224	Breast cancer - Homo sapiens (human)	Human Diseases	[Human Diseases > Cancer: specific types > Breast cancer]	[3]	[hsa05224]
hsa-miR-92a-3p	miRNA	WNT5A	genes	weak	Negative	Cervix / Epithelial cells	NA	hsa05224	Breast cancer - Homo sapiens (human)	Human Diseases	[Human Diseases > Cancer: specific types > Breast cancer]	[3]	[hsa05224]
hsa-miR-92a-3p	miRNA	WNT5A	genes	weak	Negative	Bone marrow / Mesenchymal stem cells	NA	hsa05224	Breast cancer - Homo sapiens (human)	Human Diseases	[Human Diseases > Cancer: specific types > Breast cancer]	[3]	[hsa05224]
hsa-miR-92a-3p	miRNA	WNT5A	genes	weak	Negative	Blood / Monocyte-derived macrophages	NA	hsa05224	Breast cancer - Homo sapiens (human)	Human Diseases	[Human Diseases > Cancer: specific types > Breast cancer]	[3]	[hsa05224]
hsa-miR-92a-3p	miRNA	WNT5A	genes	weak	Negative	NA / Dermal fibroblasts	NA	hsa05224	Breast cancer - Homo sapiens (human)	Human Diseases	[Human Diseases > Cancer: specific types > Breast cancer]	[3]	[hsa05224]
KCNQ1OT1	lncRNA	WNT5A	genes	weak	NA	NA	NA	hsa05224	Breast cancer - Homo sapiens (human)	Human Diseases	[Human Diseases > Cancer: specific types > Breast cancer]	[3]	[hsa05224]
PSMA3-AS1	lncRNA	WNT5A	genes	weak	NA	NA	NA	hsa05224	Breast cancer - Homo sapiens (human)	Human Diseases	[Human Diseases > Cancer: specific types > Breast cancer]	[3]	[hsa05224]
MEG3	lncRNA	WNT5A	genes	weak	NA	NA	NA	hsa05224	Breast cancer - Homo sapiens (human)	Human Diseases	[Human Diseases > Cancer: specific types > Breast cancer]	[3]	[hsa05224]
hsa-miR-1-3p	miRNA	SLC8A1	genes	strong	NA	NA	NA	hsa04020	Calcium signaling pathway - Homo sapiens (human)	Environmental Information Processing	[Environmental Information Processing > Signal transduction > Calcium signaling pathway]	[3]	[hsa04020]
MEG3	lncRNA	SLC8A1	genes	weak	NA	NA	NA	hsa04020	Calcium signaling pathway - Homo sapiens (human)	Environmental Information Processing	[Environmental Information Processing > Signal transduction > Calcium signaling pathway]	[3]	[hsa04020]
LINC02615	lncRNA	SLC8A1	genes	weak	NA	NA	NA	hsa04020	Calcium signaling pathway - Homo sapiens (human)	Environmental Information Processing	[Environmental Information Processing > Signal transduction > Calcium signaling pathway]	[3]	[hsa04020]
SCOC-AS1	lncRNA	SLC8A1	genes	weak	NA	NA	NA	hsa04020	Calcium signaling pathway - Homo sapiens (human)	Environmental Information Processing	[Environmental Information Processing > Signal transduction > Calcium signaling pathway]	[3]	[hsa04020]
DRAIC	lncRNA	SLC8A1	genes	weak	NA	NA	NA	hsa04020	Calcium signaling pathway - Homo sapiens (human)	Environmental Information Processing	[Environmental Information Processing > Signal transduction > Calcium signaling pathway]	[3]	[hsa04020]
MEG3	lncRNA	PLCB1	genes	weak	NA	NA	NA	hsa04020	Calcium signaling pathway - Homo sapiens (human)	Environmental Information Processing	[Environmental Information Processing > Signal transduction > Calcium signaling pathway]	[3]	[hsa04020]
LOC107984948	lncRNA	PLCB1	genes	weak	NA	NA	NA	hsa04020	Calcium signaling pathway - Homo sapiens (human)	Environmental Information Processing	[Environmental Information Processing > Signal transduction > Calcium signaling pathway]	[3]	[hsa04020]
KCNQ1OT1	lncRNA	PLCB1	genes	weak	NA	NA	NA	hsa04020	Calcium signaling pathway - Homo sapiens (human)	Environmental Information Processing	[Environmental Information Processing > Signal transduction > Calcium signaling pathway]	[3]	[hsa04020]
PSMA3-AS1	lncRNA	PLCB1	genes	weak	NA	NA	NA	hsa04020	Calcium signaling pathway - Homo sapiens (human)	Environmental Information Processing	[Environmental Information Processing > Signal transduction > Calcium signaling pathway]	[3]	[hsa04020]
WARS2-AS1	lncRNA	PLCB1	genes	weak	NA	NA	NA	hsa04020	Calcium signaling pathway - Homo sapiens (human)	Environmental Information Processing	[Environmental Information Processing > Signal transduction > Calcium signaling pathway]	[3]	[hsa04020]
ITGB1-DT	lncRNA	PLCB1	genes	weak	NA	NA	NA	hsa04020	Calcium signaling pathway - Homo sapiens (human)	Environmental Information Processing	[Environmental Information Processing > Signal transduction > Calcium signaling pathway]	[3]	[hsa04020]
DRAIC	lncRNA	PLCB1	genes	weak	NA	NA	NA	hsa04020	Calcium signaling pathway - Homo sapiens (human)	Environmental Information Processing	[Environmental Information Processing > Signal transduction > Calcium signaling pathway]	[3]	[hsa04020]
LINC00511	lncRNA	PLCB1	genes	weak	NA	NA	NA	hsa04020	Calcium signaling pathway - Homo sapiens (human)	Environmental Information Processing	[Environmental Information Processing > Signal transduction > Calcium signaling pathway]	[3]	[hsa04020]
MEG3	lncRNA	EDN3	genes	weak	NA	NA	NA	hsa04024	cAMP signaling pathway - Homo sapiens (human)	Environmental Information Processing	[Environmental Information Processing > Signal transduction > cAMP signaling pathway]	[3]	[hsa04024]
MEG3	lncRNA	PLCB1	genes	weak	NA	NA	NA	hsa04973	Carbohydrate digestion and absorption - Homo sapiens (human)	Organismal Systems	[Organismal Systems > Digestive system > Carbohydrate digestion and absorption]	[3]	[hsa04973]
LOC107984948	lncRNA	PLCB1	genes	weak	NA	NA	NA	hsa04973	Carbohydrate digestion and absorption - Homo sapiens (human)	Organismal Systems	[Organismal Systems > Digestive system > Carbohydrate digestion and absorption]	[3]	[hsa04973]
KCNQ1OT1	lncRNA	PLCB1	genes	weak	NA	NA	NA	hsa04973	Carbohydrate digestion and absorption - Homo sapiens (human)	Organismal Systems	[Organismal Systems > Digestive system > Carbohydrate digestion and absorption]	[3]	[hsa04973]
PSMA3-AS1	lncRNA	PLCB1	genes	weak	NA	NA	NA	hsa04973	Carbohydrate digestion and absorption - Homo sapiens (human)	Organismal Systems	[Organismal Systems > Digestive system > Carbohydrate digestion and absorption]	[3]	[hsa04973]
WARS2-AS1	lncRNA	PLCB1	genes	weak	NA	NA	NA	hsa04973	Carbohydrate digestion and absorption - Homo sapiens (human)	Organismal Systems	[Organismal Systems > Digestive system > Carbohydrate digestion and absorption]	[3]	[hsa04973]
ITGB1-DT	lncRNA	PLCB1	genes	weak	NA	NA	NA	hsa04973	Carbohydrate digestion and absorption - Homo sapiens (human)	Organismal Systems	[Organismal Systems > Digestive system > Carbohydrate digestion and absorption]	[3]	[hsa04973]
DRAIC	lncRNA	PLCB1	genes	weak	NA	NA	NA	hsa04973	Carbohydrate digestion and absorption - Homo sapiens (human)	Organismal Systems	[Organismal Systems > Digestive system > Carbohydrate digestion and absorption]	[3]	[hsa04973]
LINC00511	lncRNA	PLCB1	genes	weak	NA	NA	NA	hsa04973	Carbohydrate digestion and absorption - Homo sapiens (human)	Organismal Systems	[Organismal Systems > Digestive system > Carbohydrate digestion and absorption]	[3]	[hsa04973]
hsa-miR-1-3p	miRNA	SLC8A1	genes	strong	NA	NA	NA	hsa04260	Cardiac muscle contraction - Homo sapiens (human)	Organismal Systems	[Organismal Systems > Circulatory system > Cardiac muscle contraction]	[3]	[hsa04260]
MEG3	lncRNA	SLC8A1	genes	weak	NA	NA	NA	hsa04260	Cardiac muscle contraction - Homo sapiens (human)	Organismal Systems	[Organismal Systems > Circulatory system > Cardiac muscle contraction]	[3]	[hsa04260]
LINC02615	lncRNA	SLC8A1	genes	weak	NA	NA	NA	hsa04260	Cardiac muscle contraction - Homo sapiens (human)	Organismal Systems	[Organismal Systems > Circulatory system > Cardiac muscle contraction]	[3]	[hsa04260]
SCOC-AS1	lncRNA	SLC8A1	genes	weak	NA	NA	NA	hsa04260	Cardiac muscle contraction - Homo sapiens (human)	Organismal Systems	[Organismal Systems > Circulatory system > Cardiac muscle contraction]	[3]	[hsa04260]
DRAIC	lncRNA	SLC8A1	genes	weak	NA	NA	NA	hsa04260	Cardiac muscle contraction - Homo sapiens (human)	Organismal Systems	[Organismal Systems > Circulatory system > Cardiac muscle contraction]	[3]	[hsa04260]
hsa-miR-24-3p	miRNA	TGFB1	genes	strong	NA	NA	NA	hsa04110	Cell cycle - Homo sapiens (human)	Cellular Processes	[Cellular Processes > Cell growth and death > Cell cycle]	[3]	[hsa04110]
hsa-miR-335-5p	miRNA	CDKN1C	genes	weak	Negative	NA / NA	NA	hsa04110	Cell cycle - Homo sapiens (human)	Cellular Processes	[Cellular Processes > Cell growth and death > Cell cycle]	[3]	[hsa04110]
hsa-miR-21-5p	miRNA	TGFB1	genes	weak	NA	NA	NA	hsa04110	Cell cycle - Homo sapiens (human)	Cellular Processes	[Cellular Processes > Cell growth and death > Cell cycle]	[3]	[hsa04110]
hsa-miR-19b-3p	miRNA	TGFB1	genes	weak	NA	NA	NA	hsa04110	Cell cycle - Homo sapiens (human)	Cellular Processes	[Cellular Processes > Cell growth and death > Cell cycle]	[3]	[hsa04110]
hsa-miR-93-5p	miRNA	TGFB1	genes	weak	NA	NA	NA	hsa04110	Cell cycle - Homo sapiens (human)	Cellular Processes	[Cellular Processes > Cell growth and death > Cell cycle]	[3]	[hsa04110]
hsa-miR-574-3p	miRNA	TGFB1	genes	strong	NA	NA	NA	hsa04110	Cell cycle - Homo sapiens (human)	Cellular Processes	[Cellular Processes > Cell growth and death > Cell cycle]	[3]	[hsa04110]
hsa-miR-106a-5p	miRNA	TGFB1	genes	weak	NA	NA	NA	hsa04110	Cell cycle - Homo sapiens (human)	Cellular Processes	[Cellular Processes > Cell growth and death > Cell cycle]	[3]	[hsa04110]
KCNQ1OT1	lncRNA	CDKN1C	genes	unknown	NA	Colorectal	We herein investigate?LIT1,?IGF2,?H19?and?CDKN1C?expression and epigenetic status at the KvDMR1 in colorectal cancer.	hsa04110	Cell cycle - Homo sapiens (human)	Cellular Processes	[Cellular Processes > Cell growth and death > Cell cycle]	[3]	[hsa04110]
SNHG12	lncRNA	TGFB1	genes	weak	NA	NA	NA	hsa04110	Cell cycle - Homo sapiens (human)	Cellular Processes	[Cellular Processes > Cell growth and death > Cell cycle]	[3]	[hsa04110]
LINC01618	lncRNA	TGFB1	genes	weak	NA	NA	NA	hsa04110	Cell cycle - Homo sapiens (human)	Cellular Processes	[Cellular Processes > Cell growth and death > Cell cycle]	[3]	[hsa04110]
LINC00390	lncRNA	TGFB1	genes	weak	NA	NA	NA	hsa04110	Cell cycle - Homo sapiens (human)	Cellular Processes	[Cellular Processes > Cell growth and death > Cell cycle]	[3]	[hsa04110]
MIR762HG	lncRNA	TGFB1	genes	weak	NA	NA	NA	hsa04110	Cell cycle - Homo sapiens (human)	Cellular Processes	[Cellular Processes > Cell growth and death > Cell cycle]	[3]	[hsa04110]
LINC00511	lncRNA	CDKN1C	genes	strong	NA	NA	NA	hsa04110	Cell cycle - Homo sapiens (human)	Cellular Processes	[Cellular Processes > Cell growth and death > Cell cycle]	[3]	[hsa04110]
KCNQ1OT1	lncRNA	CDKN1C	genes	strong	NA	Colorectal	We herein investigate?LIT1,?IGF2,?H19?and?CDKN1C?expression and epigenetic status at the KvDMR1 in colorectal cancer.	hsa04110	Cell cycle - Homo sapiens (human)	Cellular Processes	[Cellular Processes > Cell growth and death > Cell cycle]	[3]	[hsa04110]
hsa-miR-24-3p	miRNA	TGFB1	genes	strong	NA	NA	NA	hsa04218	Cellular senescence - Homo sapiens (human)	Cellular Processes	[Cellular Processes > Cell growth and death > Cellular senescence]	[3]	[hsa04218]
hsa-miR-21-5p	miRNA	TGFB1	genes	weak	NA	NA	NA	hsa04218	Cellular senescence - Homo sapiens (human)	Cellular Processes	[Cellular Processes > Cell growth and death > Cellular senescence]	[3]	[hsa04218]
hsa-miR-19b-3p	miRNA	TGFB1	genes	weak	NA	NA	NA	hsa04218	Cellular senescence - Homo sapiens (human)	Cellular Processes	[Cellular Processes > Cell growth and death > Cellular senescence]	[3]	[hsa04218]
hsa-miR-93-5p	miRNA	TGFB1	genes	weak	NA	NA	NA	hsa04218	Cellular senescence - Homo sapiens (human)	Cellular Processes	[Cellular Processes > Cell growth and death > Cellular senescence]	[3]	[hsa04218]
hsa-miR-574-3p	miRNA	TGFB1	genes	strong	NA	NA	NA	hsa04218	Cellular senescence - Homo sapiens (human)	Cellular Processes	[Cellular Processes > Cell growth and death > Cellular senescence]	[3]	[hsa04218]
hsa-miR-106a-5p	miRNA	TGFB1	genes	weak	NA	NA	NA	hsa04218	Cellular senescence - Homo sapiens (human)	Cellular Processes	[Cellular Processes > Cell growth and death > Cellular senescence]	[3]	[hsa04218]
SNHG12	lncRNA	TGFB1	genes	weak	NA	NA	NA	hsa04218	Cellular senescence - Homo sapiens (human)	Cellular Processes	[Cellular Processes > Cell growth and death > Cellular senescence]	[3]	[hsa04218]
LINC01618	lncRNA	TGFB1	genes	weak	NA	NA	NA	hsa04218	Cellular senescence - Homo sapiens (human)	Cellular Processes	[Cellular Processes > Cell growth and death > Cellular senescence]	[3]	[hsa04218]
LINC00390	lncRNA	TGFB1	genes	weak	NA	NA	NA	hsa04218	Cellular senescence - Homo sapiens (human)	Cellular Processes	[Cellular Processes > Cell growth and death > Cellular senescence]	[3]	[hsa04218]
MIR762HG	lncRNA	TGFB1	genes	weak	NA	NA	NA	hsa04218	Cellular senescence - Homo sapiens (human)	Cellular Processes	[Cellular Processes > Cell growth and death > Cellular senescence]	[3]	[hsa04218]
hsa-miR-7-5p	miRNA	SLC7A5	genes	strong	Negative	Cervix / Epithelial cells	NA	hsa05230	Central carbon metabolism in cancer - Homo sapiens (human)	Human Diseases	[Human Diseases > Cancer: overview > Central carbon metabolism in cancer]	[3]	[hsa05230]
hsa-miR-7-5p	miRNA	SLC7A5	genes	strong	Negative	Pleura / B lymphocytes	NA	hsa05230	Central carbon metabolism in cancer - Homo sapiens (human)	Human Diseases	[Human Diseases > Cancer: overview > Central carbon metabolism in cancer]	[3]	[hsa05230]
hsa-miR-7-5p	miRNA	SLC7A5	genes	strong	Negative	Breast / Epithelial cells	NA	hsa05230	Central carbon metabolism in cancer - Homo sapiens (human)	Human Diseases	[Human Diseases > Cancer: overview > Central carbon metabolism in cancer]	[3]	[hsa05230]
hsa-miR-7-5p	miRNA	SLC7A5	genes	strong	Negative	Prostate / Epithelial cells	NA	hsa05230	Central carbon metabolism in cancer - Homo sapiens (human)	Human Diseases	[Human Diseases > Cancer: overview > Central carbon metabolism in cancer]	[3]	[hsa05230]
hsa-miR-7-5p	miRNA	SLC7A5	genes	strong	Negative	Breast / NA	NA	hsa05230	Central carbon metabolism in cancer - Homo sapiens (human)	Human Diseases	[Human Diseases > Cancer: overview > Central carbon metabolism in cancer]	[3]	[hsa05230]
hsa-miR-7-5p	miRNA	SLC7A5	genes	strong	Negative	Bone marrow / Lymphoblasts	NA	hsa05230	Central carbon metabolism in cancer - Homo sapiens (human)	Human Diseases	[Human Diseases > Cancer: overview > Central carbon metabolism in cancer]	[3]	[hsa05230]
hsa-miR-7-5p	miRNA	SLC7A5	genes	strong	Negative	Lung / Epithelial cells	NA	hsa05230	Central carbon metabolism in cancer - Homo sapiens (human)	Human Diseases	[Human Diseases > Cancer: overview > Central carbon metabolism in cancer]	[3]	[hsa05230]
hsa-miR-7-5p	miRNA	SLC7A5	genes	strong	Negative	Fetal kidney / NA	NA	hsa05230	Central carbon metabolism in cancer - Homo sapiens (human)	Human Diseases	[Human Diseases > Cancer: overview > Central carbon metabolism in cancer]	[3]	[hsa05230]
hsa-miR-149-3p	miRNA	SLC7A5	genes	weak	NA	NA	NA	hsa05230	Central carbon metabolism in cancer - Homo sapiens (human)	Human Diseases	[Human Diseases > Cancer: overview > Central carbon metabolism in cancer]	[3]	[hsa05230]
LINC00511	lncRNA	SLC7A5	genes	weak	NA	NA	NA	hsa05230	Central carbon metabolism in cancer - Homo sapiens (human)	Human Diseases	[Human Diseases > Cancer: overview > Central carbon metabolism in cancer]	[3]	[hsa05230]
KCNQ1OT1	lncRNA	SLC7A5	genes	weak	NA	NA	NA	hsa05230	Central carbon metabolism in cancer - Homo sapiens (human)	Human Diseases	[Human Diseases > Cancer: overview > Central carbon metabolism in cancer]	[3]	[hsa05230]
PSMA3-AS1	lncRNA	SLC7A5	genes	weak	NA	NA	NA	hsa05230	Central carbon metabolism in cancer - Homo sapiens (human)	Human Diseases	[Human Diseases > Cancer: overview > Central carbon metabolism in cancer]	[3]	[hsa05230]
hsa-miR-1-3p	miRNA	SLC8A1	genes	strong	NA	NA	NA	hsa04022	cGMP-PKG signaling pathway - Homo sapiens (human)	Environmental Information Processing	[Environmental Information Processing > Signal transduction > cGMP-PKG signaling pathway]	[3]	[hsa04022]
MEG3	lncRNA	SLC8A1	genes	weak	NA	NA	NA	hsa04022	cGMP-PKG signaling pathway - Homo sapiens (human)	Environmental Information Processing	[Environmental Information Processing > Signal transduction > cGMP-PKG signaling pathway]	[3]	[hsa04022]
LINC02615	lncRNA	SLC8A1	genes	weak	NA	NA	NA	hsa04022	cGMP-PKG signaling pathway - Homo sapiens (human)	Environmental Information Processing	[Environmental Information Processing > Signal transduction > cGMP-PKG signaling pathway]	[3]	[hsa04022]
SCOC-AS1	lncRNA	SLC8A1	genes	weak	NA	NA	NA	hsa04022	cGMP-PKG signaling pathway - Homo sapiens (human)	Environmental Information Processing	[Environmental Information Processing > Signal transduction > cGMP-PKG signaling pathway]	[3]	[hsa04022]
DRAIC	lncRNA	SLC8A1	genes	weak	NA	NA	NA	hsa04022	cGMP-PKG signaling pathway - Homo sapiens (human)	Environmental Information Processing	[Environmental Information Processing > Signal transduction > cGMP-PKG signaling pathway]	[3]	[hsa04022]
MEG3	lncRNA	PLCB1	genes	weak	NA	NA	NA	hsa04022	cGMP-PKG signaling pathway - Homo sapiens (human)	Environmental Information Processing	[Environmental Information Processing > Signal transduction > cGMP-PKG signaling pathway]	[3]	[hsa04022]
LOC107984948	lncRNA	PLCB1	genes	weak	NA	NA	NA	hsa04022	cGMP-PKG signaling pathway - Homo sapiens (human)	Environmental Information Processing	[Environmental Information Processing > Signal transduction > cGMP-PKG signaling pathway]	[3]	[hsa04022]
KCNQ1OT1	lncRNA	PLCB1	genes	weak	NA	NA	NA	hsa04022	cGMP-PKG signaling pathway - Homo sapiens (human)	Environmental Information Processing	[Environmental Information Processing > Signal transduction > cGMP-PKG signaling pathway]	[3]	[hsa04022]
PSMA3-AS1	lncRNA	PLCB1	genes	weak	NA	NA	NA	hsa04022	cGMP-PKG signaling pathway - Homo sapiens (human)	Environmental Information Processing	[Environmental Information Processing > Signal transduction > cGMP-PKG signaling pathway]	[3]	[hsa04022]
WARS2-AS1	lncRNA	PLCB1	genes	weak	NA	NA	NA	hsa04022	cGMP-PKG signaling pathway - Homo sapiens (human)	Environmental Information Processing	[Environmental Information Processing > Signal transduction > cGMP-PKG signaling pathway]	[3]	[hsa04022]
ITGB1-DT	lncRNA	PLCB1	genes	weak	NA	NA	NA	hsa04022	cGMP-PKG signaling pathway - Homo sapiens (human)	Environmental Information Processing	[Environmental Information Processing > Signal transduction > cGMP-PKG signaling pathway]	[3]	[hsa04022]
DRAIC	lncRNA	PLCB1	genes	weak	NA	NA	NA	hsa04022	cGMP-PKG signaling pathway - Homo sapiens (human)	Environmental Information Processing	[Environmental Information Processing > Signal transduction > cGMP-PKG signaling pathway]	[3]	[hsa04022]
LINC00511	lncRNA	PLCB1	genes	weak	NA	NA	NA	hsa04022	cGMP-PKG signaling pathway - Homo sapiens (human)	Environmental Information Processing	[Environmental Information Processing > Signal transduction > cGMP-PKG signaling pathway]	[3]	[hsa04022]
hsa-miR-24-3p	miRNA	TGFB1	genes	strong	NA	NA	NA	hsa05142	Chagas disease - Homo sapiens (human)	Human Diseases	[Human Diseases > Infectious disease: parasitic > Chagas disease]	[3]	[hsa05142]
hsa-miR-21-5p	miRNA	TGFB1	genes	weak	NA	NA	NA	hsa05142	Chagas disease - Homo sapiens (human)	Human Diseases	[Human Diseases > Infectious disease: parasitic > Chagas disease]	[3]	[hsa05142]
hsa-miR-19b-3p	miRNA	TGFB1	genes	weak	NA	NA	NA	hsa05142	Chagas disease - Homo sapiens (human)	Human Diseases	[Human Diseases > Infectious disease: parasitic > Chagas disease]	[3]	[hsa05142]
hsa-miR-93-5p	miRNA	TGFB1	genes	weak	NA	NA	NA	hsa05142	Chagas disease - Homo sapiens (human)	Human Diseases	[Human Diseases > Infectious disease: parasitic > Chagas disease]	[3]	[hsa05142]
hsa-miR-574-3p	miRNA	TGFB1	genes	strong	NA	NA	NA	hsa05142	Chagas disease - Homo sapiens (human)	Human Diseases	[Human Diseases > Infectious disease: parasitic > Chagas disease]	[3]	[hsa05142]
hsa-miR-106a-5p	miRNA	TGFB1	genes	weak	NA	NA	NA	hsa05142	Chagas disease - Homo sapiens (human)	Human Diseases	[Human Diseases > Infectious disease: parasitic > Chagas disease]	[3]	[hsa05142]
SNHG12	lncRNA	TGFB1	genes	weak	NA	NA	NA	hsa05142	Chagas disease - Homo sapiens (human)	Human Diseases	[Human Diseases > Infectious disease: parasitic > Chagas disease]	[3]	[hsa05142]
LINC01618	lncRNA	TGFB1	genes	weak	NA	NA	NA	hsa05142	Chagas disease - Homo sapiens (human)	Human Diseases	[Human Diseases > Infectious disease: parasitic > Chagas disease]	[3]	[hsa05142]
LINC00390	lncRNA	TGFB1	genes	weak	NA	NA	NA	hsa05142	Chagas disease - Homo sapiens (human)	Human Diseases	[Human Diseases > Infectious disease: parasitic > Chagas disease]	[3]	[hsa05142]
MIR762HG	lncRNA	TGFB1	genes	weak	NA	NA	NA	hsa05142	Chagas disease - Homo sapiens (human)	Human Diseases	[Human Diseases > Infectious disease: parasitic > Chagas disease]	[3]	[hsa05142]
MEG3	lncRNA	PLCB1	genes	weak	NA	NA	NA	hsa05142	Chagas disease - Homo sapiens (human)	Human Diseases	[Human Diseases > Infectious disease: parasitic > Chagas disease]	[3]	[hsa05142]
LOC107984948	lncRNA	PLCB1	genes	weak	NA	NA	NA	hsa05142	Chagas disease - Homo sapiens (human)	Human Diseases	[Human Diseases > Infectious disease: parasitic > Chagas disease]	[3]	[hsa05142]
KCNQ1OT1	lncRNA	PLCB1	genes	weak	NA	NA	NA	hsa05142	Chagas disease - Homo sapiens (human)	Human Diseases	[Human Diseases > Infectious disease: parasitic > Chagas disease]	[3]	[hsa05142]
PSMA3-AS1	lncRNA	PLCB1	genes	weak	NA	NA	NA	hsa05142	Chagas disease - Homo sapiens (human)	Human Diseases	[Human Diseases > Infectious disease: parasitic > Chagas disease]	[3]	[hsa05142]
WARS2-AS1	lncRNA	PLCB1	genes	weak	NA	NA	NA	hsa05142	Chagas disease - Homo sapiens (human)	Human Diseases	[Human Diseases > Infectious disease: parasitic > Chagas disease]	[3]	[hsa05142]
ITGB1-DT	lncRNA	PLCB1	genes	weak	NA	NA	NA	hsa05142	Chagas disease - Homo sapiens (human)	Human Diseases	[Human Diseases > Infectious disease: parasitic > Chagas disease]	[3]	[hsa05142]
DRAIC	lncRNA	PLCB1	genes	weak	NA	NA	NA	hsa05142	Chagas disease - Homo sapiens (human)	Human Diseases	[Human Diseases > Infectious disease: parasitic > Chagas disease]	[3]	[hsa05142]
LINC00511	lncRNA	PLCB1	genes	weak	NA	NA	NA	hsa05142	Chagas disease - Homo sapiens (human)	Human Diseases	[Human Diseases > Infectious disease: parasitic > Chagas disease]	[3]	[hsa05142]
MEG3	lncRNA	PLCB1	genes	weak	NA	NA	NA	hsa04062	Chemokine signaling pathway - Homo sapiens (human)	Organismal Systems	[Organismal Systems > Immune system > Chemokine signaling pathway]	[3]	[hsa04062]
LOC107984948	lncRNA	PLCB1	genes	weak	NA	NA	NA	hsa04062	Chemokine signaling pathway - Homo sapiens (human)	Organismal Systems	[Organismal Systems > Immune system > Chemokine signaling pathway]	[3]	[hsa04062]
KCNQ1OT1	lncRNA	PLCB1	genes	weak	NA	NA	NA	hsa04062	Chemokine signaling pathway - Homo sapiens (human)	Organismal Systems	[Organismal Systems > Immune system > Chemokine signaling pathway]	[3]	[hsa04062]
PSMA3-AS1	lncRNA	PLCB1	genes	weak	NA	NA	NA	hsa04062	Chemokine signaling pathway - Homo sapiens (human)	Organismal Systems	[Organismal Systems > Immune system > Chemokine signaling pathway]	[3]	[hsa04062]
WARS2-AS1	lncRNA	PLCB1	genes	weak	NA	NA	NA	hsa04062	Chemokine signaling pathway - Homo sapiens (human)	Organismal Systems	[Organismal Systems > Immune system > Chemokine signaling pathway]	[3]	[hsa04062]
ITGB1-DT	lncRNA	PLCB1	genes	weak	NA	NA	NA	hsa04062	Chemokine signaling pathway - Homo sapiens (human)	Organismal Systems	[Organismal Systems > Immune system > Chemokine signaling pathway]	[3]	[hsa04062]
DRAIC	lncRNA	PLCB1	genes	weak	NA	NA	NA	hsa04062	Chemokine signaling pathway - Homo sapiens (human)	Organismal Systems	[Organismal Systems > Immune system > Chemokine signaling pathway]	[3]	[hsa04062]
LINC00511	lncRNA	PLCB1	genes	weak	NA	NA	NA	hsa04062	Chemokine signaling pathway - Homo sapiens (human)	Organismal Systems	[Organismal Systems > Immune system > Chemokine signaling pathway]	[3]	[hsa04062]
KCNQ1OT1	lncRNA	SLC44A2	genes	weak	NA	NA	NA	hsa05231	Choline metabolism in cancer - Homo sapiens (human)	Human Diseases	[Human Diseases > Cancer: overview > Choline metabolism in cancer]	[3]	[hsa05231]
LINC01618	lncRNA	SLC44A2	genes	weak	NA	NA	NA	hsa05231	Choline metabolism in cancer - Homo sapiens (human)	Human Diseases	[Human Diseases > Cancer: overview > Choline metabolism in cancer]	[3]	[hsa05231]
TRAF3IP2-AS1	lncRNA	SLC44A2	genes	weak	NA	NA	NA	hsa05231	Choline metabolism in cancer - Homo sapiens (human)	Human Diseases	[Human Diseases > Cancer: overview > Choline metabolism in cancer]	[3]	[hsa05231]
MEG3	lncRNA	PLCB1	genes	weak	NA	NA	NA	hsa04725	Cholinergic synapse - Homo sapiens (human)	Organismal Systems	[Organismal Systems > Nervous system > Cholinergic synapse]	[3]	[hsa04725]
LOC107984948	lncRNA	PLCB1	genes	weak	NA	NA	NA	hsa04725	Cholinergic synapse - Homo sapiens (human)	Organismal Systems	[Organismal Systems > Nervous system > Cholinergic synapse]	[3]	[hsa04725]
KCNQ1OT1	lncRNA	PLCB1	genes	weak	NA	NA	NA	hsa04725	Cholinergic synapse - Homo sapiens (human)	Organismal Systems	[Organismal Systems > Nervous system > Cholinergic synapse]	[3]	[hsa04725]
PSMA3-AS1	lncRNA	PLCB1	genes	weak	NA	NA	NA	hsa04725	Cholinergic synapse - Homo sapiens (human)	Organismal Systems	[Organismal Systems > Nervous system > Cholinergic synapse]	[3]	[hsa04725]
WARS2-AS1	lncRNA	PLCB1	genes	weak	NA	NA	NA	hsa04725	Cholinergic synapse - Homo sapiens (human)	Organismal Systems	[Organismal Systems > Nervous system > Cholinergic synapse]	[3]	[hsa04725]
ITGB1-DT	lncRNA	PLCB1	genes	weak	NA	NA	NA	hsa04725	Cholinergic synapse - Homo sapiens (human)	Organismal Systems	[Organismal Systems > Nervous system > Cholinergic synapse]	[3]	[hsa04725]
DRAIC	lncRNA	PLCB1	genes	weak	NA	NA	NA	hsa04725	Cholinergic synapse - Homo sapiens (human)	Organismal Systems	[Organismal Systems > Nervous system > Cholinergic synapse]	[3]	[hsa04725]
LINC00511	lncRNA	PLCB1	genes	weak	NA	NA	NA	hsa04725	Cholinergic synapse - Homo sapiens (human)	Organismal Systems	[Organismal Systems > Nervous system > Cholinergic synapse]	[3]	[hsa04725]
hsa-miR-24-3p	miRNA	TGFB1	genes	strong	NA	NA	NA	hsa05220	Chronic myeloid leukemia - Homo sapiens (human)	Human Diseases	[Human Diseases > Cancer: specific types > Chronic myeloid leukemia]	[3]	[hsa05220]
hsa-miR-21-5p	miRNA	TGFB1	genes	weak	NA	NA	NA	hsa05220	Chronic myeloid leukemia - Homo sapiens (human)	Human Diseases	[Human Diseases > Cancer: specific types > Chronic myeloid leukemia]	[3]	[hsa05220]
hsa-miR-19b-3p	miRNA	TGFB1	genes	weak	NA	NA	NA	hsa05220	Chronic myeloid leukemia - Homo sapiens (human)	Human Diseases	[Human Diseases > Cancer: specific types > Chronic myeloid leukemia]	[3]	[hsa05220]
hsa-miR-93-5p	miRNA	TGFB1	genes	weak	NA	NA	NA	hsa05220	Chronic myeloid leukemia - Homo sapiens (human)	Human Diseases	[Human Diseases > Cancer: specific types > Chronic myeloid leukemia]	[3]	[hsa05220]
hsa-miR-574-3p	miRNA	TGFB1	genes	strong	NA	NA	NA	hsa05220	Chronic myeloid leukemia - Homo sapiens (human)	Human Diseases	[Human Diseases > Cancer: specific types > Chronic myeloid leukemia]	[3]	[hsa05220]
hsa-miR-106a-5p	miRNA	TGFB1	genes	weak	NA	NA	NA	hsa05220	Chronic myeloid leukemia - Homo sapiens (human)	Human Diseases	[Human Diseases > Cancer: specific types > Chronic myeloid leukemia]	[3]	[hsa05220]
SNHG12	lncRNA	TGFB1	genes	weak	NA	NA	NA	hsa05220	Chronic myeloid leukemia - Homo sapiens (human)	Human Diseases	[Human Diseases > Cancer: specific types > Chronic myeloid leukemia]	[3]	[hsa05220]
LINC01618	lncRNA	TGFB1	genes	weak	NA	NA	NA	hsa05220	Chronic myeloid leukemia - Homo sapiens (human)	Human Diseases	[Human Diseases > Cancer: specific types > Chronic myeloid leukemia]	[3]	[hsa05220]
LINC00390	lncRNA	TGFB1	genes	weak	NA	NA	NA	hsa05220	Chronic myeloid leukemia - Homo sapiens (human)	Human Diseases	[Human Diseases > Cancer: specific types > Chronic myeloid leukemia]	[3]	[hsa05220]
MIR762HG	lncRNA	TGFB1	genes	weak	NA	NA	NA	hsa05220	Chronic myeloid leukemia - Homo sapiens (human)	Human Diseases	[Human Diseases > Cancer: specific types > Chronic myeloid leukemia]	[3]	[hsa05220]
MEG3	lncRNA	PLCB1	genes	weak	NA	NA	NA	hsa04713	Circadian entrainment - Homo sapiens (human)	Organismal Systems	[Organismal Systems > Environmental adaptation > Circadian entrainment]	[3]	[hsa04713]
LOC107984948	lncRNA	PLCB1	genes	weak	NA	NA	NA	hsa04713	Circadian entrainment - Homo sapiens (human)	Organismal Systems	[Organismal Systems > Environmental adaptation > Circadian entrainment]	[3]	[hsa04713]
KCNQ1OT1	lncRNA	PLCB1	genes	weak	NA	NA	NA	hsa04713	Circadian entrainment - Homo sapiens (human)	Organismal Systems	[Organismal Systems > Environmental adaptation > Circadian entrainment]	[3]	[hsa04713]
PSMA3-AS1	lncRNA	PLCB1	genes	weak	NA	NA	NA	hsa04713	Circadian entrainment - Homo sapiens (human)	Organismal Systems	[Organismal Systems > Environmental adaptation > Circadian entrainment]	[3]	[hsa04713]
WARS2-AS1	lncRNA	PLCB1	genes	weak	NA	NA	NA	hsa04713	Circadian entrainment - Homo sapiens (human)	Organismal Systems	[Organismal Systems > Environmental adaptation > Circadian entrainment]	[3]	[hsa04713]
ITGB1-DT	lncRNA	PLCB1	genes	weak	NA	NA	NA	hsa04713	Circadian entrainment - Homo sapiens (human)	Organismal Systems	[Organismal Systems > Environmental adaptation > Circadian entrainment]	[3]	[hsa04713]
DRAIC	lncRNA	PLCB1	genes	weak	NA	NA	NA	hsa04713	Circadian entrainment - Homo sapiens (human)	Organismal Systems	[Organismal Systems > Environmental adaptation > Circadian entrainment]	[3]	[hsa04713]
LINC00511	lncRNA	PLCB1	genes	weak	NA	NA	NA	hsa04713	Circadian entrainment - Homo sapiens (human)	Organismal Systems	[Organismal Systems > Environmental adaptation > Circadian entrainment]	[3]	[hsa04713]
hsa-miR-335-5p	miRNA	RORB	genes	weak	Negative	NA / NA	NA	hsa04710	Circadian rhythm - Homo sapiens (human)	Organismal Systems	[Organismal Systems > Environmental adaptation > Circadian rhythm]	[3]	[hsa04710]
MEG3	lncRNA	RORB	genes	weak	NA	NA	NA	hsa04710	Circadian rhythm - Homo sapiens (human)	Organismal Systems	[Organismal Systems > Environmental adaptation > Circadian rhythm]	[3]	[hsa04710]
KCNQ1OT1	lncRNA	RORB	genes	weak	NA	NA	NA	hsa04710	Circadian rhythm - Homo sapiens (human)	Organismal Systems	[Organismal Systems > Environmental adaptation > Circadian rhythm]	[3]	[hsa04710]
PSMA3-AS1	lncRNA	RORB	genes	weak	NA	NA	NA	hsa04710	Circadian rhythm - Homo sapiens (human)	Organismal Systems	[Organismal Systems > Environmental adaptation > Circadian rhythm]	[3]	[hsa04710]
hsa-miR-24-3p	miRNA	TGFB1	genes	strong	NA	NA	NA	hsa05210	Colorectal cancer - Homo sapiens (human)	Human Diseases	[Human Diseases > Cancer: specific types > Colorectal cancer]	[3]	[hsa05210]
hsa-miR-21-5p	miRNA	TGFB1	genes	weak	NA	NA	NA	hsa05210	Colorectal cancer - Homo sapiens (human)	Human Diseases	[Human Diseases > Cancer: specific types > Colorectal cancer]	[3]	[hsa05210]
hsa-miR-19b-3p	miRNA	TGFB1	genes	weak	NA	NA	NA	hsa05210	Colorectal cancer - Homo sapiens (human)	Human Diseases	[Human Diseases > Cancer: specific types > Colorectal cancer]	[3]	[hsa05210]
hsa-miR-93-5p	miRNA	TGFB1	genes	weak	NA	NA	NA	hsa05210	Colorectal cancer - Homo sapiens (human)	Human Diseases	[Human Diseases > Cancer: specific types > Colorectal cancer]	[3]	[hsa05210]
hsa-miR-574-3p	miRNA	TGFB1	genes	strong	NA	NA	NA	hsa05210	Colorectal cancer - Homo sapiens (human)	Human Diseases	[Human Diseases > Cancer: specific types > Colorectal cancer]	[3]	[hsa05210]
hsa-miR-106a-5p	miRNA	TGFB1	genes	weak	NA	NA	NA	hsa05210	Colorectal cancer - Homo sapiens (human)	Human Diseases	[Human Diseases > Cancer: specific types > Colorectal cancer]	[3]	[hsa05210]
SNHG12	lncRNA	TGFB1	genes	weak	NA	NA	NA	hsa05210	Colorectal cancer - Homo sapiens (human)	Human Diseases	[Human Diseases > Cancer: specific types > Colorectal cancer]	[3]	[hsa05210]
LINC01618	lncRNA	TGFB1	genes	weak	NA	NA	NA	hsa05210	Colorectal cancer - Homo sapiens (human)	Human Diseases	[Human Diseases > Cancer: specific types > Colorectal cancer]	[3]	[hsa05210]
LINC00390	lncRNA	TGFB1	genes	weak	NA	NA	NA	hsa05210	Colorectal cancer - Homo sapiens (human)	Human Diseases	[Human Diseases > Cancer: specific types > Colorectal cancer]	[3]	[hsa05210]
MIR762HG	lncRNA	TGFB1	genes	weak	NA	NA	NA	hsa05210	Colorectal cancer - Homo sapiens (human)	Human Diseases	[Human Diseases > Cancer: specific types > Colorectal cancer]	[3]	[hsa05210]
MEG3	lncRNA	PLCB1	genes	weak	NA	NA	NA	hsa04927	Cortisol synthesis and secretion - Homo sapiens (human)	Organismal Systems	[Organismal Systems > Endocrine system > Cortisol synthesis and secretion]	[3]	[hsa04927]
LOC107984948	lncRNA	PLCB1	genes	weak	NA	NA	NA	hsa04927	Cortisol synthesis and secretion - Homo sapiens (human)	Organismal Systems	[Organismal Systems > Endocrine system > Cortisol synthesis and secretion]	[3]	[hsa04927]
KCNQ1OT1	lncRNA	PLCB1	genes	weak	NA	NA	NA	hsa04927	Cortisol synthesis and secretion - Homo sapiens (human)	Organismal Systems	[Organismal Systems > Endocrine system > Cortisol synthesis and secretion]	[3]	[hsa04927]
PSMA3-AS1	lncRNA	PLCB1	genes	weak	NA	NA	NA	hsa04927	Cortisol synthesis and secretion - Homo sapiens (human)	Organismal Systems	[Organismal Systems > Endocrine system > Cortisol synthesis and secretion]	[3]	[hsa04927]
WARS2-AS1	lncRNA	PLCB1	genes	weak	NA	NA	NA	hsa04927	Cortisol synthesis and secretion - Homo sapiens (human)	Organismal Systems	[Organismal Systems > Endocrine system > Cortisol synthesis and secretion]	[3]	[hsa04927]
ITGB1-DT	lncRNA	PLCB1	genes	weak	NA	NA	NA	hsa04927	Cortisol synthesis and secretion - Homo sapiens (human)	Organismal Systems	[Organismal Systems > Endocrine system > Cortisol synthesis and secretion]	[3]	[hsa04927]
DRAIC	lncRNA	PLCB1	genes	weak	NA	NA	NA	hsa04927	Cortisol synthesis and secretion - Homo sapiens (human)	Organismal Systems	[Organismal Systems > Endocrine system > Cortisol synthesis and secretion]	[3]	[hsa04927]
LINC00511	lncRNA	PLCB1	genes	weak	NA	NA	NA	hsa04927	Cortisol synthesis and secretion - Homo sapiens (human)	Organismal Systems	[Organismal Systems > Endocrine system > Cortisol synthesis and secretion]	[3]	[hsa04927]
hsa-miR-21-5p	miRNA	WNT5A	genes	weak	Negative	Bone marrow / Mesenchymal stem cells	NA	hsa04934	Cushing syndrome - Homo sapiens (human)	Human Diseases	[Human Diseases > Endocrine and metabolic disease > Cushing syndrome]	[3]	[hsa04934]
hsa-miR-21-5p	miRNA	WNT5A	genes	weak	Negative	NA / Dermal fibroblasts	NA	hsa04934	Cushing syndrome - Homo sapiens (human)	Human Diseases	[Human Diseases > Endocrine and metabolic disease > Cushing syndrome]	[3]	[hsa04934]
hsa-miR-21-5p	miRNA	WNT5A	genes	weak	Negative	NA / Foreskin fibroblasts	NA	hsa04934	Cushing syndrome - Homo sapiens (human)	Human Diseases	[Human Diseases > Endocrine and metabolic disease > Cushing syndrome]	[3]	[hsa04934]
hsa-miR-21-5p	miRNA	WNT5A	genes	weak	Negative	NA / NA	NA	hsa04934	Cushing syndrome - Homo sapiens (human)	Human Diseases	[Human Diseases > Endocrine and metabolic disease > Cushing syndrome]	[3]	[hsa04934]
hsa-miR-92a-3p	miRNA	WNT5A	genes	weak	Negative	Kidney / Epithelial cells	NA	hsa04934	Cushing syndrome - Homo sapiens (human)	Human Diseases	[Human Diseases > Endocrine and metabolic disease > Cushing syndrome]	[3]	[hsa04934]
hsa-miR-92a-3p	miRNA	WNT5A	genes	weak	Negative	Cervix / Epithelial cells	NA	hsa04934	Cushing syndrome - Homo sapiens (human)	Human Diseases	[Human Diseases > Endocrine and metabolic disease > Cushing syndrome]	[3]	[hsa04934]
hsa-miR-92a-3p	miRNA	WNT5A	genes	weak	Negative	Bone marrow / Mesenchymal stem cells	NA	hsa04934	Cushing syndrome - Homo sapiens (human)	Human Diseases	[Human Diseases > Endocrine and metabolic disease > Cushing syndrome]	[3]	[hsa04934]
hsa-miR-92a-3p	miRNA	WNT5A	genes	weak	Negative	Blood / Monocyte-derived macrophages	NA	hsa04934	Cushing syndrome - Homo sapiens (human)	Human Diseases	[Human Diseases > Endocrine and metabolic disease > Cushing syndrome]	[3]	[hsa04934]
hsa-miR-92a-3p	miRNA	WNT5A	genes	weak	Negative	NA / Dermal fibroblasts	NA	hsa04934	Cushing syndrome - Homo sapiens (human)	Human Diseases	[Human Diseases > Endocrine and metabolic disease > Cushing syndrome]	[3]	[hsa04934]
MEG3	lncRNA	PLCB1	genes	weak	NA	NA	NA	hsa04934	Cushing syndrome - Homo sapiens (human)	Human Diseases	[Human Diseases > Endocrine and metabolic disease > Cushing syndrome]	[3]	[hsa04934]
LOC107984948	lncRNA	PLCB1	genes	weak	NA	NA	NA	hsa04934	Cushing syndrome - Homo sapiens (human)	Human Diseases	[Human Diseases > Endocrine and metabolic disease > Cushing syndrome]	[3]	[hsa04934]
KCNQ1OT1	lncRNA	PLCB1	genes	weak	NA	NA	NA	hsa04934	Cushing syndrome - Homo sapiens (human)	Human Diseases	[Human Diseases > Endocrine and metabolic disease > Cushing syndrome]	[3]	[hsa04934]
PSMA3-AS1	lncRNA	PLCB1	genes	weak	NA	NA	NA	hsa04934	Cushing syndrome - Homo sapiens (human)	Human Diseases	[Human Diseases > Endocrine and metabolic disease > Cushing syndrome]	[3]	[hsa04934]
WARS2-AS1	lncRNA	PLCB1	genes	weak	NA	NA	NA	hsa04934	Cushing syndrome - Homo sapiens (human)	Human Diseases	[Human Diseases > Endocrine and metabolic disease > Cushing syndrome]	[3]	[hsa04934]
ITGB1-DT	lncRNA	PLCB1	genes	weak	NA	NA	NA	hsa04934	Cushing syndrome - Homo sapiens (human)	Human Diseases	[Human Diseases > Endocrine and metabolic disease > Cushing syndrome]	[3]	[hsa04934]
DRAIC	lncRNA	PLCB1	genes	weak	NA	NA	NA	hsa04934	Cushing syndrome - Homo sapiens (human)	Human Diseases	[Human Diseases > Endocrine and metabolic disease > Cushing syndrome]	[3]	[hsa04934]
LINC00511	lncRNA	PLCB1	genes	weak	NA	NA	NA	hsa04934	Cushing syndrome - Homo sapiens (human)	Human Diseases	[Human Diseases > Endocrine and metabolic disease > Cushing syndrome]	[3]	[hsa04934]
KCNQ1OT1	lncRNA	WNT5A	genes	weak	NA	NA	NA	hsa04934	Cushing syndrome - Homo sapiens (human)	Human Diseases	[Human Diseases > Endocrine and metabolic disease > Cushing syndrome]	[3]	[hsa04934]
PSMA3-AS1	lncRNA	WNT5A	genes	weak	NA	NA	NA	hsa04934	Cushing syndrome - Homo sapiens (human)	Human Diseases	[Human Diseases > Endocrine and metabolic disease > Cushing syndrome]	[3]	[hsa04934]
MEG3	lncRNA	WNT5A	genes	weak	NA	NA	NA	hsa04934	Cushing syndrome - Homo sapiens (human)	Human Diseases	[Human Diseases > Endocrine and metabolic disease > Cushing syndrome]	[3]	[hsa04934]
hsa-miR-24-3p	miRNA	TGFB1	genes	strong	NA	NA	NA	hsa04060	Cytokine-cytokine receptor interaction - Homo sapiens (human)	Environmental Information Processing	[Environmental Information Processing > Signaling molecules and interaction > Cytokine-cytokine receptor interaction]	[3]	[hsa04060]
hsa-miR-335-5p	miRNA	NGFR	genes	weak	Negative	NA / NA	NA	hsa04060	Cytokine-cytokine receptor interaction - Homo sapiens (human)	Environmental Information Processing	[Environmental Information Processing > Signaling molecules and interaction > Cytokine-cytokine receptor interaction]	[3]	[hsa04060]
hsa-miR-21-5p	miRNA	TGFB1	genes	weak	NA	NA	NA	hsa04060	Cytokine-cytokine receptor interaction - Homo sapiens (human)	Environmental Information Processing	[Environmental Information Processing > Signaling molecules and interaction > Cytokine-cytokine receptor interaction]	[3]	[hsa04060]
hsa-miR-19b-3p	miRNA	TGFB1	genes	weak	NA	NA	NA	hsa04060	Cytokine-cytokine receptor interaction - Homo sapiens (human)	Environmental Information Processing	[Environmental Information Processing > Signaling molecules and interaction > Cytokine-cytokine receptor interaction]	[3]	[hsa04060]
hsa-miR-93-5p	miRNA	TGFB1	genes	weak	NA	NA	NA	hsa04060	Cytokine-cytokine receptor interaction - Homo sapiens (human)	Environmental Information Processing	[Environmental Information Processing > Signaling molecules and interaction > Cytokine-cytokine receptor interaction]	[3]	[hsa04060]
hsa-miR-149-3p	miRNA	NGFR	genes	weak	NA	NA	NA	hsa04060	Cytokine-cytokine receptor interaction - Homo sapiens (human)	Environmental Information Processing	[Environmental Information Processing > Signaling molecules and interaction > Cytokine-cytokine receptor interaction]	[3]	[hsa04060]
hsa-miR-574-3p	miRNA	TGFB1	genes	strong	NA	NA	NA	hsa04060	Cytokine-cytokine receptor interaction - Homo sapiens (human)	Environmental Information Processing	[Environmental Information Processing > Signaling molecules and interaction > Cytokine-cytokine receptor interaction]	[3]	[hsa04060]
hsa-miR-106a-5p	miRNA	TGFB1	genes	weak	NA	NA	NA	hsa04060	Cytokine-cytokine receptor interaction - Homo sapiens (human)	Environmental Information Processing	[Environmental Information Processing > Signaling molecules and interaction > Cytokine-cytokine receptor interaction]	[3]	[hsa04060]
SNHG12	lncRNA	TGFB1	genes	weak	NA	NA	NA	hsa04060	Cytokine-cytokine receptor interaction - Homo sapiens (human)	Environmental Information Processing	[Environmental Information Processing > Signaling molecules and interaction > Cytokine-cytokine receptor interaction]	[3]	[hsa04060]
LINC01618	lncRNA	TGFB1	genes	weak	NA	NA	NA	hsa04060	Cytokine-cytokine receptor interaction - Homo sapiens (human)	Environmental Information Processing	[Environmental Information Processing > Signaling molecules and interaction > Cytokine-cytokine receptor interaction]	[3]	[hsa04060]
LINC00390	lncRNA	TGFB1	genes	weak	NA	NA	NA	hsa04060	Cytokine-cytokine receptor interaction - Homo sapiens (human)	Environmental Information Processing	[Environmental Information Processing > Signaling molecules and interaction > Cytokine-cytokine receptor interaction]	[3]	[hsa04060]
MIR762HG	lncRNA	TGFB1	genes	weak	NA	NA	NA	hsa04060	Cytokine-cytokine receptor interaction - Homo sapiens (human)	Environmental Information Processing	[Environmental Information Processing > Signaling molecules and interaction > Cytokine-cytokine receptor interaction]	[3]	[hsa04060]
hsa-miR-24-3p	miRNA	TGFB1	genes	strong	NA	NA	NA	hsa05415	Diabetic cardiomyopathy - Homo sapiens (human)	Human Diseases	[Human Diseases > Cardiovascular disease > Diabetic cardiomyopathy]	[3]	[hsa05415]
hsa-miR-335-5p	miRNA	COL3A1	genes	weak	Negative	NA / NA	NA	hsa05415	Diabetic cardiomyopathy - Homo sapiens (human)	Human Diseases	[Human Diseases > Cardiovascular disease > Diabetic cardiomyopathy]	[3]	[hsa05415]
hsa-miR-21-5p	miRNA	TGFB1	genes	weak	NA	NA	NA	hsa05415	Diabetic cardiomyopathy - Homo sapiens (human)	Human Diseases	[Human Diseases > Cardiovascular disease > Diabetic cardiomyopathy]	[3]	[hsa05415]
hsa-miR-19b-3p	miRNA	TGFB1	genes	weak	NA	NA	NA	hsa05415	Diabetic cardiomyopathy - Homo sapiens (human)	Human Diseases	[Human Diseases > Cardiovascular disease > Diabetic cardiomyopathy]	[3]	[hsa05415]
hsa-miR-93-5p	miRNA	TGFB1	genes	weak	NA	NA	NA	hsa05415	Diabetic cardiomyopathy - Homo sapiens (human)	Human Diseases	[Human Diseases > Cardiovascular disease > Diabetic cardiomyopathy]	[3]	[hsa05415]
hsa-miR-574-3p	miRNA	TGFB1	genes	strong	NA	NA	NA	hsa05415	Diabetic cardiomyopathy - Homo sapiens (human)	Human Diseases	[Human Diseases > Cardiovascular disease > Diabetic cardiomyopathy]	[3]	[hsa05415]
hsa-miR-106a-5p	miRNA	TGFB1	genes	weak	NA	NA	NA	hsa05415	Diabetic cardiomyopathy - Homo sapiens (human)	Human Diseases	[Human Diseases > Cardiovascular disease > Diabetic cardiomyopathy]	[3]	[hsa05415]
MCPH1-AS1	lncRNA	COL3A1	genes	weak	NA	NA	NA	hsa05415	Diabetic cardiomyopathy - Homo sapiens (human)	Human Diseases	[Human Diseases > Cardiovascular disease > Diabetic cardiomyopathy]	[3]	[hsa05415]
KCNQ1OT1	lncRNA	COL3A1	genes	weak	NA	NA	NA	hsa05415	Diabetic cardiomyopathy - Homo sapiens (human)	Human Diseases	[Human Diseases > Cardiovascular disease > Diabetic cardiomyopathy]	[3]	[hsa05415]
SNHG12	lncRNA	TGFB1	genes	weak	NA	NA	NA	hsa05415	Diabetic cardiomyopathy - Homo sapiens (human)	Human Diseases	[Human Diseases > Cardiovascular disease > Diabetic cardiomyopathy]	[3]	[hsa05415]
LINC01618	lncRNA	TGFB1	genes	weak	NA	NA	NA	hsa05415	Diabetic cardiomyopathy - Homo sapiens (human)	Human Diseases	[Human Diseases > Cardiovascular disease > Diabetic cardiomyopathy]	[3]	[hsa05415]
LINC00390	lncRNA	TGFB1	genes	weak	NA	NA	NA	hsa05415	Diabetic cardiomyopathy - Homo sapiens (human)	Human Diseases	[Human Diseases > Cardiovascular disease > Diabetic cardiomyopathy]	[3]	[hsa05415]
MIR762HG	lncRNA	TGFB1	genes	weak	NA	NA	NA	hsa05415	Diabetic cardiomyopathy - Homo sapiens (human)	Human Diseases	[Human Diseases > Cardiovascular disease > Diabetic cardiomyopathy]	[3]	[hsa05415]
MEG3	lncRNA	PLCB1	genes	weak	NA	NA	NA	hsa05415	Diabetic cardiomyopathy - Homo sapiens (human)	Human Diseases	[Human Diseases > Cardiovascular disease > Diabetic cardiomyopathy]	[3]	[hsa05415]
LOC107984948	lncRNA	PLCB1	genes	weak	NA	NA	NA	hsa05415	Diabetic cardiomyopathy - Homo sapiens (human)	Human Diseases	[Human Diseases > Cardiovascular disease > Diabetic cardiomyopathy]	[3]	[hsa05415]
KCNQ1OT1	lncRNA	PLCB1	genes	weak	NA	NA	NA	hsa05415	Diabetic cardiomyopathy - Homo sapiens (human)	Human Diseases	[Human Diseases > Cardiovascular disease > Diabetic cardiomyopathy]	[3]	[hsa05415]
PSMA3-AS1	lncRNA	PLCB1	genes	weak	NA	NA	NA	hsa05415	Diabetic cardiomyopathy - Homo sapiens (human)	Human Diseases	[Human Diseases > Cardiovascular disease > Diabetic cardiomyopathy]	[3]	[hsa05415]
WARS2-AS1	lncRNA	PLCB1	genes	weak	NA	NA	NA	hsa05415	Diabetic cardiomyopathy - Homo sapiens (human)	Human Diseases	[Human Diseases > Cardiovascular disease > Diabetic cardiomyopathy]	[3]	[hsa05415]
ITGB1-DT	lncRNA	PLCB1	genes	weak	NA	NA	NA	hsa05415	Diabetic cardiomyopathy - Homo sapiens (human)	Human Diseases	[Human Diseases > Cardiovascular disease > Diabetic cardiomyopathy]	[3]	[hsa05415]
DRAIC	lncRNA	PLCB1	genes	weak	NA	NA	NA	hsa05415	Diabetic cardiomyopathy - Homo sapiens (human)	Human Diseases	[Human Diseases > Cardiovascular disease > Diabetic cardiomyopathy]	[3]	[hsa05415]
LINC00511	lncRNA	PLCB1	genes	weak	NA	NA	NA	hsa05415	Diabetic cardiomyopathy - Homo sapiens (human)	Human Diseases	[Human Diseases > Cardiovascular disease > Diabetic cardiomyopathy]	[3]	[hsa05415]
MEG3	lncRNA	COL1A2	genes	weak	NA	NA	NA	hsa05415	Diabetic cardiomyopathy - Homo sapiens (human)	Human Diseases	[Human Diseases > Cardiovascular disease > Diabetic cardiomyopathy]	[3]	[hsa05415]
KCNQ1OT1	lncRNA	COL1A2	genes	weak	NA	NA	NA	hsa05415	Diabetic cardiomyopathy - Homo sapiens (human)	Human Diseases	[Human Diseases > Cardiovascular disease > Diabetic cardiomyopathy]	[3]	[hsa05415]
hsa-miR-24-3p	miRNA	TGFB1	genes	strong	NA	NA	NA	hsa05414	Dilated cardiomyopathy - Homo sapiens (human)	Human Diseases	[Human Diseases > Cardiovascular disease > Dilated cardiomyopathy]	[3]	[hsa05414]
hsa-miR-1-3p	miRNA	SLC8A1	genes	strong	NA	NA	NA	hsa05414	Dilated cardiomyopathy - Homo sapiens (human)	Human Diseases	[Human Diseases > Cardiovascular disease > Dilated cardiomyopathy]	[3]	[hsa05414]
hsa-miR-21-5p	miRNA	TGFB1	genes	weak	NA	NA	NA	hsa05414	Dilated cardiomyopathy - Homo sapiens (human)	Human Diseases	[Human Diseases > Cardiovascular disease > Dilated cardiomyopathy]	[3]	[hsa05414]
hsa-miR-19b-3p	miRNA	TGFB1	genes	weak	NA	NA	NA	hsa05414	Dilated cardiomyopathy - Homo sapiens (human)	Human Diseases	[Human Diseases > Cardiovascular disease > Dilated cardiomyopathy]	[3]	[hsa05414]
hsa-miR-93-5p	miRNA	TGFB1	genes	weak	NA	NA	NA	hsa05414	Dilated cardiomyopathy - Homo sapiens (human)	Human Diseases	[Human Diseases > Cardiovascular disease > Dilated cardiomyopathy]	[3]	[hsa05414]
hsa-miR-574-3p	miRNA	TGFB1	genes	strong	NA	NA	NA	hsa05414	Dilated cardiomyopathy - Homo sapiens (human)	Human Diseases	[Human Diseases > Cardiovascular disease > Dilated cardiomyopathy]	[3]	[hsa05414]
hsa-miR-106a-5p	miRNA	TGFB1	genes	weak	NA	NA	NA	hsa05414	Dilated cardiomyopathy - Homo sapiens (human)	Human Diseases	[Human Diseases > Cardiovascular disease > Dilated cardiomyopathy]	[3]	[hsa05414]
MEG3	lncRNA	SLC8A1	genes	weak	NA	NA	NA	hsa05414	Dilated cardiomyopathy - Homo sapiens (human)	Human Diseases	[Human Diseases > Cardiovascular disease > Dilated cardiomyopathy]	[3]	[hsa05414]
LINC02615	lncRNA	SLC8A1	genes	weak	NA	NA	NA	hsa05414	Dilated cardiomyopathy - Homo sapiens (human)	Human Diseases	[Human Diseases > Cardiovascular disease > Dilated cardiomyopathy]	[3]	[hsa05414]
SCOC-AS1	lncRNA	SLC8A1	genes	weak	NA	NA	NA	hsa05414	Dilated cardiomyopathy - Homo sapiens (human)	Human Diseases	[Human Diseases > Cardiovascular disease > Dilated cardiomyopathy]	[3]	[hsa05414]
DRAIC	lncRNA	SLC8A1	genes	weak	NA	NA	NA	hsa05414	Dilated cardiomyopathy - Homo sapiens (human)	Human Diseases	[Human Diseases > Cardiovascular disease > Dilated cardiomyopathy]	[3]	[hsa05414]
SNHG12	lncRNA	TGFB1	genes	weak	NA	NA	NA	hsa05414	Dilated cardiomyopathy - Homo sapiens (human)	Human Diseases	[Human Diseases > Cardiovascular disease > Dilated cardiomyopathy]	[3]	[hsa05414]
LINC01618	lncRNA	TGFB1	genes	weak	NA	NA	NA	hsa05414	Dilated cardiomyopathy - Homo sapiens (human)	Human Diseases	[Human Diseases > Cardiovascular disease > Dilated cardiomyopathy]	[3]	[hsa05414]
LINC00390	lncRNA	TGFB1	genes	weak	NA	NA	NA	hsa05414	Dilated cardiomyopathy - Homo sapiens (human)	Human Diseases	[Human Diseases > Cardiovascular disease > Dilated cardiomyopathy]	[3]	[hsa05414]
MIR762HG	lncRNA	TGFB1	genes	weak	NA	NA	NA	hsa05414	Dilated cardiomyopathy - Homo sapiens (human)	Human Diseases	[Human Diseases > Cardiovascular disease > Dilated cardiomyopathy]	[3]	[hsa05414]
MEG3	lncRNA	PLCB1	genes	weak	NA	NA	NA	hsa04728	Dopaminergic synapse - Homo sapiens (human)	Organismal Systems	[Organismal Systems > Nervous system > Dopaminergic synapse]	[3]	[hsa04728]
LOC107984948	lncRNA	PLCB1	genes	weak	NA	NA	NA	hsa04728	Dopaminergic synapse - Homo sapiens (human)	Organismal Systems	[Organismal Systems > Nervous system > Dopaminergic synapse]	[3]	[hsa04728]
KCNQ1OT1	lncRNA	PLCB1	genes	weak	NA	NA	NA	hsa04728	Dopaminergic synapse - Homo sapiens (human)	Organismal Systems	[Organismal Systems > Nervous system > Dopaminergic synapse]	[3]	[hsa04728]
PSMA3-AS1	lncRNA	PLCB1	genes	weak	NA	NA	NA	hsa04728	Dopaminergic synapse - Homo sapiens (human)	Organismal Systems	[Organismal Systems > Nervous system > Dopaminergic synapse]	[3]	[hsa04728]
WARS2-AS1	lncRNA	PLCB1	genes	weak	NA	NA	NA	hsa04728	Dopaminergic synapse - Homo sapiens (human)	Organismal Systems	[Organismal Systems > Nervous system > Dopaminergic synapse]	[3]	[hsa04728]
ITGB1-DT	lncRNA	PLCB1	genes	weak	NA	NA	NA	hsa04728	Dopaminergic synapse - Homo sapiens (human)	Organismal Systems	[Organismal Systems > Nervous system > Dopaminergic synapse]	[3]	[hsa04728]
DRAIC	lncRNA	PLCB1	genes	weak	NA	NA	NA	hsa04728	Dopaminergic synapse - Homo sapiens (human)	Organismal Systems	[Organismal Systems > Nervous system > Dopaminergic synapse]	[3]	[hsa04728]
LINC00511	lncRNA	PLCB1	genes	weak	NA	NA	NA	hsa04728	Dopaminergic synapse - Homo sapiens (human)	Organismal Systems	[Organismal Systems > Nervous system > Dopaminergic synapse]	[3]	[hsa04728]
MEG3	lncRNA	COL1A2	genes	weak	NA	NA	NA	hsa04512	ECM-receptor interaction - Homo sapiens (human)	Environmental Information Processing	[Environmental Information Processing > Signaling molecules and interaction > ECM-receptor interaction]	[3]	[hsa04512]
KCNQ1OT1	lncRNA	COL1A2	genes	weak	NA	NA	NA	hsa04512	ECM-receptor interaction - Homo sapiens (human)	Environmental Information Processing	[Environmental Information Processing > Signaling molecules and interaction > ECM-receptor interaction]	[3]	[hsa04512]
hsa-miR-1-3p	miRNA	SLC8A1	genes	strong	NA	NA	NA	hsa04961	Endocrine and other factor-regulated calcium reabsorption - Homo sapiens (human)	Organismal Systems	[Organismal Systems > Excretory system > Endocrine and other factor-regulated calcium reabsorption]	[3]	[hsa04961]
MEG3	lncRNA	SLC8A1	genes	weak	NA	NA	NA	hsa04961	Endocrine and other factor-regulated calcium reabsorption - Homo sapiens (human)	Organismal Systems	[Organismal Systems > Excretory system > Endocrine and other factor-regulated calcium reabsorption]	[3]	[hsa04961]
LINC02615	lncRNA	SLC8A1	genes	weak	NA	NA	NA	hsa04961	Endocrine and other factor-regulated calcium reabsorption - Homo sapiens (human)	Organismal Systems	[Organismal Systems > Excretory system > Endocrine and other factor-regulated calcium reabsorption]	[3]	[hsa04961]
SCOC-AS1	lncRNA	SLC8A1	genes	weak	NA	NA	NA	hsa04961	Endocrine and other factor-regulated calcium reabsorption - Homo sapiens (human)	Organismal Systems	[Organismal Systems > Excretory system > Endocrine and other factor-regulated calcium reabsorption]	[3]	[hsa04961]
DRAIC	lncRNA	SLC8A1	genes	weak	NA	NA	NA	hsa04961	Endocrine and other factor-regulated calcium reabsorption - Homo sapiens (human)	Organismal Systems	[Organismal Systems > Excretory system > Endocrine and other factor-regulated calcium reabsorption]	[3]	[hsa04961]
MEG3	lncRNA	PLCB1	genes	weak	NA	NA	NA	hsa04961	Endocrine and other factor-regulated calcium reabsorption - Homo sapiens (human)	Organismal Systems	[Organismal Systems > Excretory system > Endocrine and other factor-regulated calcium reabsorption]	[3]	[hsa04961]
LOC107984948	lncRNA	PLCB1	genes	weak	NA	NA	NA	hsa04961	Endocrine and other factor-regulated calcium reabsorption - Homo sapiens (human)	Organismal Systems	[Organismal Systems > Excretory system > Endocrine and other factor-regulated calcium reabsorption]	[3]	[hsa04961]
KCNQ1OT1	lncRNA	PLCB1	genes	weak	NA	NA	NA	hsa04961	Endocrine and other factor-regulated calcium reabsorption - Homo sapiens (human)	Organismal Systems	[Organismal Systems > Excretory system > Endocrine and other factor-regulated calcium reabsorption]	[3]	[hsa04961]
PSMA3-AS1	lncRNA	PLCB1	genes	weak	NA	NA	NA	hsa04961	Endocrine and other factor-regulated calcium reabsorption - Homo sapiens (human)	Organismal Systems	[Organismal Systems > Excretory system > Endocrine and other factor-regulated calcium reabsorption]	[3]	[hsa04961]
WARS2-AS1	lncRNA	PLCB1	genes	weak	NA	NA	NA	hsa04961	Endocrine and other factor-regulated calcium reabsorption - Homo sapiens (human)	Organismal Systems	[Organismal Systems > Excretory system > Endocrine and other factor-regulated calcium reabsorption]	[3]	[hsa04961]
ITGB1-DT	lncRNA	PLCB1	genes	weak	NA	NA	NA	hsa04961	Endocrine and other factor-regulated calcium reabsorption - Homo sapiens (human)	Organismal Systems	[Organismal Systems > Excretory system > Endocrine and other factor-regulated calcium reabsorption]	[3]	[hsa04961]
DRAIC	lncRNA	PLCB1	genes	weak	NA	NA	NA	hsa04961	Endocrine and other factor-regulated calcium reabsorption - Homo sapiens (human)	Organismal Systems	[Organismal Systems > Excretory system > Endocrine and other factor-regulated calcium reabsorption]	[3]	[hsa04961]
LINC00511	lncRNA	PLCB1	genes	weak	NA	NA	NA	hsa04961	Endocrine and other factor-regulated calcium reabsorption - Homo sapiens (human)	Organismal Systems	[Organismal Systems > Excretory system > Endocrine and other factor-regulated calcium reabsorption]	[3]	[hsa04961]
hsa-miR-93-5p	miRNA	PAK6	genes	weak	NA	NA	NA	hsa04012	ErbB signaling pathway - Homo sapiens (human)	Environmental Information Processing	[Environmental Information Processing > Signal transduction > ErbB signaling pathway]	[3]	[hsa04012]
hsa-miR-106a-5p	miRNA	PAK6	genes	weak	NA	NA	NA	hsa04012	ErbB signaling pathway - Homo sapiens (human)	Environmental Information Processing	[Environmental Information Processing > Signal transduction > ErbB signaling pathway]	[3]	[hsa04012]
KCNQ1OT1	lncRNA	PAK6	genes	weak	NA	NA	NA	hsa04012	ErbB signaling pathway - Homo sapiens (human)	Environmental Information Processing	[Environmental Information Processing > Signal transduction > ErbB signaling pathway]	[3]	[hsa04012]
LINC01618	lncRNA	PAK6	genes	weak	NA	NA	NA	hsa04012	ErbB signaling pathway - Homo sapiens (human)	Environmental Information Processing	[Environmental Information Processing > Signal transduction > ErbB signaling pathway]	[3]	[hsa04012]
TRAF3IP2-AS1	lncRNA	PAK6	genes	weak	NA	NA	NA	hsa04012	ErbB signaling pathway - Homo sapiens (human)	Environmental Information Processing	[Environmental Information Processing > Signal transduction > ErbB signaling pathway]	[3]	[hsa04012]
LINC00511	lncRNA	PAK6	genes	weak	NA	NA	NA	hsa04012	ErbB signaling pathway - Homo sapiens (human)	Environmental Information Processing	[Environmental Information Processing > Signal transduction > ErbB signaling pathway]	[3]	[hsa04012]
LIPE-AS1	lncRNA	PAK6	genes	weak	NA	NA	NA	hsa04012	ErbB signaling pathway - Homo sapiens (human)	Environmental Information Processing	[Environmental Information Processing > Signal transduction > ErbB signaling pathway]	[3]	[hsa04012]
MEG3	lncRNA	PLCB1	genes	weak	NA	NA	NA	hsa04915	Estrogen signaling pathway - Homo sapiens (human)	Organismal Systems	[Organismal Systems > Endocrine system > Estrogen signaling pathway]	[3]	[hsa04915]
LOC107984948	lncRNA	PLCB1	genes	weak	NA	NA	NA	hsa04915	Estrogen signaling pathway - Homo sapiens (human)	Organismal Systems	[Organismal Systems > Endocrine system > Estrogen signaling pathway]	[3]	[hsa04915]
KCNQ1OT1	lncRNA	PLCB1	genes	weak	NA	NA	NA	hsa04915	Estrogen signaling pathway - Homo sapiens (human)	Organismal Systems	[Organismal Systems > Endocrine system > Estrogen signaling pathway]	[3]	[hsa04915]
PSMA3-AS1	lncRNA	PLCB1	genes	weak	NA	NA	NA	hsa04915	Estrogen signaling pathway - Homo sapiens (human)	Organismal Systems	[Organismal Systems > Endocrine system > Estrogen signaling pathway]	[3]	[hsa04915]
WARS2-AS1	lncRNA	PLCB1	genes	weak	NA	NA	NA	hsa04915	Estrogen signaling pathway - Homo sapiens (human)	Organismal Systems	[Organismal Systems > Endocrine system > Estrogen signaling pathway]	[3]	[hsa04915]
ITGB1-DT	lncRNA	PLCB1	genes	weak	NA	NA	NA	hsa04915	Estrogen signaling pathway - Homo sapiens (human)	Organismal Systems	[Organismal Systems > Endocrine system > Estrogen signaling pathway]	[3]	[hsa04915]
DRAIC	lncRNA	PLCB1	genes	weak	NA	NA	NA	hsa04915	Estrogen signaling pathway - Homo sapiens (human)	Organismal Systems	[Organismal Systems > Endocrine system > Estrogen signaling pathway]	[3]	[hsa04915]
LINC00511	lncRNA	PLCB1	genes	weak	NA	NA	NA	hsa04915	Estrogen signaling pathway - Homo sapiens (human)	Organismal Systems	[Organismal Systems > Endocrine system > Estrogen signaling pathway]	[3]	[hsa04915]
hsa-miR-93-5p	miRNA	PAK6	genes	weak	NA	NA	NA	hsa04510	Focal adhesion - Homo sapiens (human)	Cellular Processes	[Cellular Processes > Cellular community - eukaryotes > Focal adhesion]	[3]	[hsa04510]
hsa-miR-106a-5p	miRNA	PAK6	genes	weak	NA	NA	NA	hsa04510	Focal adhesion - Homo sapiens (human)	Cellular Processes	[Cellular Processes > Cellular community - eukaryotes > Focal adhesion]	[3]	[hsa04510]
MEG3	lncRNA	COL1A2	genes	weak	NA	NA	NA	hsa04510	Focal adhesion - Homo sapiens (human)	Cellular Processes	[Cellular Processes > Cellular community - eukaryotes > Focal adhesion]	[3]	[hsa04510]
KCNQ1OT1	lncRNA	COL1A2	genes	weak	NA	NA	NA	hsa04510	Focal adhesion - Homo sapiens (human)	Cellular Processes	[Cellular Processes > Cellular community - eukaryotes > Focal adhesion]	[3]	[hsa04510]
KCNQ1OT1	lncRNA	PAK6	genes	weak	NA	NA	NA	hsa04510	Focal adhesion - Homo sapiens (human)	Cellular Processes	[Cellular Processes > Cellular community - eukaryotes > Focal adhesion]	[3]	[hsa04510]
LINC01618	lncRNA	PAK6	genes	weak	NA	NA	NA	hsa04510	Focal adhesion - Homo sapiens (human)	Cellular Processes	[Cellular Processes > Cellular community - eukaryotes > Focal adhesion]	[3]	[hsa04510]
TRAF3IP2-AS1	lncRNA	PAK6	genes	weak	NA	NA	NA	hsa04510	Focal adhesion - Homo sapiens (human)	Cellular Processes	[Cellular Processes > Cellular community - eukaryotes > Focal adhesion]	[3]	[hsa04510]
LINC00511	lncRNA	PAK6	genes	weak	NA	NA	NA	hsa04510	Focal adhesion - Homo sapiens (human)	Cellular Processes	[Cellular Processes > Cellular community - eukaryotes > Focal adhesion]	[3]	[hsa04510]
LIPE-AS1	lncRNA	PAK6	genes	weak	NA	NA	NA	hsa04510	Focal adhesion - Homo sapiens (human)	Cellular Processes	[Cellular Processes > Cellular community - eukaryotes > Focal adhesion]	[3]	[hsa04510]
hsa-miR-24-3p	miRNA	TGFB1	genes	strong	NA	NA	NA	hsa04068	FoxO signaling pathway - Homo sapiens (human)	Environmental Information Processing	[Environmental Information Processing > Signal transduction > FoxO signaling pathway]	[3]	[hsa04068]
hsa-miR-21-5p	miRNA	TGFB1	genes	weak	NA	NA	NA	hsa04068	FoxO signaling pathway - Homo sapiens (human)	Environmental Information Processing	[Environmental Information Processing > Signal transduction > FoxO signaling pathway]	[3]	[hsa04068]
hsa-miR-19b-3p	miRNA	TGFB1	genes	weak	NA	NA	NA	hsa04068	FoxO signaling pathway - Homo sapiens (human)	Environmental Information Processing	[Environmental Information Processing > Signal transduction > FoxO signaling pathway]	[3]	[hsa04068]
hsa-miR-93-5p	miRNA	TGFB1	genes	weak	NA	NA	NA	hsa04068	FoxO signaling pathway - Homo sapiens (human)	Environmental Information Processing	[Environmental Information Processing > Signal transduction > FoxO signaling pathway]	[3]	[hsa04068]
hsa-miR-574-3p	miRNA	TGFB1	genes	strong	NA	NA	NA	hsa04068	FoxO signaling pathway - Homo sapiens (human)	Environmental Information Processing	[Environmental Information Processing > Signal transduction > FoxO signaling pathway]	[3]	[hsa04068]
hsa-miR-106a-5p	miRNA	TGFB1	genes	weak	NA	NA	NA	hsa04068	FoxO signaling pathway - Homo sapiens (human)	Environmental Information Processing	[Environmental Information Processing > Signal transduction > FoxO signaling pathway]	[3]	[hsa04068]
SNHG12	lncRNA	TGFB1	genes	weak	NA	NA	NA	hsa04068	FoxO signaling pathway - Homo sapiens (human)	Environmental Information Processing	[Environmental Information Processing > Signal transduction > FoxO signaling pathway]	[3]	[hsa04068]
LINC01618	lncRNA	TGFB1	genes	weak	NA	NA	NA	hsa04068	FoxO signaling pathway - Homo sapiens (human)	Environmental Information Processing	[Environmental Information Processing > Signal transduction > FoxO signaling pathway]	[3]	[hsa04068]
LINC00390	lncRNA	TGFB1	genes	weak	NA	NA	NA	hsa04068	FoxO signaling pathway - Homo sapiens (human)	Environmental Information Processing	[Environmental Information Processing > Signal transduction > FoxO signaling pathway]	[3]	[hsa04068]
MIR762HG	lncRNA	TGFB1	genes	weak	NA	NA	NA	hsa04068	FoxO signaling pathway - Homo sapiens (human)	Environmental Information Processing	[Environmental Information Processing > Signal transduction > FoxO signaling pathway]	[3]	[hsa04068]
MEG3	lncRNA	PLCB1	genes	weak	NA	NA	NA	hsa04540	Gap junction - Homo sapiens (human)	Cellular Processes	[Cellular Processes > Cellular community - eukaryotes > Gap junction]	[3]	[hsa04540]
LOC107984948	lncRNA	PLCB1	genes	weak	NA	NA	NA	hsa04540	Gap junction - Homo sapiens (human)	Cellular Processes	[Cellular Processes > Cellular community - eukaryotes > Gap junction]	[3]	[hsa04540]
KCNQ1OT1	lncRNA	PLCB1	genes	weak	NA	NA	NA	hsa04540	Gap junction - Homo sapiens (human)	Cellular Processes	[Cellular Processes > Cellular community - eukaryotes > Gap junction]	[3]	[hsa04540]
PSMA3-AS1	lncRNA	PLCB1	genes	weak	NA	NA	NA	hsa04540	Gap junction - Homo sapiens (human)	Cellular Processes	[Cellular Processes > Cellular community - eukaryotes > Gap junction]	[3]	[hsa04540]
WARS2-AS1	lncRNA	PLCB1	genes	weak	NA	NA	NA	hsa04540	Gap junction - Homo sapiens (human)	Cellular Processes	[Cellular Processes > Cellular community - eukaryotes > Gap junction]	[3]	[hsa04540]
ITGB1-DT	lncRNA	PLCB1	genes	weak	NA	NA	NA	hsa04540	Gap junction - Homo sapiens (human)	Cellular Processes	[Cellular Processes > Cellular community - eukaryotes > Gap junction]	[3]	[hsa04540]
DRAIC	lncRNA	PLCB1	genes	weak	NA	NA	NA	hsa04540	Gap junction - Homo sapiens (human)	Cellular Processes	[Cellular Processes > Cellular community - eukaryotes > Gap junction]	[3]	[hsa04540]
LINC00511	lncRNA	PLCB1	genes	weak	NA	NA	NA	hsa04540	Gap junction - Homo sapiens (human)	Cellular Processes	[Cellular Processes > Cellular community - eukaryotes > Gap junction]	[3]	[hsa04540]
MEG3	lncRNA	PLCB1	genes	weak	NA	NA	NA	hsa04971	Gastric acid secretion - Homo sapiens (human)	Organismal Systems	[Organismal Systems > Digestive system > Gastric acid secretion]	[3]	[hsa04971]
LOC107984948	lncRNA	PLCB1	genes	weak	NA	NA	NA	hsa04971	Gastric acid secretion - Homo sapiens (human)	Organismal Systems	[Organismal Systems > Digestive system > Gastric acid secretion]	[3]	[hsa04971]
KCNQ1OT1	lncRNA	PLCB1	genes	weak	NA	NA	NA	hsa04971	Gastric acid secretion - Homo sapiens (human)	Organismal Systems	[Organismal Systems > Digestive system > Gastric acid secretion]	[3]	[hsa04971]
PSMA3-AS1	lncRNA	PLCB1	genes	weak	NA	NA	NA	hsa04971	Gastric acid secretion - Homo sapiens (human)	Organismal Systems	[Organismal Systems > Digestive system > Gastric acid secretion]	[3]	[hsa04971]
WARS2-AS1	lncRNA	PLCB1	genes	weak	NA	NA	NA	hsa04971	Gastric acid secretion - Homo sapiens (human)	Organismal Systems	[Organismal Systems > Digestive system > Gastric acid secretion]	[3]	[hsa04971]
ITGB1-DT	lncRNA	PLCB1	genes	weak	NA	NA	NA	hsa04971	Gastric acid secretion - Homo sapiens (human)	Organismal Systems	[Organismal Systems > Digestive system > Gastric acid secretion]	[3]	[hsa04971]
DRAIC	lncRNA	PLCB1	genes	weak	NA	NA	NA	hsa04971	Gastric acid secretion - Homo sapiens (human)	Organismal Systems	[Organismal Systems > Digestive system > Gastric acid secretion]	[3]	[hsa04971]
LINC00511	lncRNA	PLCB1	genes	weak	NA	NA	NA	hsa04971	Gastric acid secretion - Homo sapiens (human)	Organismal Systems	[Organismal Systems > Digestive system > Gastric acid secretion]	[3]	[hsa04971]
hsa-miR-24-3p	miRNA	TGFB1	genes	strong	NA	NA	NA	hsa05226	Gastric cancer - Homo sapiens (human)	Human Diseases	[Human Diseases > Cancer: specific types > Gastric cancer]	[3]	[hsa05226]
hsa-miR-21-5p	miRNA	TGFB1	genes	weak	NA	NA	NA	hsa05226	Gastric cancer - Homo sapiens (human)	Human Diseases	[Human Diseases > Cancer: specific types > Gastric cancer]	[3]	[hsa05226]
hsa-miR-21-5p	miRNA	WNT5A	genes	weak	Negative	Bone marrow / Mesenchymal stem cells	NA	hsa05226	Gastric cancer - Homo sapiens (human)	Human Diseases	[Human Diseases > Cancer: specific types > Gastric cancer]	[3]	[hsa05226]
hsa-miR-21-5p	miRNA	WNT5A	genes	weak	Negative	NA / Dermal fibroblasts	NA	hsa05226	Gastric cancer - Homo sapiens (human)	Human Diseases	[Human Diseases > Cancer: specific types > Gastric cancer]	[3]	[hsa05226]
hsa-miR-21-5p	miRNA	WNT5A	genes	weak	Negative	NA / Foreskin fibroblasts	NA	hsa05226	Gastric cancer - Homo sapiens (human)	Human Diseases	[Human Diseases > Cancer: specific types > Gastric cancer]	[3]	[hsa05226]
hsa-miR-21-5p	miRNA	WNT5A	genes	weak	Negative	NA / NA	NA	hsa05226	Gastric cancer - Homo sapiens (human)	Human Diseases	[Human Diseases > Cancer: specific types > Gastric cancer]	[3]	[hsa05226]
hsa-miR-92a-3p	miRNA	WNT5A	genes	weak	Negative	Kidney / Epithelial cells	NA	hsa05226	Gastric cancer - Homo sapiens (human)	Human Diseases	[Human Diseases > Cancer: specific types > Gastric cancer]	[3]	[hsa05226]
hsa-miR-92a-3p	miRNA	WNT5A	genes	weak	Negative	Cervix / Epithelial cells	NA	hsa05226	Gastric cancer - Homo sapiens (human)	Human Diseases	[Human Diseases > Cancer: specific types > Gastric cancer]	[3]	[hsa05226]
hsa-miR-92a-3p	miRNA	WNT5A	genes	weak	Negative	Bone marrow / Mesenchymal stem cells	NA	hsa05226	Gastric cancer - Homo sapiens (human)	Human Diseases	[Human Diseases > Cancer: specific types > Gastric cancer]	[3]	[hsa05226]
hsa-miR-92a-3p	miRNA	WNT5A	genes	weak	Negative	Blood / Monocyte-derived macrophages	NA	hsa05226	Gastric cancer - Homo sapiens (human)	Human Diseases	[Human Diseases > Cancer: specific types > Gastric cancer]	[3]	[hsa05226]
hsa-miR-92a-3p	miRNA	WNT5A	genes	weak	Negative	NA / Dermal fibroblasts	NA	hsa05226	Gastric cancer - Homo sapiens (human)	Human Diseases	[Human Diseases > Cancer: specific types > Gastric cancer]	[3]	[hsa05226]
hsa-miR-19b-3p	miRNA	TGFB1	genes	weak	NA	NA	NA	hsa05226	Gastric cancer - Homo sapiens (human)	Human Diseases	[Human Diseases > Cancer: specific types > Gastric cancer]	[3]	[hsa05226]
hsa-miR-93-5p	miRNA	TGFB1	genes	weak	NA	NA	NA	hsa05226	Gastric cancer - Homo sapiens (human)	Human Diseases	[Human Diseases > Cancer: specific types > Gastric cancer]	[3]	[hsa05226]
hsa-miR-574-3p	miRNA	TGFB1	genes	strong	NA	NA	NA	hsa05226	Gastric cancer - Homo sapiens (human)	Human Diseases	[Human Diseases > Cancer: specific types > Gastric cancer]	[3]	[hsa05226]
hsa-miR-106a-5p	miRNA	TGFB1	genes	weak	NA	NA	NA	hsa05226	Gastric cancer - Homo sapiens (human)	Human Diseases	[Human Diseases > Cancer: specific types > Gastric cancer]	[3]	[hsa05226]
SNHG12	lncRNA	TGFB1	genes	weak	NA	NA	NA	hsa05226	Gastric cancer - Homo sapiens (human)	Human Diseases	[Human Diseases > Cancer: specific types > Gastric cancer]	[3]	[hsa05226]
LINC01618	lncRNA	TGFB1	genes	weak	NA	NA	NA	hsa05226	Gastric cancer - Homo sapiens (human)	Human Diseases	[Human Diseases > Cancer: specific types > Gastric cancer]	[3]	[hsa05226]
LINC00390	lncRNA	TGFB1	genes	weak	NA	NA	NA	hsa05226	Gastric cancer - Homo sapiens (human)	Human Diseases	[Human Diseases > Cancer: specific types > Gastric cancer]	[3]	[hsa05226]
MIR762HG	lncRNA	TGFB1	genes	weak	NA	NA	NA	hsa05226	Gastric cancer - Homo sapiens (human)	Human Diseases	[Human Diseases > Cancer: specific types > Gastric cancer]	[3]	[hsa05226]
KCNQ1OT1	lncRNA	WNT5A	genes	weak	NA	NA	NA	hsa05226	Gastric cancer - Homo sapiens (human)	Human Diseases	[Human Diseases > Cancer: specific types > Gastric cancer]	[3]	[hsa05226]
PSMA3-AS1	lncRNA	WNT5A	genes	weak	NA	NA	NA	hsa05226	Gastric cancer - Homo sapiens (human)	Human Diseases	[Human Diseases > Cancer: specific types > Gastric cancer]	[3]	[hsa05226]
MEG3	lncRNA	WNT5A	genes	weak	NA	NA	NA	hsa05226	Gastric cancer - Homo sapiens (human)	Human Diseases	[Human Diseases > Cancer: specific types > Gastric cancer]	[3]	[hsa05226]
MEG3	lncRNA	PLCB1	genes	weak	NA	NA	NA	hsa04922	Glucagon signaling pathway - Homo sapiens (human)	Organismal Systems	[Organismal Systems > Endocrine system > Glucagon signaling pathway]	[3]	[hsa04922]
LOC107984948	lncRNA	PLCB1	genes	weak	NA	NA	NA	hsa04922	Glucagon signaling pathway - Homo sapiens (human)	Organismal Systems	[Organismal Systems > Endocrine system > Glucagon signaling pathway]	[3]	[hsa04922]
KCNQ1OT1	lncRNA	PLCB1	genes	weak	NA	NA	NA	hsa04922	Glucagon signaling pathway - Homo sapiens (human)	Organismal Systems	[Organismal Systems > Endocrine system > Glucagon signaling pathway]	[3]	[hsa04922]
PSMA3-AS1	lncRNA	PLCB1	genes	weak	NA	NA	NA	hsa04922	Glucagon signaling pathway - Homo sapiens (human)	Organismal Systems	[Organismal Systems > Endocrine system > Glucagon signaling pathway]	[3]	[hsa04922]
WARS2-AS1	lncRNA	PLCB1	genes	weak	NA	NA	NA	hsa04922	Glucagon signaling pathway - Homo sapiens (human)	Organismal Systems	[Organismal Systems > Endocrine system > Glucagon signaling pathway]	[3]	[hsa04922]
ITGB1-DT	lncRNA	PLCB1	genes	weak	NA	NA	NA	hsa04922	Glucagon signaling pathway - Homo sapiens (human)	Organismal Systems	[Organismal Systems > Endocrine system > Glucagon signaling pathway]	[3]	[hsa04922]
DRAIC	lncRNA	PLCB1	genes	weak	NA	NA	NA	hsa04922	Glucagon signaling pathway - Homo sapiens (human)	Organismal Systems	[Organismal Systems > Endocrine system > Glucagon signaling pathway]	[3]	[hsa04922]
LINC00511	lncRNA	PLCB1	genes	weak	NA	NA	NA	hsa04922	Glucagon signaling pathway - Homo sapiens (human)	Organismal Systems	[Organismal Systems > Endocrine system > Glucagon signaling pathway]	[3]	[hsa04922]
hsa-miR-335-5p	miRNA	GRM4	genes	strong	NA	NA	NA	hsa04724	Glutamatergic synapse - Homo sapiens (human)	Organismal Systems	[Organismal Systems > Nervous system > Glutamatergic synapse]	[3]	[hsa04724]
MEG3	lncRNA	PLCB1	genes	weak	NA	NA	NA	hsa04724	Glutamatergic synapse - Homo sapiens (human)	Organismal Systems	[Organismal Systems > Nervous system > Glutamatergic synapse]	[3]	[hsa04724]
LOC107984948	lncRNA	PLCB1	genes	weak	NA	NA	NA	hsa04724	Glutamatergic synapse - Homo sapiens (human)	Organismal Systems	[Organismal Systems > Nervous system > Glutamatergic synapse]	[3]	[hsa04724]
KCNQ1OT1	lncRNA	PLCB1	genes	weak	NA	NA	NA	hsa04724	Glutamatergic synapse - Homo sapiens (human)	Organismal Systems	[Organismal Systems > Nervous system > Glutamatergic synapse]	[3]	[hsa04724]
PSMA3-AS1	lncRNA	PLCB1	genes	weak	NA	NA	NA	hsa04724	Glutamatergic synapse - Homo sapiens (human)	Organismal Systems	[Organismal Systems > Nervous system > Glutamatergic synapse]	[3]	[hsa04724]
WARS2-AS1	lncRNA	PLCB1	genes	weak	NA	NA	NA	hsa04724	Glutamatergic synapse - Homo sapiens (human)	Organismal Systems	[Organismal Systems > Nervous system > Glutamatergic synapse]	[3]	[hsa04724]
ITGB1-DT	lncRNA	PLCB1	genes	weak	NA	NA	NA	hsa04724	Glutamatergic synapse - Homo sapiens (human)	Organismal Systems	[Organismal Systems > Nervous system > Glutamatergic synapse]	[3]	[hsa04724]
DRAIC	lncRNA	PLCB1	genes	weak	NA	NA	NA	hsa04724	Glutamatergic synapse - Homo sapiens (human)	Organismal Systems	[Organismal Systems > Nervous system > Glutamatergic synapse]	[3]	[hsa04724]
LINC00511	lncRNA	PLCB1	genes	weak	NA	NA	NA	hsa04724	Glutamatergic synapse - Homo sapiens (human)	Organismal Systems	[Organismal Systems > Nervous system > Glutamatergic synapse]	[3]	[hsa04724]
MEG3	lncRNA	PLCB1	genes	weak	NA	NA	NA	hsa04929	GnRH secretion - Homo sapiens (human)	Organismal Systems	[Organismal Systems > Endocrine system > GnRH secretion]	[3]	[hsa04929]
LOC107984948	lncRNA	PLCB1	genes	weak	NA	NA	NA	hsa04929	GnRH secretion - Homo sapiens (human)	Organismal Systems	[Organismal Systems > Endocrine system > GnRH secretion]	[3]	[hsa04929]
KCNQ1OT1	lncRNA	PLCB1	genes	weak	NA	NA	NA	hsa04929	GnRH secretion - Homo sapiens (human)	Organismal Systems	[Organismal Systems > Endocrine system > GnRH secretion]	[3]	[hsa04929]
PSMA3-AS1	lncRNA	PLCB1	genes	weak	NA	NA	NA	hsa04929	GnRH secretion - Homo sapiens (human)	Organismal Systems	[Organismal Systems > Endocrine system > GnRH secretion]	[3]	[hsa04929]
WARS2-AS1	lncRNA	PLCB1	genes	weak	NA	NA	NA	hsa04929	GnRH secretion - Homo sapiens (human)	Organismal Systems	[Organismal Systems > Endocrine system > GnRH secretion]	[3]	[hsa04929]
ITGB1-DT	lncRNA	PLCB1	genes	weak	NA	NA	NA	hsa04929	GnRH secretion - Homo sapiens (human)	Organismal Systems	[Organismal Systems > Endocrine system > GnRH secretion]	[3]	[hsa04929]
DRAIC	lncRNA	PLCB1	genes	weak	NA	NA	NA	hsa04929	GnRH secretion - Homo sapiens (human)	Organismal Systems	[Organismal Systems > Endocrine system > GnRH secretion]	[3]	[hsa04929]
LINC00511	lncRNA	PLCB1	genes	weak	NA	NA	NA	hsa04929	GnRH secretion - Homo sapiens (human)	Organismal Systems	[Organismal Systems > Endocrine system > GnRH secretion]	[3]	[hsa04929]
MEG3	lncRNA	PLCB1	genes	weak	NA	NA	NA	hsa04912	GnRH signaling pathway - Homo sapiens (human)	Organismal Systems	[Organismal Systems > Endocrine system > GnRH signaling pathway]	[3]	[hsa04912]
LOC107984948	lncRNA	PLCB1	genes	weak	NA	NA	NA	hsa04912	GnRH signaling pathway - Homo sapiens (human)	Organismal Systems	[Organismal Systems > Endocrine system > GnRH signaling pathway]	[3]	[hsa04912]
KCNQ1OT1	lncRNA	PLCB1	genes	weak	NA	NA	NA	hsa04912	GnRH signaling pathway - Homo sapiens (human)	Organismal Systems	[Organismal Systems > Endocrine system > GnRH signaling pathway]	[3]	[hsa04912]
PSMA3-AS1	lncRNA	PLCB1	genes	weak	NA	NA	NA	hsa04912	GnRH signaling pathway - Homo sapiens (human)	Organismal Systems	[Organismal Systems > Endocrine system > GnRH signaling pathway]	[3]	[hsa04912]
WARS2-AS1	lncRNA	PLCB1	genes	weak	NA	NA	NA	hsa04912	GnRH signaling pathway - Homo sapiens (human)	Organismal Systems	[Organismal Systems > Endocrine system > GnRH signaling pathway]	[3]	[hsa04912]
ITGB1-DT	lncRNA	PLCB1	genes	weak	NA	NA	NA	hsa04912	GnRH signaling pathway - Homo sapiens (human)	Organismal Systems	[Organismal Systems > Endocrine system > GnRH signaling pathway]	[3]	[hsa04912]
DRAIC	lncRNA	PLCB1	genes	weak	NA	NA	NA	hsa04912	GnRH signaling pathway - Homo sapiens (human)	Organismal Systems	[Organismal Systems > Endocrine system > GnRH signaling pathway]	[3]	[hsa04912]
LINC00511	lncRNA	PLCB1	genes	weak	NA	NA	NA	hsa04912	GnRH signaling pathway - Homo sapiens (human)	Organismal Systems	[Organismal Systems > Endocrine system > GnRH signaling pathway]	[3]	[hsa04912]
KCNQ1OT1	lncRNA	EGR1	genes	weak	NA	NA	NA	hsa04912	GnRH signaling pathway - Homo sapiens (human)	Organismal Systems	[Organismal Systems > Endocrine system > GnRH signaling pathway]	[3]	[hsa04912]
MEG3	lncRNA	EGR1	genes	weak	NA	NA	NA	hsa04912	GnRH signaling pathway - Homo sapiens (human)	Organismal Systems	[Organismal Systems > Endocrine system > GnRH signaling pathway]	[3]	[hsa04912]
VPS33B-DT	lncRNA	EGR1	genes	weak	NA	NA	NA	hsa04912	GnRH signaling pathway - Homo sapiens (human)	Organismal Systems	[Organismal Systems > Endocrine system > GnRH signaling pathway]	[3]	[hsa04912]
BRWD1-AS1	lncRNA	EGR1	genes	weak	NA	NA	NA	hsa04912	GnRH signaling pathway - Homo sapiens (human)	Organismal Systems	[Organismal Systems > Endocrine system > GnRH signaling pathway]	[3]	[hsa04912]
MEG3	lncRNA	PLCB1	genes	weak	NA	NA	NA	hsa04935	Growth hormone synthesis, secretion and action - Homo sapiens (human)	Organismal Systems	[Organismal Systems > Endocrine system > Growth hormone synthesis, secretion and action]	[3]	[hsa04935]
LOC107984948	lncRNA	PLCB1	genes	weak	NA	NA	NA	hsa04935	Growth hormone synthesis, secretion and action - Homo sapiens (human)	Organismal Systems	[Organismal Systems > Endocrine system > Growth hormone synthesis, secretion and action]	[3]	[hsa04935]
KCNQ1OT1	lncRNA	PLCB1	genes	weak	NA	NA	NA	hsa04935	Growth hormone synthesis, secretion and action - Homo sapiens (human)	Organismal Systems	[Organismal Systems > Endocrine system > Growth hormone synthesis, secretion and action]	[3]	[hsa04935]
PSMA3-AS1	lncRNA	PLCB1	genes	weak	NA	NA	NA	hsa04935	Growth hormone synthesis, secretion and action - Homo sapiens (human)	Organismal Systems	[Organismal Systems > Endocrine system > Growth hormone synthesis, secretion and action]	[3]	[hsa04935]
WARS2-AS1	lncRNA	PLCB1	genes	weak	NA	NA	NA	hsa04935	Growth hormone synthesis, secretion and action - Homo sapiens (human)	Organismal Systems	[Organismal Systems > Endocrine system > Growth hormone synthesis, secretion and action]	[3]	[hsa04935]
ITGB1-DT	lncRNA	PLCB1	genes	weak	NA	NA	NA	hsa04935	Growth hormone synthesis, secretion and action - Homo sapiens (human)	Organismal Systems	[Organismal Systems > Endocrine system > Growth hormone synthesis, secretion and action]	[3]	[hsa04935]
DRAIC	lncRNA	PLCB1	genes	weak	NA	NA	NA	hsa04935	Growth hormone synthesis, secretion and action - Homo sapiens (human)	Organismal Systems	[Organismal Systems > Endocrine system > Growth hormone synthesis, secretion and action]	[3]	[hsa04935]
LINC00511	lncRNA	PLCB1	genes	weak	NA	NA	NA	hsa04935	Growth hormone synthesis, secretion and action - Homo sapiens (human)	Organismal Systems	[Organismal Systems > Endocrine system > Growth hormone synthesis, secretion and action]	[3]	[hsa04935]
hsa-miR-24-3p	miRNA	TGFB1	genes	strong	NA	NA	NA	hsa05161	Hepatitis B - Homo sapiens (human)	Human Diseases	[Human Diseases > Infectious disease: viral > Hepatitis B]	[3]	[hsa05161]
hsa-miR-21-5p	miRNA	TGFB1	genes	weak	NA	NA	NA	hsa05161	Hepatitis B - Homo sapiens (human)	Human Diseases	[Human Diseases > Infectious disease: viral > Hepatitis B]	[3]	[hsa05161]
hsa-miR-19b-3p	miRNA	TGFB1	genes	weak	NA	NA	NA	hsa05161	Hepatitis B - Homo sapiens (human)	Human Diseases	[Human Diseases > Infectious disease: viral > Hepatitis B]	[3]	[hsa05161]
hsa-miR-93-5p	miRNA	TGFB1	genes	weak	NA	NA	NA	hsa05161	Hepatitis B - Homo sapiens (human)	Human Diseases	[Human Diseases > Infectious disease: viral > Hepatitis B]	[3]	[hsa05161]
hsa-miR-574-3p	miRNA	TGFB1	genes	strong	NA	NA	NA	hsa05161	Hepatitis B - Homo sapiens (human)	Human Diseases	[Human Diseases > Infectious disease: viral > Hepatitis B]	[3]	[hsa05161]
hsa-miR-106a-5p	miRNA	TGFB1	genes	weak	NA	NA	NA	hsa05161	Hepatitis B - Homo sapiens (human)	Human Diseases	[Human Diseases > Infectious disease: viral > Hepatitis B]	[3]	[hsa05161]
SNHG12	lncRNA	TGFB1	genes	weak	NA	NA	NA	hsa05161	Hepatitis B - Homo sapiens (human)	Human Diseases	[Human Diseases > Infectious disease: viral > Hepatitis B]	[3]	[hsa05161]
LINC01618	lncRNA	TGFB1	genes	weak	NA	NA	NA	hsa05161	Hepatitis B - Homo sapiens (human)	Human Diseases	[Human Diseases > Infectious disease: viral > Hepatitis B]	[3]	[hsa05161]
LINC00390	lncRNA	TGFB1	genes	weak	NA	NA	NA	hsa05161	Hepatitis B - Homo sapiens (human)	Human Diseases	[Human Diseases > Infectious disease: viral > Hepatitis B]	[3]	[hsa05161]
MIR762HG	lncRNA	TGFB1	genes	weak	NA	NA	NA	hsa05161	Hepatitis B - Homo sapiens (human)	Human Diseases	[Human Diseases > Infectious disease: viral > Hepatitis B]	[3]	[hsa05161]
hsa-miR-24-3p	miRNA	TGFB1	genes	strong	NA	NA	NA	hsa05225	Hepatocellular carcinoma - Homo sapiens (human)	Human Diseases	[Human Diseases > Cancer: specific types > Hepatocellular carcinoma]	[3]	[hsa05225]
hsa-miR-21-5p	miRNA	TGFB1	genes	weak	NA	NA	NA	hsa05225	Hepatocellular carcinoma - Homo sapiens (human)	Human Diseases	[Human Diseases > Cancer: specific types > Hepatocellular carcinoma]	[3]	[hsa05225]
hsa-miR-21-5p	miRNA	WNT5A	genes	weak	Negative	Bone marrow / Mesenchymal stem cells	NA	hsa05225	Hepatocellular carcinoma - Homo sapiens (human)	Human Diseases	[Human Diseases > Cancer: specific types > Hepatocellular carcinoma]	[3]	[hsa05225]
hsa-miR-21-5p	miRNA	WNT5A	genes	weak	Negative	NA / Dermal fibroblasts	NA	hsa05225	Hepatocellular carcinoma - Homo sapiens (human)	Human Diseases	[Human Diseases > Cancer: specific types > Hepatocellular carcinoma]	[3]	[hsa05225]
hsa-miR-21-5p	miRNA	WNT5A	genes	weak	Negative	NA / Foreskin fibroblasts	NA	hsa05225	Hepatocellular carcinoma - Homo sapiens (human)	Human Diseases	[Human Diseases > Cancer: specific types > Hepatocellular carcinoma]	[3]	[hsa05225]
hsa-miR-21-5p	miRNA	WNT5A	genes	weak	Negative	NA / NA	NA	hsa05225	Hepatocellular carcinoma - Homo sapiens (human)	Human Diseases	[Human Diseases > Cancer: specific types > Hepatocellular carcinoma]	[3]	[hsa05225]
hsa-miR-92a-3p	miRNA	WNT5A	genes	weak	Negative	Kidney / Epithelial cells	NA	hsa05225	Hepatocellular carcinoma - Homo sapiens (human)	Human Diseases	[Human Diseases > Cancer: specific types > Hepatocellular carcinoma]	[3]	[hsa05225]
hsa-miR-92a-3p	miRNA	WNT5A	genes	weak	Negative	Cervix / Epithelial cells	NA	hsa05225	Hepatocellular carcinoma - Homo sapiens (human)	Human Diseases	[Human Diseases > Cancer: specific types > Hepatocellular carcinoma]	[3]	[hsa05225]
hsa-miR-92a-3p	miRNA	WNT5A	genes	weak	Negative	Bone marrow / Mesenchymal stem cells	NA	hsa05225	Hepatocellular carcinoma - Homo sapiens (human)	Human Diseases	[Human Diseases > Cancer: specific types > Hepatocellular carcinoma]	[3]	[hsa05225]
hsa-miR-92a-3p	miRNA	WNT5A	genes	weak	Negative	Blood / Monocyte-derived macrophages	NA	hsa05225	Hepatocellular carcinoma - Homo sapiens (human)	Human Diseases	[Human Diseases > Cancer: specific types > Hepatocellular carcinoma]	[3]	[hsa05225]
hsa-miR-92a-3p	miRNA	WNT5A	genes	weak	Negative	NA / Dermal fibroblasts	NA	hsa05225	Hepatocellular carcinoma - Homo sapiens (human)	Human Diseases	[Human Diseases > Cancer: specific types > Hepatocellular carcinoma]	[3]	[hsa05225]
hsa-miR-19b-3p	miRNA	TGFB1	genes	weak	NA	NA	NA	hsa05225	Hepatocellular carcinoma - Homo sapiens (human)	Human Diseases	[Human Diseases > Cancer: specific types > Hepatocellular carcinoma]	[3]	[hsa05225]
hsa-miR-93-5p	miRNA	TGFB1	genes	weak	NA	NA	NA	hsa05225	Hepatocellular carcinoma - Homo sapiens (human)	Human Diseases	[Human Diseases > Cancer: specific types > Hepatocellular carcinoma]	[3]	[hsa05225]
hsa-miR-574-3p	miRNA	TGFB1	genes	strong	NA	NA	NA	hsa05225	Hepatocellular carcinoma - Homo sapiens (human)	Human Diseases	[Human Diseases > Cancer: specific types > Hepatocellular carcinoma]	[3]	[hsa05225]
hsa-miR-106a-5p	miRNA	TGFB1	genes	weak	NA	NA	NA	hsa05225	Hepatocellular carcinoma - Homo sapiens (human)	Human Diseases	[Human Diseases > Cancer: specific types > Hepatocellular carcinoma]	[3]	[hsa05225]
SNHG12	lncRNA	TGFB1	genes	weak	NA	NA	NA	hsa05225	Hepatocellular carcinoma - Homo sapiens (human)	Human Diseases	[Human Diseases > Cancer: specific types > Hepatocellular carcinoma]	[3]	[hsa05225]
LINC01618	lncRNA	TGFB1	genes	weak	NA	NA	NA	hsa05225	Hepatocellular carcinoma - Homo sapiens (human)	Human Diseases	[Human Diseases > Cancer: specific types > Hepatocellular carcinoma]	[3]	[hsa05225]
LINC00390	lncRNA	TGFB1	genes	weak	NA	NA	NA	hsa05225	Hepatocellular carcinoma - Homo sapiens (human)	Human Diseases	[Human Diseases > Cancer: specific types > Hepatocellular carcinoma]	[3]	[hsa05225]
MIR762HG	lncRNA	TGFB1	genes	weak	NA	NA	NA	hsa05225	Hepatocellular carcinoma - Homo sapiens (human)	Human Diseases	[Human Diseases > Cancer: specific types > Hepatocellular carcinoma]	[3]	[hsa05225]
KCNQ1OT1	lncRNA	WNT5A	genes	weak	NA	NA	NA	hsa05225	Hepatocellular carcinoma - Homo sapiens (human)	Human Diseases	[Human Diseases > Cancer: specific types > Hepatocellular carcinoma]	[3]	[hsa05225]
PSMA3-AS1	lncRNA	WNT5A	genes	weak	NA	NA	NA	hsa05225	Hepatocellular carcinoma - Homo sapiens (human)	Human Diseases	[Human Diseases > Cancer: specific types > Hepatocellular carcinoma]	[3]	[hsa05225]
MEG3	lncRNA	WNT5A	genes	weak	NA	NA	NA	hsa05225	Hepatocellular carcinoma - Homo sapiens (human)	Human Diseases	[Human Diseases > Cancer: specific types > Hepatocellular carcinoma]	[3]	[hsa05225]
hsa-miR-24-3p	miRNA	TGFB1	genes	strong	NA	NA	NA	hsa04390	Hippo signaling pathway - Homo sapiens (human)	Environmental Information Processing	[Environmental Information Processing > Signal transduction > Hippo signaling pathway]	[3]	[hsa04390]
hsa-miR-21-5p	miRNA	TGFB1	genes	weak	NA	NA	NA	hsa04390	Hippo signaling pathway - Homo sapiens (human)	Environmental Information Processing	[Environmental Information Processing > Signal transduction > Hippo signaling pathway]	[3]	[hsa04390]
hsa-miR-21-5p	miRNA	WNT5A	genes	weak	Negative	Bone marrow / Mesenchymal stem cells	NA	hsa04390	Hippo signaling pathway - Homo sapiens (human)	Environmental Information Processing	[Environmental Information Processing > Signal transduction > Hippo signaling pathway]	[3]	[hsa04390]
hsa-miR-21-5p	miRNA	WNT5A	genes	weak	Negative	NA / Dermal fibroblasts	NA	hsa04390	Hippo signaling pathway - Homo sapiens (human)	Environmental Information Processing	[Environmental Information Processing > Signal transduction > Hippo signaling pathway]	[3]	[hsa04390]
hsa-miR-21-5p	miRNA	WNT5A	genes	weak	Negative	NA / Foreskin fibroblasts	NA	hsa04390	Hippo signaling pathway - Homo sapiens (human)	Environmental Information Processing	[Environmental Information Processing > Signal transduction > Hippo signaling pathway]	[3]	[hsa04390]
hsa-miR-21-5p	miRNA	WNT5A	genes	weak	Negative	NA / NA	NA	hsa04390	Hippo signaling pathway - Homo sapiens (human)	Environmental Information Processing	[Environmental Information Processing > Signal transduction > Hippo signaling pathway]	[3]	[hsa04390]
hsa-miR-92a-3p	miRNA	WNT5A	genes	weak	Negative	Kidney / Epithelial cells	NA	hsa04390	Hippo signaling pathway - Homo sapiens (human)	Environmental Information Processing	[Environmental Information Processing > Signal transduction > Hippo signaling pathway]	[3]	[hsa04390]
hsa-miR-92a-3p	miRNA	WNT5A	genes	weak	Negative	Cervix / Epithelial cells	NA	hsa04390	Hippo signaling pathway - Homo sapiens (human)	Environmental Information Processing	[Environmental Information Processing > Signal transduction > Hippo signaling pathway]	[3]	[hsa04390]
hsa-miR-92a-3p	miRNA	WNT5A	genes	weak	Negative	Bone marrow / Mesenchymal stem cells	NA	hsa04390	Hippo signaling pathway - Homo sapiens (human)	Environmental Information Processing	[Environmental Information Processing > Signal transduction > Hippo signaling pathway]	[3]	[hsa04390]
hsa-miR-92a-3p	miRNA	WNT5A	genes	weak	Negative	Blood / Monocyte-derived macrophages	NA	hsa04390	Hippo signaling pathway - Homo sapiens (human)	Environmental Information Processing	[Environmental Information Processing > Signal transduction > Hippo signaling pathway]	[3]	[hsa04390]
hsa-miR-92a-3p	miRNA	WNT5A	genes	weak	Negative	NA / Dermal fibroblasts	NA	hsa04390	Hippo signaling pathway - Homo sapiens (human)	Environmental Information Processing	[Environmental Information Processing > Signal transduction > Hippo signaling pathway]	[3]	[hsa04390]
hsa-miR-19b-3p	miRNA	TGFB1	genes	weak	NA	NA	NA	hsa04390	Hippo signaling pathway - Homo sapiens (human)	Environmental Information Processing	[Environmental Information Processing > Signal transduction > Hippo signaling pathway]	[3]	[hsa04390]
hsa-miR-93-5p	miRNA	TGFB1	genes	weak	NA	NA	NA	hsa04390	Hippo signaling pathway - Homo sapiens (human)	Environmental Information Processing	[Environmental Information Processing > Signal transduction > Hippo signaling pathway]	[3]	[hsa04390]
hsa-miR-574-3p	miRNA	TGFB1	genes	strong	NA	NA	NA	hsa04390	Hippo signaling pathway - Homo sapiens (human)	Environmental Information Processing	[Environmental Information Processing > Signal transduction > Hippo signaling pathway]	[3]	[hsa04390]
hsa-miR-106a-5p	miRNA	TGFB1	genes	weak	NA	NA	NA	hsa04390	Hippo signaling pathway - Homo sapiens (human)	Environmental Information Processing	[Environmental Information Processing > Signal transduction > Hippo signaling pathway]	[3]	[hsa04390]
SNHG12	lncRNA	TGFB1	genes	weak	NA	NA	NA	hsa04390	Hippo signaling pathway - Homo sapiens (human)	Environmental Information Processing	[Environmental Information Processing > Signal transduction > Hippo signaling pathway]	[3]	[hsa04390]
LINC01618	lncRNA	TGFB1	genes	weak	NA	NA	NA	hsa04390	Hippo signaling pathway - Homo sapiens (human)	Environmental Information Processing	[Environmental Information Processing > Signal transduction > Hippo signaling pathway]	[3]	[hsa04390]
LINC00390	lncRNA	TGFB1	genes	weak	NA	NA	NA	hsa04390	Hippo signaling pathway - Homo sapiens (human)	Environmental Information Processing	[Environmental Information Processing > Signal transduction > Hippo signaling pathway]	[3]	[hsa04390]
MIR762HG	lncRNA	TGFB1	genes	weak	NA	NA	NA	hsa04390	Hippo signaling pathway - Homo sapiens (human)	Environmental Information Processing	[Environmental Information Processing > Signal transduction > Hippo signaling pathway]	[3]	[hsa04390]
KCNQ1OT1	lncRNA	WNT5A	genes	weak	NA	NA	NA	hsa04390	Hippo signaling pathway - Homo sapiens (human)	Environmental Information Processing	[Environmental Information Processing > Signal transduction > Hippo signaling pathway]	[3]	[hsa04390]
PSMA3-AS1	lncRNA	WNT5A	genes	weak	NA	NA	NA	hsa04390	Hippo signaling pathway - Homo sapiens (human)	Environmental Information Processing	[Environmental Information Processing > Signal transduction > Hippo signaling pathway]	[3]	[hsa04390]
MEG3	lncRNA	WNT5A	genes	weak	NA	NA	NA	hsa04390	Hippo signaling pathway - Homo sapiens (human)	Environmental Information Processing	[Environmental Information Processing > Signal transduction > Hippo signaling pathway]	[3]	[hsa04390]
MEG3	lncRNA	lnc-ID2	lncRNA	weak	NA	NA	NA	hsa04390	Hippo signaling pathway - Homo sapiens (human)	Environmental Information Processing	[Environmental Information Processing > Signal transduction > Hippo signaling pathway]	[3]	[hsa04390]
KCNQ1OT1	lncRNA	lnc-ID2	lncRNA	weak	NA	NA	NA	hsa04390	Hippo signaling pathway - Homo sapiens (human)	Environmental Information Processing	[Environmental Information Processing > Signal transduction > Hippo signaling pathway]	[3]	[hsa04390]
ID2-AS1	lncRNA	lnc-ID2	lncRNA	weak	NA	NA	NA	hsa04390	Hippo signaling pathway - Homo sapiens (human)	Environmental Information Processing	[Environmental Information Processing > Signal transduction > Hippo signaling pathway]	[3]	[hsa04390]
KCNQ1OT1	lncRNA	lnc-ID1	lncRNA	weak	NA	NA	NA	hsa04390	Hippo signaling pathway - Homo sapiens (human)	Environmental Information Processing	[Environmental Information Processing > Signal transduction > Hippo signaling pathway]	[3]	[hsa04390]
MEG3	lncRNA	PLCB1	genes	weak	NA	NA	NA	hsa05163	Human cytomegalovirus infection - Homo sapiens (human)	Human Diseases	[Human Diseases > Infectious disease: viral > Human cytomegalovirus infection]	[3]	[hsa05163]
LOC107984948	lncRNA	PLCB1	genes	weak	NA	NA	NA	hsa05163	Human cytomegalovirus infection - Homo sapiens (human)	Human Diseases	[Human Diseases > Infectious disease: viral > Human cytomegalovirus infection]	[3]	[hsa05163]
KCNQ1OT1	lncRNA	PLCB1	genes	weak	NA	NA	NA	hsa05163	Human cytomegalovirus infection - Homo sapiens (human)	Human Diseases	[Human Diseases > Infectious disease: viral > Human cytomegalovirus infection]	[3]	[hsa05163]
PSMA3-AS1	lncRNA	PLCB1	genes	weak	NA	NA	NA	hsa05163	Human cytomegalovirus infection - Homo sapiens (human)	Human Diseases	[Human Diseases > Infectious disease: viral > Human cytomegalovirus infection]	[3]	[hsa05163]
WARS2-AS1	lncRNA	PLCB1	genes	weak	NA	NA	NA	hsa05163	Human cytomegalovirus infection - Homo sapiens (human)	Human Diseases	[Human Diseases > Infectious disease: viral > Human cytomegalovirus infection]	[3]	[hsa05163]
ITGB1-DT	lncRNA	PLCB1	genes	weak	NA	NA	NA	hsa05163	Human cytomegalovirus infection - Homo sapiens (human)	Human Diseases	[Human Diseases > Infectious disease: viral > Human cytomegalovirus infection]	[3]	[hsa05163]
DRAIC	lncRNA	PLCB1	genes	weak	NA	NA	NA	hsa05163	Human cytomegalovirus infection - Homo sapiens (human)	Human Diseases	[Human Diseases > Infectious disease: viral > Human cytomegalovirus infection]	[3]	[hsa05163]
LINC00511	lncRNA	PLCB1	genes	weak	NA	NA	NA	hsa05163	Human cytomegalovirus infection - Homo sapiens (human)	Human Diseases	[Human Diseases > Infectious disease: viral > Human cytomegalovirus infection]	[3]	[hsa05163]
hsa-miR-93-5p	miRNA	PAK6	genes	weak	NA	NA	NA	hsa05170	Human immunodeficiency virus 1 infection - Homo sapiens (human)	Human Diseases	[Human Diseases > Infectious disease: viral > Human immunodeficiency virus 1 infection]	[3]	[hsa05170]
hsa-miR-106a-5p	miRNA	PAK6	genes	weak	NA	NA	NA	hsa05170	Human immunodeficiency virus 1 infection - Homo sapiens (human)	Human Diseases	[Human Diseases > Infectious disease: viral > Human immunodeficiency virus 1 infection]	[3]	[hsa05170]
KCNQ1OT1	lncRNA	PAK6	genes	weak	NA	NA	NA	hsa05170	Human immunodeficiency virus 1 infection - Homo sapiens (human)	Human Diseases	[Human Diseases > Infectious disease: viral > Human immunodeficiency virus 1 infection]	[3]	[hsa05170]
LINC01618	lncRNA	PAK6	genes	weak	NA	NA	NA	hsa05170	Human immunodeficiency virus 1 infection - Homo sapiens (human)	Human Diseases	[Human Diseases > Infectious disease: viral > Human immunodeficiency virus 1 infection]	[3]	[hsa05170]
TRAF3IP2-AS1	lncRNA	PAK6	genes	weak	NA	NA	NA	hsa05170	Human immunodeficiency virus 1 infection - Homo sapiens (human)	Human Diseases	[Human Diseases > Infectious disease: viral > Human immunodeficiency virus 1 infection]	[3]	[hsa05170]
LINC00511	lncRNA	PAK6	genes	weak	NA	NA	NA	hsa05170	Human immunodeficiency virus 1 infection - Homo sapiens (human)	Human Diseases	[Human Diseases > Infectious disease: viral > Human immunodeficiency virus 1 infection]	[3]	[hsa05170]
LIPE-AS1	lncRNA	PAK6	genes	weak	NA	NA	NA	hsa05170	Human immunodeficiency virus 1 infection - Homo sapiens (human)	Human Diseases	[Human Diseases > Infectious disease: viral > Human immunodeficiency virus 1 infection]	[3]	[hsa05170]
hsa-miR-21-5p	miRNA	WNT5A	genes	weak	Negative	Bone marrow / Mesenchymal stem cells	NA	hsa05165	Human papillomavirus infection - Homo sapiens (human)	Human Diseases	[Human Diseases > Infectious disease: viral > Human papillomavirus infection]	[3]	[hsa05165]
hsa-miR-21-5p	miRNA	WNT5A	genes	weak	Negative	NA / Dermal fibroblasts	NA	hsa05165	Human papillomavirus infection - Homo sapiens (human)	Human Diseases	[Human Diseases > Infectious disease: viral > Human papillomavirus infection]	[3]	[hsa05165]
hsa-miR-21-5p	miRNA	WNT5A	genes	weak	Negative	NA / Foreskin fibroblasts	NA	hsa05165	Human papillomavirus infection - Homo sapiens (human)	Human Diseases	[Human Diseases > Infectious disease: viral > Human papillomavirus infection]	[3]	[hsa05165]
hsa-miR-21-5p	miRNA	WNT5A	genes	weak	Negative	NA / NA	NA	hsa05165	Human papillomavirus infection - Homo sapiens (human)	Human Diseases	[Human Diseases > Infectious disease: viral > Human papillomavirus infection]	[3]	[hsa05165]
hsa-miR-92a-3p	miRNA	WNT5A	genes	weak	Negative	Kidney / Epithelial cells	NA	hsa05165	Human papillomavirus infection - Homo sapiens (human)	Human Diseases	[Human Diseases > Infectious disease: viral > Human papillomavirus infection]	[3]	[hsa05165]
hsa-miR-92a-3p	miRNA	WNT5A	genes	weak	Negative	Cervix / Epithelial cells	NA	hsa05165	Human papillomavirus infection - Homo sapiens (human)	Human Diseases	[Human Diseases > Infectious disease: viral > Human papillomavirus infection]	[3]	[hsa05165]
hsa-miR-92a-3p	miRNA	WNT5A	genes	weak	Negative	Bone marrow / Mesenchymal stem cells	NA	hsa05165	Human papillomavirus infection - Homo sapiens (human)	Human Diseases	[Human Diseases > Infectious disease: viral > Human papillomavirus infection]	[3]	[hsa05165]
hsa-miR-92a-3p	miRNA	WNT5A	genes	weak	Negative	Blood / Monocyte-derived macrophages	NA	hsa05165	Human papillomavirus infection - Homo sapiens (human)	Human Diseases	[Human Diseases > Infectious disease: viral > Human papillomavirus infection]	[3]	[hsa05165]
hsa-miR-92a-3p	miRNA	WNT5A	genes	weak	Negative	NA / Dermal fibroblasts	NA	hsa05165	Human papillomavirus infection - Homo sapiens (human)	Human Diseases	[Human Diseases > Infectious disease: viral > Human papillomavirus infection]	[3]	[hsa05165]
MEG3	lncRNA	COL1A2	genes	weak	NA	NA	NA	hsa05165	Human papillomavirus infection - Homo sapiens (human)	Human Diseases	[Human Diseases > Infectious disease: viral > Human papillomavirus infection]	[3]	[hsa05165]
KCNQ1OT1	lncRNA	COL1A2	genes	weak	NA	NA	NA	hsa05165	Human papillomavirus infection - Homo sapiens (human)	Human Diseases	[Human Diseases > Infectious disease: viral > Human papillomavirus infection]	[3]	[hsa05165]
KCNQ1OT1	lncRNA	WNT5A	genes	weak	NA	NA	NA	hsa05165	Human papillomavirus infection - Homo sapiens (human)	Human Diseases	[Human Diseases > Infectious disease: viral > Human papillomavirus infection]	[3]	[hsa05165]
PSMA3-AS1	lncRNA	WNT5A	genes	weak	NA	NA	NA	hsa05165	Human papillomavirus infection - Homo sapiens (human)	Human Diseases	[Human Diseases > Infectious disease: viral > Human papillomavirus infection]	[3]	[hsa05165]
MEG3	lncRNA	WNT5A	genes	weak	NA	NA	NA	hsa05165	Human papillomavirus infection - Homo sapiens (human)	Human Diseases	[Human Diseases > Infectious disease: viral > Human papillomavirus infection]	[3]	[hsa05165]
hsa-miR-24-3p	miRNA	TGFB1	genes	strong	NA	NA	NA	hsa05166	Human T-cell leukemia virus 1 infection - Homo sapiens (human)	Human Diseases	[Human Diseases > Infectious disease: viral > Human T-cell leukemia virus 1 infection]	[3]	[hsa05166]
hsa-miR-21-5p	miRNA	TGFB1	genes	weak	NA	NA	NA	hsa05166	Human T-cell leukemia virus 1 infection - Homo sapiens (human)	Human Diseases	[Human Diseases > Infectious disease: viral > Human T-cell leukemia virus 1 infection]	[3]	[hsa05166]
hsa-miR-19b-3p	miRNA	TGFB1	genes	weak	NA	NA	NA	hsa05166	Human T-cell leukemia virus 1 infection - Homo sapiens (human)	Human Diseases	[Human Diseases > Infectious disease: viral > Human T-cell leukemia virus 1 infection]	[3]	[hsa05166]
hsa-miR-93-5p	miRNA	TGFB1	genes	weak	NA	NA	NA	hsa05166	Human T-cell leukemia virus 1 infection - Homo sapiens (human)	Human Diseases	[Human Diseases > Infectious disease: viral > Human T-cell leukemia virus 1 infection]	[3]	[hsa05166]
hsa-miR-574-3p	miRNA	TGFB1	genes	strong	NA	NA	NA	hsa05166	Human T-cell leukemia virus 1 infection - Homo sapiens (human)	Human Diseases	[Human Diseases > Infectious disease: viral > Human T-cell leukemia virus 1 infection]	[3]	[hsa05166]
hsa-miR-106a-5p	miRNA	TGFB1	genes	weak	NA	NA	NA	hsa05166	Human T-cell leukemia virus 1 infection - Homo sapiens (human)	Human Diseases	[Human Diseases > Infectious disease: viral > Human T-cell leukemia virus 1 infection]	[3]	[hsa05166]
SNHG12	lncRNA	TGFB1	genes	weak	NA	NA	NA	hsa05166	Human T-cell leukemia virus 1 infection - Homo sapiens (human)	Human Diseases	[Human Diseases > Infectious disease: viral > Human T-cell leukemia virus 1 infection]	[3]	[hsa05166]
LINC01618	lncRNA	TGFB1	genes	weak	NA	NA	NA	hsa05166	Human T-cell leukemia virus 1 infection - Homo sapiens (human)	Human Diseases	[Human Diseases > Infectious disease: viral > Human T-cell leukemia virus 1 infection]	[3]	[hsa05166]
LINC00390	lncRNA	TGFB1	genes	weak	NA	NA	NA	hsa05166	Human T-cell leukemia virus 1 infection - Homo sapiens (human)	Human Diseases	[Human Diseases > Infectious disease: viral > Human T-cell leukemia virus 1 infection]	[3]	[hsa05166]
MIR762HG	lncRNA	TGFB1	genes	weak	NA	NA	NA	hsa05166	Human T-cell leukemia virus 1 infection - Homo sapiens (human)	Human Diseases	[Human Diseases > Infectious disease: viral > Human T-cell leukemia virus 1 infection]	[3]	[hsa05166]
KCNQ1OT1	lncRNA	EGR1	genes	weak	NA	NA	NA	hsa05166	Human T-cell leukemia virus 1 infection - Homo sapiens (human)	Human Diseases	[Human Diseases > Infectious disease: viral > Human T-cell leukemia virus 1 infection]	[3]	[hsa05166]
MEG3	lncRNA	EGR1	genes	weak	NA	NA	NA	hsa05166	Human T-cell leukemia virus 1 infection - Homo sapiens (human)	Human Diseases	[Human Diseases > Infectious disease: viral > Human T-cell leukemia virus 1 infection]	[3]	[hsa05166]
VPS33B-DT	lncRNA	EGR1	genes	weak	NA	NA	NA	hsa05166	Human T-cell leukemia virus 1 infection - Homo sapiens (human)	Human Diseases	[Human Diseases > Infectious disease: viral > Human T-cell leukemia virus 1 infection]	[3]	[hsa05166]
BRWD1-AS1	lncRNA	EGR1	genes	weak	NA	NA	NA	hsa05166	Human T-cell leukemia virus 1 infection - Homo sapiens (human)	Human Diseases	[Human Diseases > Infectious disease: viral > Human T-cell leukemia virus 1 infection]	[3]	[hsa05166]
HS1BP3-IT1	lncRNA	MSX1	genes	weak	NA	NA	NA	hsa05166	Human T-cell leukemia virus 1 infection - Homo sapiens (human)	Human Diseases	[Human Diseases > Infectious disease: viral > Human T-cell leukemia virus 1 infection]	[3]	[hsa05166]
CDYL-AS1	lncRNA	MSX1	genes	weak	NA	NA	NA	hsa05166	Human T-cell leukemia virus 1 infection - Homo sapiens (human)	Human Diseases	[Human Diseases > Infectious disease: viral > Human T-cell leukemia virus 1 infection]	[3]	[hsa05166]
TUSC8	lncRNA	MSX1	genes	weak	NA	NA	NA	hsa05166	Human T-cell leukemia virus 1 infection - Homo sapiens (human)	Human Diseases	[Human Diseases > Infectious disease: viral > Human T-cell leukemia virus 1 infection]	[3]	[hsa05166]
LINC00609	lncRNA	MSX1	genes	weak	NA	NA	NA	hsa05166	Human T-cell leukemia virus 1 infection - Homo sapiens (human)	Human Diseases	[Human Diseases > Infectious disease: viral > Human T-cell leukemia virus 1 infection]	[3]	[hsa05166]
MEG3	lncRNA	MSX1	genes	weak	NA	NA	NA	hsa05166	Human T-cell leukemia virus 1 infection - Homo sapiens (human)	Human Diseases	[Human Diseases > Infectious disease: viral > Human T-cell leukemia virus 1 infection]	[3]	[hsa05166]
LINC00511	lncRNA	MSX1	genes	weak	NA	NA	NA	hsa05166	Human T-cell leukemia virus 1 infection - Homo sapiens (human)	Human Diseases	[Human Diseases > Infectious disease: viral > Human T-cell leukemia virus 1 infection]	[3]	[hsa05166]
LINC00313	lncRNA	MSX1	genes	weak	NA	NA	NA	hsa05166	Human T-cell leukemia virus 1 infection - Homo sapiens (human)	Human Diseases	[Human Diseases > Infectious disease: viral > Human T-cell leukemia virus 1 infection]	[3]	[hsa05166]
LINC01678	lncRNA	MSX1	genes	weak	NA	NA	NA	hsa05166	Human T-cell leukemia virus 1 infection - Homo sapiens (human)	Human Diseases	[Human Diseases > Infectious disease: viral > Human T-cell leukemia virus 1 infection]	[3]	[hsa05166]
MEG3	lncRNA	MSX2	genes	weak	NA	NA	NA	hsa05166	Human T-cell leukemia virus 1 infection - Homo sapiens (human)	Human Diseases	[Human Diseases > Infectious disease: viral > Human T-cell leukemia virus 1 infection]	[3]	[hsa05166]
KCNQ1OT1	lncRNA	MSX2	genes	weak	NA	NA	NA	hsa05166	Human T-cell leukemia virus 1 infection - Homo sapiens (human)	Human Diseases	[Human Diseases > Infectious disease: viral > Human T-cell leukemia virus 1 infection]	[3]	[hsa05166]
MEG3	lncRNA	PLCB1	genes	weak	NA	NA	NA	hsa05016	Huntington disease - Homo sapiens (human)	Human Diseases	[Human Diseases > Neurodegenerative disease > Huntington disease]	[3]	[hsa05016]
LOC107984948	lncRNA	PLCB1	genes	weak	NA	NA	NA	hsa05016	Huntington disease - Homo sapiens (human)	Human Diseases	[Human Diseases > Neurodegenerative disease > Huntington disease]	[3]	[hsa05016]
KCNQ1OT1	lncRNA	PLCB1	genes	weak	NA	NA	NA	hsa05016	Huntington disease - Homo sapiens (human)	Human Diseases	[Human Diseases > Neurodegenerative disease > Huntington disease]	[3]	[hsa05016]
PSMA3-AS1	lncRNA	PLCB1	genes	weak	NA	NA	NA	hsa05016	Huntington disease - Homo sapiens (human)	Human Diseases	[Human Diseases > Neurodegenerative disease > Huntington disease]	[3]	[hsa05016]
WARS2-AS1	lncRNA	PLCB1	genes	weak	NA	NA	NA	hsa05016	Huntington disease - Homo sapiens (human)	Human Diseases	[Human Diseases > Neurodegenerative disease > Huntington disease]	[3]	[hsa05016]
ITGB1-DT	lncRNA	PLCB1	genes	weak	NA	NA	NA	hsa05016	Huntington disease - Homo sapiens (human)	Human Diseases	[Human Diseases > Neurodegenerative disease > Huntington disease]	[3]	[hsa05016]
DRAIC	lncRNA	PLCB1	genes	weak	NA	NA	NA	hsa05016	Huntington disease - Homo sapiens (human)	Human Diseases	[Human Diseases > Neurodegenerative disease > Huntington disease]	[3]	[hsa05016]
LINC00511	lncRNA	PLCB1	genes	weak	NA	NA	NA	hsa05016	Huntington disease - Homo sapiens (human)	Human Diseases	[Human Diseases > Neurodegenerative disease > Huntington disease]	[3]	[hsa05016]
hsa-miR-24-3p	miRNA	TGFB1	genes	strong	NA	NA	NA	hsa05410	Hypertrophic cardiomyopathy - Homo sapiens (human)	Human Diseases	[Human Diseases > Cardiovascular disease > Hypertrophic cardiomyopathy]	[3]	[hsa05410]
hsa-miR-1-3p	miRNA	SLC8A1	genes	strong	NA	NA	NA	hsa05410	Hypertrophic cardiomyopathy - Homo sapiens (human)	Human Diseases	[Human Diseases > Cardiovascular disease > Hypertrophic cardiomyopathy]	[3]	[hsa05410]
hsa-miR-21-5p	miRNA	TGFB1	genes	weak	NA	NA	NA	hsa05410	Hypertrophic cardiomyopathy - Homo sapiens (human)	Human Diseases	[Human Diseases > Cardiovascular disease > Hypertrophic cardiomyopathy]	[3]	[hsa05410]
hsa-miR-19b-3p	miRNA	TGFB1	genes	weak	NA	NA	NA	hsa05410	Hypertrophic cardiomyopathy - Homo sapiens (human)	Human Diseases	[Human Diseases > Cardiovascular disease > Hypertrophic cardiomyopathy]	[3]	[hsa05410]
hsa-miR-93-5p	miRNA	TGFB1	genes	weak	NA	NA	NA	hsa05410	Hypertrophic cardiomyopathy - Homo sapiens (human)	Human Diseases	[Human Diseases > Cardiovascular disease > Hypertrophic cardiomyopathy]	[3]	[hsa05410]
hsa-miR-574-3p	miRNA	TGFB1	genes	strong	NA	NA	NA	hsa05410	Hypertrophic cardiomyopathy - Homo sapiens (human)	Human Diseases	[Human Diseases > Cardiovascular disease > Hypertrophic cardiomyopathy]	[3]	[hsa05410]
hsa-miR-106a-5p	miRNA	TGFB1	genes	weak	NA	NA	NA	hsa05410	Hypertrophic cardiomyopathy - Homo sapiens (human)	Human Diseases	[Human Diseases > Cardiovascular disease > Hypertrophic cardiomyopathy]	[3]	[hsa05410]
MEG3	lncRNA	SLC8A1	genes	weak	NA	NA	NA	hsa05410	Hypertrophic cardiomyopathy - Homo sapiens (human)	Human Diseases	[Human Diseases > Cardiovascular disease > Hypertrophic cardiomyopathy]	[3]	[hsa05410]
LINC02615	lncRNA	SLC8A1	genes	weak	NA	NA	NA	hsa05410	Hypertrophic cardiomyopathy - Homo sapiens (human)	Human Diseases	[Human Diseases > Cardiovascular disease > Hypertrophic cardiomyopathy]	[3]	[hsa05410]
SCOC-AS1	lncRNA	SLC8A1	genes	weak	NA	NA	NA	hsa05410	Hypertrophic cardiomyopathy - Homo sapiens (human)	Human Diseases	[Human Diseases > Cardiovascular disease > Hypertrophic cardiomyopathy]	[3]	[hsa05410]
DRAIC	lncRNA	SLC8A1	genes	weak	NA	NA	NA	hsa05410	Hypertrophic cardiomyopathy - Homo sapiens (human)	Human Diseases	[Human Diseases > Cardiovascular disease > Hypertrophic cardiomyopathy]	[3]	[hsa05410]
SNHG12	lncRNA	TGFB1	genes	weak	NA	NA	NA	hsa05410	Hypertrophic cardiomyopathy - Homo sapiens (human)	Human Diseases	[Human Diseases > Cardiovascular disease > Hypertrophic cardiomyopathy]	[3]	[hsa05410]
LINC01618	lncRNA	TGFB1	genes	weak	NA	NA	NA	hsa05410	Hypertrophic cardiomyopathy - Homo sapiens (human)	Human Diseases	[Human Diseases > Cardiovascular disease > Hypertrophic cardiomyopathy]	[3]	[hsa05410]
LINC00390	lncRNA	TGFB1	genes	weak	NA	NA	NA	hsa05410	Hypertrophic cardiomyopathy - Homo sapiens (human)	Human Diseases	[Human Diseases > Cardiovascular disease > Hypertrophic cardiomyopathy]	[3]	[hsa05410]
MIR762HG	lncRNA	TGFB1	genes	weak	NA	NA	NA	hsa05410	Hypertrophic cardiomyopathy - Homo sapiens (human)	Human Diseases	[Human Diseases > Cardiovascular disease > Hypertrophic cardiomyopathy]	[3]	[hsa05410]
hsa-miR-24-3p	miRNA	TGFB1	genes	strong	NA	NA	NA	hsa05321	Inflammatory bowel disease - Homo sapiens (human)	Human Diseases	[Human Diseases > Immune disease > Inflammatory bowel disease]	[3]	[hsa05321]
hsa-miR-21-5p	miRNA	TGFB1	genes	weak	NA	NA	NA	hsa05321	Inflammatory bowel disease - Homo sapiens (human)	Human Diseases	[Human Diseases > Immune disease > Inflammatory bowel disease]	[3]	[hsa05321]
hsa-miR-19b-3p	miRNA	TGFB1	genes	weak	NA	NA	NA	hsa05321	Inflammatory bowel disease - Homo sapiens (human)	Human Diseases	[Human Diseases > Immune disease > Inflammatory bowel disease]	[3]	[hsa05321]
hsa-miR-93-5p	miRNA	TGFB1	genes	weak	NA	NA	NA	hsa05321	Inflammatory bowel disease - Homo sapiens (human)	Human Diseases	[Human Diseases > Immune disease > Inflammatory bowel disease]	[3]	[hsa05321]
hsa-miR-574-3p	miRNA	TGFB1	genes	strong	NA	NA	NA	hsa05321	Inflammatory bowel disease - Homo sapiens (human)	Human Diseases	[Human Diseases > Immune disease > Inflammatory bowel disease]	[3]	[hsa05321]
hsa-miR-106a-5p	miRNA	TGFB1	genes	weak	NA	NA	NA	hsa05321	Inflammatory bowel disease - Homo sapiens (human)	Human Diseases	[Human Diseases > Immune disease > Inflammatory bowel disease]	[3]	[hsa05321]
SNHG12	lncRNA	TGFB1	genes	weak	NA	NA	NA	hsa05321	Inflammatory bowel disease - Homo sapiens (human)	Human Diseases	[Human Diseases > Immune disease > Inflammatory bowel disease]	[3]	[hsa05321]
LINC01618	lncRNA	TGFB1	genes	weak	NA	NA	NA	hsa05321	Inflammatory bowel disease - Homo sapiens (human)	Human Diseases	[Human Diseases > Immune disease > Inflammatory bowel disease]	[3]	[hsa05321]
LINC00390	lncRNA	TGFB1	genes	weak	NA	NA	NA	hsa05321	Inflammatory bowel disease - Homo sapiens (human)	Human Diseases	[Human Diseases > Immune disease > Inflammatory bowel disease]	[3]	[hsa05321]
MIR762HG	lncRNA	TGFB1	genes	weak	NA	NA	NA	hsa05321	Inflammatory bowel disease - Homo sapiens (human)	Human Diseases	[Human Diseases > Immune disease > Inflammatory bowel disease]	[3]	[hsa05321]
MEG3	lncRNA	PLCB1	genes	weak	NA	NA	NA	hsa04750	Inflammatory mediator regulation of TRP channels - Homo sapiens (human)	Organismal Systems	[Organismal Systems > Sensory system > Inflammatory mediator regulation of TRP channels]	[3]	[hsa04750]
LOC107984948	lncRNA	PLCB1	genes	weak	NA	NA	NA	hsa04750	Inflammatory mediator regulation of TRP channels - Homo sapiens (human)	Organismal Systems	[Organismal Systems > Sensory system > Inflammatory mediator regulation of TRP channels]	[3]	[hsa04750]
KCNQ1OT1	lncRNA	PLCB1	genes	weak	NA	NA	NA	hsa04750	Inflammatory mediator regulation of TRP channels - Homo sapiens (human)	Organismal Systems	[Organismal Systems > Sensory system > Inflammatory mediator regulation of TRP channels]	[3]	[hsa04750]
PSMA3-AS1	lncRNA	PLCB1	genes	weak	NA	NA	NA	hsa04750	Inflammatory mediator regulation of TRP channels - Homo sapiens (human)	Organismal Systems	[Organismal Systems > Sensory system > Inflammatory mediator regulation of TRP channels]	[3]	[hsa04750]
WARS2-AS1	lncRNA	PLCB1	genes	weak	NA	NA	NA	hsa04750	Inflammatory mediator regulation of TRP channels - Homo sapiens (human)	Organismal Systems	[Organismal Systems > Sensory system > Inflammatory mediator regulation of TRP channels]	[3]	[hsa04750]
ITGB1-DT	lncRNA	PLCB1	genes	weak	NA	NA	NA	hsa04750	Inflammatory mediator regulation of TRP channels - Homo sapiens (human)	Organismal Systems	[Organismal Systems > Sensory system > Inflammatory mediator regulation of TRP channels]	[3]	[hsa04750]
DRAIC	lncRNA	PLCB1	genes	weak	NA	NA	NA	hsa04750	Inflammatory mediator regulation of TRP channels - Homo sapiens (human)	Organismal Systems	[Organismal Systems > Sensory system > Inflammatory mediator regulation of TRP channels]	[3]	[hsa04750]
LINC00511	lncRNA	PLCB1	genes	weak	NA	NA	NA	hsa04750	Inflammatory mediator regulation of TRP channels - Homo sapiens (human)	Organismal Systems	[Organismal Systems > Sensory system > Inflammatory mediator regulation of TRP channels]	[3]	[hsa04750]
MEG3	lncRNA	PLCB1	genes	weak	NA	NA	NA	hsa04911	Insulin secretion - Homo sapiens (human)	Organismal Systems	[Organismal Systems > Endocrine system > Insulin secretion]	[3]	[hsa04911]
LOC107984948	lncRNA	PLCB1	genes	weak	NA	NA	NA	hsa04911	Insulin secretion - Homo sapiens (human)	Organismal Systems	[Organismal Systems > Endocrine system > Insulin secretion]	[3]	[hsa04911]
KCNQ1OT1	lncRNA	PLCB1	genes	weak	NA	NA	NA	hsa04911	Insulin secretion - Homo sapiens (human)	Organismal Systems	[Organismal Systems > Endocrine system > Insulin secretion]	[3]	[hsa04911]
PSMA3-AS1	lncRNA	PLCB1	genes	weak	NA	NA	NA	hsa04911	Insulin secretion - Homo sapiens (human)	Organismal Systems	[Organismal Systems > Endocrine system > Insulin secretion]	[3]	[hsa04911]
WARS2-AS1	lncRNA	PLCB1	genes	weak	NA	NA	NA	hsa04911	Insulin secretion - Homo sapiens (human)	Organismal Systems	[Organismal Systems > Endocrine system > Insulin secretion]	[3]	[hsa04911]
ITGB1-DT	lncRNA	PLCB1	genes	weak	NA	NA	NA	hsa04911	Insulin secretion - Homo sapiens (human)	Organismal Systems	[Organismal Systems > Endocrine system > Insulin secretion]	[3]	[hsa04911]
DRAIC	lncRNA	PLCB1	genes	weak	NA	NA	NA	hsa04911	Insulin secretion - Homo sapiens (human)	Organismal Systems	[Organismal Systems > Endocrine system > Insulin secretion]	[3]	[hsa04911]
LINC00511	lncRNA	PLCB1	genes	weak	NA	NA	NA	hsa04911	Insulin secretion - Homo sapiens (human)	Organismal Systems	[Organismal Systems > Endocrine system > Insulin secretion]	[3]	[hsa04911]
MEG3	lncRNA	PCLO	genes	weak	NA	NA	NA	hsa04911	Insulin secretion - Homo sapiens (human)	Organismal Systems	[Organismal Systems > Endocrine system > Insulin secretion]	[3]	[hsa04911]
PCAT19	lncRNA	PCLO	genes	weak	NA	NA	NA	hsa04911	Insulin secretion - Homo sapiens (human)	Organismal Systems	[Organismal Systems > Endocrine system > Insulin secretion]	[3]	[hsa04911]
hsa-miR-24-3p	miRNA	TGFB1	genes	strong	NA	NA	NA	hsa04672	Intestinal immune network for IgA production - Homo sapiens (human)	Organismal Systems	[Organismal Systems > Immune system > Intestinal immune network for IgA production]	[3]	[hsa04672]
hsa-miR-21-5p	miRNA	TGFB1	genes	weak	NA	NA	NA	hsa04672	Intestinal immune network for IgA production - Homo sapiens (human)	Organismal Systems	[Organismal Systems > Immune system > Intestinal immune network for IgA production]	[3]	[hsa04672]
hsa-miR-19b-3p	miRNA	TGFB1	genes	weak	NA	NA	NA	hsa04672	Intestinal immune network for IgA production - Homo sapiens (human)	Organismal Systems	[Organismal Systems > Immune system > Intestinal immune network for IgA production]	[3]	[hsa04672]
hsa-miR-93-5p	miRNA	TGFB1	genes	weak	NA	NA	NA	hsa04672	Intestinal immune network for IgA production - Homo sapiens (human)	Organismal Systems	[Organismal Systems > Immune system > Intestinal immune network for IgA production]	[3]	[hsa04672]
hsa-miR-574-3p	miRNA	TGFB1	genes	strong	NA	NA	NA	hsa04672	Intestinal immune network for IgA production - Homo sapiens (human)	Organismal Systems	[Organismal Systems > Immune system > Intestinal immune network for IgA production]	[3]	[hsa04672]
hsa-miR-106a-5p	miRNA	TGFB1	genes	weak	NA	NA	NA	hsa04672	Intestinal immune network for IgA production - Homo sapiens (human)	Organismal Systems	[Organismal Systems > Immune system > Intestinal immune network for IgA production]	[3]	[hsa04672]
SNHG12	lncRNA	TGFB1	genes	weak	NA	NA	NA	hsa04672	Intestinal immune network for IgA production - Homo sapiens (human)	Organismal Systems	[Organismal Systems > Immune system > Intestinal immune network for IgA production]	[3]	[hsa04672]
LINC01618	lncRNA	TGFB1	genes	weak	NA	NA	NA	hsa04672	Intestinal immune network for IgA production - Homo sapiens (human)	Organismal Systems	[Organismal Systems > Immune system > Intestinal immune network for IgA production]	[3]	[hsa04672]
LINC00390	lncRNA	TGFB1	genes	weak	NA	NA	NA	hsa04672	Intestinal immune network for IgA production - Homo sapiens (human)	Organismal Systems	[Organismal Systems > Immune system > Intestinal immune network for IgA production]	[3]	[hsa04672]
MIR762HG	lncRNA	TGFB1	genes	weak	NA	NA	NA	hsa04672	Intestinal immune network for IgA production - Homo sapiens (human)	Organismal Systems	[Organismal Systems > Immune system > Intestinal immune network for IgA production]	[3]	[hsa04672]
hsa-miR-335-5p	miRNA	FHL1	genes	weak	Negative	NA / NA	NA	hsa04630	JAK-STAT signaling pathway - Homo sapiens (human)	Environmental Information Processing	[Environmental Information Processing > Signal transduction > JAK-STAT signaling pathway]	[3]	[hsa04630]
KCNQ1OT1	lncRNA	FHL1	genes	weak	NA	NA	NA	hsa04630	JAK-STAT signaling pathway - Homo sapiens (human)	Environmental Information Processing	[Environmental Information Processing > Signal transduction > JAK-STAT signaling pathway]	[3]	[hsa04630]
hsa-miR-24-3p	miRNA	TGFB1	genes	strong	NA	NA	NA	hsa05140	Leishmaniasis - Homo sapiens (human)	Human Diseases	[Human Diseases > Infectious disease: parasitic > Leishmaniasis]	[3]	[hsa05140]
hsa-miR-21-5p	miRNA	TGFB1	genes	weak	NA	NA	NA	hsa05140	Leishmaniasis - Homo sapiens (human)	Human Diseases	[Human Diseases > Infectious disease: parasitic > Leishmaniasis]	[3]	[hsa05140]
hsa-miR-19b-3p	miRNA	TGFB1	genes	weak	NA	NA	NA	hsa05140	Leishmaniasis - Homo sapiens (human)	Human Diseases	[Human Diseases > Infectious disease: parasitic > Leishmaniasis]	[3]	[hsa05140]
hsa-miR-93-5p	miRNA	TGFB1	genes	weak	NA	NA	NA	hsa05140	Leishmaniasis - Homo sapiens (human)	Human Diseases	[Human Diseases > Infectious disease: parasitic > Leishmaniasis]	[3]	[hsa05140]
hsa-miR-574-3p	miRNA	TGFB1	genes	strong	NA	NA	NA	hsa05140	Leishmaniasis - Homo sapiens (human)	Human Diseases	[Human Diseases > Infectious disease: parasitic > Leishmaniasis]	[3]	[hsa05140]
hsa-miR-106a-5p	miRNA	TGFB1	genes	weak	NA	NA	NA	hsa05140	Leishmaniasis - Homo sapiens (human)	Human Diseases	[Human Diseases > Infectious disease: parasitic > Leishmaniasis]	[3]	[hsa05140]
SNHG12	lncRNA	TGFB1	genes	weak	NA	NA	NA	hsa05140	Leishmaniasis - Homo sapiens (human)	Human Diseases	[Human Diseases > Infectious disease: parasitic > Leishmaniasis]	[3]	[hsa05140]
LINC01618	lncRNA	TGFB1	genes	weak	NA	NA	NA	hsa05140	Leishmaniasis - Homo sapiens (human)	Human Diseases	[Human Diseases > Infectious disease: parasitic > Leishmaniasis]	[3]	[hsa05140]
LINC00390	lncRNA	TGFB1	genes	weak	NA	NA	NA	hsa05140	Leishmaniasis - Homo sapiens (human)	Human Diseases	[Human Diseases > Infectious disease: parasitic > Leishmaniasis]	[3]	[hsa05140]
MIR762HG	lncRNA	TGFB1	genes	weak	NA	NA	NA	hsa05140	Leishmaniasis - Homo sapiens (human)	Human Diseases	[Human Diseases > Infectious disease: parasitic > Leishmaniasis]	[3]	[hsa05140]
MEG3	lncRNA	PLCB1	genes	weak	NA	NA	NA	hsa05417	Lipid and atherosclerosis - Homo sapiens (human)	Human Diseases	[Human Diseases > Cardiovascular disease > Lipid and atherosclerosis]	[3]	[hsa05417]
LOC107984948	lncRNA	PLCB1	genes	weak	NA	NA	NA	hsa05417	Lipid and atherosclerosis - Homo sapiens (human)	Human Diseases	[Human Diseases > Cardiovascular disease > Lipid and atherosclerosis]	[3]	[hsa05417]
KCNQ1OT1	lncRNA	PLCB1	genes	weak	NA	NA	NA	hsa05417	Lipid and atherosclerosis - Homo sapiens (human)	Human Diseases	[Human Diseases > Cardiovascular disease > Lipid and atherosclerosis]	[3]	[hsa05417]
PSMA3-AS1	lncRNA	PLCB1	genes	weak	NA	NA	NA	hsa05417	Lipid and atherosclerosis - Homo sapiens (human)	Human Diseases	[Human Diseases > Cardiovascular disease > Lipid and atherosclerosis]	[3]	[hsa05417]
WARS2-AS1	lncRNA	PLCB1	genes	weak	NA	NA	NA	hsa05417	Lipid and atherosclerosis - Homo sapiens (human)	Human Diseases	[Human Diseases > Cardiovascular disease > Lipid and atherosclerosis]	[3]	[hsa05417]
ITGB1-DT	lncRNA	PLCB1	genes	weak	NA	NA	NA	hsa05417	Lipid and atherosclerosis - Homo sapiens (human)	Human Diseases	[Human Diseases > Cardiovascular disease > Lipid and atherosclerosis]	[3]	[hsa05417]
DRAIC	lncRNA	PLCB1	genes	weak	NA	NA	NA	hsa05417	Lipid and atherosclerosis - Homo sapiens (human)	Human Diseases	[Human Diseases > Cardiovascular disease > Lipid and atherosclerosis]	[3]	[hsa05417]
LINC00511	lncRNA	PLCB1	genes	weak	NA	NA	NA	hsa05417	Lipid and atherosclerosis - Homo sapiens (human)	Human Diseases	[Human Diseases > Cardiovascular disease > Lipid and atherosclerosis]	[3]	[hsa05417]
MEG3	lncRNA	PLCB1	genes	weak	NA	NA	NA	hsa04730	Long-term depression - Homo sapiens (human)	Organismal Systems	[Organismal Systems > Nervous system > Long-term depression]	[3]	[hsa04730]
LOC107984948	lncRNA	PLCB1	genes	weak	NA	NA	NA	hsa04730	Long-term depression - Homo sapiens (human)	Organismal Systems	[Organismal Systems > Nervous system > Long-term depression]	[3]	[hsa04730]
KCNQ1OT1	lncRNA	PLCB1	genes	weak	NA	NA	NA	hsa04730	Long-term depression - Homo sapiens (human)	Organismal Systems	[Organismal Systems > Nervous system > Long-term depression]	[3]	[hsa04730]
PSMA3-AS1	lncRNA	PLCB1	genes	weak	NA	NA	NA	hsa04730	Long-term depression - Homo sapiens (human)	Organismal Systems	[Organismal Systems > Nervous system > Long-term depression]	[3]	[hsa04730]
WARS2-AS1	lncRNA	PLCB1	genes	weak	NA	NA	NA	hsa04730	Long-term depression - Homo sapiens (human)	Organismal Systems	[Organismal Systems > Nervous system > Long-term depression]	[3]	[hsa04730]
ITGB1-DT	lncRNA	PLCB1	genes	weak	NA	NA	NA	hsa04730	Long-term depression - Homo sapiens (human)	Organismal Systems	[Organismal Systems > Nervous system > Long-term depression]	[3]	[hsa04730]
DRAIC	lncRNA	PLCB1	genes	weak	NA	NA	NA	hsa04730	Long-term depression - Homo sapiens (human)	Organismal Systems	[Organismal Systems > Nervous system > Long-term depression]	[3]	[hsa04730]
LINC00511	lncRNA	PLCB1	genes	weak	NA	NA	NA	hsa04730	Long-term depression - Homo sapiens (human)	Organismal Systems	[Organismal Systems > Nervous system > Long-term depression]	[3]	[hsa04730]
MEG3	lncRNA	PLCB1	genes	weak	NA	NA	NA	hsa04720	Long-term potentiation - Homo sapiens (human)	Organismal Systems	[Organismal Systems > Nervous system > Long-term potentiation]	[3]	[hsa04720]
LOC107984948	lncRNA	PLCB1	genes	weak	NA	NA	NA	hsa04720	Long-term potentiation - Homo sapiens (human)	Organismal Systems	[Organismal Systems > Nervous system > Long-term potentiation]	[3]	[hsa04720]
KCNQ1OT1	lncRNA	PLCB1	genes	weak	NA	NA	NA	hsa04720	Long-term potentiation - Homo sapiens (human)	Organismal Systems	[Organismal Systems > Nervous system > Long-term potentiation]	[3]	[hsa04720]
PSMA3-AS1	lncRNA	PLCB1	genes	weak	NA	NA	NA	hsa04720	Long-term potentiation - Homo sapiens (human)	Organismal Systems	[Organismal Systems > Nervous system > Long-term potentiation]	[3]	[hsa04720]
WARS2-AS1	lncRNA	PLCB1	genes	weak	NA	NA	NA	hsa04720	Long-term potentiation - Homo sapiens (human)	Organismal Systems	[Organismal Systems > Nervous system > Long-term potentiation]	[3]	[hsa04720]
ITGB1-DT	lncRNA	PLCB1	genes	weak	NA	NA	NA	hsa04720	Long-term potentiation - Homo sapiens (human)	Organismal Systems	[Organismal Systems > Nervous system > Long-term potentiation]	[3]	[hsa04720]
DRAIC	lncRNA	PLCB1	genes	weak	NA	NA	NA	hsa04720	Long-term potentiation - Homo sapiens (human)	Organismal Systems	[Organismal Systems > Nervous system > Long-term potentiation]	[3]	[hsa04720]
LINC00511	lncRNA	PLCB1	genes	weak	NA	NA	NA	hsa04720	Long-term potentiation - Homo sapiens (human)	Organismal Systems	[Organismal Systems > Nervous system > Long-term potentiation]	[3]	[hsa04720]
hsa-miR-24-3p	miRNA	TGFB1	genes	strong	NA	NA	NA	hsa05144	Malaria - Homo sapiens (human)	Human Diseases	[Human Diseases > Infectious disease: parasitic > Malaria]	[3]	[hsa05144]
hsa-miR-21-5p	miRNA	TGFB1	genes	weak	NA	NA	NA	hsa05144	Malaria - Homo sapiens (human)	Human Diseases	[Human Diseases > Infectious disease: parasitic > Malaria]	[3]	[hsa05144]
hsa-miR-19b-3p	miRNA	TGFB1	genes	weak	NA	NA	NA	hsa05144	Malaria - Homo sapiens (human)	Human Diseases	[Human Diseases > Infectious disease: parasitic > Malaria]	[3]	[hsa05144]
hsa-miR-93-5p	miRNA	TGFB1	genes	weak	NA	NA	NA	hsa05144	Malaria - Homo sapiens (human)	Human Diseases	[Human Diseases > Infectious disease: parasitic > Malaria]	[3]	[hsa05144]
hsa-miR-574-3p	miRNA	TGFB1	genes	strong	NA	NA	NA	hsa05144	Malaria - Homo sapiens (human)	Human Diseases	[Human Diseases > Infectious disease: parasitic > Malaria]	[3]	[hsa05144]
hsa-miR-106a-5p	miRNA	TGFB1	genes	weak	NA	NA	NA	hsa05144	Malaria - Homo sapiens (human)	Human Diseases	[Human Diseases > Infectious disease: parasitic > Malaria]	[3]	[hsa05144]
SNHG12	lncRNA	TGFB1	genes	weak	NA	NA	NA	hsa05144	Malaria - Homo sapiens (human)	Human Diseases	[Human Diseases > Infectious disease: parasitic > Malaria]	[3]	[hsa05144]
LINC01618	lncRNA	TGFB1	genes	weak	NA	NA	NA	hsa05144	Malaria - Homo sapiens (human)	Human Diseases	[Human Diseases > Infectious disease: parasitic > Malaria]	[3]	[hsa05144]
LINC00390	lncRNA	TGFB1	genes	weak	NA	NA	NA	hsa05144	Malaria - Homo sapiens (human)	Human Diseases	[Human Diseases > Infectious disease: parasitic > Malaria]	[3]	[hsa05144]
MIR762HG	lncRNA	TGFB1	genes	weak	NA	NA	NA	hsa05144	Malaria - Homo sapiens (human)	Human Diseases	[Human Diseases > Infectious disease: parasitic > Malaria]	[3]	[hsa05144]
hsa-miR-24-3p	miRNA	TGFB1	genes	strong	NA	NA	NA	hsa04010	MAPK signaling pathway - Homo sapiens (human)	Environmental Information Processing	[Environmental Information Processing > Signal transduction > MAPK signaling pathway]	[3]	[hsa04010]
hsa-miR-335-5p	miRNA	NGFR	genes	weak	Negative	NA / NA	NA	hsa04010	MAPK signaling pathway - Homo sapiens (human)	Environmental Information Processing	[Environmental Information Processing > Signal transduction > MAPK signaling pathway]	[3]	[hsa04010]
hsa-miR-21-5p	miRNA	TGFB1	genes	weak	NA	NA	NA	hsa04010	MAPK signaling pathway - Homo sapiens (human)	Environmental Information Processing	[Environmental Information Processing > Signal transduction > MAPK signaling pathway]	[3]	[hsa04010]
hsa-miR-19b-3p	miRNA	TGFB1	genes	weak	NA	NA	NA	hsa04010	MAPK signaling pathway - Homo sapiens (human)	Environmental Information Processing	[Environmental Information Processing > Signal transduction > MAPK signaling pathway]	[3]	[hsa04010]
hsa-miR-93-5p	miRNA	TGFB1	genes	weak	NA	NA	NA	hsa04010	MAPK signaling pathway - Homo sapiens (human)	Environmental Information Processing	[Environmental Information Processing > Signal transduction > MAPK signaling pathway]	[3]	[hsa04010]
hsa-miR-149-3p	miRNA	NGFR	genes	weak	NA	NA	NA	hsa04010	MAPK signaling pathway - Homo sapiens (human)	Environmental Information Processing	[Environmental Information Processing > Signal transduction > MAPK signaling pathway]	[3]	[hsa04010]
hsa-miR-574-3p	miRNA	TGFB1	genes	strong	NA	NA	NA	hsa04010	MAPK signaling pathway - Homo sapiens (human)	Environmental Information Processing	[Environmental Information Processing > Signal transduction > MAPK signaling pathway]	[3]	[hsa04010]
hsa-miR-106a-5p	miRNA	TGFB1	genes	weak	NA	NA	NA	hsa04010	MAPK signaling pathway - Homo sapiens (human)	Environmental Information Processing	[Environmental Information Processing > Signal transduction > MAPK signaling pathway]	[3]	[hsa04010]
SNHG12	lncRNA	TGFB1	genes	weak	NA	NA	NA	hsa04010	MAPK signaling pathway - Homo sapiens (human)	Environmental Information Processing	[Environmental Information Processing > Signal transduction > MAPK signaling pathway]	[3]	[hsa04010]
LINC01618	lncRNA	TGFB1	genes	weak	NA	NA	NA	hsa04010	MAPK signaling pathway - Homo sapiens (human)	Environmental Information Processing	[Environmental Information Processing > Signal transduction > MAPK signaling pathway]	[3]	[hsa04010]
LINC00390	lncRNA	TGFB1	genes	weak	NA	NA	NA	hsa04010	MAPK signaling pathway - Homo sapiens (human)	Environmental Information Processing	[Environmental Information Processing > Signal transduction > MAPK signaling pathway]	[3]	[hsa04010]
MIR762HG	lncRNA	TGFB1	genes	weak	NA	NA	NA	hsa04010	MAPK signaling pathway - Homo sapiens (human)	Environmental Information Processing	[Environmental Information Processing > Signal transduction > MAPK signaling pathway]	[3]	[hsa04010]
KCNQ1OT1	lncRNA	DUSP9	genes	weak	NA	NA	NA	hsa04010	MAPK signaling pathway - Homo sapiens (human)	Environmental Information Processing	[Environmental Information Processing > Signal transduction > MAPK signaling pathway]	[3]	[hsa04010]
hsa-miR-21-5p	miRNA	WNT5A	genes	weak	Negative	Bone marrow / Mesenchymal stem cells	NA	hsa04916	Melanogenesis - Homo sapiens (human)	Organismal Systems	[Organismal Systems > Endocrine system > Melanogenesis]	[3]	[hsa04916]
hsa-miR-21-5p	miRNA	WNT5A	genes	weak	Negative	NA / Dermal fibroblasts	NA	hsa04916	Melanogenesis - Homo sapiens (human)	Organismal Systems	[Organismal Systems > Endocrine system > Melanogenesis]	[3]	[hsa04916]
hsa-miR-21-5p	miRNA	WNT5A	genes	weak	Negative	NA / Foreskin fibroblasts	NA	hsa04916	Melanogenesis - Homo sapiens (human)	Organismal Systems	[Organismal Systems > Endocrine system > Melanogenesis]	[3]	[hsa04916]
hsa-miR-21-5p	miRNA	WNT5A	genes	weak	Negative	NA / NA	NA	hsa04916	Melanogenesis - Homo sapiens (human)	Organismal Systems	[Organismal Systems > Endocrine system > Melanogenesis]	[3]	[hsa04916]
hsa-miR-92a-3p	miRNA	WNT5A	genes	weak	Negative	Kidney / Epithelial cells	NA	hsa04916	Melanogenesis - Homo sapiens (human)	Organismal Systems	[Organismal Systems > Endocrine system > Melanogenesis]	[3]	[hsa04916]
hsa-miR-92a-3p	miRNA	WNT5A	genes	weak	Negative	Cervix / Epithelial cells	NA	hsa04916	Melanogenesis - Homo sapiens (human)	Organismal Systems	[Organismal Systems > Endocrine system > Melanogenesis]	[3]	[hsa04916]
hsa-miR-92a-3p	miRNA	WNT5A	genes	weak	Negative	Bone marrow / Mesenchymal stem cells	NA	hsa04916	Melanogenesis - Homo sapiens (human)	Organismal Systems	[Organismal Systems > Endocrine system > Melanogenesis]	[3]	[hsa04916]
hsa-miR-92a-3p	miRNA	WNT5A	genes	weak	Negative	Blood / Monocyte-derived macrophages	NA	hsa04916	Melanogenesis - Homo sapiens (human)	Organismal Systems	[Organismal Systems > Endocrine system > Melanogenesis]	[3]	[hsa04916]
hsa-miR-92a-3p	miRNA	WNT5A	genes	weak	Negative	NA / Dermal fibroblasts	NA	hsa04916	Melanogenesis - Homo sapiens (human)	Organismal Systems	[Organismal Systems > Endocrine system > Melanogenesis]	[3]	[hsa04916]
MEG3	lncRNA	PLCB1	genes	weak	NA	NA	NA	hsa04916	Melanogenesis - Homo sapiens (human)	Organismal Systems	[Organismal Systems > Endocrine system > Melanogenesis]	[3]	[hsa04916]
LOC107984948	lncRNA	PLCB1	genes	weak	NA	NA	NA	hsa04916	Melanogenesis - Homo sapiens (human)	Organismal Systems	[Organismal Systems > Endocrine system > Melanogenesis]	[3]	[hsa04916]
KCNQ1OT1	lncRNA	PLCB1	genes	weak	NA	NA	NA	hsa04916	Melanogenesis - Homo sapiens (human)	Organismal Systems	[Organismal Systems > Endocrine system > Melanogenesis]	[3]	[hsa04916]
PSMA3-AS1	lncRNA	PLCB1	genes	weak	NA	NA	NA	hsa04916	Melanogenesis - Homo sapiens (human)	Organismal Systems	[Organismal Systems > Endocrine system > Melanogenesis]	[3]	[hsa04916]
WARS2-AS1	lncRNA	PLCB1	genes	weak	NA	NA	NA	hsa04916	Melanogenesis - Homo sapiens (human)	Organismal Systems	[Organismal Systems > Endocrine system > Melanogenesis]	[3]	[hsa04916]
ITGB1-DT	lncRNA	PLCB1	genes	weak	NA	NA	NA	hsa04916	Melanogenesis - Homo sapiens (human)	Organismal Systems	[Organismal Systems > Endocrine system > Melanogenesis]	[3]	[hsa04916]
DRAIC	lncRNA	PLCB1	genes	weak	NA	NA	NA	hsa04916	Melanogenesis - Homo sapiens (human)	Organismal Systems	[Organismal Systems > Endocrine system > Melanogenesis]	[3]	[hsa04916]
LINC00511	lncRNA	PLCB1	genes	weak	NA	NA	NA	hsa04916	Melanogenesis - Homo sapiens (human)	Organismal Systems	[Organismal Systems > Endocrine system > Melanogenesis]	[3]	[hsa04916]
KCNQ1OT1	lncRNA	WNT5A	genes	weak	NA	NA	NA	hsa04916	Melanogenesis - Homo sapiens (human)	Organismal Systems	[Organismal Systems > Endocrine system > Melanogenesis]	[3]	[hsa04916]
PSMA3-AS1	lncRNA	WNT5A	genes	weak	NA	NA	NA	hsa04916	Melanogenesis - Homo sapiens (human)	Organismal Systems	[Organismal Systems > Endocrine system > Melanogenesis]	[3]	[hsa04916]
MEG3	lncRNA	WNT5A	genes	weak	NA	NA	NA	hsa04916	Melanogenesis - Homo sapiens (human)	Organismal Systems	[Organismal Systems > Endocrine system > Melanogenesis]	[3]	[hsa04916]
hsa-miR-1-3p	miRNA	SLC8A1	genes	strong	NA	NA	NA	hsa04978	Mineral absorption - Homo sapiens (human)	Organismal Systems	[Organismal Systems > Digestive system > Mineral absorption]	[3]	[hsa04978]
hsa-miR-23a-3p	miRNA	MT2A	genes	strong	Negative	Cervix / Epithelial cells	NA	hsa04978	Mineral absorption - Homo sapiens (human)	Organismal Systems	[Organismal Systems > Digestive system > Mineral absorption]	[3]	[hsa04978]
hsa-miR-23a-3p	miRNA	MT2A	genes	strong	Negative	Cervix / CD4+ T cells	NA	hsa04978	Mineral absorption - Homo sapiens (human)	Organismal Systems	[Organismal Systems > Digestive system > Mineral absorption]	[3]	[hsa04978]
hsa-miR-23a-3p	miRNA	MT2A	genes	strong	Negative	Bone marrow / Mesenchymal stem cells	NA	hsa04978	Mineral absorption - Homo sapiens (human)	Organismal Systems	[Organismal Systems > Digestive system > Mineral absorption]	[3]	[hsa04978]
hsa-miR-23a-3p	miRNA	MT2A	genes	strong	Negative	Pancreas / Pancreatic Islets	NA	hsa04978	Mineral absorption - Homo sapiens (human)	Organismal Systems	[Organismal Systems > Digestive system > Mineral absorption]	[3]	[hsa04978]
hsa-miR-23a-3p	miRNA	MT2A	genes	strong	Negative	Brain - Motor cortex / NA	NA	hsa04978	Mineral absorption - Homo sapiens (human)	Organismal Systems	[Organismal Systems > Digestive system > Mineral absorption]	[3]	[hsa04978]
hsa-miR-23a-3p	miRNA	MT2A	genes	strong	Negative	Brain - Cingulate gyrus / NA	NA	hsa04978	Mineral absorption - Homo sapiens (human)	Organismal Systems	[Organismal Systems > Digestive system > Mineral absorption]	[3]	[hsa04978]
hsa-miR-23a-3p	miRNA	MT2A	genes	strong	Negative	Breast / Epithelial cells	NA	hsa04978	Mineral absorption - Homo sapiens (human)	Organismal Systems	[Organismal Systems > Digestive system > Mineral absorption]	[3]	[hsa04978]
hsa-miR-23a-3p	miRNA	MT2A	genes	strong	Negative	Intestine / Epithelial cells	NA	hsa04978	Mineral absorption - Homo sapiens (human)	Organismal Systems	[Organismal Systems > Digestive system > Mineral absorption]	[3]	[hsa04978]
hsa-miR-23a-3p	miRNA	MT2A	genes	strong	Negative	Prostate / Epithelial cells	NA	hsa04978	Mineral absorption - Homo sapiens (human)	Organismal Systems	[Organismal Systems > Digestive system > Mineral absorption]	[3]	[hsa04978]
hsa-miR-23a-3p	miRNA	MT2A	genes	strong	Negative	Brain - Primary Visual Cortex / NA	NA	hsa04978	Mineral absorption - Homo sapiens (human)	Organismal Systems	[Organismal Systems > Digestive system > Mineral absorption]	[3]	[hsa04978]
hsa-miR-23a-3p	miRNA	MT2A	genes	strong	Negative	Umbilical vein / Endothelial cells	NA	hsa04978	Mineral absorption - Homo sapiens (human)	Organismal Systems	[Organismal Systems > Digestive system > Mineral absorption]	[3]	[hsa04978]
hsa-miR-24-3p	miRNA	MT1E	genes	weak	Negative	NA / B lymphocytes	NA	hsa04978	Mineral absorption - Homo sapiens (human)	Organismal Systems	[Organismal Systems > Digestive system > Mineral absorption]	[3]	[hsa04978]
hsa-miR-24-3p	miRNA	MT1E	genes	weak	Negative	Cervix / Epithelial cells	NA	hsa04978	Mineral absorption - Homo sapiens (human)	Organismal Systems	[Organismal Systems > Digestive system > Mineral absorption]	[3]	[hsa04978]
hsa-miR-24-3p	miRNA	MT1E	genes	weak	Negative	Cervix / CD4+ T cells	NA	hsa04978	Mineral absorption - Homo sapiens (human)	Organismal Systems	[Organismal Systems > Digestive system > Mineral absorption]	[3]	[hsa04978]
hsa-miR-24-3p	miRNA	MT1E	genes	weak	Negative	Pancreas / Pancreatic Islets	NA	hsa04978	Mineral absorption - Homo sapiens (human)	Organismal Systems	[Organismal Systems > Digestive system > Mineral absorption]	[3]	[hsa04978]
hsa-miR-24-3p	miRNA	MT1E	genes	weak	Negative	Bone marrow / B lymphocytes	NA	hsa04978	Mineral absorption - Homo sapiens (human)	Organismal Systems	[Organismal Systems > Digestive system > Mineral absorption]	[3]	[hsa04978]
hsa-miR-24-3p	miRNA	MT1E	genes	weak	Negative	Breast / Epithelial cells	NA	hsa04978	Mineral absorption - Homo sapiens (human)	Organismal Systems	[Organismal Systems > Digestive system > Mineral absorption]	[3]	[hsa04978]
hsa-miR-24-3p	miRNA	MT1E	genes	weak	Negative	Intestine / Epithelial cells	NA	hsa04978	Mineral absorption - Homo sapiens (human)	Organismal Systems	[Organismal Systems > Digestive system > Mineral absorption]	[3]	[hsa04978]
hsa-miR-24-3p	miRNA	MT1E	genes	weak	Negative	Umbilical vein / Endothelial cells	NA	hsa04978	Mineral absorption - Homo sapiens (human)	Organismal Systems	[Organismal Systems > Digestive system > Mineral absorption]	[3]	[hsa04978]
hsa-miR-24-3p	miRNA	MT1E	genes	weak	Negative	Skin / NA	NA	hsa04978	Mineral absorption - Homo sapiens (human)	Organismal Systems	[Organismal Systems > Digestive system > Mineral absorption]	[3]	[hsa04978]
MEG3	lncRNA	SLC8A1	genes	weak	NA	NA	NA	hsa04978	Mineral absorption - Homo sapiens (human)	Organismal Systems	[Organismal Systems > Digestive system > Mineral absorption]	[3]	[hsa04978]
LINC02615	lncRNA	SLC8A1	genes	weak	NA	NA	NA	hsa04978	Mineral absorption - Homo sapiens (human)	Organismal Systems	[Organismal Systems > Digestive system > Mineral absorption]	[3]	[hsa04978]
SCOC-AS1	lncRNA	SLC8A1	genes	weak	NA	NA	NA	hsa04978	Mineral absorption - Homo sapiens (human)	Organismal Systems	[Organismal Systems > Digestive system > Mineral absorption]	[3]	[hsa04978]
DRAIC	lncRNA	SLC8A1	genes	weak	NA	NA	NA	hsa04978	Mineral absorption - Homo sapiens (human)	Organismal Systems	[Organismal Systems > Digestive system > Mineral absorption]	[3]	[hsa04978]
hsa-miR-7-5p	miRNA	SLC7A5	genes	strong	Negative	Cervix / Epithelial cells	NA	hsa04150	mTOR signaling pathway - Homo sapiens (human)	Environmental Information Processing	[Environmental Information Processing > Signal transduction > mTOR signaling pathway]	[3]	[hsa04150]
hsa-miR-7-5p	miRNA	SLC7A5	genes	strong	Negative	Pleura / B lymphocytes	NA	hsa04150	mTOR signaling pathway - Homo sapiens (human)	Environmental Information Processing	[Environmental Information Processing > Signal transduction > mTOR signaling pathway]	[3]	[hsa04150]
hsa-miR-7-5p	miRNA	SLC7A5	genes	strong	Negative	Breast / Epithelial cells	NA	hsa04150	mTOR signaling pathway - Homo sapiens (human)	Environmental Information Processing	[Environmental Information Processing > Signal transduction > mTOR signaling pathway]	[3]	[hsa04150]
hsa-miR-7-5p	miRNA	SLC7A5	genes	strong	Negative	Prostate / Epithelial cells	NA	hsa04150	mTOR signaling pathway - Homo sapiens (human)	Environmental Information Processing	[Environmental Information Processing > Signal transduction > mTOR signaling pathway]	[3]	[hsa04150]
hsa-miR-7-5p	miRNA	SLC7A5	genes	strong	Negative	Breast / NA	NA	hsa04150	mTOR signaling pathway - Homo sapiens (human)	Environmental Information Processing	[Environmental Information Processing > Signal transduction > mTOR signaling pathway]	[3]	[hsa04150]
hsa-miR-7-5p	miRNA	SLC7A5	genes	strong	Negative	Bone marrow / Lymphoblasts	NA	hsa04150	mTOR signaling pathway - Homo sapiens (human)	Environmental Information Processing	[Environmental Information Processing > Signal transduction > mTOR signaling pathway]	[3]	[hsa04150]
hsa-miR-7-5p	miRNA	SLC7A5	genes	strong	Negative	Lung / Epithelial cells	NA	hsa04150	mTOR signaling pathway - Homo sapiens (human)	Environmental Information Processing	[Environmental Information Processing > Signal transduction > mTOR signaling pathway]	[3]	[hsa04150]
hsa-miR-7-5p	miRNA	SLC7A5	genes	strong	Negative	Fetal kidney / NA	NA	hsa04150	mTOR signaling pathway - Homo sapiens (human)	Environmental Information Processing	[Environmental Information Processing > Signal transduction > mTOR signaling pathway]	[3]	[hsa04150]
hsa-miR-21-5p	miRNA	WNT5A	genes	weak	Negative	Bone marrow / Mesenchymal stem cells	NA	hsa04150	mTOR signaling pathway - Homo sapiens (human)	Environmental Information Processing	[Environmental Information Processing > Signal transduction > mTOR signaling pathway]	[3]	[hsa04150]
hsa-miR-21-5p	miRNA	WNT5A	genes	weak	Negative	NA / Dermal fibroblasts	NA	hsa04150	mTOR signaling pathway - Homo sapiens (human)	Environmental Information Processing	[Environmental Information Processing > Signal transduction > mTOR signaling pathway]	[3]	[hsa04150]
hsa-miR-21-5p	miRNA	WNT5A	genes	weak	Negative	NA / Foreskin fibroblasts	NA	hsa04150	mTOR signaling pathway - Homo sapiens (human)	Environmental Information Processing	[Environmental Information Processing > Signal transduction > mTOR signaling pathway]	[3]	[hsa04150]
hsa-miR-21-5p	miRNA	WNT5A	genes	weak	Negative	NA / NA	NA	hsa04150	mTOR signaling pathway - Homo sapiens (human)	Environmental Information Processing	[Environmental Information Processing > Signal transduction > mTOR signaling pathway]	[3]	[hsa04150]
hsa-miR-92a-3p	miRNA	WNT5A	genes	weak	Negative	Kidney / Epithelial cells	NA	hsa04150	mTOR signaling pathway - Homo sapiens (human)	Environmental Information Processing	[Environmental Information Processing > Signal transduction > mTOR signaling pathway]	[3]	[hsa04150]
hsa-miR-92a-3p	miRNA	WNT5A	genes	weak	Negative	Cervix / Epithelial cells	NA	hsa04150	mTOR signaling pathway - Homo sapiens (human)	Environmental Information Processing	[Environmental Information Processing > Signal transduction > mTOR signaling pathway]	[3]	[hsa04150]
hsa-miR-92a-3p	miRNA	WNT5A	genes	weak	Negative	Bone marrow / Mesenchymal stem cells	NA	hsa04150	mTOR signaling pathway - Homo sapiens (human)	Environmental Information Processing	[Environmental Information Processing > Signal transduction > mTOR signaling pathway]	[3]	[hsa04150]
hsa-miR-92a-3p	miRNA	WNT5A	genes	weak	Negative	Blood / Monocyte-derived macrophages	NA	hsa04150	mTOR signaling pathway - Homo sapiens (human)	Environmental Information Processing	[Environmental Information Processing > Signal transduction > mTOR signaling pathway]	[3]	[hsa04150]
hsa-miR-92a-3p	miRNA	WNT5A	genes	weak	Negative	NA / Dermal fibroblasts	NA	hsa04150	mTOR signaling pathway - Homo sapiens (human)	Environmental Information Processing	[Environmental Information Processing > Signal transduction > mTOR signaling pathway]	[3]	[hsa04150]
hsa-miR-149-3p	miRNA	SLC7A5	genes	weak	NA	NA	NA	hsa04150	mTOR signaling pathway - Homo sapiens (human)	Environmental Information Processing	[Environmental Information Processing > Signal transduction > mTOR signaling pathway]	[3]	[hsa04150]
LINC00511	lncRNA	SLC7A5	genes	weak	NA	NA	NA	hsa04150	mTOR signaling pathway - Homo sapiens (human)	Environmental Information Processing	[Environmental Information Processing > Signal transduction > mTOR signaling pathway]	[3]	[hsa04150]
KCNQ1OT1	lncRNA	SLC7A5	genes	weak	NA	NA	NA	hsa04150	mTOR signaling pathway - Homo sapiens (human)	Environmental Information Processing	[Environmental Information Processing > Signal transduction > mTOR signaling pathway]	[3]	[hsa04150]
PSMA3-AS1	lncRNA	SLC7A5	genes	weak	NA	NA	NA	hsa04150	mTOR signaling pathway - Homo sapiens (human)	Environmental Information Processing	[Environmental Information Processing > Signal transduction > mTOR signaling pathway]	[3]	[hsa04150]
KCNQ1OT1	lncRNA	WNT5A	genes	weak	NA	NA	NA	hsa04150	mTOR signaling pathway - Homo sapiens (human)	Environmental Information Processing	[Environmental Information Processing > Signal transduction > mTOR signaling pathway]	[3]	[hsa04150]
PSMA3-AS1	lncRNA	WNT5A	genes	weak	NA	NA	NA	hsa04150	mTOR signaling pathway - Homo sapiens (human)	Environmental Information Processing	[Environmental Information Processing > Signal transduction > mTOR signaling pathway]	[3]	[hsa04150]
MEG3	lncRNA	WNT5A	genes	weak	NA	NA	NA	hsa04150	mTOR signaling pathway - Homo sapiens (human)	Environmental Information Processing	[Environmental Information Processing > Signal transduction > mTOR signaling pathway]	[3]	[hsa04150]
hsa-miR-335-5p	miRNA	SYNPO2	genes	weak	Negative	NA / NA	NA	NA	NA	NA	NA	NA	NA
hsa-miR-335-5p	miRNA	lnc-EMX2	lncRNA	weak	NA	NA	NA	NA	NA	NA	NA	NA	NA
hsa-miR-335-5p	miRNA	HMCN1	genes	weak	Negative	NA / NA	NA	NA	NA	NA	NA	NA	NA
hsa-miR-335-5p	miRNA	lnc-SLC22A18	lncRNA	weak	NA	NA	NA	NA	NA	NA	NA	NA	NA
hsa-miR-1-3p	miRNA	LGALS1	genes	weak	Negative	Kidney / NA	NA	NA	NA	NA	NA	NA	NA
hsa-miR-1-3p	miRNA	LGALS1	genes	weak	Negative	Cervix / Epithelial cells	NA	NA	NA	NA	NA	NA	NA
hsa-miR-1-3p	miRNA	LGALS1	genes	weak	Negative	NA / NA	NA	NA	NA	NA	NA	NA	NA
hsa-miR-7-5p	miRNA	SRM	genes	weak	Negative	NA / B lymphocytes	NA	NA	NA	NA	NA	NA	NA
hsa-miR-7-5p	miRNA	SRM	genes	weak	Negative	Cervix / CD4+ T cells	NA	NA	NA	NA	NA	NA	NA
hsa-miR-7-5p	miRNA	SRM	genes	weak	Negative	Intestine / Epithelial cells	NA	NA	NA	NA	NA	NA	NA
hsa-miR-7-5p	miRNA	SRM	genes	weak	Negative	Prostate / Epithelial cells	NA	NA	NA	NA	NA	NA	NA
hsa-miR-7-5p	miRNA	SRM	genes	weak	Negative	Breast / NA	NA	NA	NA	NA	NA	NA	NA
hsa-miR-7-5p	miRNA	SRM	genes	weak	Negative	Bone marrow / Lymphoblasts	NA	NA	NA	NA	NA	NA	NA
hsa-miR-7-5p	miRNA	SRM	genes	weak	Negative	Cervix / Epithelial cells	NA	NA	NA	NA	NA	NA	NA
hsa-miR-7-5p	miRNA	SRM	genes	weak	Negative	Lung / Epithelial cells	NA	NA	NA	NA	NA	NA	NA
hsa-miR-7-5p	miRNA	SRM	genes	weak	Negative	Fetal kidney / NA	NA	NA	NA	NA	NA	NA	NA
hsa-miR-21-5p	miRNA	TUBGCP5	genes	weak	Negative	Brain - Cingulate gyrus / NA	NA	NA	NA	NA	NA	NA	NA
hsa-miR-92a-3p	miRNA	KIF1A	genes	weak	NA	NA	NA	NA	NA	NA	NA	NA	NA
hsa-miR-93-5p	miRNA	ANKRD33B	genes	weak	Negative	Embryo / Stem cells	NA	NA	NA	NA	NA	NA	NA
hsa-miR-93-5p	miRNA	ANKRD33B	genes	weak	Negative	Pleura / B lymphocytes	NA	NA	NA	NA	NA	NA	NA
hsa-miR-93-5p	miRNA	ANKRD33B	genes	weak	Negative	NA / B lymphocytes	NA	NA	NA	NA	NA	NA	NA
hsa-miR-93-5p	miRNA	ANKRD33B	genes	weak	Negative	Cervix / Epithelial cells	NA	NA	NA	NA	NA	NA	NA
hsa-miR-93-5p	miRNA	ANKRD33B	genes	weak	Negative	Kidney / Epithelial cells	NA	NA	NA	NA	NA	NA	NA
hsa-miR-93-5p	miRNA	ANKRD33B	genes	weak	Negative	Breast / Epithelial cells	NA	NA	NA	NA	NA	NA	NA
hsa-miR-93-5p	miRNA	ANKRD33B	genes	weak	Negative	Intestine / Epithelial cells	NA	NA	NA	NA	NA	NA	NA
hsa-miR-93-5p	miRNA	ANKRD33B	genes	weak	Negative	Heart - Left ventricle / NA	NA	NA	NA	NA	NA	NA	NA
hsa-miR-93-5p	miRNA	ANKRD33B	genes	weak	Negative	Brain - Primary Visual Cortex / NA	NA	NA	NA	NA	NA	NA	NA
hsa-miR-93-5p	miRNA	ANKRD33B	genes	weak	Negative	NA / Dermal fibroblasts	NA	NA	NA	NA	NA	NA	NA
hsa-miR-93-5p	miRNA	ANKRD33B	genes	weak	Negative	NA / Foreskin fibroblasts	NA	NA	NA	NA	NA	NA	NA
hsa-miR-93-5p	miRNA	ANKRD33B	genes	weak	Negative	Umbilical vein / Endothelial cells	NA	NA	NA	NA	NA	NA	NA
hsa-miR-106a-5p	miRNA	ANKRD33B	genes	weak	Negative	Embryo / Stem cells	NA	NA	NA	NA	NA	NA	NA
hsa-miR-106a-5p	miRNA	ANKRD33B	genes	weak	Negative	NA / B lymphocytes	NA	NA	NA	NA	NA	NA	NA
hsa-miR-106a-5p	miRNA	ANKRD33B	genes	weak	Negative	Lymphatic tissue / B lymphocytes	NA	NA	NA	NA	NA	NA	NA
hsa-miR-106a-5p	miRNA	ANKRD33B	genes	weak	Negative	Cervix / Epithelial cells	NA	NA	NA	NA	NA	NA	NA
hsa-miR-106a-5p	miRNA	ANKRD33B	genes	weak	Negative	Kidney / Epithelial cells	NA	NA	NA	NA	NA	NA	NA
hsa-miR-106a-5p	miRNA	ANKRD33B	genes	weak	Negative	Breast / Epithelial cells	NA	NA	NA	NA	NA	NA	NA
hsa-miR-106a-5p	miRNA	ANKRD33B	genes	weak	Negative	Brain - Primary Visual Cortex / NA	NA	NA	NA	NA	NA	NA	NA
hsa-miR-106a-5p	miRNA	ANKRD33B	genes	weak	Negative	NA / Dermal fibroblasts	NA	NA	NA	NA	NA	NA	NA
hsa-miR-200c-3p	miRNA	ANKRD33B	genes	weak	NA	NA	NA	NA	NA	NA	NA	NA	NA
hsa-miR-1268a	miRNA	BARX1	genes	weak	NA	NA	NA	NA	NA	NA	NA	NA	NA
hsa-miR-92a-3p	miRNA	XKR7	genes	weak	Negative	Brain - Prefrontal Cortex / NA	NA	NA	NA	NA	NA	NA	NA
hsa-miR-92a-3p	miRNA	XKR7	genes	weak	Negative	Brain - Primary Motor Cortex / NA	NA	NA	NA	NA	NA	NA	NA
hsa-miR-130b-5p	miRNA	PLP1	genes	weak	NA	NA	NA	NA	NA	NA	NA	NA	NA
hsa-miR-130b-5p	miRNA	lnc-EMX2	lncRNA	weak	NA	NA	NA	NA	NA	NA	NA	NA	NA
hsa-miR-130b-5p	miRNA	ASCL1	genes	weak	NA	NA	NA	NA	NA	NA	NA	NA	NA
hsa-miR-21-5p	miRNA	DCAF11	genes	weak	Negative	Cervix / CD4+ T cells	NA	NA	NA	NA	NA	NA	NA
hsa-miR-21-5p	miRNA	DCAF11	genes	weak	Negative	Brain - Motor cortex / NA	NA	NA	NA	NA	NA	NA	NA
hsa-miR-21-5p	miRNA	DCAF11	genes	weak	Negative	Brain - Cingulate gyrus / NA	NA	NA	NA	NA	NA	NA	NA
hsa-miR-21-5p	miRNA	DCAF11	genes	weak	Negative	Breast / Epithelial cells	NA	NA	NA	NA	NA	NA	NA
hsa-miR-21-5p	miRNA	DCAF11	genes	weak	Negative	Intestine / Epithelial cells	NA	NA	NA	NA	NA	NA	NA
hsa-miR-21-5p	miRNA	DCAF11	genes	weak	Negative	Prostate / Epithelial cells	NA	NA	NA	NA	NA	NA	NA
hsa-miR-335-5p	miRNA	DCAF11	genes	weak	NA	NA	NA	NA	NA	NA	NA	NA	NA
MEG3	lncRNA	lnc-TP53	lncRNA	unknown	NA	-	The lncRNA MEG3 activates the expression of Tp53 and enhances its binding affinity to the promoter of its target gene.	NA	NA	NA	NA	NA	NA
SNHG3	lncRNA	hsa-miR-1268a	miRNA	unknown	NA	-	collections from lncRNome	NA	NA	NA	NA	NA	NA
IFNG-AS1	lncRNA	lnc-IFNG	lncRNA	unknown	NA	-	Therefore,?Tmevpg1?is a strong candidate gene for the?Tmevp3?locus and may be involved in the control of?Ifng?gene expression.	NA	NA	NA	NA	NA	NA
lnc-A4GALT	lncRNA	lnc-ADAR	lncRNA	unknown	NA	U87MG	Genomic analysis of ADAR1 binding	NA	NA	NA	NA	NA	NA
lnc-AATF	lncRNA	lnc-LIN28B	lncRNA	unknown	NA	HEK293	PAR-CLIP reproducibly identifies thousands of human RNAs directly bound by LIN28B	NA	NA	NA	NA	NA	NA
lnc-AATF	lncRNA	lnc-ADAR	lncRNA	unknown	NA	U87MG	Genomic analysis of ADAR1 binding	NA	NA	NA	NA	NA	NA
lnc-ABCC10	lncRNA	lnc-ADAR	lncRNA	unknown	NA	U87MG	Genomic analysis of ADAR1 binding	NA	NA	NA	NA	NA	NA
lnc-ABR	lncRNA	lnc-ADAR	lncRNA	unknown	NA	U87MG	Genomic analysis of ADAR1 binding	NA	NA	NA	NA	NA	NA
lnc-UBLCP1	lncRNA	lnc-ADAR	lncRNA	unknown	NA	U87MG	Genomic analysis of ADAR1 binding	NA	NA	NA	NA	NA	NA
lnc-ACOT7	lncRNA	lnc-ADAR	lncRNA	unknown	NA	U87MG	Genomic analysis of ADAR1 binding	NA	NA	NA	NA	NA	NA
lnc-ACSBG1	lncRNA	lnc-ADAR	lncRNA	unknown	NA	U87MG	Genomic analysis of ADAR1 binding	NA	NA	NA	NA	NA	NA
lnc-ACSM1	lncRNA	lnc-ADAR	lncRNA	unknown	NA	U87MG	Genomic analysis of ADAR1 binding	NA	NA	NA	NA	NA	NA
lnc-ADD3	lncRNA	lnc-ADAR	lncRNA	unknown	NA	U87MG	Genomic analysis of ADAR1 binding	NA	NA	NA	NA	NA	NA
ADRBK1	lncRNA	lnc-ADAR	lncRNA	unknown	NA	U87MG	Genomic analysis of ADAR1 binding	NA	NA	NA	NA	NA	NA
lnc-AGL	lncRNA	lnc-HNRNPD	lncRNA	unknown	NA	HEK293	we describe the collection of RNAs regulated by AUF1	NA	NA	NA	NA	NA	NA
lnc-AKT1	lncRNA	lnc-ADAR	lncRNA	unknown	NA	U87MG	Genomic analysis of ADAR1 binding	NA	NA	NA	NA	NA	NA
lnc-ALB	lncRNA	lnc-ADAR	lncRNA	unknown	NA	U87MG	Genomic analysis of ADAR1 binding	NA	NA	NA	NA	NA	NA
lnc-AMMECR1	lncRNA	lnc-ADAR	lncRNA	unknown	NA	U87MG	Genomic analysis of ADAR1 binding	NA	NA	NA	NA	NA	NA
ANKRD32	lncRNA	lnc-ADAR	lncRNA	unknown	NA	U87MG	Genomic analysis of ADAR1 binding	NA	NA	NA	NA	NA	NA
lnc-ANXA4	lncRNA	lnc-ADAR	lncRNA	unknown	NA	U87MG	Genomic analysis of ADAR1 binding	NA	NA	NA	NA	NA	NA
lnc-ANXA7	lncRNA	lnc-ADAR	lncRNA	unknown	NA	U87MG	Genomic analysis of ADAR1 binding	NA	NA	NA	NA	NA	NA
lnc-AP3B1	lncRNA	lnc-ADAR	lncRNA	unknown	NA	U87MG	Genomic analysis of ADAR1 binding	NA	NA	NA	NA	NA	NA
lnc-APBB1	lncRNA	lnc-ADAR	lncRNA	unknown	NA	U87MG	Genomic analysis of ADAR1 binding	NA	NA	NA	NA	NA	NA
lnc-APBB2	lncRNA	lnc-ADAR	lncRNA	unknown	NA	U87MG	Genomic analysis of ADAR1 binding	NA	NA	NA	NA	NA	NA
lnc-ARF4	lncRNA	lnc-ADAR	lncRNA	unknown	NA	U87MG	Genomic analysis of ADAR1 binding	NA	NA	NA	NA	NA	NA
lnc-ARHGDIA	lncRNA	lnc-ADAR	lncRNA	unknown	NA	U87MG	Genomic analysis of ADAR1 binding	NA	NA	NA	NA	NA	NA
lnc-ARHGEF1	lncRNA	lnc-ADAR	lncRNA	unknown	NA	U87MG	Genomic analysis of ADAR1 binding	NA	NA	NA	NA	NA	NA
lnc-ARID2	lncRNA	lnc-ADAR	lncRNA	unknown	NA	U87MG	Genomic analysis of ADAR1 binding	NA	NA	NA	NA	NA	NA
lnc-ARID3A	lncRNA	lnc-ADAR	lncRNA	unknown	NA	U87MG	Genomic analysis of ADAR1 binding	NA	NA	NA	NA	NA	NA
lnc-ARIH2	lncRNA	lnc-LIN28B	lncRNA	unknown	NA	HEK293	PAR-CLIP reproducibly identifies thousands of human RNAs directly bound by LIN28B	NA	NA	NA	NA	NA	NA
lnc-ARIH2	lncRNA	lnc-ADAR	lncRNA	unknown	NA	U87MG	Genomic analysis of ADAR1 binding	NA	NA	NA	NA	NA	NA
lnc-ARPC1B	lncRNA	lnc-ADAR	lncRNA	unknown	NA	U87MG	Genomic analysis of ADAR1 binding	NA	NA	NA	NA	NA	NA
lnc-ARRDC1	lncRNA	lnc-ADAR	lncRNA	unknown	NA	U87MG	Genomic analysis of ADAR1 binding	NA	NA	NA	NA	NA	NA
lnc-ARSD	lncRNA	lnc-ADAR	lncRNA	unknown	NA	U87MG	Genomic analysis of ADAR1 binding	NA	NA	NA	NA	NA	NA
lnc-ARSE	lncRNA	lnc-ADAR	lncRNA	unknown	NA	U87MG	Genomic analysis of ADAR1 binding	NA	NA	NA	NA	NA	NA
lnc-ASCC3	lncRNA	lnc-ADAR	lncRNA	unknown	NA	U87MG	Genomic analysis of ADAR1 binding	NA	NA	NA	NA	NA	NA
ASXL1	lncRNA	lnc-ADAR	lncRNA	unknown	NA	U87MG	Genomic analysis of ADAR1 binding	NA	NA	NA	NA	NA	NA
lnc-ATG7	lncRNA	lnc-ADAR	lncRNA	unknown	NA	U87MG	Genomic analysis of ADAR1 binding	NA	NA	NA	NA	NA	NA
lnc-ATP13A4	lncRNA	lnc-ADAR	lncRNA	unknown	NA	U87MG	Genomic analysis of ADAR1 binding	NA	NA	NA	NA	NA	NA
lnc-ATP6AP2	lncRNA	lnc-ADAR	lncRNA	unknown	NA	U87MG	Genomic analysis of ADAR1 binding	NA	NA	NA	NA	NA	NA
lnc-ATP6V0A1	lncRNA	lnc-ADAR	lncRNA	unknown	NA	U87MG	Genomic analysis of ADAR1 binding	NA	NA	NA	NA	NA	NA
lnc-AVIL	lncRNA	lnc-ADAR	lncRNA	unknown	NA	U87MG	Genomic analysis of ADAR1 binding	NA	NA	NA	NA	NA	NA
lnc-BANP	lncRNA	lnc-ADAR	lncRNA	unknown	NA	U87MG	Genomic analysis of ADAR1 binding	NA	NA	NA	NA	NA	NA
lnc-BAZ2A	lncRNA	lnc-ADAR	lncRNA	unknown	NA	U87MG	Genomic analysis of ADAR1 binding	NA	NA	NA	NA	NA	NA
lnc-BCL2L14	lncRNA	lnc-ADAR	lncRNA	unknown	NA	U87MG	Genomic analysis of ADAR1 binding	NA	NA	NA	NA	NA	NA
lnc-BCL3	lncRNA	lnc-ADAR	lncRNA	unknown	NA	U87MG	Genomic analysis of ADAR1 binding	NA	NA	NA	NA	NA	NA
lnc-BCL7C	lncRNA	lnc-ADAR	lncRNA	unknown	NA	U87MG	Genomic analysis of ADAR1 binding	NA	NA	NA	NA	NA	NA
lnc-BIRC6	lncRNA	lnc-ADAR	lncRNA	unknown	NA	U87MG	Genomic analysis of ADAR1 binding	NA	NA	NA	NA	NA	NA
lnc-BLOC1S3	lncRNA	lnc-ADAR	lncRNA	unknown	NA	U87MG	Genomic analysis of ADAR1 binding	NA	NA	NA	NA	NA	NA
lnc-BOLL	lncRNA	lnc-ADAR	lncRNA	unknown	NA	U87MG	Genomic analysis of ADAR1 binding	NA	NA	NA	NA	NA	NA
lnc-BPNT1	lncRNA	lnc-ADAR	lncRNA	unknown	NA	U87MG	Genomic analysis of ADAR1 binding	NA	NA	NA	NA	NA	NA
lnc-BTBD2	lncRNA	lnc-ADAR	lncRNA	unknown	NA	U87MG	Genomic analysis of ADAR1 binding	NA	NA	NA	NA	NA	NA
lnc-C4orf45	lncRNA	lnc-ADAR	lncRNA	unknown	NA	U87MG	Genomic analysis of ADAR1 binding	NA	NA	NA	NA	NA	NA
lnc-C5orf42	lncRNA	lnc-ADAR	lncRNA	unknown	NA	U87MG	Genomic analysis of ADAR1 binding	NA	NA	NA	NA	NA	NA
CACNA1C-IT3	lncRNA	lnc-ADAR	lncRNA	unknown	NA	U87MG	Genomic analysis of ADAR1 binding	NA	NA	NA	NA	NA	NA
CCDC136	lncRNA	lnc-ADAR	lncRNA	unknown	NA	U87MG	Genomic analysis of ADAR1 binding	NA	NA	NA	NA	NA	NA
lnc-CCDC14	lncRNA	lnc-ADAR	lncRNA	unknown	NA	U87MG	Genomic analysis of ADAR1 binding	NA	NA	NA	NA	NA	NA
lnc-CCDC92	lncRNA	lnc-ADAR	lncRNA	unknown	NA	U87MG	Genomic analysis of ADAR1 binding	NA	NA	NA	NA	NA	NA
lnc-CCNK	lncRNA	lnc-ADAR	lncRNA	unknown	NA	U87MG	Genomic analysis of ADAR1 binding	NA	NA	NA	NA	NA	NA
lnc-CD46	lncRNA	lnc-ADAR	lncRNA	unknown	NA	U87MG	Genomic analysis of ADAR1 binding	NA	NA	NA	NA	NA	NA
lnc-CDC27	lncRNA	lnc-ADAR	lncRNA	unknown	NA	U87MG	Genomic analysis of ADAR1 binding	NA	NA	NA	NA	NA	NA
lnc-CDH12	lncRNA	lnc-ADAR	lncRNA	unknown	NA	U87MG	Genomic analysis of ADAR1 binding	NA	NA	NA	NA	NA	NA
lnc-CDH13	lncRNA	lnc-ADAR	lncRNA	unknown	NA	U87MG	Genomic analysis of ADAR1 binding	NA	NA	NA	NA	NA	NA
lnc-CDH18	lncRNA	lnc-ADAR	lncRNA	unknown	NA	U87MG	Genomic analysis of ADAR1 binding	NA	NA	NA	NA	NA	NA
lnc-CDIP1	lncRNA	lnc-ADAR	lncRNA	unknown	NA	U87MG	Genomic analysis of ADAR1 binding	NA	NA	NA	NA	NA	NA
lnc-CDK6	lncRNA	lnc-ADAR	lncRNA	unknown	NA	U87MG	Genomic analysis of ADAR1 binding	NA	NA	NA	NA	NA	NA
lnc-CHRM3	lncRNA	lnc-ADAR	lncRNA	unknown	NA	U87MG	Genomic analysis of ADAR1 binding	NA	NA	NA	NA	NA	NA
CISD1	lncRNA	lnc-ADAR	lncRNA	unknown	NA	U87MG	Genomic analysis of ADAR1 binding	NA	NA	NA	NA	NA	NA
lnc-CNIH3	lncRNA	lnc-ADAR	lncRNA	unknown	NA	U87MG	Genomic analysis of ADAR1 binding	NA	NA	NA	NA	NA	NA
CNTN4-AS2	lncRNA	lnc-ADAR	lncRNA	unknown	NA	U87MG	Genomic analysis of ADAR1 binding	NA	NA	NA	NA	NA	NA
lnc-CNTNAP3B	lncRNA	lnc-ADAR	lncRNA	unknown	NA	U87MG	Genomic analysis of ADAR1 binding	NA	NA	NA	NA	NA	NA
lnc-COA1	lncRNA	lnc-LIN28B	lncRNA	unknown	NA	HEK293	PAR-CLIP reproducibly identifies thousands of human RNAs directly bound by LIN28B	NA	NA	NA	NA	NA	NA
lnc-COA1	lncRNA	lnc-ADAR	lncRNA	unknown	NA	U87MG	Genomic analysis of ADAR1 binding	NA	NA	NA	NA	NA	NA
lnc-COL4A2	lncRNA	lnc-ADAR	lncRNA	unknown	NA	U87MG	Genomic analysis of ADAR1 binding	NA	NA	NA	NA	NA	NA
lnc-COTL1	lncRNA	lnc-ADAR	lncRNA	unknown	NA	U87MG	Genomic analysis of ADAR1 binding	NA	NA	NA	NA	NA	NA
lnc-CPNE8	lncRNA	lnc-ADAR	lncRNA	unknown	NA	U87MG	Genomic analysis of ADAR1 binding	NA	NA	NA	NA	NA	NA
CRB1	lncRNA	lnc-ADAR	lncRNA	unknown	NA	U87MG	Genomic analysis of ADAR1 binding	NA	NA	NA	NA	NA	NA
lnc-CS	lncRNA	lnc-ADAR	lncRNA	unknown	NA	U87MG	Genomic analysis of ADAR1 binding	NA	NA	NA	NA	NA	NA
lnc-CSNK1E	lncRNA	lnc-ADAR	lncRNA	unknown	NA	U87MG	Genomic analysis of ADAR1 binding	NA	NA	NA	NA	NA	NA
lnc-DENND6A	lncRNA	lnc-ADAR	lncRNA	unknown	NA	U87MG	Genomic analysis of ADAR1 binding	NA	NA	NA	NA	NA	NA
DGKZ	lncRNA	lnc-ADAR	lncRNA	unknown	NA	U87MG	Genomic analysis of ADAR1 binding	NA	NA	NA	NA	NA	NA
DIO2-AS1	lncRNA	lnc-ADAR	lncRNA	unknown	NA	U87MG	Genomic analysis of ADAR1 binding	NA	NA	NA	NA	NA	NA
lnc-DLST	lncRNA	lnc-ADAR	lncRNA	unknown	NA	U87MG	Genomic analysis of ADAR1 binding	NA	NA	NA	NA	NA	NA
lnc-DNAJC27	lncRNA	lnc-ADAR	lncRNA	unknown	NA	U87MG	Genomic analysis of ADAR1 binding	NA	NA	NA	NA	NA	NA
lnc-DPH7	lncRNA	lnc-ADAR	lncRNA	unknown	NA	U87MG	Genomic analysis of ADAR1 binding	NA	NA	NA	NA	NA	NA
lnc-DPYSL2	lncRNA	lnc-ADAR	lncRNA	unknown	NA	U87MG	Genomic analysis of ADAR1 binding	NA	NA	NA	NA	NA	NA
lnc-COL21A1	lncRNA	lnc-ADAR	lncRNA	unknown	NA	U87MG	Genomic analysis of ADAR1 binding	NA	NA	NA	NA	NA	NA
lnc-DUSP11	lncRNA	lnc-ADAR	lncRNA	unknown	NA	U87MG	Genomic analysis of ADAR1 binding	NA	NA	NA	NA	NA	NA
lnc-EDC3	lncRNA	lnc-ADAR	lncRNA	unknown	NA	U87MG	Genomic analysis of ADAR1 binding	NA	NA	NA	NA	NA	NA
Ednra	lncRNA	lnc-HNRNPD	lncRNA	unknown	NA	HEK293	we describe the collection of RNAs regulated by AUF1	NA	NA	NA	NA	NA	NA
lnc-EFHB	lncRNA	lnc-ADAR	lncRNA	unknown	NA	U87MG	Genomic analysis of ADAR1 binding	NA	NA	NA	NA	NA	NA
lnc-EHBP1	lncRNA	lnc-ADAR	lncRNA	unknown	NA	U87MG	Genomic analysis of ADAR1 binding	NA	NA	NA	NA	NA	NA
lnc-EIF4G3	lncRNA	lnc-ADAR	lncRNA	unknown	NA	U87MG	Genomic analysis of ADAR1 binding	NA	NA	NA	NA	NA	NA
lnc-EMCN	lncRNA	lnc-ADAR	lncRNA	unknown	NA	U87MG	Genomic analysis of ADAR1 binding	NA	NA	NA	NA	NA	NA
lnc-EML6	lncRNA	lnc-ADAR	lncRNA	unknown	NA	U87MG	Genomic analysis of ADAR1 binding	NA	NA	NA	NA	NA	NA
ENO2	lncRNA	lnc-ADAR	lncRNA	unknown	NA	U87MG	Genomic analysis of ADAR1 binding	NA	NA	NA	NA	NA	NA
lnc-ENOSF1	lncRNA	lnc-ADAR	lncRNA	unknown	NA	U87MG	Genomic analysis of ADAR1 binding	NA	NA	NA	NA	NA	NA
lnc-ENTPD5	lncRNA	lnc-ADAR	lncRNA	unknown	NA	U87MG	Genomic analysis of ADAR1 binding	NA	NA	NA	NA	NA	NA
lnc-EPAS1	lncRNA	lnc-ADAR	lncRNA	unknown	NA	U87MG	Genomic analysis of ADAR1 binding	NA	NA	NA	NA	NA	NA
lnc-ERCC1	lncRNA	lnc-LIN28B	lncRNA	unknown	NA	HEK293	PAR-CLIP reproducibly identifies thousands of human RNAs directly bound by LIN28B	NA	NA	NA	NA	NA	NA
lnc-ERCC1	lncRNA	lnc-ADAR	lncRNA	unknown	NA	U87MG	Genomic analysis of ADAR1 binding	NA	NA	NA	NA	NA	NA
lnc-ERCC5	lncRNA	lnc-ADAR	lncRNA	unknown	NA	U87MG	Genomic analysis of ADAR1 binding	NA	NA	NA	NA	NA	NA
lnc-ERGIC1	lncRNA	lnc-ADAR	lncRNA	unknown	NA	U87MG	Genomic analysis of ADAR1 binding	NA	NA	NA	NA	NA	NA
lnc-ETFA	lncRNA	lnc-ADAR	lncRNA	unknown	NA	U87MG	Genomic analysis of ADAR1 binding	NA	NA	NA	NA	NA	NA
lnc-EVA1A	lncRNA	lnc-ADAR	lncRNA	unknown	NA	U87MG	Genomic analysis of ADAR1 binding	NA	NA	NA	NA	NA	NA
lnc-EVI5	lncRNA	lnc-ADAR	lncRNA	unknown	NA	U87MG	Genomic analysis of ADAR1 binding	NA	NA	NA	NA	NA	NA
lnc-EVL	lncRNA	lnc-ADAR	lncRNA	unknown	NA	U87MG	Genomic analysis of ADAR1 binding	NA	NA	NA	NA	NA	NA
lnc-EXOC3	lncRNA	lnc-ADAR	lncRNA	unknown	NA	U87MG	Genomic analysis of ADAR1 binding	NA	NA	NA	NA	NA	NA
lnc-EXPH5	lncRNA	lnc-ADAR	lncRNA	unknown	NA	U87MG	Genomic analysis of ADAR1 binding	NA	NA	NA	NA	NA	NA
lnc-EYA4	lncRNA	lnc-ADAR	lncRNA	unknown	NA	U87MG	Genomic analysis of ADAR1 binding	NA	NA	NA	NA	NA	NA
lnc-EYS	lncRNA	lnc-ADAR	lncRNA	unknown	NA	U87MG	Genomic analysis of ADAR1 binding	NA	NA	NA	NA	NA	NA
lnc-FAM117B	lncRNA	lnc-ADAR	lncRNA	unknown	NA	U87MG	Genomic analysis of ADAR1 binding	NA	NA	NA	NA	NA	NA
lnc-FAM120AOS	lncRNA	lnc-ADAR	lncRNA	unknown	NA	U87MG	Genomic analysis of ADAR1 binding	NA	NA	NA	NA	NA	NA
lnc-FAM13C	lncRNA	lnc-ADAR	lncRNA	unknown	NA	U87MG	Genomic analysis of ADAR1 binding	NA	NA	NA	NA	NA	NA
FAM149A	lncRNA	lnc-ADAR	lncRNA	unknown	NA	U87MG	Genomic analysis of ADAR1 binding	NA	NA	NA	NA	NA	NA
lnc-FAM174B	lncRNA	lnc-ADAR	lncRNA	unknown	NA	U87MG	Genomic analysis of ADAR1 binding	NA	NA	NA	NA	NA	NA
lnc-FAM189A1	lncRNA	lnc-ADAR	lncRNA	unknown	NA	U87MG	Genomic analysis of ADAR1 binding	NA	NA	NA	NA	NA	NA
lnc-FANCA	lncRNA	lnc-ADAR	lncRNA	unknown	NA	U87MG	Genomic analysis of ADAR1 binding	NA	NA	NA	NA	NA	NA
lnc-FBXO36	lncRNA	lnc-ADAR	lncRNA	unknown	NA	U87MG	Genomic analysis of ADAR1 binding	NA	NA	NA	NA	NA	NA
lnc-FMR1	lncRNA	lnc-ADAR	lncRNA	unknown	NA	U87MG	Genomic analysis of ADAR1 binding	NA	NA	NA	NA	NA	NA
lnc-FN1	lncRNA	lnc-ADAR	lncRNA	unknown	NA	U87MG	Genomic analysis of ADAR1 binding	NA	NA	NA	NA	NA	NA
lnc-FN1	lncRNA	lnc-HNRNPD	lncRNA	unknown	NA	HEK293	we describe the collection of RNAs regulated by AUF1	NA	NA	NA	NA	NA	NA
lnc-FNDC3B	lncRNA	lnc-ADAR	lncRNA	unknown	NA	U87MG	Genomic analysis of ADAR1 binding	NA	NA	NA	NA	NA	NA
lnc-FRMD6	lncRNA	lnc-ADAR	lncRNA	unknown	NA	U87MG	Genomic analysis of ADAR1 binding	NA	NA	NA	NA	NA	NA
lnc-FRYL	lncRNA	lnc-ADAR	lncRNA	unknown	NA	U87MG	Genomic analysis of ADAR1 binding	NA	NA	NA	NA	NA	NA
lnc-GAB3	lncRNA	lnc-ADAR	lncRNA	unknown	NA	U87MG	Genomic analysis of ADAR1 binding	NA	NA	NA	NA	NA	NA
lnc-GABPB2	lncRNA	lnc-ADAR	lncRNA	unknown	NA	U87MG	Genomic analysis of ADAR1 binding	NA	NA	NA	NA	NA	NA
lnc-GALNT15	lncRNA	lnc-ADAR	lncRNA	unknown	NA	U87MG	Genomic analysis of ADAR1 binding	NA	NA	NA	NA	NA	NA
lnc-GAPVD1	lncRNA	lnc-ADAR	lncRNA	unknown	NA	U87MG	Genomic analysis of ADAR1 binding	NA	NA	NA	NA	NA	NA
GATAD2A	lncRNA	lnc-ADAR	lncRNA	unknown	NA	U87MG	Genomic analysis of ADAR1 binding	NA	NA	NA	NA	NA	NA
GATAD2A	lncRNA	lnc-HNRNPD	lncRNA	unknown	NA	HEK293	we describe the collection of RNAs regulated by AUF1	NA	NA	NA	NA	NA	NA
lnc-GCNT1	lncRNA	lnc-ADAR	lncRNA	unknown	NA	U87MG	Genomic analysis of ADAR1 binding	NA	NA	NA	NA	NA	NA
GIGYF2	lncRNA	lnc-ADAR	lncRNA	unknown	NA	U87MG	Genomic analysis of ADAR1 binding	NA	NA	NA	NA	NA	NA
lnc-GIN1	lncRNA	lnc-ADAR	lncRNA	unknown	NA	U87MG	Genomic analysis of ADAR1 binding	NA	NA	NA	NA	NA	NA
GLI2	lncRNA	lnc-ADAR	lncRNA	unknown	NA	U87MG	Genomic analysis of ADAR1 binding	NA	NA	NA	NA	NA	NA
lnc-GLI3	lncRNA	lnc-ADAR	lncRNA	unknown	NA	U87MG	Genomic analysis of ADAR1 binding	NA	NA	NA	NA	NA	NA
GLTSCR2	lncRNA	lnc-ADAR	lncRNA	unknown	NA	U87MG	Genomic analysis of ADAR1 binding	NA	NA	NA	NA	NA	NA
lnc-GMDS	lncRNA	lnc-ADAR	lncRNA	unknown	NA	U87MG	Genomic analysis of ADAR1 binding	NA	NA	NA	NA	NA	NA
GNAO1	lncRNA	lnc-ADAR	lncRNA	unknown	NA	U87MG	Genomic analysis of ADAR1 binding	NA	NA	NA	NA	NA	NA
lnc-GNAS	lncRNA	lnc-ADAR	lncRNA	unknown	NA	U87MG	Genomic analysis of ADAR1 binding	NA	NA	NA	NA	NA	NA
lnc-GNL2	lncRNA	lnc-LIN28B	lncRNA	unknown	NA	HEK293	PAR-CLIP reproducibly identifies thousands of human RNAs directly bound by LIN28B	NA	NA	NA	NA	NA	NA
lnc-GON4L	lncRNA	lnc-ADAR	lncRNA	unknown	NA	U87MG	Genomic analysis of ADAR1 binding	NA	NA	NA	NA	NA	NA
lnc-GPATCH2	lncRNA	lnc-ADAR	lncRNA	unknown	NA	U87MG	Genomic analysis of ADAR1 binding	NA	NA	NA	NA	NA	NA
GPC6-AS2	lncRNA	lnc-ADAR	lncRNA	unknown	NA	U87MG	Genomic analysis of ADAR1 binding	NA	NA	NA	NA	NA	NA
lnc-GPR75-ASB3	lncRNA	lnc-ADAR	lncRNA	unknown	NA	U87MG	Genomic analysis of ADAR1 binding	NA	NA	NA	NA	NA	NA
GPRC5A	lncRNA	lnc-ADAR	lncRNA	unknown	NA	U87MG	Genomic analysis of ADAR1 binding	NA	NA	NA	NA	NA	NA
lnc-GTDC1	lncRNA	lnc-ADAR	lncRNA	unknown	NA	U87MG	Genomic analysis of ADAR1 binding	NA	NA	NA	NA	NA	NA
lnc-GTF2F2	lncRNA	lnc-ADAR	lncRNA	unknown	NA	U87MG	Genomic analysis of ADAR1 binding	NA	NA	NA	NA	NA	NA
lnc-GUF1	lncRNA	lnc-ADAR	lncRNA	unknown	NA	U87MG	Genomic analysis of ADAR1 binding	NA	NA	NA	NA	NA	NA
GUK1	lncRNA	lnc-ADAR	lncRNA	unknown	NA	U87MG	Genomic analysis of ADAR1 binding	NA	NA	NA	NA	NA	NA
lnc-GYG1	lncRNA	lnc-ADAR	lncRNA	unknown	NA	U87MG	Genomic analysis of ADAR1 binding	NA	NA	NA	NA	NA	NA
HELLS	lncRNA	lnc-ADAR	lncRNA	unknown	NA	U87MG	Genomic analysis of ADAR1 binding	NA	NA	NA	NA	NA	NA
lnc-HNRNPLL	lncRNA	lnc-LIN28B	lncRNA	unknown	NA	HEK293	PAR-CLIP reproducibly identifies thousands of human RNAs directly bound by LIN28B	NA	NA	NA	NA	NA	NA
lnc-HNRNPLL	lncRNA	lnc-ADAR	lncRNA	unknown	NA	U87MG	Genomic analysis of ADAR1 binding	NA	NA	NA	NA	NA	NA
lnc-HSCB	lncRNA	lnc-ADAR	lncRNA	unknown	NA	U87MG	Genomic analysis of ADAR1 binding	NA	NA	NA	NA	NA	NA
lnc-HSP90AA1	lncRNA	lnc-ADAR	lncRNA	unknown	NA	U87MG	Genomic analysis of ADAR1 binding	NA	NA	NA	NA	NA	NA
HSPE1	lncRNA	lnc-ADAR	lncRNA	unknown	NA	U87MG	Genomic analysis of ADAR1 binding	NA	NA	NA	NA	NA	NA
lnc-IFNAR1	lncRNA	lnc-ADAR	lncRNA	unknown	NA	U87MG	Genomic analysis of ADAR1 binding	NA	NA	NA	NA	NA	NA
lnc-IFNAR1	lncRNA	lnc-HNRNPD	lncRNA	unknown	NA	HEK293	we describe the collection of RNAs regulated by AUF1	NA	NA	NA	NA	NA	NA
lnc-IFT81	lncRNA	lnc-ADAR	lncRNA	unknown	NA	U87MG	Genomic analysis of ADAR1 binding	NA	NA	NA	NA	NA	NA
lnc-IGFBP7	lncRNA	lnc-ADAR	lncRNA	unknown	NA	U87MG	Genomic analysis of ADAR1 binding	NA	NA	NA	NA	NA	NA
lnc-IGSF11	lncRNA	lnc-ADAR	lncRNA	unknown	NA	U87MG	Genomic analysis of ADAR1 binding	NA	NA	NA	NA	NA	NA
lnc-ILK	lncRNA	lnc-ADAR	lncRNA	unknown	NA	U87MG	Genomic analysis of ADAR1 binding	NA	NA	NA	NA	NA	NA
INPP1	lncRNA	lnc-ADAR	lncRNA	unknown	NA	U87MG	Genomic analysis of ADAR1 binding	NA	NA	NA	NA	NA	NA
lnc-IQCA1	lncRNA	lnc-ADAR	lncRNA	unknown	NA	U87MG	Genomic analysis of ADAR1 binding	NA	NA	NA	NA	NA	NA
lnc-ITGB8	lncRNA	lnc-ADAR	lncRNA	unknown	NA	U87MG	Genomic analysis of ADAR1 binding	NA	NA	NA	NA	NA	NA
lnc-ITIH2	lncRNA	lnc-ADAR	lncRNA	unknown	NA	U87MG	Genomic analysis of ADAR1 binding	NA	NA	NA	NA	NA	NA
lnc-KATNAL1	lncRNA	lnc-ADAR	lncRNA	unknown	NA	U87MG	Genomic analysis of ADAR1 binding	NA	NA	NA	NA	NA	NA
KCNIP2-AS1	lncRNA	lnc-ADAR	lncRNA	unknown	NA	U87MG	Genomic analysis of ADAR1 binding	NA	NA	NA	NA	NA	NA
KCNQ1OT1	lncRNA	lnc-ADAR	lncRNA	unknown	NA	U87MG	Genomic analysis of ADAR1 binding	NA	NA	NA	NA	NA	NA
lnc-KCTD1	lncRNA	lnc-ADAR	lncRNA	unknown	NA	U87MG	Genomic analysis of ADAR1 binding	NA	NA	NA	NA	NA	NA
lnc-KCTD9	lncRNA	lnc-ADAR	lncRNA	unknown	NA	U87MG	Genomic analysis of ADAR1 binding	NA	NA	NA	NA	NA	NA
lnc-KDM2A	lncRNA	lnc-ADAR	lncRNA	unknown	NA	U87MG	Genomic analysis of ADAR1 binding	NA	NA	NA	NA	NA	NA
lnc-KIAA0232	lncRNA	lnc-ADAR	lncRNA	unknown	NA	U87MG	Genomic analysis of ADAR1 binding	NA	NA	NA	NA	NA	NA
lnc-KIAA1614	lncRNA	lnc-ADAR	lncRNA	unknown	NA	U87MG	Genomic analysis of ADAR1 binding	NA	NA	NA	NA	NA	NA
lnc-KLF3	lncRNA	lnc-ADAR	lncRNA	unknown	NA	U87MG	Genomic analysis of ADAR1 binding	NA	NA	NA	NA	NA	NA
lnc-LAMA5	lncRNA	lnc-ADAR	lncRNA	unknown	NA	U87MG	Genomic analysis of ADAR1 binding	NA	NA	NA	NA	NA	NA
lnc-LARS	lncRNA	lnc-ADAR	lncRNA	unknown	NA	U87MG	Genomic analysis of ADAR1 binding	NA	NA	NA	NA	NA	NA
lnc-LBR	lncRNA	lnc-ADAR	lncRNA	unknown	NA	U87MG	Genomic analysis of ADAR1 binding	NA	NA	NA	NA	NA	NA
lnc-LGALS3BP	lncRNA	lnc-ADAR	lncRNA	unknown	NA	U87MG	Genomic analysis of ADAR1 binding	NA	NA	NA	NA	NA	NA
lnc-LHFPL2	lncRNA	lnc-ADAR	lncRNA	unknown	NA	U87MG	Genomic analysis of ADAR1 binding	NA	NA	NA	NA	NA	NA
LINC00303	lncRNA	lnc-ADAR	lncRNA	unknown	NA	U87MG	Genomic analysis of ADAR1 binding	NA	NA	NA	NA	NA	NA
LINC00511	lncRNA	lnc-ADAR	lncRNA	unknown	NA	U87MG	Genomic analysis of ADAR1 binding	NA	NA	NA	NA	NA	NA
LINC00589	lncRNA	lnc-ADAR	lncRNA	unknown	NA	U87MG	Genomic analysis of ADAR1 binding	NA	NA	NA	NA	NA	NA
LIPE-AS1	lncRNA	lnc-ADAR	lncRNA	unknown	NA	U87MG	Genomic analysis of ADAR1 binding	NA	NA	NA	NA	NA	NA
LPIN1	lncRNA	lnc-ADAR	lncRNA	unknown	NA	U87MG	Genomic analysis of ADAR1 binding	NA	NA	NA	NA	NA	NA
lnc-LPP	lncRNA	lnc-ADAR	lncRNA	unknown	NA	U87MG	Genomic analysis of ADAR1 binding	NA	NA	NA	NA	NA	NA
lnc-LRRC27	lncRNA	lnc-ADAR	lncRNA	unknown	NA	U87MG	Genomic analysis of ADAR1 binding	NA	NA	NA	NA	NA	NA
lnc-LRRC4C	lncRNA	lnc-ADAR	lncRNA	unknown	NA	U87MG	Genomic analysis of ADAR1 binding	NA	NA	NA	NA	NA	NA
lnc-LRRN2	lncRNA	lnc-ADAR	lncRNA	unknown	NA	U87MG	Genomic analysis of ADAR1 binding	NA	NA	NA	NA	NA	NA
LY86-AS1	lncRNA	lnc-ADAR	lncRNA	unknown	NA	U87MG	Genomic analysis of ADAR1 binding	NA	NA	NA	NA	NA	NA
lnc-MADCAM1	lncRNA	lnc-ADAR	lncRNA	unknown	NA	U87MG	Genomic analysis of ADAR1 binding	NA	NA	NA	NA	NA	NA
MAL	lncRNA	lnc-ADAR	lncRNA	unknown	NA	U87MG	Genomic analysis of ADAR1 binding	NA	NA	NA	NA	NA	NA
MAN1A2	lncRNA	lnc-ADAR	lncRNA	unknown	NA	U87MG	Genomic analysis of ADAR1 binding	NA	NA	NA	NA	NA	NA
MAP2K3	lncRNA	lnc-ADAR	lncRNA	unknown	NA	U87MG	Genomic analysis of ADAR1 binding	NA	NA	NA	NA	NA	NA
MAP7D1	lncRNA	lnc-ADAR	lncRNA	unknown	NA	U87MG	Genomic analysis of ADAR1 binding	NA	NA	NA	NA	NA	NA
lnc-MAPK7	lncRNA	lnc-ADAR	lncRNA	unknown	NA	U87MG	Genomic analysis of ADAR1 binding	NA	NA	NA	NA	NA	NA
lnc-MBD6	lncRNA	lnc-ADAR	lncRNA	unknown	NA	U87MG	Genomic analysis of ADAR1 binding	NA	NA	NA	NA	NA	NA
lnc-MDM4	lncRNA	lnc-ADAR	lncRNA	unknown	NA	U87MG	Genomic analysis of ADAR1 binding	NA	NA	NA	NA	NA	NA
MEG3	lncRNA	lnc-ADAR	lncRNA	unknown	NA	U87MG	Genomic analysis of ADAR1 binding	NA	NA	NA	NA	NA	NA
MFN2	lncRNA	lnc-ADAR	lncRNA	unknown	NA	U87MG	Genomic analysis of ADAR1 binding	NA	NA	NA	NA	NA	NA
lnc-MGAT4A	lncRNA	lnc-ADAR	lncRNA	unknown	NA	U87MG	Genomic analysis of ADAR1 binding	NA	NA	NA	NA	NA	NA
lnc-MGST1	lncRNA	lnc-ADAR	lncRNA	unknown	NA	U87MG	Genomic analysis of ADAR1 binding	NA	NA	NA	NA	NA	NA
MIB2	lncRNA	lnc-ADAR	lncRNA	unknown	NA	U87MG	Genomic analysis of ADAR1 binding	NA	NA	NA	NA	NA	NA
lnc-MOK	lncRNA	lnc-ADAR	lncRNA	unknown	NA	U87MG	Genomic analysis of ADAR1 binding	NA	NA	NA	NA	NA	NA
lnc-MORF4L1	lncRNA	lnc-ADAR	lncRNA	unknown	NA	U87MG	Genomic analysis of ADAR1 binding	NA	NA	NA	NA	NA	NA
lnc-MPP2	lncRNA	lnc-ADAR	lncRNA	unknown	NA	U87MG	Genomic analysis of ADAR1 binding	NA	NA	NA	NA	NA	NA
lnc-MSI2	lncRNA	lnc-ADAR	lncRNA	unknown	NA	U87MG	Genomic analysis of ADAR1 binding	NA	NA	NA	NA	NA	NA
lnc-MTRR	lncRNA	lnc-ADAR	lncRNA	unknown	NA	U87MG	Genomic analysis of ADAR1 binding	NA	NA	NA	NA	NA	NA
lnc-MTUS2	lncRNA	lnc-ADAR	lncRNA	unknown	NA	U87MG	Genomic analysis of ADAR1 binding	NA	NA	NA	NA	NA	NA
lnc-MX1	lncRNA	lnc-ADAR	lncRNA	unknown	NA	U87MG	Genomic analysis of ADAR1 binding	NA	NA	NA	NA	NA	NA
lnc-NAPEPLD	lncRNA	lnc-ADAR	lncRNA	unknown	NA	U87MG	Genomic analysis of ADAR1 binding	NA	NA	NA	NA	NA	NA
lnc-NAT10	lncRNA	lnc-ADAR	lncRNA	unknown	NA	U87MG	Genomic analysis of ADAR1 binding	NA	NA	NA	NA	NA	NA
lnc-NAT9	lncRNA	lnc-ADAR	lncRNA	unknown	NA	U87MG	Genomic analysis of ADAR1 binding	NA	NA	NA	NA	NA	NA
lnc-NAV2	lncRNA	lnc-HNRNPD	lncRNA	unknown	NA	HEK293	we describe the collection of RNAs regulated by AUF1	NA	NA	NA	NA	NA	NA
lnc-NCOR2	lncRNA	lnc-ADAR	lncRNA	unknown	NA	U87MG	Genomic analysis of ADAR1 binding	NA	NA	NA	NA	NA	NA
lnc-NDUFA10	lncRNA	lnc-ADAR	lncRNA	unknown	NA	U87MG	Genomic analysis of ADAR1 binding	NA	NA	NA	NA	NA	NA
NDUFAF2	lncRNA	lnc-ADAR	lncRNA	unknown	NA	U87MG	Genomic analysis of ADAR1 binding	NA	NA	NA	NA	NA	NA
NET1	lncRNA	lnc-ADAR	lncRNA	unknown	NA	U87MG	Genomic analysis of ADAR1 binding	NA	NA	NA	NA	NA	NA
NFIC	lncRNA	lnc-ADAR	lncRNA	unknown	NA	U87MG	Genomic analysis of ADAR1 binding	NA	NA	NA	NA	NA	NA
lnc-NINL	lncRNA	lnc-ADAR	lncRNA	unknown	NA	U87MG	Genomic analysis of ADAR1 binding	NA	NA	NA	NA	NA	NA
lnc-NMT1	lncRNA	lnc-ADAR	lncRNA	unknown	NA	U87MG	Genomic analysis of ADAR1 binding	NA	NA	NA	NA	NA	NA
lnc-NOVA1	lncRNA	lnc-ADAR	lncRNA	unknown	NA	U87MG	Genomic analysis of ADAR1 binding	NA	NA	NA	NA	NA	NA
NPSR1-AS1	lncRNA	lnc-ADAR	lncRNA	unknown	NA	U87MG	Genomic analysis of ADAR1 binding	NA	NA	NA	NA	NA	NA
NRXN3	lncRNA	lnc-ADAR	lncRNA	unknown	NA	U87MG	Genomic analysis of ADAR1 binding	NA	NA	NA	NA	NA	NA
lnc-NSF	lncRNA	lnc-ADAR	lncRNA	unknown	NA	U87MG	Genomic analysis of ADAR1 binding	NA	NA	NA	NA	NA	NA
lnc-NTM	lncRNA	lnc-ADAR	lncRNA	unknown	NA	U87MG	Genomic analysis of ADAR1 binding	NA	NA	NA	NA	NA	NA
lnc-NXN	lncRNA	lnc-ADAR	lncRNA	unknown	NA	U87MG	Genomic analysis of ADAR1 binding	NA	NA	NA	NA	NA	NA
lnc-OPCML	lncRNA	lnc-ADAR	lncRNA	unknown	NA	U87MG	Genomic analysis of ADAR1 binding	NA	NA	NA	NA	NA	NA
lnc-ORC4	lncRNA	lnc-ADAR	lncRNA	unknown	NA	U87MG	Genomic analysis of ADAR1 binding	NA	NA	NA	NA	NA	NA
lnc-OSBPL10	lncRNA	lnc-ADAR	lncRNA	unknown	NA	U87MG	Genomic analysis of ADAR1 binding	NA	NA	NA	NA	NA	NA
lnc-PALM	lncRNA	lnc-ADAR	lncRNA	unknown	NA	U87MG	Genomic analysis of ADAR1 binding	NA	NA	NA	NA	NA	NA
lnc-PAPSS2	lncRNA	lnc-ADAR	lncRNA	unknown	NA	U87MG	Genomic analysis of ADAR1 binding	NA	NA	NA	NA	NA	NA
PCNT	lncRNA	lnc-ADAR	lncRNA	unknown	NA	U87MG	Genomic analysis of ADAR1 binding	NA	NA	NA	NA	NA	NA
lnc-PDE10A	lncRNA	lnc-ADAR	lncRNA	unknown	NA	U87MG	Genomic analysis of ADAR1 binding	NA	NA	NA	NA	NA	NA
lnc-PDE2A	lncRNA	lnc-ADAR	lncRNA	unknown	NA	U87MG	Genomic analysis of ADAR1 binding	NA	NA	NA	NA	NA	NA
lnc-PDE4DIP	lncRNA	lnc-ADAR	lncRNA	unknown	NA	U87MG	Genomic analysis of ADAR1 binding	NA	NA	NA	NA	NA	NA
lnc-PDIA6	lncRNA	lnc-ADAR	lncRNA	unknown	NA	U87MG	Genomic analysis of ADAR1 binding	NA	NA	NA	NA	NA	NA
lnc-PDZD7	lncRNA	lnc-ADAR	lncRNA	unknown	NA	U87MG	Genomic analysis of ADAR1 binding	NA	NA	NA	NA	NA	NA
lnc-PEAK1	lncRNA	lnc-ADAR	lncRNA	unknown	NA	U87MG	Genomic analysis of ADAR1 binding	NA	NA	NA	NA	NA	NA
lnc-PECR	lncRNA	lnc-ADAR	lncRNA	unknown	NA	U87MG	Genomic analysis of ADAR1 binding	NA	NA	NA	NA	NA	NA
lnc-PHF13	lncRNA	lnc-ADAR	lncRNA	unknown	NA	U87MG	Genomic analysis of ADAR1 binding	NA	NA	NA	NA	NA	NA
lnc-PHF14	lncRNA	lnc-ADAR	lncRNA	unknown	NA	U87MG	Genomic analysis of ADAR1 binding	NA	NA	NA	NA	NA	NA
lnc-PI4K2B	lncRNA	lnc-ADAR	lncRNA	unknown	NA	U87MG	Genomic analysis of ADAR1 binding	NA	NA	NA	NA	NA	NA
lnc-PIK3AP1	lncRNA	lnc-ADAR	lncRNA	unknown	NA	U87MG	Genomic analysis of ADAR1 binding	NA	NA	NA	NA	NA	NA
lnc-PITPNB	lncRNA	lnc-ADAR	lncRNA	unknown	NA	U87MG	Genomic analysis of ADAR1 binding	NA	NA	NA	NA	NA	NA
lnc-PLA2G2C	lncRNA	lnc-ADAR	lncRNA	unknown	NA	U87MG	Genomic analysis of ADAR1 binding	NA	NA	NA	NA	NA	NA
lnc-PMEL	lncRNA	lnc-ADAR	lncRNA	unknown	NA	U87MG	Genomic analysis of ADAR1 binding	NA	NA	NA	NA	NA	NA
lnc-POLG2	lncRNA	lnc-ADAR	lncRNA	unknown	NA	U87MG	Genomic analysis of ADAR1 binding	NA	NA	NA	NA	NA	NA
lnc-POMP	lncRNA	lnc-ADAR	lncRNA	unknown	NA	U87MG	Genomic analysis of ADAR1 binding	NA	NA	NA	NA	NA	NA
lnc-PPIG	lncRNA	lnc-ADAR	lncRNA	unknown	NA	U87MG	Genomic analysis of ADAR1 binding	NA	NA	NA	NA	NA	NA
lnc-PPP1R13B	lncRNA	lnc-ADAR	lncRNA	unknown	NA	U87MG	Genomic analysis of ADAR1 binding	NA	NA	NA	NA	NA	NA
lnc-PPP1R2	lncRNA	lnc-ADAR	lncRNA	unknown	NA	U87MG	Genomic analysis of ADAR1 binding	NA	NA	NA	NA	NA	NA
lnc-PRDX3	lncRNA	lnc-ADAR	lncRNA	unknown	NA	U87MG	Genomic analysis of ADAR1 binding	NA	NA	NA	NA	NA	NA
lnc-PRKAG2	lncRNA	lnc-ADAR	lncRNA	unknown	NA	U87MG	Genomic analysis of ADAR1 binding	NA	NA	NA	NA	NA	NA
lnc-PSD3	lncRNA	lnc-ADAR	lncRNA	unknown	NA	U87MG	Genomic analysis of ADAR1 binding	NA	NA	NA	NA	NA	NA
lnc-PTGR1	lncRNA	lnc-ADAR	lncRNA	unknown	NA	U87MG	Genomic analysis of ADAR1 binding	NA	NA	NA	NA	NA	NA
PTMA	lncRNA	lnc-ADAR	lncRNA	unknown	NA	U87MG	Genomic analysis of ADAR1 binding	NA	NA	NA	NA	NA	NA
lnc-RAB40B	lncRNA	lnc-ADAR	lncRNA	unknown	NA	U87MG	Genomic analysis of ADAR1 binding	NA	NA	NA	NA	NA	NA
RAB7A	lncRNA	lnc-ADAR	lncRNA	unknown	NA	U87MG	Genomic analysis of ADAR1 binding	NA	NA	NA	NA	NA	NA
lnc-RALY	lncRNA	lnc-ADAR	lncRNA	unknown	NA	U87MG	Genomic analysis of ADAR1 binding	NA	NA	NA	NA	NA	NA
lnc-RALY	lncRNA	lnc-HNRNPD	lncRNA	unknown	NA	HEK293	we describe the collection of RNAs regulated by AUF1	NA	NA	NA	NA	NA	NA
lnc-RASSF8	lncRNA	lnc-ADAR	lncRNA	unknown	NA	U87MG	Genomic analysis of ADAR1 binding	NA	NA	NA	NA	NA	NA
lnc-RB1CC1	lncRNA	lnc-HNRNPD	lncRNA	unknown	NA	HEK293	we describe the collection of RNAs regulated by AUF1	NA	NA	NA	NA	NA	NA
RBM25	lncRNA	lnc-ADAR	lncRNA	unknown	NA	U87MG	Genomic analysis of ADAR1 binding	NA	NA	NA	NA	NA	NA
lnc-RBM34	lncRNA	lnc-ADAR	lncRNA	unknown	NA	U87MG	Genomic analysis of ADAR1 binding	NA	NA	NA	NA	NA	NA
lnc-RNASET2	lncRNA	lnc-ADAR	lncRNA	unknown	NA	U87MG	Genomic analysis of ADAR1 binding	NA	NA	NA	NA	NA	NA
lnc-RNF130	lncRNA	lnc-ADAR	lncRNA	unknown	NA	U87MG	Genomic analysis of ADAR1 binding	NA	NA	NA	NA	NA	NA
lnc-RNFT1	lncRNA	lnc-ADAR	lncRNA	unknown	NA	U87MG	Genomic analysis of ADAR1 binding	NA	NA	NA	NA	NA	NA
lnc-RORA	lncRNA	lnc-ADAR	lncRNA	unknown	NA	U87MG	Genomic analysis of ADAR1 binding	NA	NA	NA	NA	NA	NA
RP11-640M9.2	lncRNA	lnc-ADAR	lncRNA	unknown	NA	U87MG	Genomic analysis of ADAR1 binding	NA	NA	NA	NA	NA	NA
RP11-729L2.2	lncRNA	lnc-ADAR	lncRNA	unknown	NA	U87MG	Genomic analysis of ADAR1 binding	NA	NA	NA	NA	NA	NA
RP5-1042K10.13	lncRNA	lnc-ADAR	lncRNA	unknown	NA	U87MG	Genomic analysis of ADAR1 binding	NA	NA	NA	NA	NA	NA
lnc-ZEB2	lncRNA	lnc-TARDBP	lncRNA	unknown	NA	human brain	TDP-43 is a predominantly nuclear RNA-binding protein that forms inclusion bodies in frontotemporal lobar degeneration (FTLD) and amyotrophic lateral sclerosis (ALS). iCLIP found that TDP-43 increasely bound to specific noncoding RNAs in FTLD.	NA	NA	NA	NA	NA	NA
lnc-SRGAP3	lncRNA	lnc-TIA1	lncRNA	unknown	NA	HeLa	T-cell intracellular antigen 1 (TIA1) and TIA1-like 1 (TIAL1) locally enhance exon inclusion by recruiting U1 snRNP to 5' splice sites. UV-crosslinking and immunoprecipitation (iCLIP) found TIA1 and TIAL1 binding positions on human RNAs.	NA	NA	NA	NA	NA	NA
lnc-SRGAP3	lncRNA	lnc-TIAL1	lncRNA	unknown	NA	HeLa	T-cell intracellular antigen 1 (TIA1) and TIA1-like 1 (TIAL1) locally enhance exon inclusion by recruiting U1 snRNP to 5' splice sites. UV-crosslinking and immunoprecipitation (iCLIP) found TIA1 and TIAL1 binding positions on human RNAs.	NA	NA	NA	NA	NA	NA
lnc-ERICH1	lncRNA	lnc-TARDBP	lncRNA	unknown	NA	human brain	TDP-43 is a predominantly nuclear RNA-binding protein that forms inclusion bodies in frontotemporal lobar degeneration (FTLD) and amyotrophic lateral sclerosis (ALS). iCLIP found that TDP-43 increasely bound to specific noncoding RNAs in FTLD.	NA	NA	NA	NA	NA	NA
SNHG3	lncRNA	lnc-TIA1	lncRNA	unknown	NA	HeLa;K562;HepG2	T-cell intracellular antigen 1 (TIA1) and TIA1-like 1 (TIAL1) locally enhance exon inclusion by recruiting U1 snRNP to 5' splice sites. UV-crosslinking and immunoprecipitation (iCLIP) found TIA1 and TIAL1 binding positions on human RNAs.	NA	NA	NA	NA	NA	NA
SNHG3	lncRNA	lnc-TIAL1	lncRNA	unknown	NA	HeLa	T-cell intracellular antigen 1 (TIA1) and TIA1-like 1 (TIAL1) locally enhance exon inclusion by recruiting U1 snRNP to 5' splice sites. UV-crosslinking and immunoprecipitation (iCLIP) found TIA1 and TIAL1 binding positions on human RNAs.	NA	NA	NA	NA	NA	NA
lnc-SLC25A51	lncRNA	lnc-TIAL1	lncRNA	unknown	NA	HeLa	T-cell intracellular antigen 1 (TIA1) and TIA1-like 1 (TIAL1) locally enhance exon inclusion by recruiting U1 snRNP to 5' splice sites. UV-crosslinking and immunoprecipitation (iCLIP) found TIA1 and TIAL1 binding positions on human RNAs.	NA	NA	NA	NA	NA	NA
CASC9	lncRNA	lnc-TARDBP	lncRNA	unknown	NA	human brain	TDP-43 is a predominantly nuclear RNA-binding protein that forms inclusion bodies in frontotemporal lobar degeneration (FTLD) and amyotrophic lateral sclerosis (ALS). iCLIP found that TDP-43 increasely bound to specific noncoding RNAs in FTLD.	NA	NA	NA	NA	NA	NA
EIF4E2	lncRNA	lnc-TARDBP	lncRNA	unknown	NA	human brain	TDP-43 is a predominantly nuclear RNA-binding protein that forms inclusion bodies in frontotemporal lobar degeneration (FTLD) and amyotrophic lateral sclerosis (ALS). iCLIP found that TDP-43 increasely bound to specific noncoding RNAs in FTLD.	NA	NA	NA	NA	NA	NA
SNHG3	lncRNA	lnc-TARDBP	lncRNA	unknown	NA	human brain;K562	TDP-43 is a predominantly nuclear RNA-binding protein that forms inclusion bodies in frontotemporal lobar degeneration (FTLD) and amyotrophic lateral sclerosis (ALS). iCLIP found that TDP-43 increasely bound to specific noncoding RNAs in FTLD.	NA	NA	NA	NA	NA	NA
lnc-CNIH3	lncRNA	lnc-TARDBP	lncRNA	unknown	NA	human brain	TDP-43 is a predominantly nuclear RNA-binding protein that forms inclusion bodies in frontotemporal lobar degeneration (FTLD) and amyotrophic lateral sclerosis (ALS). iCLIP found that TDP-43 increasely bound to specific noncoding RNAs in FTLD.	NA	NA	NA	NA	NA	NA
MEG3	lncRNA	lnc-TARDBP	lncRNA	unknown	NA	human brain	TDP-43 is a predominantly nuclear RNA-binding protein that forms inclusion bodies in frontotemporal lobar degeneration (FTLD) and amyotrophic lateral sclerosis (ALS). iCLIP found that TDP-43 increasely bound to specific noncoding RNAs in FTLD.	NA	NA	NA	NA	NA	NA
NONHSAG023785	lncRNA	lnc-TARDBP	lncRNA	unknown	NA	human brain	TDP-43 is a predominantly nuclear RNA-binding protein that forms inclusion bodies in frontotemporal lobar degeneration (FTLD) and amyotrophic lateral sclerosis (ALS). iCLIP found that TDP-43 increasely bound to specific noncoding RNAs in FTLD.	NA	NA	NA	NA	NA	NA
SNHG12	lncRNA	lnc-TARDBP	lncRNA	unknown	NA	human brain;K562	TDP-43 is a predominantly nuclear RNA-binding protein that forms inclusion bodies in frontotemporal lobar degeneration (FTLD) and amyotrophic lateral sclerosis (ALS). iCLIP found that TDP-43 increasely bound to specific noncoding RNAs in FTLD.	NA	NA	NA	NA	NA	NA
SNHG12	lncRNA	lnc-TIAL1	lncRNA	unknown	NA	HeLa	T-cell intracellular antigen 1 (TIA1) and TIA1-like 1 (TIAL1) locally enhance exon inclusion by recruiting U1 snRNP to 5' splice sites. UV-crosslinking and immunoprecipitation (iCLIP) found TIA1 and TIAL1 binding positions on human RNAs.	NA	NA	NA	NA	NA	NA
lnc-PHB2	lncRNA	lnc-TARDBP	lncRNA	unknown	NA	human brain	TDP-43 is a predominantly nuclear RNA-binding protein that forms inclusion bodies in frontotemporal lobar degeneration (FTLD) and amyotrophic lateral sclerosis (ALS). iCLIP found that TDP-43 increasely bound to specific noncoding RNAs in FTLD.	NA	NA	NA	NA	NA	NA
lnc-AKT1	lncRNA	lnc-TARDBP	lncRNA	unknown	NA	human brain	TDP-43 is a predominantly nuclear RNA-binding protein that forms inclusion bodies in frontotemporal lobar degeneration (FTLD) and amyotrophic lateral sclerosis (ALS). iCLIP found that TDP-43 increasely bound to specific noncoding RNAs in FTLD.	NA	NA	NA	NA	NA	NA
LINC00311	lncRNA	lnc-TARDBP	lncRNA	unknown	NA	human brain	TDP-43 is a predominantly nuclear RNA-binding protein that forms inclusion bodies in frontotemporal lobar degeneration (FTLD) and amyotrophic lateral sclerosis (ALS). iCLIP found that TDP-43 increasely bound to specific noncoding RNAs in FTLD.	NA	NA	NA	NA	NA	NA
LINC00511	lncRNA	lnc-TARDBP	lncRNA	unknown	NA	human brain	TDP-43 is a predominantly nuclear RNA-binding protein that forms inclusion bodies in frontotemporal lobar degeneration (FTLD) and amyotrophic lateral sclerosis (ALS). iCLIP found that TDP-43 increasely bound to specific noncoding RNAs in FTLD.	NA	NA	NA	NA	NA	NA
NONHSAG037306	lncRNA	lnc-TARDBP	lncRNA	unknown	NA	human brain	TDP-43 is a predominantly nuclear RNA-binding protein that forms inclusion bodies in frontotemporal lobar degeneration (FTLD) and amyotrophic lateral sclerosis (ALS). iCLIP found that TDP-43 increasely bound to specific noncoding RNAs in FTLD.	NA	NA	NA	NA	NA	NA
LINC00313	lncRNA	lnc-TIAL1	lncRNA	unknown	NA	HeLa	T-cell intracellular antigen 1 (TIA1) and TIA1-like 1 (TIAL1) locally enhance exon inclusion by recruiting U1 snRNP to 5' splice sites. UV-crosslinking and immunoprecipitation (iCLIP) found TIA1 and TIAL1 binding positions on human RNAs.	NA	NA	NA	NA	NA	NA
LINC00313	lncRNA	lnc-TIA1	lncRNA	unknown	NA	HeLa	T-cell intracellular antigen 1 (TIA1) and TIA1-like 1 (TIAL1) locally enhance exon inclusion by recruiting U1 snRNP to 5' splice sites. UV-crosslinking and immunoprecipitation (iCLIP) found TIA1 and TIAL1 binding positions on human RNAs.	NA	NA	NA	NA	NA	NA
lnc-ZNF263	lncRNA	lnc-TIAL1	lncRNA	unknown	NA	HeLa	T-cell intracellular antigen 1 (TIA1) and TIA1-like 1 (TIAL1) locally enhance exon inclusion by recruiting U1 snRNP to 5' splice sites. UV-crosslinking and immunoprecipitation (iCLIP) found TIA1 and TIAL1 binding positions on human RNAs.	NA	NA	NA	NA	NA	NA
lnc-GMDS	lncRNA	lnc-TIAL1	lncRNA	unknown	NA	HeLa	T-cell intracellular antigen 1 (TIA1) and TIA1-like 1 (TIAL1) locally enhance exon inclusion by recruiting U1 snRNP to 5' splice sites. UV-crosslinking and immunoprecipitation (iCLIP) found TIA1 and TIAL1 binding positions on human RNAs.	NA	NA	NA	NA	NA	NA
NONHSAG026484	lncRNA	lnc-ADAR	lncRNA	unknown	NA	U87MG	Genomic analysis of ADAR1 binding	NA	NA	NA	NA	NA	NA
NONHSAG033802	lncRNA	lnc-ADAR	lncRNA	unknown	NA	U87MG	Genomic analysis of ADAR1 binding	NA	NA	NA	NA	NA	NA
NONHSAG022868	lncRNA	lnc-ADAR	lncRNA	unknown	NA	U87MG	Genomic analysis of ADAR1 binding	NA	NA	NA	NA	NA	NA
NONHSAG049169	lncRNA	lnc-ADAR	lncRNA	unknown	NA	U87MG	Genomic analysis of ADAR1 binding	NA	NA	NA	NA	NA	NA
NONHSAG026205	lncRNA	lnc-ADAR	lncRNA	unknown	NA	U87MG	Genomic analysis of ADAR1 binding	NA	NA	NA	NA	NA	NA
Ednra	lncRNA	lnc-ADAR	lncRNA	unknown	NA	U87MG	Genomic analysis of ADAR1 binding	NA	NA	NA	NA	NA	NA
NONHSAG023447	lncRNA	lnc-ADAR	lncRNA	unknown	NA	U87MG	Genomic analysis of ADAR1 binding	NA	NA	NA	NA	NA	NA
NONHSAG031657	lncRNA	lnc-ADAR	lncRNA	unknown	NA	U87MG	Genomic analysis of ADAR1 binding	NA	NA	NA	NA	NA	NA
NONHSAG024696	lncRNA	lnc-LIN28B	lncRNA	unknown	NA	HEK293	PAR-CLIP reproducibly identifies thousands of human RNAs directly bound by LIN28B	NA	NA	NA	NA	NA	NA
RPI002_000660	lncRNA	lnc-ADAR	lncRNA	unknown	NA	U87MG	Genomic analysis of ADAR1 binding	NA	NA	NA	NA	NA	NA
NONHSAG006092	lncRNA	lnc-ADAR	lncRNA	unknown	NA	U87MG	Genomic analysis of ADAR1 binding	NA	NA	NA	NA	NA	NA
RPL14	lncRNA	lnc-ADAR	lncRNA	unknown	NA	U87MG	Genomic analysis of ADAR1 binding	NA	NA	NA	NA	NA	NA
lnc-RPL17	lncRNA	lnc-HNRNPD	lncRNA	unknown	NA	HEK293	we describe the collection of RNAs regulated by AUF1	NA	NA	NA	NA	NA	NA
lnc-RPL3	lncRNA	lnc-ADAR	lncRNA	unknown	NA	U87MG	Genomic analysis of ADAR1 binding	NA	NA	NA	NA	NA	NA
lnc-RSRC1	lncRNA	lnc-ADAR	lncRNA	unknown	NA	U87MG	Genomic analysis of ADAR1 binding	NA	NA	NA	NA	NA	NA
lnc-RTN4IP1	lncRNA	lnc-ADAR	lncRNA	unknown	NA	U87MG	Genomic analysis of ADAR1 binding	NA	NA	NA	NA	NA	NA
lnc-S100A16	lncRNA	lnc-ADAR	lncRNA	unknown	NA	U87MG	Genomic analysis of ADAR1 binding	NA	NA	NA	NA	NA	NA
lnc-SAG	lncRNA	lnc-ADAR	lncRNA	unknown	NA	U87MG	Genomic analysis of ADAR1 binding	NA	NA	NA	NA	NA	NA
lnc-SBF2	lncRNA	lnc-ADAR	lncRNA	unknown	NA	U87MG	Genomic analysis of ADAR1 binding	NA	NA	NA	NA	NA	NA
lnc-SCAPER	lncRNA	lnc-ADAR	lncRNA	unknown	NA	U87MG	Genomic analysis of ADAR1 binding	NA	NA	NA	NA	NA	NA
lnc-SCRN3	lncRNA	lnc-ADAR	lncRNA	unknown	NA	U87MG	Genomic analysis of ADAR1 binding	NA	NA	NA	NA	NA	NA
lnc-SENP2	lncRNA	lnc-ADAR	lncRNA	unknown	NA	U87MG	Genomic analysis of ADAR1 binding	NA	NA	NA	NA	NA	NA
lnc-SETD2	lncRNA	lnc-LIN28B	lncRNA	unknown	NA	HEK293	PAR-CLIP reproducibly identifies thousands of human RNAs directly bound by LIN28B	NA	NA	NA	NA	NA	NA
lnc-SFMBT1	lncRNA	lnc-ADAR	lncRNA	unknown	NA	U87MG	Genomic analysis of ADAR1 binding	NA	NA	NA	NA	NA	NA
SHISA4	lncRNA	lnc-ADAR	lncRNA	unknown	NA	U87MG	Genomic analysis of ADAR1 binding	NA	NA	NA	NA	NA	NA
lnc-SHISA5	lncRNA	lnc-ADAR	lncRNA	unknown	NA	U87MG	Genomic analysis of ADAR1 binding	NA	NA	NA	NA	NA	NA
lnc-SLC11A2	lncRNA	lnc-ADAR	lncRNA	unknown	NA	U87MG	Genomic analysis of ADAR1 binding	NA	NA	NA	NA	NA	NA
lnc-SLC25A26	lncRNA	lnc-ADAR	lncRNA	unknown	NA	U87MG	Genomic analysis of ADAR1 binding	NA	NA	NA	NA	NA	NA
lnc-SLC25A51	lncRNA	lnc-ADAR	lncRNA	unknown	NA	U87MG	Genomic analysis of ADAR1 binding	NA	NA	NA	NA	NA	NA
lnc-SLC4A5	lncRNA	lnc-ADAR	lncRNA	unknown	NA	U87MG	Genomic analysis of ADAR1 binding	NA	NA	NA	NA	NA	NA
lnc-SLIRP	lncRNA	lnc-ADAR	lncRNA	unknown	NA	U87MG	Genomic analysis of ADAR1 binding	NA	NA	NA	NA	NA	NA
SMARCA2	lncRNA	lnc-ADAR	lncRNA	unknown	NA	U87MG	Genomic analysis of ADAR1 binding	NA	NA	NA	NA	NA	NA
lnc-SMARCC1	lncRNA	lnc-ADAR	lncRNA	unknown	NA	U87MG	Genomic analysis of ADAR1 binding	NA	NA	NA	NA	NA	NA
lnc-SMARCC2	lncRNA	lnc-ADAR	lncRNA	unknown	NA	U87MG	Genomic analysis of ADAR1 binding	NA	NA	NA	NA	NA	NA
lnc-SOD1	lncRNA	lnc-ADAR	lncRNA	unknown	NA	U87MG	Genomic analysis of ADAR1 binding	NA	NA	NA	NA	NA	NA
lnc-SORBS2	lncRNA	lnc-ADAR	lncRNA	unknown	NA	U87MG	Genomic analysis of ADAR1 binding	NA	NA	NA	NA	NA	NA
lnc-SOX5	lncRNA	lnc-ADAR	lncRNA	unknown	NA	U87MG	Genomic analysis of ADAR1 binding	NA	NA	NA	NA	NA	NA
lnc-SOX6	lncRNA	lnc-ADAR	lncRNA	unknown	NA	U87MG	Genomic analysis of ADAR1 binding	NA	NA	NA	NA	NA	NA
lnc-SP3	lncRNA	lnc-ADAR	lncRNA	unknown	NA	U87MG	Genomic analysis of ADAR1 binding	NA	NA	NA	NA	NA	NA
lnc-SPDYA	lncRNA	lnc-ADAR	lncRNA	unknown	NA	U87MG	Genomic analysis of ADAR1 binding	NA	NA	NA	NA	NA	NA
lnc-SPIDR	lncRNA	lnc-ADAR	lncRNA	unknown	NA	U87MG	Genomic analysis of ADAR1 binding	NA	NA	NA	NA	NA	NA
lnc-SPON2	lncRNA	lnc-ADAR	lncRNA	unknown	NA	U87MG	Genomic analysis of ADAR1 binding	NA	NA	NA	NA	NA	NA
lnc-SPTBN4	lncRNA	lnc-ADAR	lncRNA	unknown	NA	U87MG	Genomic analysis of ADAR1 binding	NA	NA	NA	NA	NA	NA
lnc-SRGAP3	lncRNA	lnc-ADAR	lncRNA	unknown	NA	U87MG	Genomic analysis of ADAR1 binding	NA	NA	NA	NA	NA	NA
SSBP4	lncRNA	lnc-LIN28B	lncRNA	unknown	NA	HEK293	PAR-CLIP reproducibly identifies thousands of human RNAs directly bound by LIN28B	NA	NA	NA	NA	NA	NA
SSBP4	lncRNA	lnc-ADAR	lncRNA	unknown	NA	U87MG	Genomic analysis of ADAR1 binding	NA	NA	NA	NA	NA	NA
lnc-STK10	lncRNA	lnc-ADAR	lncRNA	unknown	NA	U87MG	Genomic analysis of ADAR1 binding	NA	NA	NA	NA	NA	NA
lnc-STPG1	lncRNA	lnc-ADAR	lncRNA	unknown	NA	U87MG	Genomic analysis of ADAR1 binding	NA	NA	NA	NA	NA	NA
lnc-STRN3	lncRNA	lnc-ADAR	lncRNA	unknown	NA	U87MG	Genomic analysis of ADAR1 binding	NA	NA	NA	NA	NA	NA
STX16-NPEPL1	lncRNA	lnc-ADAR	lncRNA	unknown	NA	U87MG	Genomic analysis of ADAR1 binding	NA	NA	NA	NA	NA	NA
lnc-STX8	lncRNA	lnc-ADAR	lncRNA	unknown	NA	U87MG	Genomic analysis of ADAR1 binding	NA	NA	NA	NA	NA	NA
lnc-SUCLG1	lncRNA	lnc-ADAR	lncRNA	unknown	NA	U87MG	Genomic analysis of ADAR1 binding	NA	NA	NA	NA	NA	NA
lnc-SUN2	lncRNA	lnc-ADAR	lncRNA	unknown	NA	U87MG	Genomic analysis of ADAR1 binding	NA	NA	NA	NA	NA	NA
lnc-TANGO6	lncRNA	lnc-ADAR	lncRNA	unknown	NA	U87MG	Genomic analysis of ADAR1 binding	NA	NA	NA	NA	NA	NA
lnc-TBC1D8	lncRNA	lnc-ADAR	lncRNA	unknown	NA	U87MG	Genomic analysis of ADAR1 binding	NA	NA	NA	NA	NA	NA
lnc-TBC1D9B	lncRNA	lnc-ADAR	lncRNA	unknown	NA	U87MG	Genomic analysis of ADAR1 binding	NA	NA	NA	NA	NA	NA
lnc-TCEA1	lncRNA	lnc-ADAR	lncRNA	unknown	NA	U87MG	Genomic analysis of ADAR1 binding	NA	NA	NA	NA	NA	NA
lnc-TCTN1	lncRNA	lnc-ADAR	lncRNA	unknown	NA	U87MG	Genomic analysis of ADAR1 binding	NA	NA	NA	NA	NA	NA
lnc-TIAL1	lncRNA	lnc-ADAR	lncRNA	unknown	NA	U87MG	Genomic analysis of ADAR1 binding	NA	NA	NA	NA	NA	NA
TIMM21	lncRNA	lnc-ADAR	lncRNA	unknown	NA	U87MG	Genomic analysis of ADAR1 binding	NA	NA	NA	NA	NA	NA
lnc-TMCC1	lncRNA	lnc-ADAR	lncRNA	unknown	NA	U87MG	Genomic analysis of ADAR1 binding	NA	NA	NA	NA	NA	NA
lnc-TMCC3	lncRNA	lnc-ADAR	lncRNA	unknown	NA	U87MG	Genomic analysis of ADAR1 binding	NA	NA	NA	NA	NA	NA
lnc-TMCO3	lncRNA	lnc-ADAR	lncRNA	unknown	NA	U87MG	Genomic analysis of ADAR1 binding	NA	NA	NA	NA	NA	NA
lnc-TMEM105	lncRNA	lnc-ADAR	lncRNA	unknown	NA	U87MG	Genomic analysis of ADAR1 binding	NA	NA	NA	NA	NA	NA
lnc-TMEM131	lncRNA	lnc-ADAR	lncRNA	unknown	NA	U87MG	Genomic analysis of ADAR1 binding	NA	NA	NA	NA	NA	NA
lnc-TMEM154	lncRNA	lnc-ADAR	lncRNA	unknown	NA	U87MG	Genomic analysis of ADAR1 binding	NA	NA	NA	NA	NA	NA
lnc-TMEM243	lncRNA	lnc-ADAR	lncRNA	unknown	NA	U87MG	Genomic analysis of ADAR1 binding	NA	NA	NA	NA	NA	NA
lnc-TMEM260	lncRNA	lnc-ADAR	lncRNA	unknown	NA	U87MG	Genomic analysis of ADAR1 binding	NA	NA	NA	NA	NA	NA
TMEM51-AS1	lncRNA	lnc-ADAR	lncRNA	unknown	NA	U87MG	Genomic analysis of ADAR1 binding	NA	NA	NA	NA	NA	NA
lnc-TMEM63A	lncRNA	lnc-ADAR	lncRNA	unknown	NA	U87MG	Genomic analysis of ADAR1 binding	NA	NA	NA	NA	NA	NA
lnc-TNFAIP2	lncRNA	lnc-ADAR	lncRNA	unknown	NA	U87MG	Genomic analysis of ADAR1 binding	NA	NA	NA	NA	NA	NA
lnc-TNFRSF8	lncRNA	lnc-ADAR	lncRNA	unknown	NA	U87MG	Genomic analysis of ADAR1 binding	NA	NA	NA	NA	NA	NA
lnc-TNK2	lncRNA	lnc-ADAR	lncRNA	unknown	NA	U87MG	Genomic analysis of ADAR1 binding	NA	NA	NA	NA	NA	NA
lnc-TNS4	lncRNA	lnc-ADAR	lncRNA	unknown	NA	U87MG	Genomic analysis of ADAR1 binding	NA	NA	NA	NA	NA	NA
lnc-TP53BP1	lncRNA	lnc-ADAR	lncRNA	unknown	NA	U87MG	Genomic analysis of ADAR1 binding	NA	NA	NA	NA	NA	NA
lnc-TRA2A	lncRNA	lnc-HNRNPD	lncRNA	unknown	NA	HEK293	we describe the collection of RNAs regulated by AUF1	NA	NA	NA	NA	NA	NA
lnc-TSTA3	lncRNA	lnc-ADAR	lncRNA	unknown	NA	U87MG	Genomic analysis of ADAR1 binding	NA	NA	NA	NA	NA	NA
lnc-TTC39B	lncRNA	lnc-ADAR	lncRNA	unknown	NA	U87MG	Genomic analysis of ADAR1 binding	NA	NA	NA	NA	NA	NA
TXNRD1	lncRNA	lnc-ADAR	lncRNA	unknown	NA	U87MG	Genomic analysis of ADAR1 binding	NA	NA	NA	NA	NA	NA
lnc-UBAC2	lncRNA	lnc-ADAR	lncRNA	unknown	NA	U87MG	Genomic analysis of ADAR1 binding	NA	NA	NA	NA	NA	NA
UBXN4	lncRNA	lnc-ADAR	lncRNA	unknown	NA	U87MG	Genomic analysis of ADAR1 binding	NA	NA	NA	NA	NA	NA
lnc-UGGT1	lncRNA	lnc-HNRNPD	lncRNA	unknown	NA	HEK293	we describe the collection of RNAs regulated by AUF1	NA	NA	NA	NA	NA	NA
lnc-URGCP	lncRNA	lnc-ADAR	lncRNA	unknown	NA	U87MG	Genomic analysis of ADAR1 binding	NA	NA	NA	NA	NA	NA
lnc-USE1	lncRNA	lnc-ADAR	lncRNA	unknown	NA	U87MG	Genomic analysis of ADAR1 binding	NA	NA	NA	NA	NA	NA
lnc-USP33	lncRNA	lnc-ADAR	lncRNA	unknown	NA	U87MG	Genomic analysis of ADAR1 binding	NA	NA	NA	NA	NA	NA
lnc-USP44	lncRNA	lnc-ADAR	lncRNA	unknown	NA	U87MG	Genomic analysis of ADAR1 binding	NA	NA	NA	NA	NA	NA
lnc-USP47	lncRNA	lnc-ADAR	lncRNA	unknown	NA	U87MG	Genomic analysis of ADAR1 binding	NA	NA	NA	NA	NA	NA
lnc-USP48	lncRNA	lnc-ADAR	lncRNA	unknown	NA	U87MG	Genomic analysis of ADAR1 binding	NA	NA	NA	NA	NA	NA
VEGFA	lncRNA	lnc-ADAR	lncRNA	unknown	NA	U87MG	Genomic analysis of ADAR1 binding	NA	NA	NA	NA	NA	NA
VEGFA	lncRNA	lnc-HNRNPD	lncRNA	unknown	NA	HEK293	we describe the collection of RNAs regulated by AUF1	NA	NA	NA	NA	NA	NA
lnc-VGLL4	lncRNA	lnc-ADAR	lncRNA	unknown	NA	U87MG	Genomic analysis of ADAR1 binding	NA	NA	NA	NA	NA	NA
lnc-VOPP1	lncRNA	lnc-ADAR	lncRNA	unknown	NA	U87MG	Genomic analysis of ADAR1 binding	NA	NA	NA	NA	NA	NA
lnc-VPS37C	lncRNA	lnc-LIN28B	lncRNA	unknown	NA	HEK293	PAR-CLIP reproducibly identifies thousands of human RNAs directly bound by LIN28B	NA	NA	NA	NA	NA	NA
lnc-VSNL1	lncRNA	lnc-ADAR	lncRNA	unknown	NA	U87MG	Genomic analysis of ADAR1 binding	NA	NA	NA	NA	NA	NA
lnc-WDPCP	lncRNA	lnc-ADAR	lncRNA	unknown	NA	U87MG	Genomic analysis of ADAR1 binding	NA	NA	NA	NA	NA	NA
lnc-XPO7	lncRNA	lnc-ADAR	lncRNA	unknown	NA	U87MG	Genomic analysis of ADAR1 binding	NA	NA	NA	NA	NA	NA
lnc-XRCC3	lncRNA	lnc-ADAR	lncRNA	unknown	NA	U87MG	Genomic analysis of ADAR1 binding	NA	NA	NA	NA	NA	NA
lnc-YIPF1	lncRNA	lnc-ADAR	lncRNA	unknown	NA	U87MG	Genomic analysis of ADAR1 binding	NA	NA	NA	NA	NA	NA
ZBED3-AS1	lncRNA	lnc-ADAR	lncRNA	unknown	NA	U87MG	Genomic analysis of ADAR1 binding	NA	NA	NA	NA	NA	NA
lnc-ZBED5	lncRNA	lnc-ADAR	lncRNA	unknown	NA	U87MG	Genomic analysis of ADAR1 binding	NA	NA	NA	NA	NA	NA
ZC2HC1A	lncRNA	lnc-ADAR	lncRNA	unknown	NA	U87MG	Genomic analysis of ADAR1 binding	NA	NA	NA	NA	NA	NA
lnc-ZEB2	lncRNA	lnc-ADAR	lncRNA	unknown	NA	U87MG	Genomic analysis of ADAR1 binding	NA	NA	NA	NA	NA	NA
lnc-ZHX1	lncRNA	lnc-ADAR	lncRNA	unknown	NA	U87MG	Genomic analysis of ADAR1 binding	NA	NA	NA	NA	NA	NA
lnc-ZMYM2	lncRNA	lnc-ADAR	lncRNA	unknown	NA	U87MG	Genomic analysis of ADAR1 binding	NA	NA	NA	NA	NA	NA
lnc-ZNF141	lncRNA	lnc-ADAR	lncRNA	unknown	NA	U87MG	Genomic analysis of ADAR1 binding	NA	NA	NA	NA	NA	NA
lnc-ZNF16	lncRNA	lnc-ADAR	lncRNA	unknown	NA	U87MG	Genomic analysis of ADAR1 binding	NA	NA	NA	NA	NA	NA
lnc-ZNF461	lncRNA	lnc-ADAR	lncRNA	unknown	NA	U87MG	Genomic analysis of ADAR1 binding	NA	NA	NA	NA	NA	NA
GS1-259H13.2	lncRNA	lnc-ADAR	lncRNA	unknown	NA	U87MG	Genomic analysis of ADAR1 binding	NA	NA	NA	NA	NA	NA
lnc-ZRSR2	lncRNA	lnc-ADAR	lncRNA	unknown	NA	U87MG	Genomic analysis of ADAR1 binding	NA	NA	NA	NA	NA	NA
lnc-EIF4G3	lncRNA	lnc-HNRNPF	lncRNA	unknown	NA	HEK293T	Integrative genome-wide analysis reveals cooperative regulation of alternative splicing by hnRNP proteins;CLIPseq data were analysed by CLIPdb	NA	NA	NA	NA	NA	NA
SNHG3	lncRNA	lnc-HNRNPF	lncRNA	unknown	NA	HEK293T	Integrative genome-wide analysis reveals cooperative regulation of alternative splicing by hnRNP proteins;CLIPseq data were analysed by CLIPdb	NA	NA	NA	NA	NA	NA
SNHG12	lncRNA	lnc-HNRNPF	lncRNA	unknown	NA	HEK293T	Integrative genome-wide analysis reveals cooperative regulation of alternative splicing by hnRNP proteins;CLIPseq data were analysed by CLIPdb	NA	NA	NA	NA	NA	NA
ZRANB2-AS1	lncRNA	lnc-HNRNPF	lncRNA	unknown	NA	HEK293T	Integrative genome-wide analysis reveals cooperative regulation of alternative splicing by hnRNP proteins;CLIPseq data were analysed by CLIPdb	NA	NA	NA	NA	NA	NA
MAN1A2	lncRNA	lnc-HNRNPF	lncRNA	unknown	NA	HEK293T	Integrative genome-wide analysis reveals cooperative regulation of alternative splicing by hnRNP proteins;CLIPseq data were analysed by CLIPdb	NA	NA	NA	NA	NA	NA
lnc-GON4L	lncRNA	lnc-HNRNPF	lncRNA	unknown	NA	HEK293T	Integrative genome-wide analysis reveals cooperative regulation of alternative splicing by hnRNP proteins;CLIPseq data were analysed by CLIPdb	NA	NA	NA	NA	NA	NA
lnc-NUF2	lncRNA	lnc-HNRNPF	lncRNA	unknown	NA	HEK293T	Integrative genome-wide analysis reveals cooperative regulation of alternative splicing by hnRNP proteins;CLIPseq data were analysed by CLIPdb	NA	NA	NA	NA	NA	NA
SNRPE	lncRNA	lnc-HNRNPF	lncRNA	unknown	NA	HEK293T	Integrative genome-wide analysis reveals cooperative regulation of alternative splicing by hnRNP proteins;CLIPseq data were analysed by CLIPdb	NA	NA	NA	NA	NA	NA
lnc-ENAH	lncRNA	lnc-HNRNPF	lncRNA	unknown	NA	HEK293T	Integrative genome-wide analysis reveals cooperative regulation of alternative splicing by hnRNP proteins;CLIPseq data were analysed by CLIPdb	NA	NA	NA	NA	NA	NA
lnc-RNF187	lncRNA	lnc-HNRNPF	lncRNA	unknown	NA	HEK293T	Integrative genome-wide analysis reveals cooperative regulation of alternative splicing by hnRNP proteins;CLIPseq data were analysed by CLIPdb	NA	NA	NA	NA	NA	NA
lnc-CHRM3	lncRNA	lnc-HNRNPF	lncRNA	unknown	NA	HEK293T	Integrative genome-wide analysis reveals cooperative regulation of alternative splicing by hnRNP proteins;CLIPseq data were analysed by CLIPdb	NA	NA	NA	NA	NA	NA
KAT6B	lncRNA	lnc-HNRNPF	lncRNA	unknown	NA	HEK293T	Integrative genome-wide analysis reveals cooperative regulation of alternative splicing by hnRNP proteins;CLIPseq data were analysed by CLIPdb	NA	NA	NA	NA	NA	NA
lnc-RPS24	lncRNA	lnc-HNRNPF	lncRNA	unknown	NA	HEK293T	Integrative genome-wide analysis reveals cooperative regulation of alternative splicing by hnRNP proteins;CLIPseq data were analysed by CLIPdb	NA	NA	NA	NA	NA	NA
HELLS	lncRNA	lnc-HNRNPF	lncRNA	unknown	NA	HEK293T	Integrative genome-wide analysis reveals cooperative regulation of alternative splicing by hnRNP proteins;CLIPseq data were analysed by CLIPdb	NA	NA	NA	NA	NA	NA
KCNIP2-AS1	lncRNA	lnc-HNRNPF	lncRNA	unknown	NA	HEK293T	Integrative genome-wide analysis reveals cooperative regulation of alternative splicing by hnRNP proteins;CLIPseq data were analysed by CLIPdb	NA	NA	NA	NA	NA	NA
lnc-ADD3	lncRNA	lnc-HNRNPF	lncRNA	unknown	NA	HEK293T	Integrative genome-wide analysis reveals cooperative regulation of alternative splicing by hnRNP proteins;CLIPseq data were analysed by CLIPdb	NA	NA	NA	NA	NA	NA
KCNQ1OT1	lncRNA	lnc-HNRNPF	lncRNA	unknown	NA	HEK293T	Integrative genome-wide analysis reveals cooperative regulation of alternative splicing by hnRNP proteins;CLIPseq data were analysed by CLIPdb	NA	NA	NA	NA	NA	NA
lnc-ILK	lncRNA	lnc-HNRNPF	lncRNA	unknown	NA	HEK293T	Integrative genome-wide analysis reveals cooperative regulation of alternative splicing by hnRNP proteins;CLIPseq data were analysed by CLIPdb	NA	NA	NA	NA	NA	NA
lnc-SOX6	lncRNA	lnc-HNRNPF	lncRNA	unknown	NA	HEK293T	Integrative genome-wide analysis reveals cooperative regulation of alternative splicing by hnRNP proteins;CLIPseq data were analysed by CLIPdb	NA	NA	NA	NA	NA	NA
lnc-RPS13	lncRNA	lnc-HNRNPF	lncRNA	unknown	NA	HEK293T	Integrative genome-wide analysis reveals cooperative regulation of alternative splicing by hnRNP proteins;CLIPseq data were analysed by CLIPdb	NA	NA	NA	NA	NA	NA
lnc-CAPRIN1	lncRNA	lnc-HNRNPF	lncRNA	unknown	NA	HEK293T	Integrative genome-wide analysis reveals cooperative regulation of alternative splicing by hnRNP proteins;CLIPseq data were analysed by CLIPdb	NA	NA	NA	NA	NA	NA
lnc-KDM2A	lncRNA	lnc-HNRNPF	lncRNA	unknown	NA	HEK293T	Integrative genome-wide analysis reveals cooperative regulation of alternative splicing by hnRNP proteins;CLIPseq data were analysed by CLIPdb	NA	NA	NA	NA	NA	NA
lnc-PAK1	lncRNA	lnc-HNRNPF	lncRNA	unknown	NA	HEK293T	Integrative genome-wide analysis reveals cooperative regulation of alternative splicing by hnRNP proteins;CLIPseq data were analysed by CLIPdb	NA	NA	NA	NA	NA	NA
lnc-ARID2	lncRNA	lnc-HNRNPF	lncRNA	unknown	NA	HEK293T	Integrative genome-wide analysis reveals cooperative regulation of alternative splicing by hnRNP proteins;CLIPseq data were analysed by CLIPdb	NA	NA	NA	NA	NA	NA
lnc-CS	lncRNA	lnc-HNRNPF	lncRNA	unknown	NA	HEK293T	Integrative genome-wide analysis reveals cooperative regulation of alternative splicing by hnRNP proteins;CLIPseq data were analysed by CLIPdb	NA	NA	NA	NA	NA	NA
MYCBP2-AS1	lncRNA	lnc-HNRNPF	lncRNA	unknown	NA	HEK293T	Integrative genome-wide analysis reveals cooperative regulation of alternative splicing by hnRNP proteins;CLIPseq data were analysed by CLIPdb	NA	NA	NA	NA	NA	NA
RBM25	lncRNA	lnc-HNRNPF	lncRNA	unknown	NA	HEK293T	Integrative genome-wide analysis reveals cooperative regulation of alternative splicing by hnRNP proteins;CLIPseq data were analysed by CLIPdb	NA	NA	NA	NA	NA	NA
lnc-DLST	lncRNA	lnc-HNRNPF	lncRNA	unknown	NA	HEK293T	Integrative genome-wide analysis reveals cooperative regulation of alternative splicing by hnRNP proteins;CLIPseq data were analysed by CLIPdb	NA	NA	NA	NA	NA	NA
NRXN3	lncRNA	lnc-HNRNPF	lncRNA	unknown	NA	HEK293T	Integrative genome-wide analysis reveals cooperative regulation of alternative splicing by hnRNP proteins;CLIPseq data were analysed by CLIPdb	NA	NA	NA	NA	NA	NA
DIO2-AS1	lncRNA	lnc-HNRNPF	lncRNA	unknown	NA	HEK293T	Integrative genome-wide analysis reveals cooperative regulation of alternative splicing by hnRNP proteins;CLIPseq data were analysed by CLIPdb	NA	NA	NA	NA	NA	NA
lnc-EVL	lncRNA	lnc-HNRNPF	lncRNA	unknown	NA	HEK293T	Integrative genome-wide analysis reveals cooperative regulation of alternative splicing by hnRNP proteins;CLIPseq data were analysed by CLIPdb	NA	NA	NA	NA	NA	NA
lnc-HSP90AA1	lncRNA	lnc-HNRNPF	lncRNA	unknown	NA	HEK293T	Integrative genome-wide analysis reveals cooperative regulation of alternative splicing by hnRNP proteins;CLIPseq data were analysed by CLIPdb	NA	NA	NA	NA	NA	NA
lnc-MOK	lncRNA	lnc-HNRNPF	lncRNA	unknown	NA	HEK293T	Integrative genome-wide analysis reveals cooperative regulation of alternative splicing by hnRNP proteins;CLIPseq data were analysed by CLIPdb	NA	NA	NA	NA	NA	NA
lnc-DENND4A	lncRNA	lnc-HNRNPF	lncRNA	unknown	NA	HEK293T	Integrative genome-wide analysis reveals cooperative regulation of alternative splicing by hnRNP proteins;CLIPseq data were analysed by CLIPdb	NA	NA	NA	NA	NA	NA
lnc-ETFA	lncRNA	lnc-HNRNPF	lncRNA	unknown	NA	HEK293T	Integrative genome-wide analysis reveals cooperative regulation of alternative splicing by hnRNP proteins;CLIPseq data were analysed by CLIPdb	NA	NA	NA	NA	NA	NA
lnc-PEAK1	lncRNA	lnc-HNRNPF	lncRNA	unknown	NA	HEK293T	Integrative genome-wide analysis reveals cooperative regulation of alternative splicing by hnRNP proteins;CLIPseq data were analysed by CLIPdb	NA	NA	NA	NA	NA	NA
LINC00311	lncRNA	lnc-HNRNPF	lncRNA	unknown	NA	HEK293T	Integrative genome-wide analysis reveals cooperative regulation of alternative splicing by hnRNP proteins;CLIPseq data were analysed by CLIPdb	NA	NA	NA	NA	NA	NA
NONHSAG023781	lncRNA	lnc-HNRNPF	lncRNA	unknown	NA	HEK293T	Integrative genome-wide analysis reveals cooperative regulation of alternative splicing by hnRNP proteins;CLIPseq data were analysed by CLIPdb	NA	NA	NA	NA	NA	NA
lnc-RPL17	lncRNA	lnc-HNRNPF	lncRNA	unknown	NA	HEK293T	Integrative genome-wide analysis reveals cooperative regulation of alternative splicing by hnRNP proteins;CLIPseq data were analysed by CLIPdb	NA	NA	NA	NA	NA	NA
RP11-729L2.2	lncRNA	lnc-HNRNPF	lncRNA	unknown	NA	HEK293T	Integrative genome-wide analysis reveals cooperative regulation of alternative splicing by hnRNP proteins;CLIPseq data were analysed by CLIPdb	NA	NA	NA	NA	NA	NA
lnc-PDIA6	lncRNA	lnc-HNRNPF	lncRNA	unknown	NA	HEK293T	Integrative genome-wide analysis reveals cooperative regulation of alternative splicing by hnRNP proteins;CLIPseq data were analysed by CLIPdb	NA	NA	NA	NA	NA	NA
lnc-GPR75-ASB3	lncRNA	lnc-HNRNPF	lncRNA	unknown	NA	HEK293T	Integrative genome-wide analysis reveals cooperative regulation of alternative splicing by hnRNP proteins;CLIPseq data were analysed by CLIPdb	NA	NA	NA	NA	NA	NA
lnc-EHBP1	lncRNA	lnc-HNRNPF	lncRNA	unknown	NA	HEK293T	Integrative genome-wide analysis reveals cooperative regulation of alternative splicing by hnRNP proteins;CLIPseq data were analysed by CLIPdb	NA	NA	NA	NA	NA	NA
lnc-TIA1	lncRNA	lnc-HNRNPF	lncRNA	unknown	NA	HEK293T	Integrative genome-wide analysis reveals cooperative regulation of alternative splicing by hnRNP proteins;CLIPseq data were analysed by CLIPdb	NA	NA	NA	NA	NA	NA
CNNM3	lncRNA	lnc-HNRNPF	lncRNA	unknown	NA	HEK293T	Integrative genome-wide analysis reveals cooperative regulation of alternative splicing by hnRNP proteins;CLIPseq data were analysed by CLIPdb	NA	NA	NA	NA	NA	NA
R3HDM1	lncRNA	lnc-HNRNPF	lncRNA	unknown	NA	HEK293T	Integrative genome-wide analysis reveals cooperative regulation of alternative splicing by hnRNP proteins;CLIPseq data were analysed by CLIPdb	NA	NA	NA	NA	NA	NA
lnc-GTDC1	lncRNA	lnc-HNRNPF	lncRNA	unknown	NA	HEK293T	Integrative genome-wide analysis reveals cooperative regulation of alternative splicing by hnRNP proteins;CLIPseq data were analysed by CLIPdb	NA	NA	NA	NA	NA	NA
lnc-ZEB2	lncRNA	lnc-HNRNPF	lncRNA	unknown	NA	HEK293T	Integrative genome-wide analysis reveals cooperative regulation of alternative splicing by hnRNP proteins;CLIPseq data were analysed by CLIPdb	NA	NA	NA	NA	NA	NA
lnc-PPIG	lncRNA	lnc-HNRNPF	lncRNA	unknown	NA	HEK293T	Integrative genome-wide analysis reveals cooperative regulation of alternative splicing by hnRNP proteins;CLIPseq data were analysed by CLIPdb	NA	NA	NA	NA	NA	NA
lnc-SOD1	lncRNA	lnc-HNRNPF	lncRNA	unknown	NA	HEK293T	Integrative genome-wide analysis reveals cooperative regulation of alternative splicing by hnRNP proteins;CLIPseq data were analysed by CLIPdb	NA	NA	NA	NA	NA	NA
lnc-HPS4	lncRNA	lnc-HNRNPF	lncRNA	unknown	NA	HEK293T	Integrative genome-wide analysis reveals cooperative regulation of alternative splicing by hnRNP proteins;CLIPseq data were analysed by CLIPdb	NA	NA	NA	NA	NA	NA
lnc-PITPNB	lncRNA	lnc-HNRNPF	lncRNA	unknown	NA	HEK293T	Integrative genome-wide analysis reveals cooperative regulation of alternative splicing by hnRNP proteins;CLIPseq data were analysed by CLIPdb	NA	NA	NA	NA	NA	NA
lnc-CSNK1E	lncRNA	lnc-HNRNPF	lncRNA	unknown	NA	HEK293T	Integrative genome-wide analysis reveals cooperative regulation of alternative splicing by hnRNP proteins;CLIPseq data were analysed by CLIPdb	NA	NA	NA	NA	NA	NA
lnc-RPL3	lncRNA	lnc-HNRNPF	lncRNA	unknown	NA	HEK293T	Integrative genome-wide analysis reveals cooperative regulation of alternative splicing by hnRNP proteins;CLIPseq data were analysed by CLIPdb	NA	NA	NA	NA	NA	NA
lnc-CMTM6	lncRNA	lnc-HNRNPF	lncRNA	unknown	NA	HEK293T	Integrative genome-wide analysis reveals cooperative regulation of alternative splicing by hnRNP proteins;CLIPseq data were analysed by CLIPdb	NA	NA	NA	NA	NA	NA
lnc-ARIH2	lncRNA	lnc-HNRNPF	lncRNA	unknown	NA	HEK293T	Integrative genome-wide analysis reveals cooperative regulation of alternative splicing by hnRNP proteins;CLIPseq data were analysed by CLIPdb	NA	NA	NA	NA	NA	NA
lnc-CCDC14	lncRNA	lnc-HNRNPF	lncRNA	unknown	NA	HEK293T	Integrative genome-wide analysis reveals cooperative regulation of alternative splicing by hnRNP proteins;CLIPseq data were analysed by CLIPdb	NA	NA	NA	NA	NA	NA
RAB7A	lncRNA	lnc-HNRNPF	lncRNA	unknown	NA	HEK293T	Integrative genome-wide analysis reveals cooperative regulation of alternative splicing by hnRNP proteins;CLIPseq data were analysed by CLIPdb	NA	NA	NA	NA	NA	NA
lnc-MRPL3	lncRNA	lnc-HNRNPF	lncRNA	unknown	NA	HEK293T	Integrative genome-wide analysis reveals cooperative regulation of alternative splicing by hnRNP proteins;CLIPseq data were analysed by CLIPdb	NA	NA	NA	NA	NA	NA
lnc-RSRC1	lncRNA	lnc-HNRNPF	lncRNA	unknown	NA	HEK293T	Integrative genome-wide analysis reveals cooperative regulation of alternative splicing by hnRNP proteins;CLIPseq data were analysed by CLIPdb	NA	NA	NA	NA	NA	NA
lnc-APBB2	lncRNA	lnc-HNRNPF	lncRNA	unknown	NA	HEK293T	Integrative genome-wide analysis reveals cooperative regulation of alternative splicing by hnRNP proteins;CLIPseq data were analysed by CLIPdb	NA	NA	NA	NA	NA	NA
lnc-HNRNPD	lncRNA	lnc-HNRNPF	lncRNA	unknown	NA	HEK293T	Integrative genome-wide analysis reveals cooperative regulation of alternative splicing by hnRNP proteins;CLIPseq data were analysed by CLIPdb	NA	NA	NA	NA	NA	NA
lnc-CDH12	lncRNA	lnc-HNRNPF	lncRNA	unknown	NA	HEK293T	Integrative genome-wide analysis reveals cooperative regulation of alternative splicing by hnRNP proteins;CLIPseq data were analysed by CLIPdb	NA	NA	NA	NA	NA	NA
GPBP1	lncRNA	lnc-HNRNPF	lncRNA	unknown	NA	HEK293T	Integrative genome-wide analysis reveals cooperative regulation of alternative splicing by hnRNP proteins;CLIPseq data were analysed by CLIPdb	NA	NA	NA	NA	NA	NA
NDUFAF2	lncRNA	lnc-HNRNPF	lncRNA	unknown	NA	HEK293T	Integrative genome-wide analysis reveals cooperative regulation of alternative splicing by hnRNP proteins;CLIPseq data were analysed by CLIPdb	NA	NA	NA	NA	NA	NA
SREK1	lncRNA	lnc-HNRNPF	lncRNA	unknown	NA	HEK293T	Integrative genome-wide analysis reveals cooperative regulation of alternative splicing by hnRNP proteins;CLIPseq data were analysed by CLIPdb	NA	NA	NA	NA	NA	NA
ZBED3-AS1	lncRNA	lnc-HNRNPF	lncRNA	unknown	NA	HEK293T	Integrative genome-wide analysis reveals cooperative regulation of alternative splicing by hnRNP proteins;CLIPseq data were analysed by CLIPdb	NA	NA	NA	NA	NA	NA
DMXL1	lncRNA	lnc-HNRNPF	lncRNA	unknown	NA	HEK293T	Integrative genome-wide analysis reveals cooperative regulation of alternative splicing by hnRNP proteins;CLIPseq data were analysed by CLIPdb	NA	NA	NA	NA	NA	NA
lnc-UBLCP1	lncRNA	lnc-HNRNPF	lncRNA	unknown	NA	HEK293T	Integrative genome-wide analysis reveals cooperative regulation of alternative splicing by hnRNP proteins;CLIPseq data were analysed by CLIPdb	NA	NA	NA	NA	NA	NA
lnc-CANX	lncRNA	lnc-HNRNPF	lncRNA	unknown	NA	HEK293T	Integrative genome-wide analysis reveals cooperative regulation of alternative splicing by hnRNP proteins;CLIPseq data were analysed by CLIPdb	NA	NA	NA	NA	NA	NA
lnc-ASCC3	lncRNA	lnc-HNRNPF	lncRNA	unknown	NA	HEK293T	Integrative genome-wide analysis reveals cooperative regulation of alternative splicing by hnRNP proteins;CLIPseq data were analysed by CLIPdb	NA	NA	NA	NA	NA	NA
lnc-EYA4	lncRNA	lnc-HNRNPF	lncRNA	unknown	NA	HEK293T	Integrative genome-wide analysis reveals cooperative regulation of alternative splicing by hnRNP proteins;CLIPseq data were analysed by CLIPdb	NA	NA	NA	NA	NA	NA
lnc-HIVEP2	lncRNA	lnc-HNRNPF	lncRNA	unknown	NA	HEK293T	Integrative genome-wide analysis reveals cooperative regulation of alternative splicing by hnRNP proteins;CLIPseq data were analysed by CLIPdb	NA	NA	NA	NA	NA	NA
lnc-PDE10A	lncRNA	lnc-HNRNPF	lncRNA	unknown	NA	HEK293T	Integrative genome-wide analysis reveals cooperative regulation of alternative splicing by hnRNP proteins;CLIPseq data were analysed by CLIPdb	NA	NA	NA	NA	NA	NA
lnc-PHF14	lncRNA	lnc-HNRNPF	lncRNA	unknown	NA	HEK293T	Integrative genome-wide analysis reveals cooperative regulation of alternative splicing by hnRNP proteins;CLIPseq data were analysed by CLIPdb	NA	NA	NA	NA	NA	NA
lnc-TRA2A	lncRNA	lnc-HNRNPF	lncRNA	unknown	NA	HEK293T	Integrative genome-wide analysis reveals cooperative regulation of alternative splicing by hnRNP proteins;CLIPseq data were analysed by CLIPdb	NA	NA	NA	NA	NA	NA
NPSR1-AS1	lncRNA	lnc-HNRNPF	lncRNA	unknown	NA	HEK293T	Integrative genome-wide analysis reveals cooperative regulation of alternative splicing by hnRNP proteins;CLIPseq data were analysed by CLIPdb	NA	NA	NA	NA	NA	NA
GS1-259H13.2	lncRNA	lnc-HNRNPF	lncRNA	unknown	NA	HEK293T	Integrative genome-wide analysis reveals cooperative regulation of alternative splicing by hnRNP proteins;CLIPseq data were analysed by CLIPdb	NA	NA	NA	NA	NA	NA
lnc-GBX1	lncRNA	lnc-HNRNPF	lncRNA	unknown	NA	HEK293T	Integrative genome-wide analysis reveals cooperative regulation of alternative splicing by hnRNP proteins;CLIPseq data were analysed by CLIPdb	NA	NA	NA	NA	NA	NA
lnc-PSD3	lncRNA	lnc-HNRNPF	lncRNA	unknown	NA	HEK293T	Integrative genome-wide analysis reveals cooperative regulation of alternative splicing by hnRNP proteins;CLIPseq data were analysed by CLIPdb	NA	NA	NA	NA	NA	NA
lnc-RB1CC1	lncRNA	lnc-HNRNPF	lncRNA	unknown	NA	HEK293T	Integrative genome-wide analysis reveals cooperative regulation of alternative splicing by hnRNP proteins;CLIPseq data were analysed by CLIPdb	NA	NA	NA	NA	NA	NA
lnc-NBN	lncRNA	lnc-HNRNPF	lncRNA	unknown	NA	HEK293T	Integrative genome-wide analysis reveals cooperative regulation of alternative splicing by hnRNP proteins;CLIPseq data were analysed by CLIPdb	NA	NA	NA	NA	NA	NA
lnc-RPL7A	lncRNA	lnc-HNRNPF	lncRNA	unknown	NA	HEK293T	Integrative genome-wide analysis reveals cooperative regulation of alternative splicing by hnRNP proteins;CLIPseq data were analysed by CLIPdb	NA	NA	NA	NA	NA	NA
NONHSAG053777	lncRNA	lnc-HNRNPF	lncRNA	unknown	NA	HEK293T	Integrative genome-wide analysis reveals cooperative regulation of alternative splicing by hnRNP proteins;CLIPseq data were analysed by CLIPdb	NA	NA	NA	NA	NA	NA
lnc-AMMECR1	lncRNA	lnc-HNRNPF	lncRNA	unknown	NA	HEK293T	Integrative genome-wide analysis reveals cooperative regulation of alternative splicing by hnRNP proteins;CLIPseq data were analysed by CLIPdb	NA	NA	NA	NA	NA	NA
lnc-RBMX	lncRNA	lnc-HNRNPF	lncRNA	unknown	NA	HEK293T	Integrative genome-wide analysis reveals cooperative regulation of alternative splicing by hnRNP proteins;CLIPseq data were analysed by CLIPdb	NA	NA	NA	NA	NA	NA
lnc-MTCP1	lncRNA	lnc-HNRNPF	lncRNA	unknown	NA	HEK293T	Integrative genome-wide analysis reveals cooperative regulation of alternative splicing by hnRNP proteins;CLIPseq data were analysed by CLIPdb	NA	NA	NA	NA	NA	NA
lnc-RPL22	lncRNA	lnc-CPSF7	lncRNA	unknown	NA	HEK293	We performed PAR-CLIP experiments for 3' end processing factors;CLIPseq data were analysed by CLIPdb	NA	NA	NA	NA	NA	NA
lnc-TARDBP	lncRNA	lnc-CPSF7	lncRNA	unknown	NA	HEK293	We performed PAR-CLIP experiments for 3' end processing factors;CLIPseq data were analysed by CLIPdb	NA	NA	NA	NA	NA	NA
MFN2	lncRNA	lnc-CPSF7	lncRNA	unknown	NA	HEK293	We performed PAR-CLIP experiments for 3' end processing factors;CLIPseq data were analysed by CLIPdb	NA	NA	NA	NA	NA	NA
lnc-MINOS1	lncRNA	lnc-CPSF7	lncRNA	unknown	NA	HEK293	We performed PAR-CLIP experiments for 3' end processing factors;CLIPseq data were analysed by CLIPdb	NA	NA	NA	NA	NA	NA
lnc-EIF4G3	lncRNA	lnc-CPSF7	lncRNA	unknown	NA	HEK293	We performed PAR-CLIP experiments for 3' end processing factors;CLIPseq data were analysed by CLIPdb	NA	NA	NA	NA	NA	NA
lnc-USP48	lncRNA	lnc-CPSF7	lncRNA	unknown	NA	HEK293	We performed PAR-CLIP experiments for 3' end processing factors;CLIPseq data were analysed by CLIPdb	NA	NA	NA	NA	NA	NA
HMGN2	lncRNA	lnc-CPSF7	lncRNA	unknown	NA	HEK293	We performed PAR-CLIP experiments for 3' end processing factors;CLIPseq data were analysed by CLIPdb	NA	NA	NA	NA	NA	NA
NONHSAG000828	lncRNA	lnc-CPSF7	lncRNA	unknown	NA	HEK293	We performed PAR-CLIP experiments for 3' end processing factors;CLIPseq data were analysed by CLIPdb	NA	NA	NA	NA	NA	NA
SNHG3	lncRNA	lnc-CPSF7	lncRNA	unknown	NA	HEK293	We performed PAR-CLIP experiments for 3' end processing factors;CLIPseq data were analysed by CLIPdb	NA	NA	NA	NA	NA	NA
SNHG12	lncRNA	lnc-CPSF7	lncRNA	unknown	NA	HEK293	We performed PAR-CLIP experiments for 3' end processing factors;CLIPseq data were analysed by CLIPdb	NA	NA	NA	NA	NA	NA
lnc-SRSF4	lncRNA	lnc-CPSF7	lncRNA	unknown	NA	HEK293	We performed PAR-CLIP experiments for 3' end processing factors;CLIPseq data were analysed by CLIPdb	NA	NA	NA	NA	NA	NA
lnc-FAM229A	lncRNA	lnc-CPSF7	lncRNA	unknown	NA	HEK293	We performed PAR-CLIP experiments for 3' end processing factors;CLIPseq data were analysed by CLIPdb	NA	NA	NA	NA	NA	NA
ZMYM4	lncRNA	lnc-CPSF7	lncRNA	unknown	NA	HEK293	We performed PAR-CLIP experiments for 3' end processing factors;CLIPseq data were analysed by CLIPdb	NA	NA	NA	NA	NA	NA
lnc-CLSPN	lncRNA	lnc-CPSF7	lncRNA	unknown	NA	HEK293	We performed PAR-CLIP experiments for 3' end processing factors;CLIPseq data were analysed by CLIPdb	NA	NA	NA	NA	NA	NA
lnc-GNL2	lncRNA	lnc-CPSF7	lncRNA	unknown	NA	HEK293	We performed PAR-CLIP experiments for 3' end processing factors;CLIPseq data were analysed by CLIPdb	NA	NA	NA	NA	NA	NA
lnc-RAD54L	lncRNA	lnc-CPSF7	lncRNA	unknown	NA	HEK293	We performed PAR-CLIP experiments for 3' end processing factors;CLIPseq data were analysed by CLIPdb	NA	NA	NA	NA	NA	NA
lnc-RNF11	lncRNA	lnc-CPSF7	lncRNA	unknown	NA	HEK293	We performed PAR-CLIP experiments for 3' end processing factors;CLIPseq data were analysed by CLIPdb	NA	NA	NA	NA	NA	NA
NONHSAG001663	lncRNA	lnc-CPSF7	lncRNA	unknown	NA	HEK293	We performed PAR-CLIP experiments for 3' end processing factors;CLIPseq data were analysed by CLIPdb	NA	NA	NA	NA	NA	NA
ZRANB2-AS1	lncRNA	lnc-CPSF7	lncRNA	unknown	NA	HEK293	We performed PAR-CLIP experiments for 3' end processing factors;CLIPseq data were analysed by CLIPdb	NA	NA	NA	NA	NA	NA
lnc-USP33	lncRNA	lnc-CPSF7	lncRNA	unknown	NA	HEK293	We performed PAR-CLIP experiments for 3' end processing factors;CLIPseq data were analysed by CLIPdb	NA	NA	NA	NA	NA	NA
lnc-EVI5	lncRNA	lnc-CPSF7	lncRNA	unknown	NA	HEK293	We performed PAR-CLIP experiments for 3' end processing factors;CLIPseq data were analysed by CLIPdb	NA	NA	NA	NA	NA	NA
lnc-DNTTIP2	lncRNA	lnc-CPSF7	lncRNA	unknown	NA	HEK293	We performed PAR-CLIP experiments for 3' end processing factors;CLIPseq data were analysed by CLIPdb	NA	NA	NA	NA	NA	NA
MAN1A2	lncRNA	lnc-CPSF7	lncRNA	unknown	NA	HEK293	We performed PAR-CLIP experiments for 3' end processing factors;CLIPseq data were analysed by CLIPdb	NA	NA	NA	NA	NA	NA
RP11-640M9.2	lncRNA	lnc-CPSF7	lncRNA	unknown	NA	HEK293	We performed PAR-CLIP experiments for 3' end processing factors;CLIPseq data were analysed by CLIPdb	NA	NA	NA	NA	NA	NA
lnc-PDE4DIP	lncRNA	lnc-CPSF7	lncRNA	unknown	NA	HEK293	We performed PAR-CLIP experiments for 3' end processing factors;CLIPseq data were analysed by CLIPdb	NA	NA	NA	NA	NA	NA
lnc-PRKAB2	lncRNA	lnc-CPSF7	lncRNA	unknown	NA	HEK293	We performed PAR-CLIP experiments for 3' end processing factors;CLIPseq data were analysed by CLIPdb	NA	NA	NA	NA	NA	NA
lnc-POGZ	lncRNA	lnc-CPSF7	lncRNA	unknown	NA	HEK293	We performed PAR-CLIP experiments for 3' end processing factors;CLIPseq data were analysed by CLIPdb	NA	NA	NA	NA	NA	NA
NONHSAG003007	lncRNA	lnc-CPSF7	lncRNA	unknown	NA	HEK293	We performed PAR-CLIP experiments for 3' end processing factors;CLIPseq data were analysed by CLIPdb	NA	NA	NA	NA	NA	NA
lnc-HAX1	lncRNA	lnc-CPSF7	lncRNA	unknown	NA	HEK293	We performed PAR-CLIP experiments for 3' end processing factors;CLIPseq data were analysed by CLIPdb	NA	NA	NA	NA	NA	NA
lnc-ADAR	lncRNA	lnc-CPSF7	lncRNA	unknown	NA	HEK293	We performed PAR-CLIP experiments for 3' end processing factors;CLIPseq data were analysed by CLIPdb	NA	NA	NA	NA	NA	NA
PMF1	lncRNA	lnc-CPSF7	lncRNA	unknown	NA	HEK293	We performed PAR-CLIP experiments for 3' end processing factors;CLIPseq data were analysed by CLIPdb	NA	NA	NA	NA	NA	NA
lnc-GPATCH4	lncRNA	lnc-CPSF7	lncRNA	unknown	NA	HEK293	We performed PAR-CLIP experiments for 3' end processing factors;CLIPseq data were analysed by CLIPdb	NA	NA	NA	NA	NA	NA
lnc-NUF2	lncRNA	lnc-CPSF7	lncRNA	unknown	NA	HEK293	We performed PAR-CLIP experiments for 3' end processing factors;CLIPseq data were analysed by CLIPdb	NA	NA	NA	NA	NA	NA
lnc-PIGC	lncRNA	lnc-CPSF7	lncRNA	unknown	NA	HEK293	We performed PAR-CLIP experiments for 3' end processing factors;CLIPseq data were analysed by CLIPdb	NA	NA	NA	NA	NA	NA
lnc-DARS2	lncRNA	lnc-CPSF7	lncRNA	unknown	NA	HEK293	We performed PAR-CLIP experiments for 3' end processing factors;CLIPseq data were analysed by CLIPdb	NA	NA	NA	NA	NA	NA
lnc-KIAA1614	lncRNA	lnc-CPSF7	lncRNA	unknown	NA	HEK293	We performed PAR-CLIP experiments for 3' end processing factors;CLIPseq data were analysed by CLIPdb	NA	NA	NA	NA	NA	NA
SNRPE	lncRNA	lnc-CPSF7	lncRNA	unknown	NA	HEK293	We performed PAR-CLIP experiments for 3' end processing factors;CLIPseq data were analysed by CLIPdb	NA	NA	NA	NA	NA	NA
lnc-MDM4	lncRNA	lnc-CPSF7	lncRNA	unknown	NA	HEK293	We performed PAR-CLIP experiments for 3' end processing factors;CLIPseq data were analysed by CLIPdb	NA	NA	NA	NA	NA	NA
lnc-CD46	lncRNA	lnc-CPSF7	lncRNA	unknown	NA	HEK293	We performed PAR-CLIP experiments for 3' end processing factors;CLIPseq data were analysed by CLIPdb	NA	NA	NA	NA	NA	NA
KCTD3	lncRNA	lnc-CPSF7	lncRNA	unknown	NA	HEK293	We performed PAR-CLIP experiments for 3' end processing factors;CLIPseq data were analysed by CLIPdb	NA	NA	NA	NA	NA	NA
lnc-GPATCH2	lncRNA	lnc-CPSF7	lncRNA	unknown	NA	HEK293	We performed PAR-CLIP experiments for 3' end processing factors;CLIPseq data were analysed by CLIPdb	NA	NA	NA	NA	NA	NA
lnc-BPNT1	lncRNA	lnc-CPSF7	lncRNA	unknown	NA	HEK293	We performed PAR-CLIP experiments for 3' end processing factors;CLIPseq data were analysed by CLIPdb	NA	NA	NA	NA	NA	NA
lnc-CNIH3	lncRNA	lnc-CPSF7	lncRNA	unknown	NA	HEK293	We performed PAR-CLIP experiments for 3' end processing factors;CLIPseq data were analysed by CLIPdb	NA	NA	NA	NA	NA	NA
lnc-LBR	lncRNA	lnc-CPSF7	lncRNA	unknown	NA	HEK293	We performed PAR-CLIP experiments for 3' end processing factors;CLIPseq data were analysed by CLIPdb	NA	NA	NA	NA	NA	NA
lnc-ENAH	lncRNA	lnc-CPSF7	lncRNA	unknown	NA	HEK293	We performed PAR-CLIP experiments for 3' end processing factors;CLIPseq data were analysed by CLIPdb	NA	NA	NA	NA	NA	NA
lnc-C1orf35	lncRNA	lnc-CPSF7	lncRNA	unknown	NA	HEK293	We performed PAR-CLIP experiments for 3' end processing factors;CLIPseq data were analysed by CLIPdb	NA	NA	NA	NA	NA	NA
GUK1	lncRNA	lnc-CPSF7	lncRNA	unknown	NA	HEK293	We performed PAR-CLIP experiments for 3' end processing factors;CLIPseq data were analysed by CLIPdb	NA	NA	NA	NA	NA	NA
lnc-RNF187	lncRNA	lnc-CPSF7	lncRNA	unknown	NA	HEK293	We performed PAR-CLIP experiments for 3' end processing factors;CLIPseq data were analysed by CLIPdb	NA	NA	NA	NA	NA	NA
NTPCR	lncRNA	lnc-CPSF7	lncRNA	unknown	NA	HEK293	We performed PAR-CLIP experiments for 3' end processing factors;CLIPseq data were analysed by CLIPdb	NA	NA	NA	NA	NA	NA
lnc-TARBP1	lncRNA	lnc-CPSF7	lncRNA	unknown	NA	HEK293	We performed PAR-CLIP experiments for 3' end processing factors;CLIPseq data were analysed by CLIPdb	NA	NA	NA	NA	NA	NA
lnc-TOMM20	lncRNA	lnc-CPSF7	lncRNA	unknown	NA	HEK293	We performed PAR-CLIP experiments for 3' end processing factors;CLIPseq data were analysed by CLIPdb	NA	NA	NA	NA	NA	NA
lnc-RBM34	lncRNA	lnc-CPSF7	lncRNA	unknown	NA	HEK293	We performed PAR-CLIP experiments for 3' end processing factors;CLIPseq data were analysed by CLIPdb	NA	NA	NA	NA	NA	NA
lnc-IDI1	lncRNA	lnc-CPSF7	lncRNA	unknown	NA	HEK293	We performed PAR-CLIP experiments for 3' end processing factors;CLIPseq data were analysed by CLIPdb	NA	NA	NA	NA	NA	NA
lnc-SEPHS1	lncRNA	lnc-CPSF7	lncRNA	unknown	NA	HEK293	We performed PAR-CLIP experiments for 3' end processing factors;CLIPseq data were analysed by CLIPdb	NA	NA	NA	NA	NA	NA
VIM	lncRNA	lnc-CPSF7	lncRNA	unknown	NA	HEK293	We performed PAR-CLIP experiments for 3' end processing factors;CLIPseq data were analysed by CLIPdb	NA	NA	NA	NA	NA	NA
lnc-COMMD3	lncRNA	lnc-CPSF7	lncRNA	unknown	NA	HEK293	We performed PAR-CLIP experiments for 3' end processing factors;CLIPseq data were analysed by CLIPdb	NA	NA	NA	NA	NA	NA
WAC-AS1	lncRNA	lnc-CPSF7	lncRNA	unknown	NA	HEK293	We performed PAR-CLIP experiments for 3' end processing factors;CLIPseq data were analysed by CLIPdb	NA	NA	NA	NA	NA	NA
lnc-MTPAP	lncRNA	lnc-CPSF7	lncRNA	unknown	NA	HEK293	We performed PAR-CLIP experiments for 3' end processing factors;CLIPseq data were analysed by CLIPdb	NA	NA	NA	NA	NA	NA
CISD1	lncRNA	lnc-CPSF7	lncRNA	unknown	NA	HEK293	We performed PAR-CLIP experiments for 3' end processing factors;CLIPseq data were analysed by CLIPdb	NA	NA	NA	NA	NA	NA
lnc-TFAM	lncRNA	lnc-CPSF7	lncRNA	unknown	NA	HEK293	We performed PAR-CLIP experiments for 3' end processing factors;CLIPseq data were analysed by CLIPdb	NA	NA	NA	NA	NA	NA
NONHSAG006092	lncRNA	lnc-CPSF7	lncRNA	unknown	NA	HEK293	We performed PAR-CLIP experiments for 3' end processing factors;CLIPseq data were analysed by CLIPdb	NA	NA	NA	NA	NA	NA
lnc-ANXA7	lncRNA	lnc-CPSF7	lncRNA	unknown	NA	HEK293	We performed PAR-CLIP experiments for 3' end processing factors;CLIPseq data were analysed by CLIPdb	NA	NA	NA	NA	NA	NA
KAT6B	lncRNA	lnc-CPSF7	lncRNA	unknown	NA	HEK293	We performed PAR-CLIP experiments for 3' end processing factors;CLIPseq data were analysed by CLIPdb	NA	NA	NA	NA	NA	NA
lnc-RPS24	lncRNA	lnc-CPSF7	lncRNA	unknown	NA	HEK293	We performed PAR-CLIP experiments for 3' end processing factors;CLIPseq data were analysed by CLIPdb	NA	NA	NA	NA	NA	NA
HELLS	lncRNA	lnc-CPSF7	lncRNA	unknown	NA	HEK293	We performed PAR-CLIP experiments for 3' end processing factors;CLIPseq data were analysed by CLIPdb	NA	NA	NA	NA	NA	NA
lnc-MARVELD1	lncRNA	lnc-CPSF7	lncRNA	unknown	NA	HEK293	We performed PAR-CLIP experiments for 3' end processing factors;CLIPseq data were analysed by CLIPdb	NA	NA	NA	NA	NA	NA
KCNIP2-AS1	lncRNA	lnc-CPSF7	lncRNA	unknown	NA	HEK293	We performed PAR-CLIP experiments for 3' end processing factors;CLIPseq data were analysed by CLIPdb	NA	NA	NA	NA	NA	NA
lnc-ADD3	lncRNA	lnc-CPSF7	lncRNA	unknown	NA	HEK293	We performed PAR-CLIP experiments for 3' end processing factors;CLIPseq data were analysed by CLIPdb	NA	NA	NA	NA	NA	NA
lnc-SMNDC1	lncRNA	lnc-CPSF7	lncRNA	unknown	NA	HEK293	We performed PAR-CLIP experiments for 3' end processing factors;CLIPseq data were analysed by CLIPdb	NA	NA	NA	NA	NA	NA
lnc-FAM204A	lncRNA	lnc-CPSF7	lncRNA	unknown	NA	HEK293	We performed PAR-CLIP experiments for 3' end processing factors;CLIPseq data were analysed by CLIPdb	NA	NA	NA	NA	NA	NA
lnc-PRDX3	lncRNA	lnc-CPSF7	lncRNA	unknown	NA	HEK293	We performed PAR-CLIP experiments for 3' end processing factors;CLIPseq data were analysed by CLIPdb	NA	NA	NA	NA	NA	NA
lnc-TIAL1	lncRNA	lnc-CPSF7	lncRNA	unknown	NA	HEK293	We performed PAR-CLIP experiments for 3' end processing factors;CLIPseq data were analysed by CLIPdb	NA	NA	NA	NA	NA	NA
lnc-FGFR2	lncRNA	lnc-CPSF7	lncRNA	unknown	NA	HEK293	We performed PAR-CLIP experiments for 3' end processing factors;CLIPseq data were analysed by CLIPdb	NA	NA	NA	NA	NA	NA
lnc-AP2A2	lncRNA	lnc-CPSF7	lncRNA	unknown	NA	HEK293	We performed PAR-CLIP experiments for 3' end processing factors;CLIPseq data were analysed by CLIPdb	NA	NA	NA	NA	NA	NA
RPL26P30	lncRNA	lnc-CPSF7	lncRNA	unknown	NA	HEK293	We performed PAR-CLIP experiments for 3' end processing factors;CLIPseq data were analysed by CLIPdb	NA	NA	NA	NA	NA	NA
lnc-NUP98	lncRNA	lnc-CPSF7	lncRNA	unknown	NA	HEK293	We performed PAR-CLIP experiments for 3' end processing factors;CLIPseq data were analysed by CLIPdb	NA	NA	NA	NA	NA	NA
lnc-ZBED5	lncRNA	lnc-CPSF7	lncRNA	unknown	NA	HEK293	We performed PAR-CLIP experiments for 3' end processing factors;CLIPseq data were analysed by CLIPdb	NA	NA	NA	NA	NA	NA
lnc-RPS13	lncRNA	lnc-CPSF7	lncRNA	unknown	NA	HEK293	We performed PAR-CLIP experiments for 3' end processing factors;CLIPseq data were analysed by CLIPdb	NA	NA	NA	NA	NA	NA
lnc-KIF18A	lncRNA	lnc-CPSF7	lncRNA	unknown	NA	HEK293	We performed PAR-CLIP experiments for 3' end processing factors;CLIPseq data were analysed by CLIPdb	NA	NA	NA	NA	NA	NA
lnc-CAPRIN1	lncRNA	lnc-CPSF7	lncRNA	unknown	NA	HEK293	We performed PAR-CLIP experiments for 3' end processing factors;CLIPseq data were analysed by CLIPdb	NA	NA	NA	NA	NA	NA
lnc-VPS37C	lncRNA	lnc-CPSF7	lncRNA	unknown	NA	HEK293	We performed PAR-CLIP experiments for 3' end processing factors;CLIPseq data were analysed by CLIPdb	NA	NA	NA	NA	NA	NA
lnc-CPSF7	lncRNA	lnc-CPSF7	lncRNA	unknown	NA	HEK293	We performed PAR-CLIP experiments for 3' end processing factors;CLIPseq data were analysed by CLIPdb	NA	NA	NA	NA	NA	NA
lnc-STIP1	lncRNA	lnc-CPSF7	lncRNA	unknown	NA	HEK293	We performed PAR-CLIP experiments for 3' end processing factors;CLIPseq data were analysed by CLIPdb	NA	NA	NA	NA	NA	NA
lnc-CFL1	lncRNA	lnc-CPSF7	lncRNA	unknown	NA	HEK293	We performed PAR-CLIP experiments for 3' end processing factors;CLIPseq data were analysed by CLIPdb	NA	NA	NA	NA	NA	NA
RBM4	lncRNA	lnc-CPSF7	lncRNA	unknown	NA	HEK293	We performed PAR-CLIP experiments for 3' end processing factors;CLIPseq data were analysed by CLIPdb	NA	NA	NA	NA	NA	NA
lnc-KDM2A	lncRNA	lnc-CPSF7	lncRNA	unknown	NA	HEK293	We performed PAR-CLIP experiments for 3' end processing factors;CLIPseq data were analysed by CLIPdb	NA	NA	NA	NA	NA	NA
ADRBK1	lncRNA	lnc-CPSF7	lncRNA	unknown	NA	HEK293	We performed PAR-CLIP experiments for 3' end processing factors;CLIPseq data were analysed by CLIPdb	NA	NA	NA	NA	NA	NA
lnc-PRSS23	lncRNA	lnc-CPSF7	lncRNA	unknown	NA	HEK293	We performed PAR-CLIP experiments for 3' end processing factors;CLIPseq data were analysed by CLIPdb	NA	NA	NA	NA	NA	NA
lnc-CWC15	lncRNA	lnc-CPSF7	lncRNA	unknown	NA	HEK293	We performed PAR-CLIP experiments for 3' end processing factors;CLIPseq data were analysed by CLIPdb	NA	NA	NA	NA	NA	NA
lnc-IFT46	lncRNA	lnc-CPSF7	lncRNA	unknown	NA	HEK293	We performed PAR-CLIP experiments for 3' end processing factors;CLIPseq data were analysed by CLIPdb	NA	NA	NA	NA	NA	NA
lnc-APLP2	lncRNA	lnc-CPSF7	lncRNA	unknown	NA	HEK293	We performed PAR-CLIP experiments for 3' end processing factors;CLIPseq data were analysed by CLIPdb	NA	NA	NA	NA	NA	NA
lnc-SNX19	lncRNA	lnc-CPSF7	lncRNA	unknown	NA	HEK293	We performed PAR-CLIP experiments for 3' end processing factors;CLIPseq data were analysed by CLIPdb	NA	NA	NA	NA	NA	NA
lnc-PHB2	lncRNA	lnc-CPSF7	lncRNA	unknown	NA	HEK293	We performed PAR-CLIP experiments for 3' end processing factors;CLIPseq data were analysed by CLIPdb	NA	NA	NA	NA	NA	NA
lnc-MGST1	lncRNA	lnc-CPSF7	lncRNA	unknown	NA	HEK293	We performed PAR-CLIP experiments for 3' end processing factors;CLIPseq data were analysed by CLIPdb	NA	NA	NA	NA	NA	NA
lnc-CPNE8	lncRNA	lnc-CPSF7	lncRNA	unknown	NA	HEK293	We performed PAR-CLIP experiments for 3' end processing factors;CLIPseq data were analysed by CLIPdb	NA	NA	NA	NA	NA	NA
lnc-ARID2	lncRNA	lnc-CPSF7	lncRNA	unknown	NA	HEK293	We performed PAR-CLIP experiments for 3' end processing factors;CLIPseq data were analysed by CLIPdb	NA	NA	NA	NA	NA	NA
lnc-SLC38A1	lncRNA	lnc-CPSF7	lncRNA	unknown	NA	HEK293	We performed PAR-CLIP experiments for 3' end processing factors;CLIPseq data were analysed by CLIPdb	NA	NA	NA	NA	NA	NA
lnc-CD63	lncRNA	lnc-CPSF7	lncRNA	unknown	NA	HEK293	We performed PAR-CLIP experiments for 3' end processing factors;CLIPseq data were analysed by CLIPdb	NA	NA	NA	NA	NA	NA
lnc-CDK2	lncRNA	lnc-CPSF7	lncRNA	unknown	NA	HEK293	We performed PAR-CLIP experiments for 3' end processing factors;CLIPseq data were analysed by CLIPdb	NA	NA	NA	NA	NA	NA
lnc-SMARCC2	lncRNA	lnc-CPSF7	lncRNA	unknown	NA	HEK293	We performed PAR-CLIP experiments for 3' end processing factors;CLIPseq data were analysed by CLIPdb	NA	NA	NA	NA	NA	NA
lnc-CS	lncRNA	lnc-CPSF7	lncRNA	unknown	NA	HEK293	We performed PAR-CLIP experiments for 3' end processing factors;CLIPseq data were analysed by CLIPdb	NA	NA	NA	NA	NA	NA
lnc-BAZ2A	lncRNA	lnc-CPSF7	lncRNA	unknown	NA	HEK293	We performed PAR-CLIP experiments for 3' end processing factors;CLIPseq data were analysed by CLIPdb	NA	NA	NA	NA	NA	NA
lnc-MBD6	lncRNA	lnc-CPSF7	lncRNA	unknown	NA	HEK293	We performed PAR-CLIP experiments for 3' end processing factors;CLIPseq data were analysed by CLIPdb	NA	NA	NA	NA	NA	NA
lnc-AVIL	lncRNA	lnc-CPSF7	lncRNA	unknown	NA	HEK293	We performed PAR-CLIP experiments for 3' end processing factors;CLIPseq data were analysed by CLIPdb	NA	NA	NA	NA	NA	NA
IFNG-AS1	lncRNA	lnc-CPSF7	lncRNA	unknown	NA	HEK293	We performed PAR-CLIP experiments for 3' end processing factors;CLIPseq data were analysed by CLIPdb	NA	NA	NA	NA	NA	NA
lnc-ZDHHC17	lncRNA	lnc-CPSF7	lncRNA	unknown	NA	HEK293	We performed PAR-CLIP experiments for 3' end processing factors;CLIPseq data were analysed by CLIPdb	NA	NA	NA	NA	NA	NA
lnc-C12orf73	lncRNA	lnc-CPSF7	lncRNA	unknown	NA	HEK293	We performed PAR-CLIP experiments for 3' end processing factors;CLIPseq data were analysed by CLIPdb	NA	NA	NA	NA	NA	NA
lnc-HCFC2	lncRNA	lnc-CPSF7	lncRNA	unknown	NA	HEK293	We performed PAR-CLIP experiments for 3' end processing factors;CLIPseq data were analysed by CLIPdb	NA	NA	NA	NA	NA	NA
lnc-PGAM5	lncRNA	lnc-CPSF7	lncRNA	unknown	NA	HEK293	We performed PAR-CLIP experiments for 3' end processing factors;CLIPseq data were analysed by CLIPdb	NA	NA	NA	NA	NA	NA
lnc-CHFR	lncRNA	lnc-CPSF7	lncRNA	unknown	NA	HEK293	We performed PAR-CLIP experiments for 3' end processing factors;CLIPseq data were analysed by CLIPdb	NA	NA	NA	NA	NA	NA
lnc-MPHOSPH8	lncRNA	lnc-CPSF7	lncRNA	unknown	NA	HEK293	We performed PAR-CLIP experiments for 3' end processing factors;CLIPseq data were analysed by CLIPdb	NA	NA	NA	NA	NA	NA
lnc-ZMYM2	lncRNA	lnc-CPSF7	lncRNA	unknown	NA	HEK293	We performed PAR-CLIP experiments for 3' end processing factors;CLIPseq data were analysed by CLIPdb	NA	NA	NA	NA	NA	NA
lnc-POMP	lncRNA	lnc-CPSF7	lncRNA	unknown	NA	HEK293	We performed PAR-CLIP experiments for 3' end processing factors;CLIPseq data were analysed by CLIPdb	NA	NA	NA	NA	NA	NA
lnc-GTF2F2	lncRNA	lnc-CPSF7	lncRNA	unknown	NA	HEK293	We performed PAR-CLIP experiments for 3' end processing factors;CLIPseq data were analysed by CLIPdb	NA	NA	NA	NA	NA	NA
NONHSAG013429	lncRNA	lnc-CPSF7	lncRNA	unknown	NA	HEK293	We performed PAR-CLIP experiments for 3' end processing factors;CLIPseq data were analysed by CLIPdb	NA	NA	NA	NA	NA	NA
lnc-UBAC2	lncRNA	lnc-CPSF7	lncRNA	unknown	NA	HEK293	We performed PAR-CLIP experiments for 3' end processing factors;CLIPseq data were analysed by CLIPdb	NA	NA	NA	NA	NA	NA
lnc-RBM23	lncRNA	lnc-CPSF7	lncRNA	unknown	NA	HEK293	We performed PAR-CLIP experiments for 3' end processing factors;CLIPseq data were analysed by CLIPdb	NA	NA	NA	NA	NA	NA
lnc-NOVA1	lncRNA	lnc-CPSF7	lncRNA	unknown	NA	HEK293	We performed PAR-CLIP experiments for 3' end processing factors;CLIPseq data were analysed by CLIPdb	NA	NA	NA	NA	NA	NA
lnc-STRN3	lncRNA	lnc-CPSF7	lncRNA	unknown	NA	HEK293	We performed PAR-CLIP experiments for 3' end processing factors;CLIPseq data were analysed by CLIPdb	NA	NA	NA	NA	NA	NA
lnc-GEMIN2	lncRNA	lnc-CPSF7	lncRNA	unknown	NA	HEK293	We performed PAR-CLIP experiments for 3' end processing factors;CLIPseq data were analysed by CLIPdb	NA	NA	NA	NA	NA	NA
lnc-RPS29	lncRNA	lnc-CPSF7	lncRNA	unknown	NA	HEK293	We performed PAR-CLIP experiments for 3' end processing factors;CLIPseq data were analysed by CLIPdb	NA	NA	NA	NA	NA	NA
lnc-TMEM260	lncRNA	lnc-CPSF7	lncRNA	unknown	NA	HEK293	We performed PAR-CLIP experiments for 3' end processing factors;CLIPseq data were analysed by CLIPdb	NA	NA	NA	NA	NA	NA
lnc-ATP6V1D	lncRNA	lnc-CPSF7	lncRNA	unknown	NA	HEK293	We performed PAR-CLIP experiments for 3' end processing factors;CLIPseq data were analysed by CLIPdb	NA	NA	NA	NA	NA	NA
LOC100289511	lncRNA	lnc-CPSF7	lncRNA	unknown	NA	HEK293	We performed PAR-CLIP experiments for 3' end processing factors;CLIPseq data were analysed by CLIPdb	NA	NA	NA	NA	NA	NA
lnc-SIPA1L1	lncRNA	lnc-CPSF7	lncRNA	unknown	NA	HEK293	We performed PAR-CLIP experiments for 3' end processing factors;CLIPseq data were analysed by CLIPdb	NA	NA	NA	NA	NA	NA
RBM25	lncRNA	lnc-CPSF7	lncRNA	unknown	NA	HEK293	We performed PAR-CLIP experiments for 3' end processing factors;CLIPseq data were analysed by CLIPdb	NA	NA	NA	NA	NA	NA
NONHSAG015431	lncRNA	lnc-CPSF7	lncRNA	unknown	NA	HEK293	We performed PAR-CLIP experiments for 3' end processing factors;CLIPseq data were analysed by CLIPdb	NA	NA	NA	NA	NA	NA
lnc-DLST	lncRNA	lnc-CPSF7	lncRNA	unknown	NA	HEK293	We performed PAR-CLIP experiments for 3' end processing factors;CLIPseq data were analysed by CLIPdb	NA	NA	NA	NA	NA	NA
lnc-SLIRP	lncRNA	lnc-CPSF7	lncRNA	unknown	NA	HEK293	We performed PAR-CLIP experiments for 3' end processing factors;CLIPseq data were analysed by CLIPdb	NA	NA	NA	NA	NA	NA
NRXN3	lncRNA	lnc-CPSF7	lncRNA	unknown	NA	HEK293	We performed PAR-CLIP experiments for 3' end processing factors;CLIPseq data were analysed by CLIPdb	NA	NA	NA	NA	NA	NA
lnc-GLRX5	lncRNA	lnc-CPSF7	lncRNA	unknown	NA	HEK293	We performed PAR-CLIP experiments for 3' end processing factors;CLIPseq data were analysed by CLIPdb	NA	NA	NA	NA	NA	NA
lnc-CCNK	lncRNA	lnc-CPSF7	lncRNA	unknown	NA	HEK293	We performed PAR-CLIP experiments for 3' end processing factors;CLIPseq data were analysed by CLIPdb	NA	NA	NA	NA	NA	NA
lnc-EVL	lncRNA	lnc-CPSF7	lncRNA	unknown	NA	HEK293	We performed PAR-CLIP experiments for 3' end processing factors;CLIPseq data were analysed by CLIPdb	NA	NA	NA	NA	NA	NA
lnc-HSP90AA1	lncRNA	lnc-CPSF7	lncRNA	unknown	NA	HEK293	We performed PAR-CLIP experiments for 3' end processing factors;CLIPseq data were analysed by CLIPdb	NA	NA	NA	NA	NA	NA
lnc-MOK	lncRNA	lnc-CPSF7	lncRNA	unknown	NA	HEK293	We performed PAR-CLIP experiments for 3' end processing factors;CLIPseq data were analysed by CLIPdb	NA	NA	NA	NA	NA	NA
lnc-XRCC3	lncRNA	lnc-CPSF7	lncRNA	unknown	NA	HEK293	We performed PAR-CLIP experiments for 3' end processing factors;CLIPseq data were analysed by CLIPdb	NA	NA	NA	NA	NA	NA
lnc-PPP1R13B	lncRNA	lnc-CPSF7	lncRNA	unknown	NA	HEK293	We performed PAR-CLIP experiments for 3' end processing factors;CLIPseq data were analysed by CLIPdb	NA	NA	NA	NA	NA	NA
lnc-AKT1	lncRNA	lnc-CPSF7	lncRNA	unknown	NA	HEK293	We performed PAR-CLIP experiments for 3' end processing factors;CLIPseq data were analysed by CLIPdb	NA	NA	NA	NA	NA	NA
lnc-LRRC57	lncRNA	lnc-CPSF7	lncRNA	unknown	NA	HEK293	We performed PAR-CLIP experiments for 3' end processing factors;CLIPseq data were analysed by CLIPdb	NA	NA	NA	NA	NA	NA
lnc-PATL2	lncRNA	lnc-CPSF7	lncRNA	unknown	NA	HEK293	We performed PAR-CLIP experiments for 3' end processing factors;CLIPseq data were analysed by CLIPdb	NA	NA	NA	NA	NA	NA
lnc-CEP152	lncRNA	lnc-CPSF7	lncRNA	unknown	NA	HEK293	We performed PAR-CLIP experiments for 3' end processing factors;CLIPseq data were analysed by CLIPdb	NA	NA	NA	NA	NA	NA
lnc-GCNT3	lncRNA	lnc-CPSF7	lncRNA	unknown	NA	HEK293	We performed PAR-CLIP experiments for 3' end processing factors;CLIPseq data were analysed by CLIPdb	NA	NA	NA	NA	NA	NA
lnc-RORA	lncRNA	lnc-CPSF7	lncRNA	unknown	NA	HEK293	We performed PAR-CLIP experiments for 3' end processing factors;CLIPseq data were analysed by CLIPdb	NA	NA	NA	NA	NA	NA
TPM1	lncRNA	lnc-CPSF7	lncRNA	unknown	NA	HEK293	We performed PAR-CLIP experiments for 3' end processing factors;CLIPseq data were analysed by CLIPdb	NA	NA	NA	NA	NA	NA
lnc-RPS27L	lncRNA	lnc-CPSF7	lncRNA	unknown	NA	HEK293	We performed PAR-CLIP experiments for 3' end processing factors;CLIPseq data were analysed by CLIPdb	NA	NA	NA	NA	NA	NA
lnc-RPLP1	lncRNA	lnc-CPSF7	lncRNA	unknown	NA	HEK293	We performed PAR-CLIP experiments for 3' end processing factors;CLIPseq data were analysed by CLIPdb	NA	NA	NA	NA	NA	NA
lnc-TLE3	lncRNA	lnc-CPSF7	lncRNA	unknown	NA	HEK293	We performed PAR-CLIP experiments for 3' end processing factors;CLIPseq data were analysed by CLIPdb	NA	NA	NA	NA	NA	NA
lnc-UACA	lncRNA	lnc-CPSF7	lncRNA	unknown	NA	HEK293	We performed PAR-CLIP experiments for 3' end processing factors;CLIPseq data were analysed by CLIPdb	NA	NA	NA	NA	NA	NA
lnc-EDC3	lncRNA	lnc-CPSF7	lncRNA	unknown	NA	HEK293	We performed PAR-CLIP experiments for 3' end processing factors;CLIPseq data were analysed by CLIPdb	NA	NA	NA	NA	NA	NA
lnc-NRG4	lncRNA	lnc-CPSF7	lncRNA	unknown	NA	HEK293	We performed PAR-CLIP experiments for 3' end processing factors;CLIPseq data were analysed by CLIPdb	NA	NA	NA	NA	NA	NA
lnc-ETFA	lncRNA	lnc-CPSF7	lncRNA	unknown	NA	HEK293	We performed PAR-CLIP experiments for 3' end processing factors;CLIPseq data were analysed by CLIPdb	NA	NA	NA	NA	NA	NA
lnc-SCAPER	lncRNA	lnc-CPSF7	lncRNA	unknown	NA	HEK293	We performed PAR-CLIP experiments for 3' end processing factors;CLIPseq data were analysed by CLIPdb	NA	NA	NA	NA	NA	NA
lnc-PEAK1	lncRNA	lnc-CPSF7	lncRNA	unknown	NA	HEK293	We performed PAR-CLIP experiments for 3' end processing factors;CLIPseq data were analysed by CLIPdb	NA	NA	NA	NA	NA	NA
lnc-WDR61	lncRNA	lnc-CPSF7	lncRNA	unknown	NA	HEK293	We performed PAR-CLIP experiments for 3' end processing factors;CLIPseq data were analysed by CLIPdb	NA	NA	NA	NA	NA	NA
lnc-CHRNA3	lncRNA	lnc-CPSF7	lncRNA	unknown	NA	HEK293	We performed PAR-CLIP experiments for 3' end processing factors;CLIPseq data were analysed by CLIPdb	NA	NA	NA	NA	NA	NA
lnc-MORF4L1	lncRNA	lnc-CPSF7	lncRNA	unknown	NA	HEK293	We performed PAR-CLIP experiments for 3' end processing factors;CLIPseq data were analysed by CLIPdb	NA	NA	NA	NA	NA	NA
lnc-LYSMD4	lncRNA	lnc-CPSF7	lncRNA	unknown	NA	HEK293	We performed PAR-CLIP experiments for 3' end processing factors;CLIPseq data were analysed by CLIPdb	NA	NA	NA	NA	NA	NA
lnc-POLR3K	lncRNA	lnc-CPSF7	lncRNA	unknown	NA	HEK293	We performed PAR-CLIP experiments for 3' end processing factors;CLIPseq data were analysed by CLIPdb	NA	NA	NA	NA	NA	NA
RHOT2	lncRNA	lnc-CPSF7	lncRNA	unknown	NA	HEK293	We performed PAR-CLIP experiments for 3' end processing factors;CLIPseq data were analysed by CLIPdb	NA	NA	NA	NA	NA	NA
NONHSAG018276	lncRNA	lnc-CPSF7	lncRNA	unknown	NA	HEK293	We performed PAR-CLIP experiments for 3' end processing factors;CLIPseq data were analysed by CLIPdb	NA	NA	NA	NA	NA	NA
SRRM2	lncRNA	lnc-CPSF7	lncRNA	unknown	NA	HEK293	We performed PAR-CLIP experiments for 3' end processing factors;CLIPseq data were analysed by CLIPdb	NA	NA	NA	NA	NA	NA
lnc-CREBBP	lncRNA	lnc-CPSF7	lncRNA	unknown	NA	HEK293	We performed PAR-CLIP experiments for 3' end processing factors;CLIPseq data were analysed by CLIPdb	NA	NA	NA	NA	NA	NA
lnc-BCL7C	lncRNA	lnc-CPSF7	lncRNA	unknown	NA	HEK293	We performed PAR-CLIP experiments for 3' end processing factors;CLIPseq data were analysed by CLIPdb	NA	NA	NA	NA	NA	NA
lnc-FAM192A	lncRNA	lnc-CPSF7	lncRNA	unknown	NA	HEK293	We performed PAR-CLIP experiments for 3' end processing factors;CLIPseq data were analysed by CLIPdb	NA	NA	NA	NA	NA	NA
lnc-CES2	lncRNA	lnc-CPSF7	lncRNA	unknown	NA	HEK293	We performed PAR-CLIP experiments for 3' end processing factors;CLIPseq data were analysed by CLIPdb	NA	NA	NA	NA	NA	NA
lnc-CYB5B	lncRNA	lnc-CPSF7	lncRNA	unknown	NA	HEK293	We performed PAR-CLIP experiments for 3' end processing factors;CLIPseq data were analysed by CLIPdb	NA	NA	NA	NA	NA	NA
lnc-ZDHHC7	lncRNA	lnc-CPSF7	lncRNA	unknown	NA	HEK293	We performed PAR-CLIP experiments for 3' end processing factors;CLIPseq data were analysed by CLIPdb	NA	NA	NA	NA	NA	NA
lnc-FANCA	lncRNA	lnc-CPSF7	lncRNA	unknown	NA	HEK293	We performed PAR-CLIP experiments for 3' end processing factors;CLIPseq data were analysed by CLIPdb	NA	NA	NA	NA	NA	NA
lnc-ABR	lncRNA	lnc-CPSF7	lncRNA	unknown	NA	HEK293	We performed PAR-CLIP experiments for 3' end processing factors;CLIPseq data were analysed by CLIPdb	NA	NA	NA	NA	NA	NA
NONHSAG020469	lncRNA	lnc-CPSF7	lncRNA	unknown	NA	HEK293	We performed PAR-CLIP experiments for 3' end processing factors;CLIPseq data were analysed by CLIPdb	NA	NA	NA	NA	NA	NA
NONHSAG020639	lncRNA	lnc-CPSF7	lncRNA	unknown	NA	HEK293	We performed PAR-CLIP experiments for 3' end processing factors;CLIPseq data were analysed by CLIPdb	NA	NA	NA	NA	NA	NA
lnc-DERL2	lncRNA	lnc-CPSF7	lncRNA	unknown	NA	HEK293	We performed PAR-CLIP experiments for 3' end processing factors;CLIPseq data were analysed by CLIPdb	NA	NA	NA	NA	NA	NA
MAP2K3	lncRNA	lnc-CPSF7	lncRNA	unknown	NA	HEK293	We performed PAR-CLIP experiments for 3' end processing factors;CLIPseq data were analysed by CLIPdb	NA	NA	NA	NA	NA	NA
lnc-AATF	lncRNA	lnc-CPSF7	lncRNA	unknown	NA	HEK293	We performed PAR-CLIP experiments for 3' end processing factors;CLIPseq data were analysed by CLIPdb	NA	NA	NA	NA	NA	NA
lnc-SYNRG	lncRNA	lnc-CPSF7	lncRNA	unknown	NA	HEK293	We performed PAR-CLIP experiments for 3' end processing factors;CLIPseq data were analysed by CLIPdb	NA	NA	NA	NA	NA	NA
lnc-MIEN1	lncRNA	lnc-CPSF7	lncRNA	unknown	NA	HEK293	We performed PAR-CLIP experiments for 3' end processing factors;CLIPseq data were analysed by CLIPdb	NA	NA	NA	NA	NA	NA
lnc-EIF1	lncRNA	lnc-CPSF7	lncRNA	unknown	NA	HEK293	We performed PAR-CLIP experiments for 3' end processing factors;CLIPseq data were analysed by CLIPdb	NA	NA	NA	NA	NA	NA
lnc-ATP6V0A1	lncRNA	lnc-CPSF7	lncRNA	unknown	NA	HEK293	We performed PAR-CLIP experiments for 3' end processing factors;CLIPseq data were analysed by CLIPdb	NA	NA	NA	NA	NA	NA
lnc-NMT1	lncRNA	lnc-CPSF7	lncRNA	unknown	NA	HEK293	We performed PAR-CLIP experiments for 3' end processing factors;CLIPseq data were analysed by CLIPdb	NA	NA	NA	NA	NA	NA
lnc-CDC27	lncRNA	lnc-CPSF7	lncRNA	unknown	NA	HEK293	We performed PAR-CLIP experiments for 3' end processing factors;CLIPseq data were analysed by CLIPdb	NA	NA	NA	NA	NA	NA
lnc-PHB	lncRNA	lnc-CPSF7	lncRNA	unknown	NA	HEK293	We performed PAR-CLIP experiments for 3' end processing factors;CLIPseq data were analysed by CLIPdb	NA	NA	NA	NA	NA	NA
lnc-NME1	lncRNA	lnc-CPSF7	lncRNA	unknown	NA	HEK293	We performed PAR-CLIP experiments for 3' end processing factors;CLIPseq data were analysed by CLIPdb	NA	NA	NA	NA	NA	NA
lnc-MSI2	lncRNA	lnc-CPSF7	lncRNA	unknown	NA	HEK293	We performed PAR-CLIP experiments for 3' end processing factors;CLIPseq data were analysed by CLIPdb	NA	NA	NA	NA	NA	NA
lnc-POLG2	lncRNA	lnc-CPSF7	lncRNA	unknown	NA	HEK293	We performed PAR-CLIP experiments for 3' end processing factors;CLIPseq data were analysed by CLIPdb	NA	NA	NA	NA	NA	NA
lnc-AMZ2	lncRNA	lnc-CPSF7	lncRNA	unknown	NA	HEK293	We performed PAR-CLIP experiments for 3' end processing factors;CLIPseq data were analysed by CLIPdb	NA	NA	NA	NA	NA	NA
lnc-PRKAR1A	lncRNA	lnc-CPSF7	lncRNA	unknown	NA	HEK293	We performed PAR-CLIP experiments for 3' end processing factors;CLIPseq data were analysed by CLIPdb	NA	NA	NA	NA	NA	NA
lnc-NAT9	lncRNA	lnc-CPSF7	lncRNA	unknown	NA	HEK293	We performed PAR-CLIP experiments for 3' end processing factors;CLIPseq data were analysed by CLIPdb	NA	NA	NA	NA	NA	NA
lnc-KCTD2	lncRNA	lnc-CPSF7	lncRNA	unknown	NA	HEK293	We performed PAR-CLIP experiments for 3' end processing factors;CLIPseq data were analysed by CLIPdb	NA	NA	NA	NA	NA	NA
lnc-MRPS7	lncRNA	lnc-CPSF7	lncRNA	unknown	NA	HEK293	We performed PAR-CLIP experiments for 3' end processing factors;CLIPseq data were analysed by CLIPdb	NA	NA	NA	NA	NA	NA
lnc-ZACN	lncRNA	lnc-CPSF7	lncRNA	unknown	NA	HEK293	We performed PAR-CLIP experiments for 3' end processing factors;CLIPseq data were analysed by CLIPdb	NA	NA	NA	NA	NA	NA
lnc-CANT1	lncRNA	lnc-CPSF7	lncRNA	unknown	NA	HEK293	We performed PAR-CLIP experiments for 3' end processing factors;CLIPseq data were analysed by CLIPdb	NA	NA	NA	NA	NA	NA
lnc-ARHGDIA	lncRNA	lnc-CPSF7	lncRNA	unknown	NA	HEK293	We performed PAR-CLIP experiments for 3' end processing factors;CLIPseq data were analysed by CLIPdb	NA	NA	NA	NA	NA	NA
lnc-CSNK1D	lncRNA	lnc-CPSF7	lncRNA	unknown	NA	HEK293	We performed PAR-CLIP experiments for 3' end processing factors;CLIPseq data were analysed by CLIPdb	NA	NA	NA	NA	NA	NA
lnc-FOXK2	lncRNA	lnc-CPSF7	lncRNA	unknown	NA	HEK293	We performed PAR-CLIP experiments for 3' end processing factors;CLIPseq data were analysed by CLIPdb	NA	NA	NA	NA	NA	NA
lnc-ENOSF1	lncRNA	lnc-CPSF7	lncRNA	unknown	NA	HEK293	We performed PAR-CLIP experiments for 3' end processing factors;CLIPseq data were analysed by CLIPdb	NA	NA	NA	NA	NA	NA
NONHSAG023447	lncRNA	lnc-CPSF7	lncRNA	unknown	NA	HEK293	We performed PAR-CLIP experiments for 3' end processing factors;CLIPseq data were analysed by CLIPdb	NA	NA	NA	NA	NA	NA
lnc-RPL17	lncRNA	lnc-CPSF7	lncRNA	unknown	NA	HEK293	We performed PAR-CLIP experiments for 3' end processing factors;CLIPseq data were analysed by CLIPdb	NA	NA	NA	NA	NA	NA
RP11-729L2.2	lncRNA	lnc-CPSF7	lncRNA	unknown	NA	HEK293	We performed PAR-CLIP experiments for 3' end processing factors;CLIPseq data were analysed by CLIPdb	NA	NA	NA	NA	NA	NA
ZCCHC2	lncRNA	lnc-CPSF7	lncRNA	unknown	NA	HEK293	We performed PAR-CLIP experiments for 3' end processing factors;CLIPseq data were analysed by CLIPdb	NA	NA	NA	NA	NA	NA
TIMM21	lncRNA	lnc-CPSF7	lncRNA	unknown	NA	HEK293	We performed PAR-CLIP experiments for 3' end processing factors;CLIPseq data were analysed by CLIPdb	NA	NA	NA	NA	NA	NA
lnc-ZNF516	lncRNA	lnc-CPSF7	lncRNA	unknown	NA	HEK293	We performed PAR-CLIP experiments for 3' end processing factors;CLIPseq data were analysed by CLIPdb	NA	NA	NA	NA	NA	NA
lnc-RNF126	lncRNA	lnc-CPSF7	lncRNA	unknown	NA	HEK293	We performed PAR-CLIP experiments for 3' end processing factors;CLIPseq data were analysed by CLIPdb	NA	NA	NA	NA	NA	NA
lnc-TMEM259	lncRNA	lnc-CPSF7	lncRNA	unknown	NA	HEK293	We performed PAR-CLIP experiments for 3' end processing factors;CLIPseq data were analysed by CLIPdb	NA	NA	NA	NA	NA	NA
NONHSAG024341	lncRNA	lnc-CPSF7	lncRNA	unknown	NA	HEK293	We performed PAR-CLIP experiments for 3' end processing factors;CLIPseq data were analysed by CLIPdb	NA	NA	NA	NA	NA	NA
lnc-UQCR11	lncRNA	lnc-CPSF7	lncRNA	unknown	NA	HEK293	We performed PAR-CLIP experiments for 3' end processing factors;CLIPseq data were analysed by CLIPdb	NA	NA	NA	NA	NA	NA
lnc-BTBD2	lncRNA	lnc-CPSF7	lncRNA	unknown	NA	HEK293	We performed PAR-CLIP experiments for 3' end processing factors;CLIPseq data were analysed by CLIPdb	NA	NA	NA	NA	NA	NA
lnc-AES	lncRNA	lnc-CPSF7	lncRNA	unknown	NA	HEK293	We performed PAR-CLIP experiments for 3' end processing factors;CLIPseq data were analysed by CLIPdb	NA	NA	NA	NA	NA	NA
ANKLE1	lncRNA	lnc-CPSF7	lncRNA	unknown	NA	HEK293	We performed PAR-CLIP experiments for 3' end processing factors;CLIPseq data were analysed by CLIPdb	NA	NA	NA	NA	NA	NA
MAU2	lncRNA	lnc-CPSF7	lncRNA	unknown	NA	HEK293	We performed PAR-CLIP experiments for 3' end processing factors;CLIPseq data were analysed by CLIPdb	NA	NA	NA	NA	NA	NA
GATAD2A	lncRNA	lnc-CPSF7	lncRNA	unknown	NA	HEK293	We performed PAR-CLIP experiments for 3' end processing factors;CLIPseq data were analysed by CLIPdb	NA	NA	NA	NA	NA	NA
lnc-ZNF536	lncRNA	lnc-CPSF7	lncRNA	unknown	NA	HEK293	We performed PAR-CLIP experiments for 3' end processing factors;CLIPseq data were analysed by CLIPdb	NA	NA	NA	NA	NA	NA
PDCD5	lncRNA	lnc-CPSF7	lncRNA	unknown	NA	HEK293	We performed PAR-CLIP experiments for 3' end processing factors;CLIPseq data were analysed by CLIPdb	NA	NA	NA	NA	NA	NA
CAPNS1	lncRNA	lnc-CPSF7	lncRNA	unknown	NA	HEK293	We performed PAR-CLIP experiments for 3' end processing factors;CLIPseq data were analysed by CLIPdb	NA	NA	NA	NA	NA	NA
lnc-ZNF461	lncRNA	lnc-CPSF7	lncRNA	unknown	NA	HEK293	We performed PAR-CLIP experiments for 3' end processing factors;CLIPseq data were analysed by CLIPdb	NA	NA	NA	NA	NA	NA
lnc-PAF1	lncRNA	lnc-CPSF7	lncRNA	unknown	NA	HEK293	We performed PAR-CLIP experiments for 3' end processing factors;CLIPseq data were analysed by CLIPdb	NA	NA	NA	NA	NA	NA
lnc-ERCC1	lncRNA	lnc-CPSF7	lncRNA	unknown	NA	HEK293	We performed PAR-CLIP experiments for 3' end processing factors;CLIPseq data were analysed by CLIPdb	NA	NA	NA	NA	NA	NA
lnc-C5AR1	lncRNA	lnc-CPSF7	lncRNA	unknown	NA	HEK293	We performed PAR-CLIP experiments for 3' end processing factors;CLIPseq data were analysed by CLIPdb	NA	NA	NA	NA	NA	NA
NONHSAG026205	lncRNA	lnc-CPSF7	lncRNA	unknown	NA	HEK293	We performed PAR-CLIP experiments for 3' end processing factors;CLIPseq data were analysed by CLIPdb	NA	NA	NA	NA	NA	NA
LENG8-AS1	lncRNA	lnc-CPSF7	lncRNA	unknown	NA	HEK293	We performed PAR-CLIP experiments for 3' end processing factors;CLIPseq data were analysed by CLIPdb	NA	NA	NA	NA	NA	NA
lnc-PPP6R1	lncRNA	lnc-CPSF7	lncRNA	unknown	NA	HEK293	We performed PAR-CLIP experiments for 3' end processing factors;CLIPseq data were analysed by CLIPdb	NA	NA	NA	NA	NA	NA
lnc-U2AF2	lncRNA	lnc-CPSF7	lncRNA	unknown	NA	HEK293	We performed PAR-CLIP experiments for 3' end processing factors;CLIPseq data were analysed by CLIPdb	NA	NA	NA	NA	NA	NA
lnc-ID2	lncRNA	lnc-CPSF7	lncRNA	unknown	NA	HEK293	We performed PAR-CLIP experiments for 3' end processing factors;CLIPseq data were analysed by CLIPdb	NA	NA	NA	NA	NA	NA
lnc-KIDINS220	lncRNA	lnc-CPSF7	lncRNA	unknown	NA	HEK293	We performed PAR-CLIP experiments for 3' end processing factors;CLIPseq data were analysed by CLIPdb	NA	NA	NA	NA	NA	NA
lnc-PDIA6	lncRNA	lnc-CPSF7	lncRNA	unknown	NA	HEK293	We performed PAR-CLIP experiments for 3' end processing factors;CLIPseq data were analysed by CLIPdb	NA	NA	NA	NA	NA	NA
lnc-DDX1	lncRNA	lnc-CPSF7	lncRNA	unknown	NA	HEK293	We performed PAR-CLIP experiments for 3' end processing factors;CLIPseq data were analysed by CLIPdb	NA	NA	NA	NA	NA	NA
lnc-PUM2	lncRNA	lnc-CPSF7	lncRNA	unknown	NA	HEK293	We performed PAR-CLIP experiments for 3' end processing factors;CLIPseq data were analysed by CLIPdb	NA	NA	NA	NA	NA	NA
lnc-PTRHD1	lncRNA	lnc-CPSF7	lncRNA	unknown	NA	HEK293	We performed PAR-CLIP experiments for 3' end processing factors;CLIPseq data were analysed by CLIPdb	NA	NA	NA	NA	NA	NA
lnc-CENPO	lncRNA	lnc-CPSF7	lncRNA	unknown	NA	HEK293	We performed PAR-CLIP experiments for 3' end processing factors;CLIPseq data were analysed by CLIPdb	NA	NA	NA	NA	NA	NA
PPP1CB	lncRNA	lnc-CPSF7	lncRNA	unknown	NA	HEK293	We performed PAR-CLIP experiments for 3' end processing factors;CLIPseq data were analysed by CLIPdb	NA	NA	NA	NA	NA	NA
lnc-SPDYA	lncRNA	lnc-CPSF7	lncRNA	unknown	NA	HEK293	We performed PAR-CLIP experiments for 3' end processing factors;CLIPseq data were analysed by CLIPdb	NA	NA	NA	NA	NA	NA
lnc-BIRC6	lncRNA	lnc-CPSF7	lncRNA	unknown	NA	HEK293	We performed PAR-CLIP experiments for 3' end processing factors;CLIPseq data were analysed by CLIPdb	NA	NA	NA	NA	NA	NA
lnc-FEZ2	lncRNA	lnc-CPSF7	lncRNA	unknown	NA	HEK293	We performed PAR-CLIP experiments for 3' end processing factors;CLIPseq data were analysed by CLIPdb	NA	NA	NA	NA	NA	NA
CAMKMT	lncRNA	lnc-CPSF7	lncRNA	unknown	NA	HEK293	We performed PAR-CLIP experiments for 3' end processing factors;CLIPseq data were analysed by CLIPdb	NA	NA	NA	NA	NA	NA
lnc-GPR75-ASB3	lncRNA	lnc-CPSF7	lncRNA	unknown	NA	HEK293	We performed PAR-CLIP experiments for 3' end processing factors;CLIPseq data were analysed by CLIPdb	NA	NA	NA	NA	NA	NA
lnc-RPS27A	lncRNA	lnc-CPSF7	lncRNA	unknown	NA	HEK293	We performed PAR-CLIP experiments for 3' end processing factors;CLIPseq data were analysed by CLIPdb	NA	NA	NA	NA	NA	NA
lnc-MTIF2	lncRNA	lnc-CPSF7	lncRNA	unknown	NA	HEK293	We performed PAR-CLIP experiments for 3' end processing factors;CLIPseq data were analysed by CLIPdb	NA	NA	NA	NA	NA	NA
lnc-EHBP1	lncRNA	lnc-CPSF7	lncRNA	unknown	NA	HEK293	We performed PAR-CLIP experiments for 3' end processing factors;CLIPseq data were analysed by CLIPdb	NA	NA	NA	NA	NA	NA
lnc-WDPCP	lncRNA	lnc-CPSF7	lncRNA	unknown	NA	HEK293	We performed PAR-CLIP experiments for 3' end processing factors;CLIPseq data were analysed by CLIPdb	NA	NA	NA	NA	NA	NA
lnc-TIA1	lncRNA	lnc-CPSF7	lncRNA	unknown	NA	HEK293	We performed PAR-CLIP experiments for 3' end processing factors;CLIPseq data were analysed by CLIPdb	NA	NA	NA	NA	NA	NA
lnc-TPRKB	lncRNA	lnc-CPSF7	lncRNA	unknown	NA	HEK293	We performed PAR-CLIP experiments for 3' end processing factors;CLIPseq data were analysed by CLIPdb	NA	NA	NA	NA	NA	NA
lnc-DUSP11	lncRNA	lnc-CPSF7	lncRNA	unknown	NA	HEK293	We performed PAR-CLIP experiments for 3' end processing factors;CLIPseq data were analysed by CLIPdb	NA	NA	NA	NA	NA	NA
DGUOK-AS1	lncRNA	lnc-CPSF7	lncRNA	unknown	NA	HEK293	We performed PAR-CLIP experiments for 3' end processing factors;CLIPseq data were analysed by CLIPdb	NA	NA	NA	NA	NA	NA
lnc-CCDC142	lncRNA	lnc-CPSF7	lncRNA	unknown	NA	HEK293	We performed PAR-CLIP experiments for 3' end processing factors;CLIPseq data were analysed by CLIPdb	NA	NA	NA	NA	NA	NA
lnc-SUCLG1	lncRNA	lnc-CPSF7	lncRNA	unknown	NA	HEK293	We performed PAR-CLIP experiments for 3' end processing factors;CLIPseq data were analysed by CLIPdb	NA	NA	NA	NA	NA	NA
lnc-COX5B	lncRNA	lnc-CPSF7	lncRNA	unknown	NA	HEK293	We performed PAR-CLIP experiments for 3' end processing factors;CLIPseq data were analysed by CLIPdb	NA	NA	NA	NA	NA	NA
lnc-COA5	lncRNA	lnc-CPSF7	lncRNA	unknown	NA	HEK293	We performed PAR-CLIP experiments for 3' end processing factors;CLIPseq data were analysed by CLIPdb	NA	NA	NA	NA	NA	NA
lnc-MGAT4A	lncRNA	lnc-CPSF7	lncRNA	unknown	NA	HEK293	We performed PAR-CLIP experiments for 3' end processing factors;CLIPseq data were analysed by CLIPdb	NA	NA	NA	NA	NA	NA
lnc-MITD1	lncRNA	lnc-CPSF7	lncRNA	unknown	NA	HEK293	We performed PAR-CLIP experiments for 3' end processing factors;CLIPseq data were analysed by CLIPdb	NA	NA	NA	NA	NA	NA
C2orf15	lncRNA	lnc-CPSF7	lncRNA	unknown	NA	HEK293	We performed PAR-CLIP experiments for 3' end processing factors;CLIPseq data were analysed by CLIPdb	NA	NA	NA	NA	NA	NA
lnc-CCDC93	lncRNA	lnc-CPSF7	lncRNA	unknown	NA	HEK293	We performed PAR-CLIP experiments for 3' end processing factors;CLIPseq data were analysed by CLIPdb	NA	NA	NA	NA	NA	NA
lnc-IWS1	lncRNA	lnc-CPSF7	lncRNA	unknown	NA	HEK293	We performed PAR-CLIP experiments for 3' end processing factors;CLIPseq data were analysed by CLIPdb	NA	NA	NA	NA	NA	NA
R3HDM1	lncRNA	lnc-CPSF7	lncRNA	unknown	NA	HEK293	We performed PAR-CLIP experiments for 3' end processing factors;CLIPseq data were analysed by CLIPdb	NA	NA	NA	NA	NA	NA
UBXN4	lncRNA	lnc-CPSF7	lncRNA	unknown	NA	HEK293	We performed PAR-CLIP experiments for 3' end processing factors;CLIPseq data were analysed by CLIPdb	NA	NA	NA	NA	NA	NA
lnc-ORC4	lncRNA	lnc-CPSF7	lncRNA	unknown	NA	HEK293	We performed PAR-CLIP experiments for 3' end processing factors;CLIPseq data were analysed by CLIPdb	NA	NA	NA	NA	NA	NA
lnc-STAM2	lncRNA	lnc-CPSF7	lncRNA	unknown	NA	HEK293	We performed PAR-CLIP experiments for 3' end processing factors;CLIPseq data were analysed by CLIPdb	NA	NA	NA	NA	NA	NA
lnc-PPIG	lncRNA	lnc-CPSF7	lncRNA	unknown	NA	HEK293	We performed PAR-CLIP experiments for 3' end processing factors;CLIPseq data were analysed by CLIPdb	NA	NA	NA	NA	NA	NA
lnc-SP3	lncRNA	lnc-CPSF7	lncRNA	unknown	NA	HEK293	We performed PAR-CLIP experiments for 3' end processing factors;CLIPseq data were analysed by CLIPdb	NA	NA	NA	NA	NA	NA
lnc-SCRN3	lncRNA	lnc-CPSF7	lncRNA	unknown	NA	HEK293	We performed PAR-CLIP experiments for 3' end processing factors;CLIPseq data were analysed by CLIPdb	NA	NA	NA	NA	NA	NA
HSPE1	lncRNA	lnc-CPSF7	lncRNA	unknown	NA	HEK293	We performed PAR-CLIP experiments for 3' end processing factors;CLIPseq data were analysed by CLIPdb	NA	NA	NA	NA	NA	NA
ABI2	lncRNA	lnc-CPSF7	lncRNA	unknown	NA	HEK293	We performed PAR-CLIP experiments for 3' end processing factors;CLIPseq data were analysed by CLIPdb	NA	NA	NA	NA	NA	NA
XRCC5	lncRNA	lnc-CPSF7	lncRNA	unknown	NA	HEK293	We performed PAR-CLIP experiments for 3' end processing factors;CLIPseq data were analysed by CLIPdb	NA	NA	NA	NA	NA	NA
PTMA	lncRNA	lnc-CPSF7	lncRNA	unknown	NA	HEK293	We performed PAR-CLIP experiments for 3' end processing factors;CLIPseq data were analysed by CLIPdb	NA	NA	NA	NA	NA	NA
lnc-ATG16L1	lncRNA	lnc-CPSF7	lncRNA	unknown	NA	HEK293	We performed PAR-CLIP experiments for 3' end processing factors;CLIPseq data were analysed by CLIPdb	NA	NA	NA	NA	NA	NA
lnc-NDUFA10	lncRNA	lnc-CPSF7	lncRNA	unknown	NA	HEK293	We performed PAR-CLIP experiments for 3' end processing factors;CLIPseq data were analysed by CLIPdb	NA	NA	NA	NA	NA	NA
lnc-STK25	lncRNA	lnc-CPSF7	lncRNA	unknown	NA	HEK293	We performed PAR-CLIP experiments for 3' end processing factors;CLIPseq data were analysed by CLIPdb	NA	NA	NA	NA	NA	NA
lnc-DTYMK	lncRNA	lnc-CPSF7	lncRNA	unknown	NA	HEK293	We performed PAR-CLIP experiments for 3' end processing factors;CLIPseq data were analysed by CLIPdb	NA	NA	NA	NA	NA	NA
NOP56	lncRNA	lnc-CPSF7	lncRNA	unknown	NA	HEK293	We performed PAR-CLIP experiments for 3' end processing factors;CLIPseq data were analysed by CLIPdb	NA	NA	NA	NA	NA	NA
UBOX5-AS1	lncRNA	lnc-CPSF7	lncRNA	unknown	NA	HEK293	We performed PAR-CLIP experiments for 3' end processing factors;CLIPseq data were analysed by CLIPdb	NA	NA	NA	NA	NA	NA
lnc-MGME1	lncRNA	lnc-CPSF7	lncRNA	unknown	NA	HEK293	We performed PAR-CLIP experiments for 3' end processing factors;CLIPseq data were analysed by CLIPdb	NA	NA	NA	NA	NA	NA
lnc-RBBP9	lncRNA	lnc-CPSF7	lncRNA	unknown	NA	HEK293	We performed PAR-CLIP experiments for 3' end processing factors;CLIPseq data were analysed by CLIPdb	NA	NA	NA	NA	NA	NA
ENTPD6	lncRNA	lnc-CPSF7	lncRNA	unknown	NA	HEK293	We performed PAR-CLIP experiments for 3' end processing factors;CLIPseq data were analysed by CLIPdb	NA	NA	NA	NA	NA	NA
HM13-AS1	lncRNA	lnc-CPSF7	lncRNA	unknown	NA	HEK293	We performed PAR-CLIP experiments for 3' end processing factors;CLIPseq data were analysed by CLIPdb	NA	NA	NA	NA	NA	NA
NONHSAG031601	lncRNA	lnc-CPSF7	lncRNA	unknown	NA	HEK293	We performed PAR-CLIP experiments for 3' end processing factors;CLIPseq data were analysed by CLIPdb	NA	NA	NA	NA	NA	NA
ASXL1	lncRNA	lnc-CPSF7	lncRNA	unknown	NA	HEK293	We performed PAR-CLIP experiments for 3' end processing factors;CLIPseq data were analysed by CLIPdb	NA	NA	NA	NA	NA	NA
lnc-RALY	lncRNA	lnc-CPSF7	lncRNA	unknown	NA	HEK293	We performed PAR-CLIP experiments for 3' end processing factors;CLIPseq data were analysed by CLIPdb	NA	NA	NA	NA	NA	NA
NONHSAG031657	lncRNA	lnc-CPSF7	lncRNA	unknown	NA	HEK293	We performed PAR-CLIP experiments for 3' end processing factors;CLIPseq data were analysed by CLIPdb	NA	NA	NA	NA	NA	NA
lnc-EIF6	lncRNA	lnc-CPSF7	lncRNA	unknown	NA	HEK293	We performed PAR-CLIP experiments for 3' end processing factors;CLIPseq data were analysed by CLIPdb	NA	NA	NA	NA	NA	NA
YWHAB	lncRNA	lnc-CPSF7	lncRNA	unknown	NA	HEK293	We performed PAR-CLIP experiments for 3' end processing factors;CLIPseq data were analysed by CLIPdb	NA	NA	NA	NA	NA	NA
NONHSAG031974	lncRNA	lnc-CPSF7	lncRNA	unknown	NA	HEK293	We performed PAR-CLIP experiments for 3' end processing factors;CLIPseq data were analysed by CLIPdb	NA	NA	NA	NA	NA	NA
STX16-NPEPL1	lncRNA	lnc-CPSF7	lncRNA	unknown	NA	HEK293	We performed PAR-CLIP experiments for 3' end processing factors;CLIPseq data were analysed by CLIPdb	NA	NA	NA	NA	NA	NA
lnc-GNAS	lncRNA	lnc-CPSF7	lncRNA	unknown	NA	HEK293	We performed PAR-CLIP experiments for 3' end processing factors;CLIPseq data were analysed by CLIPdb	NA	NA	NA	NA	NA	NA
lnc-TAF4	lncRNA	lnc-CPSF7	lncRNA	unknown	NA	HEK293	We performed PAR-CLIP experiments for 3' end processing factors;CLIPseq data were analysed by CLIPdb	NA	NA	NA	NA	NA	NA
NONHSAG032232	lncRNA	lnc-CPSF7	lncRNA	unknown	NA	HEK293	We performed PAR-CLIP experiments for 3' end processing factors;CLIPseq data were analysed by CLIPdb	NA	NA	NA	NA	NA	NA
lnc-ARFGAP1	lncRNA	lnc-CPSF7	lncRNA	unknown	NA	HEK293	We performed PAR-CLIP experiments for 3' end processing factors;CLIPseq data were analysed by CLIPdb	NA	NA	NA	NA	NA	NA
SLC2A4RG	lncRNA	lnc-CPSF7	lncRNA	unknown	NA	HEK293	We performed PAR-CLIP experiments for 3' end processing factors;CLIPseq data were analysed by CLIPdb	NA	NA	NA	NA	NA	NA
lnc-BTG3	lncRNA	lnc-CPSF7	lncRNA	unknown	NA	HEK293	We performed PAR-CLIP experiments for 3' end processing factors;CLIPseq data were analysed by CLIPdb	NA	NA	NA	NA	NA	NA
BACH1-AS1	lncRNA	lnc-CPSF7	lncRNA	unknown	NA	HEK293	We performed PAR-CLIP experiments for 3' end processing factors;CLIPseq data were analysed by CLIPdb	NA	NA	NA	NA	NA	NA
lnc-SOD1	lncRNA	lnc-CPSF7	lncRNA	unknown	NA	HEK293	We performed PAR-CLIP experiments for 3' end processing factors;CLIPseq data were analysed by CLIPdb	NA	NA	NA	NA	NA	NA
lnc-DONSON	lncRNA	lnc-CPSF7	lncRNA	unknown	NA	HEK293	We performed PAR-CLIP experiments for 3' end processing factors;CLIPseq data were analysed by CLIPdb	NA	NA	NA	NA	NA	NA
lnc-TTC3	lncRNA	lnc-CPSF7	lncRNA	unknown	NA	HEK293	We performed PAR-CLIP experiments for 3' end processing factors;CLIPseq data were analysed by CLIPdb	NA	NA	NA	NA	NA	NA
lnc-WRB	lncRNA	lnc-CPSF7	lncRNA	unknown	NA	HEK293	We performed PAR-CLIP experiments for 3' end processing factors;CLIPseq data were analysed by CLIPdb	NA	NA	NA	NA	NA	NA
lnc-HPS4	lncRNA	lnc-CPSF7	lncRNA	unknown	NA	HEK293	We performed PAR-CLIP experiments for 3' end processing factors;CLIPseq data were analysed by CLIPdb	NA	NA	NA	NA	NA	NA
lnc-PITPNB	lncRNA	lnc-CPSF7	lncRNA	unknown	NA	HEK293	We performed PAR-CLIP experiments for 3' end processing factors;CLIPseq data were analysed by CLIPdb	NA	NA	NA	NA	NA	NA
lnc-CSNK1E	lncRNA	lnc-CPSF7	lncRNA	unknown	NA	HEK293	We performed PAR-CLIP experiments for 3' end processing factors;CLIPseq data were analysed by CLIPdb	NA	NA	NA	NA	NA	NA
lnc-RPL3	lncRNA	lnc-CPSF7	lncRNA	unknown	NA	HEK293	We performed PAR-CLIP experiments for 3' end processing factors;CLIPseq data were analysed by CLIPdb	NA	NA	NA	NA	NA	NA
ADSL	lncRNA	lnc-CPSF7	lncRNA	unknown	NA	HEK293	We performed PAR-CLIP experiments for 3' end processing factors;CLIPseq data were analysed by CLIPdb	NA	NA	NA	NA	NA	NA
RP5-1042K10.13	lncRNA	lnc-CPSF7	lncRNA	unknown	NA	HEK293	We performed PAR-CLIP experiments for 3' end processing factors;CLIPseq data were analysed by CLIPdb	NA	NA	NA	NA	NA	NA
lnc-DESI1	lncRNA	lnc-CPSF7	lncRNA	unknown	NA	HEK293	We performed PAR-CLIP experiments for 3' end processing factors;CLIPseq data were analysed by CLIPdb	NA	NA	NA	NA	NA	NA
lnc-SRGAP3	lncRNA	lnc-CPSF7	lncRNA	unknown	NA	HEK293	We performed PAR-CLIP experiments for 3' end processing factors;CLIPseq data were analysed by CLIPdb	NA	NA	NA	NA	NA	NA
lnc-ATG7	lncRNA	lnc-CPSF7	lncRNA	unknown	NA	HEK293	We performed PAR-CLIP experiments for 3' end processing factors;CLIPseq data were analysed by CLIPdb	NA	NA	NA	NA	NA	NA
EAF1-AS1	lncRNA	lnc-CPSF7	lncRNA	unknown	NA	HEK293	We performed PAR-CLIP experiments for 3' end processing factors;CLIPseq data were analysed by CLIPdb	NA	NA	NA	NA	NA	NA
lnc-TOP2B	lncRNA	lnc-CPSF7	lncRNA	unknown	NA	HEK293	We performed PAR-CLIP experiments for 3' end processing factors;CLIPseq data were analysed by CLIPdb	NA	NA	NA	NA	NA	NA
lnc-OSBPL10	lncRNA	lnc-CPSF7	lncRNA	unknown	NA	HEK293	We performed PAR-CLIP experiments for 3' end processing factors;CLIPseq data were analysed by CLIPdb	NA	NA	NA	NA	NA	NA
lnc-CMTM6	lncRNA	lnc-CPSF7	lncRNA	unknown	NA	HEK293	We performed PAR-CLIP experiments for 3' end processing factors;CLIPseq data were analysed by CLIPdb	NA	NA	NA	NA	NA	NA
lnc-SETD2	lncRNA	lnc-CPSF7	lncRNA	unknown	NA	HEK293	We performed PAR-CLIP experiments for 3' end processing factors;CLIPseq data were analysed by CLIPdb	NA	NA	NA	NA	NA	NA
lnc-SMARCC1	lncRNA	lnc-CPSF7	lncRNA	unknown	NA	HEK293	We performed PAR-CLIP experiments for 3' end processing factors;CLIPseq data were analysed by CLIPdb	NA	NA	NA	NA	NA	NA
lnc-SHISA5	lncRNA	lnc-CPSF7	lncRNA	unknown	NA	HEK293	We performed PAR-CLIP experiments for 3' end processing factors;CLIPseq data were analysed by CLIPdb	NA	NA	NA	NA	NA	NA
lnc-ARIH2	lncRNA	lnc-CPSF7	lncRNA	unknown	NA	HEK293	We performed PAR-CLIP experiments for 3' end processing factors;CLIPseq data were analysed by CLIPdb	NA	NA	NA	NA	NA	NA
lnc-IMPDH2	lncRNA	lnc-CPSF7	lncRNA	unknown	NA	HEK293	We performed PAR-CLIP experiments for 3' end processing factors;CLIPseq data were analysed by CLIPdb	NA	NA	NA	NA	NA	NA
lnc-SFMBT1	lncRNA	lnc-CPSF7	lncRNA	unknown	NA	HEK293	We performed PAR-CLIP experiments for 3' end processing factors;CLIPseq data were analysed by CLIPdb	NA	NA	NA	NA	NA	NA
lnc-ARF4	lncRNA	lnc-CPSF7	lncRNA	unknown	NA	HEK293	We performed PAR-CLIP experiments for 3' end processing factors;CLIPseq data were analysed by CLIPdb	NA	NA	NA	NA	NA	NA
lnc-DENND6A	lncRNA	lnc-CPSF7	lncRNA	unknown	NA	HEK293	We performed PAR-CLIP experiments for 3' end processing factors;CLIPseq data were analysed by CLIPdb	NA	NA	NA	NA	NA	NA
lnc-SLC25A26	lncRNA	lnc-CPSF7	lncRNA	unknown	NA	HEK293	We performed PAR-CLIP experiments for 3' end processing factors;CLIPseq data were analysed by CLIPdb	NA	NA	NA	NA	NA	NA
lnc-ATG3	lncRNA	lnc-CPSF7	lncRNA	unknown	NA	HEK293	We performed PAR-CLIP experiments for 3' end processing factors;CLIPseq data were analysed by CLIPdb	NA	NA	NA	NA	NA	NA
lnc-ATP6V1A	lncRNA	lnc-CPSF7	lncRNA	unknown	NA	HEK293	We performed PAR-CLIP experiments for 3' end processing factors;CLIPseq data were analysed by CLIPdb	NA	NA	NA	NA	NA	NA
lnc-NDUFB4	lncRNA	lnc-CPSF7	lncRNA	unknown	NA	HEK293	We performed PAR-CLIP experiments for 3' end processing factors;CLIPseq data were analysed by CLIPdb	NA	NA	NA	NA	NA	NA
lnc-CCDC14	lncRNA	lnc-CPSF7	lncRNA	unknown	NA	HEK293	We performed PAR-CLIP experiments for 3' end processing factors;CLIPseq data were analysed by CLIPdb	NA	NA	NA	NA	NA	NA
RAB7A	lncRNA	lnc-CPSF7	lncRNA	unknown	NA	HEK293	We performed PAR-CLIP experiments for 3' end processing factors;CLIPseq data were analysed by CLIPdb	NA	NA	NA	NA	NA	NA
lnc-TMCC1	lncRNA	lnc-CPSF7	lncRNA	unknown	NA	HEK293	We performed PAR-CLIP experiments for 3' end processing factors;CLIPseq data were analysed by CLIPdb	NA	NA	NA	NA	NA	NA
lnc-MRPL3	lncRNA	lnc-CPSF7	lncRNA	unknown	NA	HEK293	We performed PAR-CLIP experiments for 3' end processing factors;CLIPseq data were analysed by CLIPdb	NA	NA	NA	NA	NA	NA
NONHSAG036136	lncRNA	lnc-CPSF7	lncRNA	unknown	NA	HEK293	We performed PAR-CLIP experiments for 3' end processing factors;CLIPseq data were analysed by CLIPdb	NA	NA	NA	NA	NA	NA
lnc-ANKUB1	lncRNA	lnc-CPSF7	lncRNA	unknown	NA	HEK293	We performed PAR-CLIP experiments for 3' end processing factors;CLIPseq data were analysed by CLIPdb	NA	NA	NA	NA	NA	NA
lnc-TSC22D2	lncRNA	lnc-CPSF7	lncRNA	unknown	NA	HEK293	We performed PAR-CLIP experiments for 3' end processing factors;CLIPseq data were analysed by CLIPdb	NA	NA	NA	NA	NA	NA
lnc-RSRC1	lncRNA	lnc-CPSF7	lncRNA	unknown	NA	HEK293	We performed PAR-CLIP experiments for 3' end processing factors;CLIPseq data were analysed by CLIPdb	NA	NA	NA	NA	NA	NA
lnc-KPNA4	lncRNA	lnc-CPSF7	lncRNA	unknown	NA	HEK293	We performed PAR-CLIP experiments for 3' end processing factors;CLIPseq data were analysed by CLIPdb	NA	NA	NA	NA	NA	NA
lnc-FNDC3B	lncRNA	lnc-CPSF7	lncRNA	unknown	NA	HEK293	We performed PAR-CLIP experiments for 3' end processing factors;CLIPseq data were analysed by CLIPdb	NA	NA	NA	NA	NA	NA
lnc-SENP2	lncRNA	lnc-CPSF7	lncRNA	unknown	NA	HEK293	We performed PAR-CLIP experiments for 3' end processing factors;CLIPseq data were analysed by CLIPdb	NA	NA	NA	NA	NA	NA
lnc-PPP1R2	lncRNA	lnc-CPSF7	lncRNA	unknown	NA	HEK293	We performed PAR-CLIP experiments for 3' end processing factors;CLIPseq data were analysed by CLIPdb	NA	NA	NA	NA	NA	NA
NONHSAG037306	lncRNA	lnc-CPSF7	lncRNA	unknown	NA	HEK293	We performed PAR-CLIP experiments for 3' end processing factors;CLIPseq data were analysed by CLIPdb	NA	NA	NA	NA	NA	NA
ADD1	lncRNA	lnc-CPSF7	lncRNA	unknown	NA	HEK293	We performed PAR-CLIP experiments for 3' end processing factors;CLIPseq data were analysed by CLIPdb	NA	NA	NA	NA	NA	NA
lnc-KIAA0232	lncRNA	lnc-CPSF7	lncRNA	unknown	NA	HEK293	We performed PAR-CLIP experiments for 3' end processing factors;CLIPseq data were analysed by CLIPdb	NA	NA	NA	NA	NA	NA
LIAS	lncRNA	lnc-CPSF7	lncRNA	unknown	NA	HEK293	We performed PAR-CLIP experiments for 3' end processing factors;CLIPseq data were analysed by CLIPdb	NA	NA	NA	NA	NA	NA
lnc-HNRNPD	lncRNA	lnc-CPSF7	lncRNA	unknown	NA	HEK293	We performed PAR-CLIP experiments for 3' end processing factors;CLIPseq data were analysed by CLIPdb	NA	NA	NA	NA	NA	NA
lnc-SMARCAD1	lncRNA	lnc-CPSF7	lncRNA	unknown	NA	HEK293	We performed PAR-CLIP experiments for 3' end processing factors;CLIPseq data were analysed by CLIPdb	NA	NA	NA	NA	NA	NA
lnc-LARP7	lncRNA	lnc-CPSF7	lncRNA	unknown	NA	HEK293	We performed PAR-CLIP experiments for 3' end processing factors;CLIPseq data were analysed by CLIPdb	NA	NA	NA	NA	NA	NA
lnc-EXOSC9	lncRNA	lnc-CPSF7	lncRNA	unknown	NA	HEK293	We performed PAR-CLIP experiments for 3' end processing factors;CLIPseq data were analysed by CLIPdb	NA	NA	NA	NA	NA	NA
lnc-TMA16	lncRNA	lnc-CPSF7	lncRNA	unknown	NA	HEK293	We performed PAR-CLIP experiments for 3' end processing factors;CLIPseq data were analysed by CLIPdb	NA	NA	NA	NA	NA	NA
HAND2-AS1	lncRNA	lnc-CPSF7	lncRNA	unknown	NA	HEK293	We performed PAR-CLIP experiments for 3' end processing factors;CLIPseq data were analysed by CLIPdb	NA	NA	NA	NA	NA	NA
lnc-EXOC3	lncRNA	lnc-CPSF7	lncRNA	unknown	NA	HEK293	We performed PAR-CLIP experiments for 3' end processing factors;CLIPseq data were analysed by CLIPdb	NA	NA	NA	NA	NA	NA
lnc-MTRR	lncRNA	lnc-CPSF7	lncRNA	unknown	NA	HEK293	We performed PAR-CLIP experiments for 3' end processing factors;CLIPseq data were analysed by CLIPdb	NA	NA	NA	NA	NA	NA
lnc-DNAJC21	lncRNA	lnc-CPSF7	lncRNA	unknown	NA	HEK293	We performed PAR-CLIP experiments for 3' end processing factors;CLIPseq data were analysed by CLIPdb	NA	NA	NA	NA	NA	NA
NONHSAG040397	lncRNA	lnc-CPSF7	lncRNA	unknown	NA	HEK293	We performed PAR-CLIP experiments for 3' end processing factors;CLIPseq data were analysed by CLIPdb	NA	NA	NA	NA	NA	NA
GPBP1	lncRNA	lnc-CPSF7	lncRNA	unknown	NA	HEK293	We performed PAR-CLIP experiments for 3' end processing factors;CLIPseq data were analysed by CLIPdb	NA	NA	NA	NA	NA	NA
NDUFAF2	lncRNA	lnc-CPSF7	lncRNA	unknown	NA	HEK293	We performed PAR-CLIP experiments for 3' end processing factors;CLIPseq data were analysed by CLIPdb	NA	NA	NA	NA	NA	NA
SREK1	lncRNA	lnc-CPSF7	lncRNA	unknown	NA	HEK293	We performed PAR-CLIP experiments for 3' end processing factors;CLIPseq data were analysed by CLIPdb	NA	NA	NA	NA	NA	NA
ZBED3-AS1	lncRNA	lnc-CPSF7	lncRNA	unknown	NA	HEK293	We performed PAR-CLIP experiments for 3' end processing factors;CLIPseq data were analysed by CLIPdb	NA	NA	NA	NA	NA	NA
lnc-AP3B1	lncRNA	lnc-CPSF7	lncRNA	unknown	NA	HEK293	We performed PAR-CLIP experiments for 3' end processing factors;CLIPseq data were analysed by CLIPdb	NA	NA	NA	NA	NA	NA
lnc-LHFPL2	lncRNA	lnc-CPSF7	lncRNA	unknown	NA	HEK293	We performed PAR-CLIP experiments for 3' end processing factors;CLIPseq data were analysed by CLIPdb	NA	NA	NA	NA	NA	NA
ANKRD32	lncRNA	lnc-CPSF7	lncRNA	unknown	NA	HEK293	We performed PAR-CLIP experiments for 3' end processing factors;CLIPseq data were analysed by CLIPdb	NA	NA	NA	NA	NA	NA
lnc-APC	lncRNA	lnc-CPSF7	lncRNA	unknown	NA	HEK293	We performed PAR-CLIP experiments for 3' end processing factors;CLIPseq data were analysed by CLIPdb	NA	NA	NA	NA	NA	NA
lnc-ATG12	lncRNA	lnc-CPSF7	lncRNA	unknown	NA	HEK293	We performed PAR-CLIP experiments for 3' end processing factors;CLIPseq data were analysed by CLIPdb	NA	NA	NA	NA	NA	NA
DMXL1	lncRNA	lnc-CPSF7	lncRNA	unknown	NA	HEK293	We performed PAR-CLIP experiments for 3' end processing factors;CLIPseq data were analysed by CLIPdb	NA	NA	NA	NA	NA	NA
lnc-KIF3A	lncRNA	lnc-CPSF7	lncRNA	unknown	NA	HEK293	We performed PAR-CLIP experiments for 3' end processing factors;CLIPseq data were analysed by CLIPdb	NA	NA	NA	NA	NA	NA
lnc-ZCCHC10	lncRNA	lnc-CPSF7	lncRNA	unknown	NA	HEK293	We performed PAR-CLIP experiments for 3' end processing factors;CLIPseq data were analysed by CLIPdb	NA	NA	NA	NA	NA	NA
lnc-HARS	lncRNA	lnc-CPSF7	lncRNA	unknown	NA	HEK293	We performed PAR-CLIP experiments for 3' end processing factors;CLIPseq data were analysed by CLIPdb	NA	NA	NA	NA	NA	NA
lnc-LARS	lncRNA	lnc-CPSF7	lncRNA	unknown	NA	HEK293	We performed PAR-CLIP experiments for 3' end processing factors;CLIPseq data were analysed by CLIPdb	NA	NA	NA	NA	NA	NA
lnc-UBLCP1	lncRNA	lnc-CPSF7	lncRNA	unknown	NA	HEK293	We performed PAR-CLIP experiments for 3' end processing factors;CLIPseq data were analysed by CLIPdb	NA	NA	NA	NA	NA	NA
lnc-MAT2B	lncRNA	lnc-CPSF7	lncRNA	unknown	NA	HEK293	We performed PAR-CLIP experiments for 3' end processing factors;CLIPseq data were analysed by CLIPdb	NA	NA	NA	NA	NA	NA
PRR7-AS1	lncRNA	lnc-CPSF7	lncRNA	unknown	NA	HEK293	We performed PAR-CLIP experiments for 3' end processing factors;CLIPseq data were analysed by CLIPdb	NA	NA	NA	NA	NA	NA
lnc-CANX	lncRNA	lnc-CPSF7	lncRNA	unknown	NA	HEK293	We performed PAR-CLIP experiments for 3' end processing factors;CLIPseq data were analysed by CLIPdb	NA	NA	NA	NA	NA	NA
lnc-RNF130	lncRNA	lnc-CPSF7	lncRNA	unknown	NA	HEK293	We performed PAR-CLIP experiments for 3' end processing factors;CLIPseq data were analysed by CLIPdb	NA	NA	NA	NA	NA	NA
lnc-GMDS	lncRNA	lnc-CPSF7	lncRNA	unknown	NA	HEK293	We performed PAR-CLIP experiments for 3' end processing factors;CLIPseq data were analysed by CLIPdb	NA	NA	NA	NA	NA	NA
NONHSAG042683	lncRNA	lnc-CPSF7	lncRNA	unknown	NA	HEK293	We performed PAR-CLIP experiments for 3' end processing factors;CLIPseq data were analysed by CLIPdb	NA	NA	NA	NA	NA	NA
lnc-FAM217A	lncRNA	lnc-CPSF7	lncRNA	unknown	NA	HEK293	We performed PAR-CLIP experiments for 3' end processing factors;CLIPseq data were analysed by CLIPdb	NA	NA	NA	NA	NA	NA
lnc-COL21A1	lncRNA	lnc-CPSF7	lncRNA	unknown	NA	HEK293	We performed PAR-CLIP experiments for 3' end processing factors;CLIPseq data were analysed by CLIPdb	NA	NA	NA	NA	NA	NA
lnc-IBTK	lncRNA	lnc-CPSF7	lncRNA	unknown	NA	HEK293	We performed PAR-CLIP experiments for 3' end processing factors;CLIPseq data were analysed by CLIPdb	NA	NA	NA	NA	NA	NA
lnc-PGM3	lncRNA	lnc-CPSF7	lncRNA	unknown	NA	HEK293	We performed PAR-CLIP experiments for 3' end processing factors;CLIPseq data were analysed by CLIPdb	NA	NA	NA	NA	NA	NA
RP3-486L4.4	lncRNA	lnc-CPSF7	lncRNA	unknown	NA	HEK293	We performed PAR-CLIP experiments for 3' end processing factors;CLIPseq data were analysed by CLIPdb	NA	NA	NA	NA	NA	NA
lnc-NDUFAF4	lncRNA	lnc-CPSF7	lncRNA	unknown	NA	HEK293	We performed PAR-CLIP experiments for 3' end processing factors;CLIPseq data were analysed by CLIPdb	NA	NA	NA	NA	NA	NA
lnc-ASCC3	lncRNA	lnc-CPSF7	lncRNA	unknown	NA	HEK293	We performed PAR-CLIP experiments for 3' end processing factors;CLIPseq data were analysed by CLIPdb	NA	NA	NA	NA	NA	NA
lnc-EYA4	lncRNA	lnc-CPSF7	lncRNA	unknown	NA	HEK293	We performed PAR-CLIP experiments for 3' end processing factors;CLIPseq data were analysed by CLIPdb	NA	NA	NA	NA	NA	NA
lnc-PDE10A	lncRNA	lnc-CPSF7	lncRNA	unknown	NA	HEK293	We performed PAR-CLIP experiments for 3' end processing factors;CLIPseq data were analysed by CLIPdb	NA	NA	NA	NA	NA	NA
lnc-ZFAND2A	lncRNA	lnc-CPSF7	lncRNA	unknown	NA	HEK293	We performed PAR-CLIP experiments for 3' end processing factors;CLIPseq data were analysed by CLIPdb	NA	NA	NA	NA	NA	NA
lnc-PHF14	lncRNA	lnc-CPSF7	lncRNA	unknown	NA	HEK293	We performed PAR-CLIP experiments for 3' end processing factors;CLIPseq data were analysed by CLIPdb	NA	NA	NA	NA	NA	NA
lnc-TRA2A	lncRNA	lnc-CPSF7	lncRNA	unknown	NA	HEK293	We performed PAR-CLIP experiments for 3' end processing factors;CLIPseq data were analysed by CLIPdb	NA	NA	NA	NA	NA	NA
CBX3	lncRNA	lnc-CPSF7	lncRNA	unknown	NA	HEK293	We performed PAR-CLIP experiments for 3' end processing factors;CLIPseq data were analysed by CLIPdb	NA	NA	NA	NA	NA	NA
lnc-HOXA13	lncRNA	lnc-CPSF7	lncRNA	unknown	NA	HEK293	We performed PAR-CLIP experiments for 3' end processing factors;CLIPseq data were analysed by CLIPdb	NA	NA	NA	NA	NA	NA
lnc-LSM5	lncRNA	lnc-CPSF7	lncRNA	unknown	NA	HEK293	We performed PAR-CLIP experiments for 3' end processing factors;CLIPseq data were analysed by CLIPdb	NA	NA	NA	NA	NA	NA
lnc-KBTBD2	lncRNA	lnc-CPSF7	lncRNA	unknown	NA	HEK293	We performed PAR-CLIP experiments for 3' end processing factors;CLIPseq data were analysed by CLIPdb	NA	NA	NA	NA	NA	NA
lnc-GLI3	lncRNA	lnc-CPSF7	lncRNA	unknown	NA	HEK293	We performed PAR-CLIP experiments for 3' end processing factors;CLIPseq data were analysed by CLIPdb	NA	NA	NA	NA	NA	NA
lnc-COA1	lncRNA	lnc-CPSF7	lncRNA	unknown	NA	HEK293	We performed PAR-CLIP experiments for 3' end processing factors;CLIPseq data were analysed by CLIPdb	NA	NA	NA	NA	NA	NA
lnc-TMED4	lncRNA	lnc-CPSF7	lncRNA	unknown	NA	HEK293	We performed PAR-CLIP experiments for 3' end processing factors;CLIPseq data were analysed by CLIPdb	NA	NA	NA	NA	NA	NA
lnc-TBRG4	lncRNA	lnc-CPSF7	lncRNA	unknown	NA	HEK293	We performed PAR-CLIP experiments for 3' end processing factors;CLIPseq data were analysed by CLIPdb	NA	NA	NA	NA	NA	NA
AKAP9	lncRNA	lnc-CPSF7	lncRNA	unknown	NA	HEK293	We performed PAR-CLIP experiments for 3' end processing factors;CLIPseq data were analysed by CLIPdb	NA	NA	NA	NA	NA	NA
lnc-CDK6	lncRNA	lnc-CPSF7	lncRNA	unknown	NA	HEK293	We performed PAR-CLIP experiments for 3' end processing factors;CLIPseq data were analysed by CLIPdb	NA	NA	NA	NA	NA	NA
lnc-BET1	lncRNA	lnc-CPSF7	lncRNA	unknown	NA	HEK293	We performed PAR-CLIP experiments for 3' end processing factors;CLIPseq data were analysed by CLIPdb	NA	NA	NA	NA	NA	NA
GS1-259H13.2	lncRNA	lnc-CPSF7	lncRNA	unknown	NA	HEK293	We performed PAR-CLIP experiments for 3' end processing factors;CLIPseq data were analysed by CLIPdb	NA	NA	NA	NA	NA	NA
lnc-NAPEPLD	lncRNA	lnc-CPSF7	lncRNA	unknown	NA	HEK293	We performed PAR-CLIP experiments for 3' end processing factors;CLIPseq data were analysed by CLIPdb	NA	NA	NA	NA	NA	NA
lnc-C7orf49	lncRNA	lnc-CPSF7	lncRNA	unknown	NA	HEK293	We performed PAR-CLIP experiments for 3' end processing factors;CLIPseq data were analysed by CLIPdb	NA	NA	NA	NA	NA	NA
lnc-MRPS33	lncRNA	lnc-CPSF7	lncRNA	unknown	NA	HEK293	We performed PAR-CLIP experiments for 3' end processing factors;CLIPseq data were analysed by CLIPdb	NA	NA	NA	NA	NA	NA
NONHSAG049169	lncRNA	lnc-CPSF7	lncRNA	unknown	NA	HEK293	We performed PAR-CLIP experiments for 3' end processing factors;CLIPseq data were analysed by CLIPdb	NA	NA	NA	NA	NA	NA
lnc-PSD3	lncRNA	lnc-CPSF7	lncRNA	unknown	NA	HEK293	We performed PAR-CLIP experiments for 3' end processing factors;CLIPseq data were analysed by CLIPdb	NA	NA	NA	NA	NA	NA
lnc-XPO7	lncRNA	lnc-CPSF7	lncRNA	unknown	NA	HEK293	We performed PAR-CLIP experiments for 3' end processing factors;CLIPseq data were analysed by CLIPdb	NA	NA	NA	NA	NA	NA
lnc-SPIDR	lncRNA	lnc-CPSF7	lncRNA	unknown	NA	HEK293	We performed PAR-CLIP experiments for 3' end processing factors;CLIPseq data were analysed by CLIPdb	NA	NA	NA	NA	NA	NA
lnc-RB1CC1	lncRNA	lnc-CPSF7	lncRNA	unknown	NA	HEK293	We performed PAR-CLIP experiments for 3' end processing factors;CLIPseq data were analysed by CLIPdb	NA	NA	NA	NA	NA	NA
lnc-TCEA1	lncRNA	lnc-CPSF7	lncRNA	unknown	NA	HEK293	We performed PAR-CLIP experiments for 3' end processing factors;CLIPseq data were analysed by CLIPdb	NA	NA	NA	NA	NA	NA
lnc-RBM12B	lncRNA	lnc-CPSF7	lncRNA	unknown	NA	HEK293	We performed PAR-CLIP experiments for 3' end processing factors;CLIPseq data were analysed by CLIPdb	NA	NA	NA	NA	NA	NA
lnc-SPAG1	lncRNA	lnc-CPSF7	lncRNA	unknown	NA	HEK293	We performed PAR-CLIP experiments for 3' end processing factors;CLIPseq data were analysed by CLIPdb	NA	NA	NA	NA	NA	NA
lnc-EMC2	lncRNA	lnc-CPSF7	lncRNA	unknown	NA	HEK293	We performed PAR-CLIP experiments for 3' end processing factors;CLIPseq data were analysed by CLIPdb	NA	NA	NA	NA	NA	NA
lnc-ZHX1	lncRNA	lnc-CPSF7	lncRNA	unknown	NA	HEK293	We performed PAR-CLIP experiments for 3' end processing factors;CLIPseq data were analysed by CLIPdb	NA	NA	NA	NA	NA	NA
lnc-COL22A1	lncRNA	lnc-CPSF7	lncRNA	unknown	NA	HEK293	We performed PAR-CLIP experiments for 3' end processing factors;CLIPseq data were analysed by CLIPdb	NA	NA	NA	NA	NA	NA
lnc-SHARPIN	lncRNA	lnc-CPSF7	lncRNA	unknown	NA	HEK293	We performed PAR-CLIP experiments for 3' end processing factors;CLIPseq data were analysed by CLIPdb	NA	NA	NA	NA	NA	NA
lnc-CDKN2A	lncRNA	lnc-CPSF7	lncRNA	unknown	NA	HEK293	We performed PAR-CLIP experiments for 3' end processing factors;CLIPseq data were analysed by CLIPdb	NA	NA	NA	NA	NA	NA
lnc-SLC25A51	lncRNA	lnc-CPSF7	lncRNA	unknown	NA	HEK293	We performed PAR-CLIP experiments for 3' end processing factors;CLIPseq data were analysed by CLIPdb	NA	NA	NA	NA	NA	NA
lnc-FAM120AOS	lncRNA	lnc-CPSF7	lncRNA	unknown	NA	HEK293	We performed PAR-CLIP experiments for 3' end processing factors;CLIPseq data were analysed by CLIPdb	NA	NA	NA	NA	NA	NA
lnc-FANCC	lncRNA	lnc-CPSF7	lncRNA	unknown	NA	HEK293	We performed PAR-CLIP experiments for 3' end processing factors;CLIPseq data were analysed by CLIPdb	NA	NA	NA	NA	NA	NA
lnc-RPL7A	lncRNA	lnc-CPSF7	lncRNA	unknown	NA	HEK293	We performed PAR-CLIP experiments for 3' end processing factors;CLIPseq data were analysed by CLIPdb	NA	NA	NA	NA	NA	NA
NONHSAG053785	lncRNA	lnc-CPSF7	lncRNA	unknown	NA	HEK293	We performed PAR-CLIP experiments for 3' end processing factors;CLIPseq data were analysed by CLIPdb	NA	NA	NA	NA	NA	NA
lnc-TSPAN6	lncRNA	lnc-CPSF7	lncRNA	unknown	NA	HEK293	We performed PAR-CLIP experiments for 3' end processing factors;CLIPseq data were analysed by CLIPdb	NA	NA	NA	NA	NA	NA
lnc-THOC2	lncRNA	lnc-CPSF7	lncRNA	unknown	NA	HEK293	We performed PAR-CLIP experiments for 3' end processing factors;CLIPseq data were analysed by CLIPdb	NA	NA	NA	NA	NA	NA
lnc-RBMX	lncRNA	lnc-CPSF7	lncRNA	unknown	NA	HEK293	We performed PAR-CLIP experiments for 3' end processing factors;CLIPseq data were analysed by CLIPdb	NA	NA	NA	NA	NA	NA
FMR1-AS1	lncRNA	lnc-CPSF7	lncRNA	unknown	NA	HEK293	We performed PAR-CLIP experiments for 3' end processing factors;CLIPseq data were analysed by CLIPdb	NA	NA	NA	NA	NA	NA
lnc-MTCP1	lncRNA	lnc-CPSF7	lncRNA	unknown	NA	HEK293	We performed PAR-CLIP experiments for 3' end processing factors;CLIPseq data were analysed by CLIPdb	NA	NA	NA	NA	NA	NA
lnc-PHF13	lncRNA	lnc-FMR1	lncRNA	unknown	NA	HEK293	FMR1 targets distinct mRNA sequence elements to regulate protein expression;CLIPseq data were analysed by CLIPdb	NA	NA	NA	NA	NA	NA
SNHG3	lncRNA	lnc-FMR1	lncRNA	unknown	NA	HEK293	FMR1 targets distinct mRNA sequence elements to regulate protein expression;CLIPseq data were analysed by CLIPdb	NA	NA	NA	NA	NA	NA
SNHG3	lncRNA	lnc-FMR1	lncRNA	unknown	NA	K562	eCLIP experiment on K562 against FMR1	NA	NA	NA	NA	NA	NA
SNHG12	lncRNA	lnc-FMR1	lncRNA	unknown	NA	HEK293	FMR1 targets distinct mRNA sequence elements to regulate protein expression;CLIPseq data were analysed by CLIPdb	NA	NA	NA	NA	NA	NA
SNHG12	lncRNA	lnc-FMR1	lncRNA	unknown	NA	K562	eCLIP experiment on K562 against FMR1	NA	NA	NA	NA	NA	NA
lnc-CLSPN	lncRNA	lnc-FMR1	lncRNA	unknown	NA	HEK293	FMR1 targets distinct mRNA sequence elements to regulate protein expression;CLIPseq data were analysed by CLIPdb	NA	NA	NA	NA	NA	NA
lnc-PRKAB2	lncRNA	lnc-FMR1	lncRNA	unknown	NA	HEK293	FMR1 targets distinct mRNA sequence elements to regulate protein expression;CLIPseq data were analysed by CLIPdb	NA	NA	NA	NA	NA	NA
lnc-ADAR	lncRNA	lnc-FMR1	lncRNA	unknown	NA	HEK293	FMR1 targets distinct mRNA sequence elements to regulate protein expression;CLIPseq data were analysed by CLIPdb	NA	NA	NA	NA	NA	NA
lnc-LBR	lncRNA	lnc-FMR1	lncRNA	unknown	NA	HEK293	FMR1 targets distinct mRNA sequence elements to regulate protein expression;CLIPseq data were analysed by CLIPdb	NA	NA	NA	NA	NA	NA
lnc-ENAH	lncRNA	lnc-FMR1	lncRNA	unknown	NA	HEK293	FMR1 targets distinct mRNA sequence elements to regulate protein expression;CLIPseq data were analysed by CLIPdb	NA	NA	NA	NA	NA	NA
lnc-COMMD3	lncRNA	lnc-FMR1	lncRNA	unknown	NA	HEK293	FMR1 targets distinct mRNA sequence elements to regulate protein expression;CLIPseq data were analysed by CLIPdb	NA	NA	NA	NA	NA	NA
lnc-TFAM	lncRNA	lnc-FMR1	lncRNA	unknown	NA	HEK293	FMR1 targets distinct mRNA sequence elements to regulate protein expression;CLIPseq data were analysed by CLIPdb	NA	NA	NA	NA	NA	NA
NONHSAG006092	lncRNA	lnc-FMR1	lncRNA	unknown	NA	HEK293	FMR1 targets distinct mRNA sequence elements to regulate protein expression;CLIPseq data were analysed by CLIPdb	NA	NA	NA	NA	NA	NA
lnc-RPS13	lncRNA	lnc-FMR1	lncRNA	unknown	NA	HEK293	FMR1 targets distinct mRNA sequence elements to regulate protein expression;CLIPseq data were analysed by CLIPdb	NA	NA	NA	NA	NA	NA
lnc-CAPRIN1	lncRNA	lnc-FMR1	lncRNA	unknown	NA	HEK293	FMR1 targets distinct mRNA sequence elements to regulate protein expression;CLIPseq data were analysed by CLIPdb	NA	NA	NA	NA	NA	NA
lnc-SNX19	lncRNA	lnc-FMR1	lncRNA	unknown	NA	HEK293	FMR1 targets distinct mRNA sequence elements to regulate protein expression;CLIPseq data were analysed by CLIPdb	NA	NA	NA	NA	NA	NA
lnc-PHB2	lncRNA	lnc-FMR1	lncRNA	unknown	NA	HEK293	FMR1 targets distinct mRNA sequence elements to regulate protein expression;CLIPseq data were analysed by CLIPdb	NA	NA	NA	NA	NA	NA
lnc-MGST1	lncRNA	lnc-FMR1	lncRNA	unknown	NA	HEK293	FMR1 targets distinct mRNA sequence elements to regulate protein expression;CLIPseq data were analysed by CLIPdb	NA	NA	NA	NA	NA	NA
lnc-SLC38A1	lncRNA	lnc-FMR1	lncRNA	unknown	NA	HEK293	FMR1 targets distinct mRNA sequence elements to regulate protein expression;CLIPseq data were analysed by CLIPdb	NA	NA	NA	NA	NA	NA
TXNRD1	lncRNA	lnc-FMR1	lncRNA	unknown	NA	HEK293	FMR1 targets distinct mRNA sequence elements to regulate protein expression;CLIPseq data were analysed by CLIPdb	NA	NA	NA	NA	NA	NA
NONHSAG013429	lncRNA	lnc-FMR1	lncRNA	unknown	NA	HEK293	FMR1 targets distinct mRNA sequence elements to regulate protein expression;CLIPseq data were analysed by CLIPdb	NA	NA	NA	NA	NA	NA
lnc-ATP6V1D	lncRNA	lnc-FMR1	lncRNA	unknown	NA	HEK293	FMR1 targets distinct mRNA sequence elements to regulate protein expression;CLIPseq data were analysed by CLIPdb	NA	NA	NA	NA	NA	NA
lnc-HSP90AA1	lncRNA	lnc-FMR1	lncRNA	unknown	NA	HEK293	FMR1 targets distinct mRNA sequence elements to regulate protein expression;CLIPseq data were analysed by CLIPdb	NA	NA	NA	NA	NA	NA
lnc-AKT1	lncRNA	lnc-FMR1	lncRNA	unknown	NA	HEK293	FMR1 targets distinct mRNA sequence elements to regulate protein expression;CLIPseq data were analysed by CLIPdb	NA	NA	NA	NA	NA	NA
lnc-TLE3	lncRNA	lnc-FMR1	lncRNA	unknown	NA	HEK293	FMR1 targets distinct mRNA sequence elements to regulate protein expression;CLIPseq data were analysed by CLIPdb	NA	NA	NA	NA	NA	NA
NONHSAG018276	lncRNA	lnc-FMR1	lncRNA	unknown	NA	HEK293	FMR1 targets distinct mRNA sequence elements to regulate protein expression;CLIPseq data were analysed by CLIPdb	NA	NA	NA	NA	NA	NA
lnc-RPS2	lncRNA	lnc-FMR1	lncRNA	unknown	NA	HEK293	FMR1 targets distinct mRNA sequence elements to regulate protein expression;CLIPseq data were analysed by CLIPdb	NA	NA	NA	NA	NA	NA
SRRM2	lncRNA	lnc-FMR1	lncRNA	unknown	NA	HEK293	FMR1 targets distinct mRNA sequence elements to regulate protein expression;CLIPseq data were analysed by CLIPdb	NA	NA	NA	NA	NA	NA
lnc-CREBBP	lncRNA	lnc-FMR1	lncRNA	unknown	NA	HEK293	FMR1 targets distinct mRNA sequence elements to regulate protein expression;CLIPseq data were analysed by CLIPdb	NA	NA	NA	NA	NA	NA
NONHSAG020469	lncRNA	lnc-FMR1	lncRNA	unknown	NA	HEK293	FMR1 targets distinct mRNA sequence elements to regulate protein expression;CLIPseq data were analysed by CLIPdb	NA	NA	NA	NA	NA	NA
lnc-FOXK2	lncRNA	lnc-FMR1	lncRNA	unknown	NA	HEK293	FMR1 targets distinct mRNA sequence elements to regulate protein expression;CLIPseq data were analysed by CLIPdb	NA	NA	NA	NA	NA	NA
NONHSAG023447	lncRNA	lnc-FMR1	lncRNA	unknown	NA	HEK293	FMR1 targets distinct mRNA sequence elements to regulate protein expression;CLIPseq data were analysed by CLIPdb	NA	NA	NA	NA	NA	NA
lnc-RPL17	lncRNA	lnc-FMR1	lncRNA	unknown	NA	HEK293	FMR1 targets distinct mRNA sequence elements to regulate protein expression;CLIPseq data were analysed by CLIPdb	NA	NA	NA	NA	NA	NA
lnc-PUM2	lncRNA	lnc-FMR1	lncRNA	unknown	NA	HEK293	FMR1 targets distinct mRNA sequence elements to regulate protein expression;CLIPseq data were analysed by CLIPdb	NA	NA	NA	NA	NA	NA
lnc-GPR75-ASB3	lncRNA	lnc-FMR1	lncRNA	unknown	NA	HEK293	FMR1 targets distinct mRNA sequence elements to regulate protein expression;CLIPseq data were analysed by CLIPdb	NA	NA	NA	NA	NA	NA
lnc-ATG16L1	lncRNA	lnc-FMR1	lncRNA	unknown	NA	HEK293	FMR1 targets distinct mRNA sequence elements to regulate protein expression;CLIPseq data were analysed by CLIPdb	NA	NA	NA	NA	NA	NA
NONHSAG031601	lncRNA	lnc-FMR1	lncRNA	unknown	NA	HEK293	FMR1 targets distinct mRNA sequence elements to regulate protein expression;CLIPseq data were analysed by CLIPdb	NA	NA	NA	NA	NA	NA
lnc-RALY	lncRNA	lnc-FMR1	lncRNA	unknown	NA	HEK293	FMR1 targets distinct mRNA sequence elements to regulate protein expression;CLIPseq data were analysed by CLIPdb	NA	NA	NA	NA	NA	NA
STX16-NPEPL1	lncRNA	lnc-FMR1	lncRNA	unknown	NA	HEK293	FMR1 targets distinct mRNA sequence elements to regulate protein expression;CLIPseq data were analysed by CLIPdb	NA	NA	NA	NA	NA	NA
lnc-CSNK1E	lncRNA	lnc-FMR1	lncRNA	unknown	NA	HEK293	FMR1 targets distinct mRNA sequence elements to regulate protein expression;CLIPseq data were analysed by CLIPdb	NA	NA	NA	NA	NA	NA
lnc-RPL3	lncRNA	lnc-FMR1	lncRNA	unknown	NA	HEK293	FMR1 targets distinct mRNA sequence elements to regulate protein expression;CLIPseq data were analysed by CLIPdb	NA	NA	NA	NA	NA	NA
lnc-IMPDH2	lncRNA	lnc-FMR1	lncRNA	unknown	NA	HEK293	FMR1 targets distinct mRNA sequence elements to regulate protein expression;CLIPseq data were analysed by CLIPdb	NA	NA	NA	NA	NA	NA
NONHSAG042445	lncRNA	lnc-FMR1	lncRNA	unknown	NA	HEK293	FMR1 targets distinct mRNA sequence elements to regulate protein expression;CLIPseq data were analysed by CLIPdb	NA	NA	NA	NA	NA	NA
lnc-GMDS	lncRNA	lnc-FMR1	lncRNA	unknown	NA	HEK293	FMR1 targets distinct mRNA sequence elements to regulate protein expression;CLIPseq data were analysed by CLIPdb	NA	NA	NA	NA	NA	NA
lnc-FAM217A	lncRNA	lnc-FMR1	lncRNA	unknown	NA	HEK293	FMR1 targets distinct mRNA sequence elements to regulate protein expression;CLIPseq data were analysed by CLIPdb	NA	NA	NA	NA	NA	NA
lnc-COL21A1	lncRNA	lnc-FMR1	lncRNA	unknown	NA	HEK293	FMR1 targets distinct mRNA sequence elements to regulate protein expression;CLIPseq data were analysed by CLIPdb	NA	NA	NA	NA	NA	NA
AKAP9	lncRNA	lnc-FMR1	lncRNA	unknown	NA	HEK293	FMR1 targets distinct mRNA sequence elements to regulate protein expression;CLIPseq data were analysed by CLIPdb	NA	NA	NA	NA	NA	NA
lnc-RB1CC1	lncRNA	lnc-FMR1	lncRNA	unknown	NA	HEK293	FMR1 targets distinct mRNA sequence elements to regulate protein expression;CLIPseq data were analysed by CLIPdb	NA	NA	NA	NA	NA	NA
lnc-RBM12B	lncRNA	lnc-FMR1	lncRNA	unknown	NA	HEK293	FMR1 targets distinct mRNA sequence elements to regulate protein expression;CLIPseq data were analysed by CLIPdb	NA	NA	NA	NA	NA	NA
lnc-RPL7A	lncRNA	lnc-FMR1	lncRNA	unknown	NA	HEK293	FMR1 targets distinct mRNA sequence elements to regulate protein expression;CLIPseq data were analysed by CLIPdb	NA	NA	NA	NA	NA	NA
lnc-RBMX	lncRNA	lnc-FMR1	lncRNA	unknown	NA	HEK293	FMR1 targets distinct mRNA sequence elements to regulate protein expression;CLIPseq data were analysed by CLIPdb	NA	NA	NA	NA	NA	NA
FMR1-AS1	lncRNA	lnc-FMR1	lncRNA	unknown	NA	HEK293	FMR1 targets distinct mRNA sequence elements to regulate protein expression;CLIPseq data were analysed by CLIPdb	NA	NA	NA	NA	NA	NA
lnc-FMR1	lncRNA	lnc-FMR1	lncRNA	unknown	NA	HEK293	FMR1 targets distinct mRNA sequence elements to regulate protein expression;CLIPseq data were analysed by CLIPdb	NA	NA	NA	NA	NA	NA
lnc-MTCP1	lncRNA	lnc-FMR1	lncRNA	unknown	NA	HEK293	FMR1 targets distinct mRNA sequence elements to regulate protein expression;CLIPseq data were analysed by CLIPdb	NA	NA	NA	NA	NA	NA
lnc-PATL2	lncRNA	lnc-LIN28B	lncRNA	unknown	NA	HeLa	Identification of mRNAs bound and regulated by human LIN28 proteins and molecular requirements for RNA recognition;CLIPseq data were analysed by CLIPdb	NA	NA	NA	NA	NA	NA
ZRANB2-AS1	lncRNA	lnc-TARDBP	lncRNA	unknown	NA	HEK293T;K562	High-throughput sequencing of Ataxin-2-bound RNAs prepared by PAR-CLIP revealed that Ataxin-2 binds predominantly to uridine-rich elements;CLIPseq data were analysed by CLIPdb	NA	NA	NA	NA	NA	NA
KCTD3	lncRNA	lnc-TARDBP	lncRNA	unknown	NA	HEK293T	High-throughput sequencing of Ataxin-2-bound RNAs prepared by PAR-CLIP revealed that Ataxin-2 binds predominantly to uridine-rich elements;CLIPseq data were analysed by CLIPdb	NA	NA	NA	NA	NA	NA
lnc-TIAL1	lncRNA	lnc-TARDBP	lncRNA	unknown	NA	HEK293T	High-throughput sequencing of Ataxin-2-bound RNAs prepared by PAR-CLIP revealed that Ataxin-2 binds predominantly to uridine-rich elements;CLIPseq data were analysed by CLIPdb	NA	NA	NA	NA	NA	NA
lnc-CFL1	lncRNA	lnc-TARDBP	lncRNA	unknown	NA	HEK293T	High-throughput sequencing of Ataxin-2-bound RNAs prepared by PAR-CLIP revealed that Ataxin-2 binds predominantly to uridine-rich elements;CLIPseq data were analysed by CLIPdb	NA	NA	NA	NA	NA	NA
LINC00359	lncRNA	lnc-TARDBP	lncRNA	unknown	NA	HEK293T	High-throughput sequencing of Ataxin-2-bound RNAs prepared by PAR-CLIP revealed that Ataxin-2 binds predominantly to uridine-rich elements;CLIPseq data were analysed by CLIPdb	NA	NA	NA	NA	NA	NA
RBM25	lncRNA	lnc-TARDBP	lncRNA	unknown	NA	HEK293T	High-throughput sequencing of Ataxin-2-bound RNAs prepared by PAR-CLIP revealed that Ataxin-2 binds predominantly to uridine-rich elements;CLIPseq data were analysed by CLIPdb	NA	NA	NA	NA	NA	NA
lnc-TLE3	lncRNA	lnc-TARDBP	lncRNA	unknown	NA	HEK293T	High-throughput sequencing of Ataxin-2-bound RNAs prepared by PAR-CLIP revealed that Ataxin-2 binds predominantly to uridine-rich elements;CLIPseq data were analysed by CLIPdb	NA	NA	NA	NA	NA	NA
lnc-POLR3K	lncRNA	lnc-TARDBP	lncRNA	unknown	NA	HEK293T	High-throughput sequencing of Ataxin-2-bound RNAs prepared by PAR-CLIP revealed that Ataxin-2 binds predominantly to uridine-rich elements;CLIPseq data were analysed by CLIPdb	NA	NA	NA	NA	NA	NA
lnc-KCTD2	lncRNA	lnc-TARDBP	lncRNA	unknown	NA	HEK293T	High-throughput sequencing of Ataxin-2-bound RNAs prepared by PAR-CLIP revealed that Ataxin-2 binds predominantly to uridine-rich elements;CLIPseq data were analysed by CLIPdb	NA	NA	NA	NA	NA	NA
LIPE-AS1	lncRNA	lnc-TARDBP	lncRNA	unknown	NA	HEK293T;K562	High-throughput sequencing of Ataxin-2-bound RNAs prepared by PAR-CLIP revealed that Ataxin-2 binds predominantly to uridine-rich elements;CLIPseq data were analysed by CLIPdb	NA	NA	NA	NA	NA	NA
IAH1	lncRNA	lnc-TARDBP	lncRNA	unknown	NA	HEK293T	High-throughput sequencing of Ataxin-2-bound RNAs prepared by PAR-CLIP revealed that Ataxin-2 binds predominantly to uridine-rich elements;CLIPseq data were analysed by CLIPdb	NA	NA	NA	NA	NA	NA
YWHAB	lncRNA	lnc-TARDBP	lncRNA	unknown	NA	HEK293T	High-throughput sequencing of Ataxin-2-bound RNAs prepared by PAR-CLIP revealed that Ataxin-2 binds predominantly to uridine-rich elements;CLIPseq data were analysed by CLIPdb	NA	NA	NA	NA	NA	NA
STX16-NPEPL1	lncRNA	lnc-TARDBP	lncRNA	unknown	NA	HEK293T	High-throughput sequencing of Ataxin-2-bound RNAs prepared by PAR-CLIP revealed that Ataxin-2 binds predominantly to uridine-rich elements;CLIPseq data were analysed by CLIPdb	NA	NA	NA	NA	NA	NA
lnc-TTC3	lncRNA	lnc-TARDBP	lncRNA	unknown	NA	HEK293T	High-throughput sequencing of Ataxin-2-bound RNAs prepared by PAR-CLIP revealed that Ataxin-2 binds predominantly to uridine-rich elements;CLIPseq data were analysed by CLIPdb	NA	NA	NA	NA	NA	NA
lnc-PTTG1IP	lncRNA	lnc-TARDBP	lncRNA	unknown	NA	HEK293T	High-throughput sequencing of Ataxin-2-bound RNAs prepared by PAR-CLIP revealed that Ataxin-2 binds predominantly to uridine-rich elements;CLIPseq data were analysed by CLIPdb	NA	NA	NA	NA	NA	NA
EAF1-AS1	lncRNA	lnc-TARDBP	lncRNA	unknown	NA	HEK293T;K562	High-throughput sequencing of Ataxin-2-bound RNAs prepared by PAR-CLIP revealed that Ataxin-2 binds predominantly to uridine-rich elements;CLIPseq data were analysed by CLIPdb	NA	NA	NA	NA	NA	NA
lnc-SHISA5	lncRNA	lnc-TARDBP	lncRNA	unknown	NA	HEK293T	High-throughput sequencing of Ataxin-2-bound RNAs prepared by PAR-CLIP revealed that Ataxin-2 binds predominantly to uridine-rich elements;CLIPseq data were analysed by CLIPdb	NA	NA	NA	NA	NA	NA
lnc-ARIH2	lncRNA	lnc-TARDBP	lncRNA	unknown	NA	HEK293T	High-throughput sequencing of Ataxin-2-bound RNAs prepared by PAR-CLIP revealed that Ataxin-2 binds predominantly to uridine-rich elements;CLIPseq data were analysed by CLIPdb	NA	NA	NA	NA	NA	NA
lnc-SFMBT1	lncRNA	lnc-TARDBP	lncRNA	unknown	NA	HEK293T	High-throughput sequencing of Ataxin-2-bound RNAs prepared by PAR-CLIP revealed that Ataxin-2 binds predominantly to uridine-rich elements;CLIPseq data were analysed by CLIPdb	NA	NA	NA	NA	NA	NA
lnc-CCDC14	lncRNA	lnc-TARDBP	lncRNA	unknown	NA	HEK293T	High-throughput sequencing of Ataxin-2-bound RNAs prepared by PAR-CLIP revealed that Ataxin-2 binds predominantly to uridine-rich elements;CLIPseq data were analysed by CLIPdb	NA	NA	NA	NA	NA	NA
lnc-MRPL3	lncRNA	lnc-TARDBP	lncRNA	unknown	NA	HEK293T	High-throughput sequencing of Ataxin-2-bound RNAs prepared by PAR-CLIP revealed that Ataxin-2 binds predominantly to uridine-rich elements;CLIPseq data were analysed by CLIPdb	NA	NA	NA	NA	NA	NA
lnc-CANX	lncRNA	lnc-TARDBP	lncRNA	unknown	NA	HEK293T	High-throughput sequencing of Ataxin-2-bound RNAs prepared by PAR-CLIP revealed that Ataxin-2 binds predominantly to uridine-rich elements;CLIPseq data were analysed by CLIPdb	NA	NA	NA	NA	NA	NA
lnc-ASCC3	lncRNA	lnc-TARDBP	lncRNA	unknown	NA	HEK293T	High-throughput sequencing of Ataxin-2-bound RNAs prepared by PAR-CLIP revealed that Ataxin-2 binds predominantly to uridine-rich elements;CLIPseq data were analysed by CLIPdb	NA	NA	NA	NA	NA	NA
lnc-TRA2A	lncRNA	lnc-TARDBP	lncRNA	unknown	NA	HEK293T	High-throughput sequencing of Ataxin-2-bound RNAs prepared by PAR-CLIP revealed that Ataxin-2 binds predominantly to uridine-rich elements;CLIPseq data were analysed by CLIPdb	NA	NA	NA	NA	NA	NA
lnc-MTCP1	lncRNA	lnc-TARDBP	lncRNA	unknown	NA	HEK293T	High-throughput sequencing of Ataxin-2-bound RNAs prepared by PAR-CLIP revealed that Ataxin-2 binds predominantly to uridine-rich elements;CLIPseq data were analysed by CLIPdb	NA	NA	NA	NA	NA	NA
HMGN2	lncRNA	lnc-TIA1	lncRNA	unknown	NA	HeLa	iCLIP predicts the dual splicing effects of TIA-RNA interactions;CLIPseq data were analysed by CLIPdb	NA	NA	NA	NA	NA	NA
NONHSAG001663	lncRNA	lnc-TIA1	lncRNA	unknown	NA	HeLa	iCLIP predicts the dual splicing effects of TIA-RNA interactions;CLIPseq data were analysed by CLIPdb	NA	NA	NA	NA	NA	NA
lnc-ADAR	lncRNA	lnc-TIA1	lncRNA	unknown	NA	HeLa	iCLIP predicts the dual splicing effects of TIA-RNA interactions;CLIPseq data were analysed by CLIPdb	NA	NA	NA	NA	NA	NA
SNRPE	lncRNA	lnc-TIA1	lncRNA	unknown	NA	HeLa	iCLIP predicts the dual splicing effects of TIA-RNA interactions;CLIPseq data were analysed by CLIPdb	NA	NA	NA	NA	NA	NA
lnc-TIAL1	lncRNA	lnc-TIA1	lncRNA	unknown	NA	HeLa	iCLIP predicts the dual splicing effects of TIA-RNA interactions;CLIPseq data were analysed by CLIPdb	NA	NA	NA	NA	NA	NA
RPL26P30	lncRNA	lnc-TIA1	lncRNA	unknown	NA	HeLa	iCLIP predicts the dual splicing effects of TIA-RNA interactions;CLIPseq data were analysed by CLIPdb	NA	NA	NA	NA	NA	NA
lnc-CFL1	lncRNA	lnc-TIA1	lncRNA	unknown	NA	HeLa	iCLIP predicts the dual splicing effects of TIA-RNA interactions;CLIPseq data were analysed by CLIPdb	NA	NA	NA	NA	NA	NA
TXNRD1	lncRNA	lnc-TIA1	lncRNA	unknown	NA	HeLa	iCLIP predicts the dual splicing effects of TIA-RNA interactions;CLIPseq data were analysed by CLIPdb	NA	NA	NA	NA	NA	NA
RBM25	lncRNA	lnc-TIA1	lncRNA	unknown	NA	HeLa	iCLIP predicts the dual splicing effects of TIA-RNA interactions;CLIPseq data were analysed by CLIPdb	NA	NA	NA	NA	NA	NA
lnc-PATL2	lncRNA	lnc-TIA1	lncRNA	unknown	NA	HeLa	iCLIP predicts the dual splicing effects of TIA-RNA interactions;CLIPseq data were analysed by CLIPdb	NA	NA	NA	NA	NA	NA
lnc-MORF4L1	lncRNA	lnc-TIA1	lncRNA	unknown	NA	HeLa	iCLIP predicts the dual splicing effects of TIA-RNA interactions;CLIPseq data were analysed by CLIPdb	NA	NA	NA	NA	NA	NA
lnc-COTL1	lncRNA	lnc-TIA1	lncRNA	unknown	NA	HeLa	iCLIP predicts the dual splicing effects of TIA-RNA interactions;CLIPseq data were analysed by CLIPdb	NA	NA	NA	NA	NA	NA
lnc-ERCC1	lncRNA	lnc-TIA1	lncRNA	unknown	NA	HeLa	iCLIP predicts the dual splicing effects of TIA-RNA interactions;CLIPseq data were analysed by CLIPdb	NA	NA	NA	NA	NA	NA
lnc-RALY	lncRNA	lnc-TIA1	lncRNA	unknown	NA	HeLa	iCLIP predicts the dual splicing effects of TIA-RNA interactions;CLIPseq data were analysed by CLIPdb	NA	NA	NA	NA	NA	NA
YWHAB	lncRNA	lnc-TIA1	lncRNA	unknown	NA	HeLa	iCLIP predicts the dual splicing effects of TIA-RNA interactions;CLIPseq data were analysed by CLIPdb	NA	NA	NA	NA	NA	NA
lnc-CANX	lncRNA	lnc-TIA1	lncRNA	unknown	NA	HeLa	iCLIP predicts the dual splicing effects of TIA-RNA interactions;CLIPseq data were analysed by CLIPdb	NA	NA	NA	NA	NA	NA
lnc-TRA2A	lncRNA	lnc-TIA1	lncRNA	unknown	NA	HeLa	iCLIP predicts the dual splicing effects of TIA-RNA interactions;CLIPseq data were analysed by CLIPdb	NA	NA	NA	NA	NA	NA
lnc-RPL7A	lncRNA	lnc-TIA1	lncRNA	unknown	NA	HeLa	iCLIP predicts the dual splicing effects of TIA-RNA interactions;CLIPseq data were analysed by CLIPdb	NA	NA	NA	NA	NA	NA
lnc-MINOS1	lncRNA	lnc-TIAL1	lncRNA	unknown	NA	HeLa	iCLIP predicts the dual splicing effects of TIA-RNA interactions;CLIPseq data were analysed by CLIPdb	NA	NA	NA	NA	NA	NA
HMGN2	lncRNA	lnc-TIAL1	lncRNA	unknown	NA	HeLa	iCLIP predicts the dual splicing effects of TIA-RNA interactions;CLIPseq data were analysed by CLIPdb	NA	NA	NA	NA	NA	NA
NONHSAG001663	lncRNA	lnc-TIAL1	lncRNA	unknown	NA	HeLa	iCLIP predicts the dual splicing effects of TIA-RNA interactions;CLIPseq data were analysed by CLIPdb	NA	NA	NA	NA	NA	NA
ZRANB2-AS1	lncRNA	lnc-TIAL1	lncRNA	unknown	NA	HeLa	iCLIP predicts the dual splicing effects of TIA-RNA interactions;CLIPseq data were analysed by CLIPdb	NA	NA	NA	NA	NA	NA
lnc-ADAR	lncRNA	lnc-TIAL1	lncRNA	unknown	NA	HeLa	iCLIP predicts the dual splicing effects of TIA-RNA interactions;CLIPseq data were analysed by CLIPdb	NA	NA	NA	NA	NA	NA
SNRPE	lncRNA	lnc-TIAL1	lncRNA	unknown	NA	HeLa	iCLIP predicts the dual splicing effects of TIA-RNA interactions;CLIPseq data were analysed by CLIPdb	NA	NA	NA	NA	NA	NA
lnc-CD46	lncRNA	lnc-TIAL1	lncRNA	unknown	NA	HeLa	iCLIP predicts the dual splicing effects of TIA-RNA interactions;CLIPseq data were analysed by CLIPdb	NA	NA	NA	NA	NA	NA
lnc-ENAH	lncRNA	lnc-TIAL1	lncRNA	unknown	NA	HeLa	iCLIP predicts the dual splicing effects of TIA-RNA interactions;CLIPseq data were analysed by CLIPdb	NA	NA	NA	NA	NA	NA
lnc-TFAM	lncRNA	lnc-TIAL1	lncRNA	unknown	NA	HeLa	iCLIP predicts the dual splicing effects of TIA-RNA interactions;CLIPseq data were analysed by CLIPdb	NA	NA	NA	NA	NA	NA
lnc-RPS24	lncRNA	lnc-TIAL1	lncRNA	unknown	NA	HeLa	iCLIP predicts the dual splicing effects of TIA-RNA interactions;CLIPseq data were analysed by CLIPdb	NA	NA	NA	NA	NA	NA
HELLS	lncRNA	lnc-TIAL1	lncRNA	unknown	NA	HeLa	iCLIP predicts the dual splicing effects of TIA-RNA interactions;CLIPseq data were analysed by CLIPdb	NA	NA	NA	NA	NA	NA
lnc-FAM204A	lncRNA	lnc-TIAL1	lncRNA	unknown	NA	HeLa	iCLIP predicts the dual splicing effects of TIA-RNA interactions;CLIPseq data were analysed by CLIPdb	NA	NA	NA	NA	NA	NA
RPL26P30	lncRNA	lnc-TIAL1	lncRNA	unknown	NA	HeLa	iCLIP predicts the dual splicing effects of TIA-RNA interactions;CLIPseq data were analysed by CLIPdb	NA	NA	NA	NA	NA	NA
lnc-ZBED5	lncRNA	lnc-TIAL1	lncRNA	unknown	NA	HeLa	iCLIP predicts the dual splicing effects of TIA-RNA interactions;CLIPseq data were analysed by CLIPdb	NA	NA	NA	NA	NA	NA
lnc-CAPRIN1	lncRNA	lnc-TIAL1	lncRNA	unknown	NA	HeLa	iCLIP predicts the dual splicing effects of TIA-RNA interactions;CLIPseq data were analysed by CLIPdb	NA	NA	NA	NA	NA	NA
lnc-CFL1	lncRNA	lnc-TIAL1	lncRNA	unknown	NA	HeLa	iCLIP predicts the dual splicing effects of TIA-RNA interactions;CLIPseq data were analysed by CLIPdb	NA	NA	NA	NA	NA	NA
lnc-MGST1	lncRNA	lnc-TIAL1	lncRNA	unknown	NA	HeLa	iCLIP predicts the dual splicing effects of TIA-RNA interactions;CLIPseq data were analysed by CLIPdb	NA	NA	NA	NA	NA	NA
TXNRD1	lncRNA	lnc-TIAL1	lncRNA	unknown	NA	HeLa	iCLIP predicts the dual splicing effects of TIA-RNA interactions;CLIPseq data were analysed by CLIPdb	NA	NA	NA	NA	NA	NA
lnc-RPS29	lncRNA	lnc-TIAL1	lncRNA	unknown	NA	HeLa	iCLIP predicts the dual splicing effects of TIA-RNA interactions;CLIPseq data were analysed by CLIPdb	NA	NA	NA	NA	NA	NA
RBM25	lncRNA	lnc-TIAL1	lncRNA	unknown	NA	HeLa	iCLIP predicts the dual splicing effects of TIA-RNA interactions;CLIPseq data were analysed by CLIPdb	NA	NA	NA	NA	NA	NA
lnc-PATL2	lncRNA	lnc-TIAL1	lncRNA	unknown	NA	HeLa	iCLIP predicts the dual splicing effects of TIA-RNA interactions;CLIPseq data were analysed by CLIPdb	NA	NA	NA	NA	NA	NA
lnc-RPS27L	lncRNA	lnc-TIAL1	lncRNA	unknown	NA	HeLa	iCLIP predicts the dual splicing effects of TIA-RNA interactions;CLIPseq data were analysed by CLIPdb	NA	NA	NA	NA	NA	NA
lnc-RPLP1	lncRNA	lnc-TIAL1	lncRNA	unknown	NA	HeLa	iCLIP predicts the dual splicing effects of TIA-RNA interactions;CLIPseq data were analysed by CLIPdb	NA	NA	NA	NA	NA	NA
lnc-MORF4L1	lncRNA	lnc-TIAL1	lncRNA	unknown	NA	HeLa	iCLIP predicts the dual splicing effects of TIA-RNA interactions;CLIPseq data were analysed by CLIPdb	NA	NA	NA	NA	NA	NA
lnc-COTL1	lncRNA	lnc-TIAL1	lncRNA	unknown	NA	HeLa	iCLIP predicts the dual splicing effects of TIA-RNA interactions;CLIPseq data were analysed by CLIPdb	NA	NA	NA	NA	NA	NA
LINC00311	lncRNA	lnc-TIAL1	lncRNA	unknown	NA	HeLa	iCLIP predicts the dual splicing effects of TIA-RNA interactions;CLIPseq data were analysed by CLIPdb	NA	NA	NA	NA	NA	NA
lnc-EIF1	lncRNA	lnc-TIAL1	lncRNA	unknown	NA	HeLa	iCLIP predicts the dual splicing effects of TIA-RNA interactions;CLIPseq data were analysed by CLIPdb	NA	NA	NA	NA	NA	NA
lnc-MSI2	lncRNA	lnc-TIAL1	lncRNA	unknown	NA	HeLa	iCLIP predicts the dual splicing effects of TIA-RNA interactions;CLIPseq data were analysed by CLIPdb	NA	NA	NA	NA	NA	NA
lnc-ENOSF1	lncRNA	lnc-TIAL1	lncRNA	unknown	NA	HeLa	iCLIP predicts the dual splicing effects of TIA-RNA interactions;CLIPseq data were analysed by CLIPdb	NA	NA	NA	NA	NA	NA
lnc-AES	lncRNA	lnc-TIAL1	lncRNA	unknown	NA	HeLa	iCLIP predicts the dual splicing effects of TIA-RNA interactions;CLIPseq data were analysed by CLIPdb	NA	NA	NA	NA	NA	NA
lnc-ERCC1	lncRNA	lnc-TIAL1	lncRNA	unknown	NA	HeLa	iCLIP predicts the dual splicing effects of TIA-RNA interactions;CLIPseq data were analysed by CLIPdb	NA	NA	NA	NA	NA	NA
lnc-WDPCP	lncRNA	lnc-TIAL1	lncRNA	unknown	NA	HeLa	iCLIP predicts the dual splicing effects of TIA-RNA interactions;CLIPseq data were analysed by CLIPdb	NA	NA	NA	NA	NA	NA
lnc-COX5B	lncRNA	lnc-TIAL1	lncRNA	unknown	NA	HeLa	iCLIP predicts the dual splicing effects of TIA-RNA interactions;CLIPseq data were analysed by CLIPdb	NA	NA	NA	NA	NA	NA
lnc-SP3	lncRNA	lnc-TIAL1	lncRNA	unknown	NA	HeLa	iCLIP predicts the dual splicing effects of TIA-RNA interactions;CLIPseq data were analysed by CLIPdb	NA	NA	NA	NA	NA	NA
YWHAB	lncRNA	lnc-TIAL1	lncRNA	unknown	NA	HeLa	iCLIP predicts the dual splicing effects of TIA-RNA interactions;CLIPseq data were analysed by CLIPdb	NA	NA	NA	NA	NA	NA
lnc-ARF4	lncRNA	lnc-TIAL1	lncRNA	unknown	NA	HeLa	iCLIP predicts the dual splicing effects of TIA-RNA interactions;CLIPseq data were analysed by CLIPdb	NA	NA	NA	NA	NA	NA
lnc-CCDC14	lncRNA	lnc-TIAL1	lncRNA	unknown	NA	HeLa	iCLIP predicts the dual splicing effects of TIA-RNA interactions;CLIPseq data were analysed by CLIPdb	NA	NA	NA	NA	NA	NA
lnc-ANKUB1	lncRNA	lnc-TIAL1	lncRNA	unknown	NA	HeLa	iCLIP predicts the dual splicing effects of TIA-RNA interactions;CLIPseq data were analysed by CLIPdb	NA	NA	NA	NA	NA	NA
lnc-HNRNPD	lncRNA	lnc-TIAL1	lncRNA	unknown	NA	HeLa	iCLIP predicts the dual splicing effects of TIA-RNA interactions;CLIPseq data were analysed by CLIPdb	NA	NA	NA	NA	NA	NA
lnc-UBLCP1	lncRNA	lnc-TIAL1	lncRNA	unknown	NA	HeLa	iCLIP predicts the dual splicing effects of TIA-RNA interactions;CLIPseq data were analysed by CLIPdb	NA	NA	NA	NA	NA	NA
lnc-ERGIC1	lncRNA	lnc-TIAL1	lncRNA	unknown	NA	HeLa	iCLIP predicts the dual splicing effects of TIA-RNA interactions;CLIPseq data were analysed by CLIPdb	NA	NA	NA	NA	NA	NA
lnc-CANX	lncRNA	lnc-TIAL1	lncRNA	unknown	NA	HeLa	iCLIP predicts the dual splicing effects of TIA-RNA interactions;CLIPseq data were analysed by CLIPdb	NA	NA	NA	NA	NA	NA
lnc-FAM217A	lncRNA	lnc-TIAL1	lncRNA	unknown	NA	HeLa	iCLIP predicts the dual splicing effects of TIA-RNA interactions;CLIPseq data were analysed by CLIPdb	NA	NA	NA	NA	NA	NA
lnc-PDE10A	lncRNA	lnc-TIAL1	lncRNA	unknown	NA	HeLa	iCLIP predicts the dual splicing effects of TIA-RNA interactions;CLIPseq data were analysed by CLIPdb	NA	NA	NA	NA	NA	NA
lnc-TRA2A	lncRNA	lnc-TIAL1	lncRNA	unknown	NA	HeLa	iCLIP predicts the dual splicing effects of TIA-RNA interactions;CLIPseq data were analysed by CLIPdb	NA	NA	NA	NA	NA	NA
lnc-RPL7A	lncRNA	lnc-TIAL1	lncRNA	unknown	NA	HeLa	iCLIP predicts the dual splicing effects of TIA-RNA interactions;CLIPseq data were analysed by CLIPdb	NA	NA	NA	NA	NA	NA
lnc-ENAH	lncRNA	hsa-miR-149-3p	miRNA	unknown	NA	-	interactions between ncRNAs and miRNAs	NA	NA	NA	NA	NA	NA
lnc-GALNT2	lncRNA	hsa-miR-149-3p	miRNA	unknown	NA	-	interactions between ncRNAs and miRNAs	NA	NA	NA	NA	NA	NA
lnc-TIAL1	lncRNA	hsa-miR-149-3p	miRNA	unknown	NA	-	interactions between ncRNAs and miRNAs	NA	NA	NA	NA	NA	NA
KCNQ1OT1	lncRNA	hsa-miR-149-3p	miRNA	unknown	NA	-	interactions between ncRNAs and miRNAs	NA	NA	NA	NA	NA	NA
lnc-HSP90AA1	lncRNA	hsa-miR-149-3p	miRNA	unknown	NA	-	interactions between ncRNAs and miRNAs	NA	NA	NA	NA	NA	NA
lnc-AKT1	lncRNA	hsa-miR-149-3p	miRNA	unknown	NA	-	interactions between ncRNAs and miRNAs	NA	NA	NA	NA	NA	NA
lnc-BRF1	lncRNA	hsa-miR-149-3p	miRNA	unknown	NA	-	interactions between ncRNAs and miRNAs	NA	NA	NA	NA	NA	NA
lnc-TLE3	lncRNA	hsa-miR-149-3p	miRNA	unknown	NA	-	interactions between ncRNAs and miRNAs	NA	NA	NA	NA	NA	NA
SRRM2	lncRNA	hsa-miR-149-3p	miRNA	unknown	NA	-	interactions between ncRNAs and miRNAs	NA	NA	NA	NA	NA	NA
lnc-CANT1	lncRNA	hsa-miR-149-3p	miRNA	unknown	NA	-	interactions between ncRNAs and miRNAs	NA	NA	NA	NA	NA	NA
lnc-RFNG	lncRNA	hsa-miR-149-3p	miRNA	unknown	NA	-	interactions between ncRNAs and miRNAs	NA	NA	NA	NA	NA	NA
lnc-AES	lncRNA	hsa-miR-149-3p	miRNA	unknown	NA	-	interactions between ncRNAs and miRNAs	NA	NA	NA	NA	NA	NA
lnc-MAP3K10	lncRNA	hsa-miR-149-3p	miRNA	unknown	NA	-	interactions between ncRNAs and miRNAs	NA	NA	NA	NA	NA	NA
lnc-TYMP	lncRNA	hsa-miR-149-3p	miRNA	unknown	NA	-	interactions between ncRNAs and miRNAs	NA	NA	NA	NA	NA	NA
lnc-CCDC14	lncRNA	hsa-miR-149-3p	miRNA	unknown	NA	-	interactions between ncRNAs and miRNAs	NA	NA	NA	NA	NA	NA
lnc-NAPEPLD	lncRNA	hsa-miR-149-3p	miRNA	unknown	NA	-	interactions between ncRNAs and miRNAs	NA	NA	NA	NA	NA	NA
lnc-ERICH1	lncRNA	hsa-miR-149-3p	miRNA	unknown	NA	-	interactions between ncRNAs and miRNAs	NA	NA	NA	NA	NA	NA
lnc-MBD6	lncRNA	hsa-miR-151a-3p	miRNA	unknown	NA	-	interactions between ncRNAs and miRNAs	NA	NA	NA	NA	NA	NA
lnc-FMNL1	lncRNA	hsa-miR-151a-3p	miRNA	unknown	NA	-	interactions between ncRNAs and miRNAs	NA	NA	NA	NA	NA	NA
lnc-PPIG	lncRNA	hsa-miR-151a-3p	miRNA	unknown	NA	-	interactions between ncRNAs and miRNAs	NA	NA	NA	NA	NA	NA
lnc-WRB	lncRNA	hsa-miR-151a-3p	miRNA	unknown	NA	-	interactions between ncRNAs and miRNAs	NA	NA	NA	NA	NA	NA
lnc-RPL3	lncRNA	hsa-miR-151a-3p	miRNA	unknown	NA	-	interactions between ncRNAs and miRNAs	NA	NA	NA	NA	NA	NA
lnc-COL21A1	lncRNA	hsa-miR-151a-3p	miRNA	unknown	NA	-	interactions between ncRNAs and miRNAs	NA	NA	NA	NA	NA	NA
lnc-ZHX1	lncRNA	hsa-miR-151a-3p	miRNA	unknown	NA	-	interactions between ncRNAs and miRNAs	NA	NA	NA	NA	NA	NA
lnc-GON4L	lncRNA	hsa-miR-151a-3p	miRNA	unknown	NA	-	interactions between ncRNAs and miRNAs	NA	NA	NA	NA	NA	NA
lnc-GPATCH4	lncRNA	hsa-miR-151a-3p	miRNA	unknown	NA	-	interactions between ncRNAs and miRNAs	NA	NA	NA	NA	NA	NA
lnc-CPSF7	lncRNA	hsa-miR-151a-3p	miRNA	unknown	NA	-	interactions between ncRNAs and miRNAs	NA	NA	NA	NA	NA	NA
lnc-NADSYN1	lncRNA	hsa-miR-151a-3p	miRNA	unknown	NA	-	interactions between ncRNAs and miRNAs	NA	NA	NA	NA	NA	NA
lnc-SCAPER	lncRNA	hsa-miR-151a-3p	miRNA	unknown	NA	-	interactions between ncRNAs and miRNAs	NA	NA	NA	NA	NA	NA
NONHSAG018276	lncRNA	hsa-miR-151a-3p	miRNA	unknown	NA	-	interactions between ncRNAs and miRNAs	NA	NA	NA	NA	NA	NA
lnc-DERL2	lncRNA	hsa-miR-151a-3p	miRNA	unknown	NA	-	interactions between ncRNAs and miRNAs	NA	NA	NA	NA	NA	NA
lnc-CSNK1D	lncRNA	hsa-miR-151a-3p	miRNA	unknown	NA	-	interactions between ncRNAs and miRNAs	NA	NA	NA	NA	NA	NA
lnc-SRGAP3	lncRNA	hsa-miR-151a-3p	miRNA	unknown	NA	-	interactions between ncRNAs and miRNAs	NA	NA	NA	NA	NA	NA
SNHG12	lncRNA	hsa-miR-23a-3p	miRNA	unknown	NA	-	interactions between ncRNAs and miRNAs	NA	NA	NA	NA	NA	NA
NONHSAG001663	lncRNA	hsa-miR-23a-3p	miRNA	unknown	NA	-	interactions between ncRNAs and miRNAs	NA	NA	NA	NA	NA	NA
SNRPE	lncRNA	hsa-miR-23a-3p	miRNA	unknown	NA	-	interactions between ncRNAs and miRNAs	NA	NA	NA	NA	NA	NA
lnc-TFAM	lncRNA	hsa-miR-23a-3p	miRNA	unknown	NA	-	interactions between ncRNAs and miRNAs	NA	NA	NA	NA	NA	NA
NONHSAG007470	lncRNA	hsa-miR-23a-3p	miRNA	unknown	NA	-	interactions between ncRNAs and miRNAs	NA	NA	NA	NA	NA	NA
lnc-PRSS23	lncRNA	hsa-miR-23a-3p	miRNA	unknown	NA	-	interactions between ncRNAs and miRNAs	NA	NA	NA	NA	NA	NA
lnc-APLP2	lncRNA	hsa-miR-23a-3p	miRNA	unknown	NA	-	interactions between ncRNAs and miRNAs	NA	NA	NA	NA	NA	NA
TXNRD1	lncRNA	hsa-miR-23a-3p	miRNA	unknown	NA	-	interactions between ncRNAs and miRNAs	NA	NA	NA	NA	NA	NA
lnc-DUSP11	lncRNA	hsa-miR-23a-3p	miRNA	unknown	NA	-	interactions between ncRNAs and miRNAs	NA	NA	NA	NA	NA	NA
lnc-WRB	lncRNA	hsa-miR-23a-3p	miRNA	unknown	NA	-	interactions between ncRNAs and miRNAs	NA	NA	NA	NA	NA	NA
lnc-SRGAP3	lncRNA	hsa-miR-23a-3p	miRNA	unknown	NA	-	interactions between ncRNAs and miRNAs	NA	NA	NA	NA	NA	NA
lnc-ATG3	lncRNA	hsa-miR-23a-3p	miRNA	unknown	NA	-	interactions between ncRNAs and miRNAs	NA	NA	NA	NA	NA	NA
lnc-HNRNPD	lncRNA	hsa-miR-23a-3p	miRNA	unknown	NA	-	interactions between ncRNAs and miRNAs	NA	NA	NA	NA	NA	NA
lnc-NDUFAF4	lncRNA	hsa-miR-23a-3p	miRNA	unknown	NA	-	interactions between ncRNAs and miRNAs	NA	NA	NA	NA	NA	NA
lnc-LONRF1	lncRNA	hsa-miR-23a-3p	miRNA	unknown	NA	-	interactions between ncRNAs and miRNAs	NA	NA	NA	NA	NA	NA
lnc-RAD54L	lncRNA	hsa-miR-149-3p	miRNA	unknown	NA	-	interactions between ncRNAs and miRNAs	NA	NA	NA	NA	NA	NA
NONHSAG001663	lncRNA	hsa-miR-149-3p	miRNA	unknown	NA	-	interactions between ncRNAs and miRNAs	NA	NA	NA	NA	NA	NA
lnc-CWC15	lncRNA	hsa-miR-149-3p	miRNA	unknown	NA	-	interactions between ncRNAs and miRNAs	NA	NA	NA	NA	NA	NA
lnc-CD63	lncRNA	hsa-miR-149-3p	miRNA	unknown	NA	-	interactions between ncRNAs and miRNAs	NA	NA	NA	NA	NA	NA
lnc-CDK2	lncRNA	hsa-miR-149-3p	miRNA	unknown	NA	-	interactions between ncRNAs and miRNAs	NA	NA	NA	NA	NA	NA
lnc-CIDEB	lncRNA	hsa-miR-149-3p	miRNA	unknown	NA	-	interactions between ncRNAs and miRNAs	NA	NA	NA	NA	NA	NA
lnc-ARHGDIA	lncRNA	hsa-miR-149-3p	miRNA	unknown	NA	-	interactions between ncRNAs and miRNAs	NA	NA	NA	NA	NA	NA
lnc-CSNK1D	lncRNA	hsa-miR-149-3p	miRNA	unknown	NA	-	interactions between ncRNAs and miRNAs	NA	NA	NA	NA	NA	NA
lnc-COA5	lncRNA	hsa-miR-149-3p	miRNA	unknown	NA	-	interactions between ncRNAs and miRNAs	NA	NA	NA	NA	NA	NA
R3HDM1	lncRNA	hsa-miR-149-3p	miRNA	unknown	NA	-	interactions between ncRNAs and miRNAs	NA	NA	NA	NA	NA	NA
NONHSAG031087	lncRNA	hsa-miR-149-3p	miRNA	unknown	NA	-	interactions between ncRNAs and miRNAs	NA	NA	NA	NA	NA	NA
lnc-GHRL	lncRNA	hsa-miR-149-3p	miRNA	unknown	NA	-	interactions between ncRNAs and miRNAs	NA	NA	NA	NA	NA	NA
lnc-SHISA5	lncRNA	hsa-miR-149-3p	miRNA	unknown	NA	-	interactions between ncRNAs and miRNAs	NA	NA	NA	NA	NA	NA
lnc-ATG3	lncRNA	hsa-miR-149-3p	miRNA	unknown	NA	-	interactions between ncRNAs and miRNAs	NA	NA	NA	NA	NA	NA
lnc-ATG12	lncRNA	hsa-miR-149-3p	miRNA	unknown	NA	-	interactions between ncRNAs and miRNAs	NA	NA	NA	NA	NA	NA
[truncated: 939 more rows]

## Sheet: Paper Pathways Enrichment
genes	hsaid	p-adjust	p-value	pathway	Gene set of the Pathway
119	hsa04915	0.00021780041000160638	0.00011293354592675886	Estrogen signaling pathway	PLCB1,CALM1,CALM2,CALM3,CREB3L2,EGFR,GNAI1,GNAI2,GNAI3,HSP90B1,KRAS,PIK3CA,PLCB3,SOS2,SP1,CREB1,ESR2,HSPA8,KRT10,MAPK1,PRKACB,HRAS,HSPA1B,HSPA6,KCNJ6,KRT32,PIK3CB,AKT1,JUN,ESR1,ITPR1,PIK3R3,RAF1,ATF2,NCOA3,BCL2,FKBP5,NCOA2,NOS3,SHC1,AKT2,GNAQ,MMP2,MMP9,PIK3R1,FKBP4,HSP90AA1,KCNJ5,ADCY6,ADCY7,CALML5,CALML6,CTSD,FOS,GABBR1,GPER1,HSP90AB1,HSPA1A,HSPA1L,ITPR2,KCNJ9,KRT19,KRT38,POMC,SHC3,SHC4,ADCY9,AK…
[truncated: 80 more rows]

## Sheet: DEG's Annotation
ID	Biotype	RNA-Central Description	Gprofiler Annotation	Chr
[truncated: 2,569 more rows]

[truncated: 2 more sheets: DEG's Interactions, DEG's Pathways Enrichment]
